# Supplementary material for: Ribosome profiling reveals ribosome stalling on tryptophan codons and ribosome queuing upon oxidative stress in fission yeast
Source: Nucleic Acids Res. 2020 Dec 11;49(1):383–99. doi: 10.1093/nar/gkaa1180 (PMC7797079; doi:10.1093/nar/gkaa1180)
Supplement: gkaa1180_Supplemental_Files [file gkaa1180_supplemental_files.zip]

Archive with 8 entries (8 files):
- Dataset_S1_mRNA_counts.xlsx
- Dataset_S2_RPF_counts.xlsx
- Dataset_S3_Induced_and_repressed_gene_expression.xlsx
- Dataset_S4_Induced_and_repressed_gene_expression_mutants_vs_wt.xlsx
- Dataset_S5_Induced_and_repressed_gene_expression_ncRNA.xlsx
- Dataset_S6_Induced_and_repressed_TE.xlsx
- Dataset_S7_Induced_and_repressed_TE_mutants_vs_wt.xlsx
- Supplementary_Material_Rubioetal_2020.pdf
