# Supplementary material for: Ribosome profiling reveals ribosome stalling on tryptophan codons and ribosome queuing upon oxidative stress in fission yeast
Source: Nucleic Acids Res. 2020 Dec 11;49(1):383–99. doi: 10.1093/nar/gkaa1180 (PMC7797079; doi:10.1093/nar/gkaa1180)
Supplement: gkaa1180_Supplemental_Files [file gkaa1180_supplemental_files.zip › Dataset_S1_mRNA_counts.xlsx]

## Sheet: Cadmium
	rna_wt_untreated_15min_rep1	rna_s52a_untreated_15min_rep1	rna_sty1delta_untreated_15min_rep1	rna_wt_cd_15min_rep1	rna_s52a_cd_15min_rep1	rna_sty1delta_cd_15min_rep1	rna_wt_untreated_15min_rep2	rna_s52a_untreated_15min_rep2	rna_sty1delta_untreated_15min_rep2	rna_wt_cd_15min_rep2	rna_s52a_cd_15min_rep2	rna_sty1delta_cd_15min_rep2
SPAC1002.01	174	168	40	70	142	117	103	85	103	75	80	78
SPAC1002.02	706	832	172	451	896	693	480	411	551	640	604	684
SPAC1002.03c	5721	7607	1408	2891	6103	4524	3600	2986	3174	2833	3095	3059
SPAC1002.04c	471	703	127	448	861	486	267	238	221	387	360	313
SPAC1002.05c	203	290	62	228	402	276	156	135	137	220	305	195
SPAC1002.06c	8	6	1	11	19	18	3	4	4	13	15	13
SPAC1002.07c	1086	1757	453	559	1573	1630	574	563	1052	497	638	1045
SPAC1002.08c	680	971	165	339	665	615	314	261	351	265	259	384
SPAC1002.09c	7572	11309	2652	3868	7587	6840	4000	3825	5052	3125	3378	4279
SPAC1002.10c	636	1214	215	289	820	474	504	435	409	367	345	262
SPAC1002.11	1152	1606	242	844	1614	1022	643	566	576	784	810	666
SPAC1002.12c	2073	2345	393	1271	2023	1448	914	766	696	956	854	786
SPAC1002.13c	17213	24491	4165	2460	6706	6287	10485	10036	8226	2606	3111	4158
SPAC1002.14	691	1072	218	382	877	803	393	419	519	361	400	536
SPAC1002.15c	395	524	111	147	358	315	232	175	256	127	161	191
SPAC1002.16c	126	154	25	33	41	50	68	42	57	21	14	30
SPAC1002.17c	1058	542	1164	846	1461	9392	234	112	1691	414	394	5297
SPAC1002.18	2326	2242	1403	1300	2483	7603	1044	692	2471	974	930	4160
SPAC1002.19	1422	458	1966	1664	2809	20421	254	105	2372	900	789	11575
SPAC1002.20	10	13	2	4	18	3	6	10	7	3	2	3
SPAC1006.01	2919	3518	498	2106	3653	1786	1566	1419	1094	1911	1733	1150
SPAC1006.02	1038	1524	334	362	908	830	489	528	662	360	382	488
SPAC1006.03c	1608	2638	430	589	1392	1410	1231	1056	1245	757	779	1049
SPAC1006.04c	154	203	30	29	72	83	108	84	67	39	50	53
SPAC1006.05c	1073	1329	248	548	1013	759	583	513	469	436	462	477
SPAC1006.06	4892	6405	1152	1611	3723	3499	2610	2428	2590	1500	1666	2139
SPAC1006.07	59188	79672	16454	17660	48890	38174	34210	33313	34177	18221	24203	25255
SPAC1006.08	1287	1699	299	267	728	738	530	468	575	181	245	352
SPAC1006.09	3502	4484	793	1243	2486	2003	2093	1836	1873	1178	1317	1467
SPAC1039.01	727	788	296	555	1117	2569	419	330	583	523	480	1757
SPAC1039.02	6446	8518	4841	2605	7663	20937	3606	3126	9841	2867	3468	15220
SPAC1039.03	891	1151	151	337	845	606	605	556	508	449	498	471
SPAC1039.04	656	924	154	279	507	377	330	312	257	221	183	224
SPAC1039.05c	832	1088	203	391	754	766	606	525	563	462	405	632
SPAC1039.06	782	1058	188	413	709	710	467	400	425	361	355	512
SPAC1039.07c	510	693	97	203	362	299	235	193	209	166	156	178
SPAC1039.08	89	165	16	29	80	39	53	44	26	30	32	28
SPAC1039.09	91	92	15	38	53	59	64	48	48	33	20	42
SPAC1039.10	29	40	4	29	50	29	13	10	9	32	17	19
SPAC1039.11c	647	825	133	385	748	516	384	349	295	402	367	332
SPAC105.01c	1039	1375	219	401	803	774	620	546	461	380	329	471
SPAC105.02c	1571	1871	366	812	1484	1151	778	695	839	640	682	730
SPAC105.03c	2364	3018	566	1077	2327	1624	1396	1276	1292	1122	1216	1189
SPAC1071.01c	3196	4332	664	1707	3612	2442	1660	1467	1484	1621	1662	1591
SPAC1071.02	2771	4039	718	1128	2649	2125	1660	1568	1752	1146	1377	1545
SPAC1071.03c	1399	1901	367	647	1450	1167	750	658	721	628	615	655
SPAC1071.04c	309	517	96	175	401	374	172	151	179	179	176	215
SPAC1071.05	2210	3116	580	990	2038	1837	949	1023	1224	797	841	1149
SPAC1071.06	2421	3562	614	1229	2472	1963	1398	1269	1443	1192	1164	1253
SPAC1071.07c	19561	26024	5445	6285	16798	12327	9957	9810	9540	5906	7704	7294
SPAC1071.08	9031	13961	2426	2764	7842	5273	3314	2992	3168	1529	2237	2160
SPAC1071.09c	559	1125	224	187	598	487	407	364	416	245	258	294
SPAC1071.10c	59113	77789	16833	19921	46470	43243	45606	42032	33466	24229	27613	28653
SPAC1071.11	448	704	138	185	384	411	327	304	371	218	254	333
SPAC1071.12c	634	954	176	196	500	451	305	280	391	164	232	268
SPAC1071.13	9	7	0	1	5	3	2	6	3	1	1	1
SPAC1093.01	3183	3989	577	1176	2776	1538	1881	1633	1386	1153	1551	1232
SPAC1093.02	2041	2399	499	2302	3803	3473	1005	817	1128	1815	1760	2248
SPAC1093.03	1616	2185	418	780	1622	1395	1034	824	983	775	820	922
SPAC1093.04c	860	1324	302	345	894	890	555	478	706	359	416	583
SPAC1093.05	3460	5971	1150	686	1617	1734	1905	1953	2181	529	673	987
SPAC1093.06c	2786	3802	643	737	1691	1467	1698	1452	1306	800	869	966
SPAC1093.07	16	30	6	4	15	16	10	12	12	5	5	8
SPAC10F6.01c	14584	23465	5562	8743	21773	23189	8689	9959	10540	7245	10473	14031
SPAC10F6.02c	3347	4817	1005	1063	2647	2590	1997	1727	1947	1073	1133	1552
SPAC10F6.03c	11211	16925	3556	1666	4611	6472	6431	6481	7728	1509	2199	4220
SPAC10F6.04	690	1065	150	389	853	385	271	256	271	250	324	224
SPAC10F6.05c	602	900	193	622	1424	1073	480	420	560	671	758	865
SPAC10F6.06	6905	9291	711	10433	20200	5960	4041	3605	1616	9354	9538	4010
SPAC10F6.07c	304	545	60	91	363	219	171	137	154	96	132	103
SPAC10F6.08c	1055	1710	334	521	1542	1277	907	748	954	684	856	970
SPAC10F6.09c	3458	5279	1035	1847	4620	4220	1722	1739	2092	1706	2021	2497
SPAC10F6.10	1156	3312	575	235	1317	1345	1013	1030	1178	349	534	790
SPAC10F6.11c	1214	1403	199	745	1302	783	723	614	576	803	731	652
SPAC10F6.12c	769	987	156	152	493	380	346	279	303	145	177	239
SPAC10F6.13c	4812	5417	1180	2770	4291	3926	2207	1787	2152	2128	1860	2258
SPAC10F6.14c	1693	2181	401	954	1830	1357	855	768	829	798	760	819
SPAC10F6.15	20	29	5	4	21	16	6	8	16	7	5	11
SPAC10F6.16	1663	2239	305	1241	2308	947	894	911	626	1087	1148	628
SPAC10F6.17c	1594	2340	455	824	1998	1363	1064	911	1149	845	968	1012
SPAC110.01	2321	2866	417	626	1665	580	1701	1302	962	808	976	389
SPAC110.02	1469	2093	421	820	1921	1563	897	813	957	907	942	1003
SPAC110.03	3852	5342	1082	1657	3712	2830	2270	2110	2356	1735	1872	2036
SPAC110.04c	37776	55975	12175	23401	56314	45835	22479	22433	28221	23401	27931	32780
SPAC110.05	6	6	0	4	17	3	1	2	1	11	4	1
SPAC1142.01	2682	3902	696	1605	3538	2330	1511	1308	1570	1556	1653	1565
SPAC1142.02c	4034	5548	1003	1766	3997	3046	1974	1786	2080	1354	1741	1724
SPAC1142.03c	1792	2369	411	1210	2257	1487	1102	849	1009	1281	1192	1135
SPAC1142.04	5476	9228	1985	800	2193	3058	3253	3297	3959	747	970	1868
SPAC1142.05	3191	4488	854	268	566	601	1610	1506	1638	197	216	355
SPAC1142.06	3669	5308	1044	1605	3663	2954	2007	1936	2292	1604	1874	1856
SPAC1142.07c	917	1371	267	600	1206	950	645	555	560	634	661	638
SPAC1142.08	1457	2181	339	852	1799	1217	1061	963	791	1025	976	936
SPAC1142.09	6	9	2	4	7	6	4	4	4	2	4	3
SPAC11D3.01c	139	235	72	51	120	164	80	74	178	43	57	114
SPAC11D3.02c	1140	1899	868	412	939	2076	563	551	1630	336	388	1219
SPAC11D3.03c	44	59	15	14	41	31	13	23	22	10	13	12
SPAC11D3.04c	1721	2309	459	698	1566	1119	580	551	685	359	481	592
SPAC11D3.05	378	370	136	144	196	376	167	119	239	115	95	204
SPAC11D3.06	378	511	125	170	262	314	192	151	244	125	84	185
SPAC11D3.07c	804	1112	164	482	1180	618	386	402	385	452	533	387
SPAC11D3.08c	645	794	113	479	746	620	289	277	298	372	316	372
SPAC11D3.09	44	76	30	308	454	412	33	26	52	219	169	204
SPAC11D3.10	257	371	73	126	319	294	146	141	134	101	162	179
SPAC11D3.11c	426	572	97	259	584	272	279	241	204	250	257	207
SPAC11D3.13	861	1458	182	3194	6832	2885	495	504	379	3130	3292	1842
SPAC11D3.14c	585	763	119	167	278	391	268	270	233	124	134	241
SPAC11D3.15	3176	4138	471	1350	3094	2089	1739	1538	1003	1281	1402	1298
SPAC11D3.16c	190	244	58	179	257	332	104	109	167	198	139	263
SPAC11D3.17	129	222	106	101	145	643	91	94	255	104	74	474
SPAC11D3.18c	99	105	26	60	120	101	63	46	61	76	58	58
SPAC11D3.19	16	17	8	18	31	147	9	5	15	18	20	78
SPAC11E3.01c	3448	5269	917	1710	4166	2437	1939	1755	1757	1685	1724	1479
SPAC11E3.02c	2395	3220	488	1788	3693	2037	1570	1216	1187	1769	1814	1479
SPAC11E3.03	291	785	129	142	671	415	238	196	272	208	289	241
SPAC11E3.04c	1274	1801	321	655	1353	981	725	645	789	659	706	673
SPAC11E3.05	2186	3139	472	1510	3292	1624	1257	1218	1064	1360	1535	1118
SPAC11E3.06	56	78	7	72	170	38	30	33	21	99	79	26
SPAC11E3.07	2551	3582	709	1457	3047	2330	1279	1061	1379	1123	1206	1270
SPAC11E3.08c	266	478	68	168	413	271	181	157	165	163	170	164
SPAC11E3.09	941	1160	184	956	1881	940	521	420	434	816	912	631
SPAC11E3.10	959	1255	221	464	909	699	467	404	558	367	417	469
SPAC11E3.11c	2898	4015	618	1381	2938	2177	1810	1526	1671	1371	1387	1435
SPAC11E3.12	308	460	88	116	372	166	131	115	159	74	122	116
SPAC11E3.13c	5446	7160	1090	1687	4242	4222	2847	2609	2197	1748	1975	2205
SPAC11E3.14	1381	1637	245	2000	3377	725	770	620	431	1769	1636	471
SPAC11E3.15	20845	29679	5071	7452	17865	12234	5979	6067	7148	3283	4953	5328
SPAC11G7.01	1979	3128	778	778	1755	2336	1484	1479	1908	949	1016	1819
SPAC11G7.02	6490	8456	1688	3652	6866	5355	3788	3378	3387	3669	3373	3398
SPAC11G7.03	2295	2988	588	1577	3000	2122	1428	1189	1237	1513	1427	1365
SPAC11G7.04	30360	40479	8059	9361	24727	18314	16073	15417	15372	9373	11699	11129
SPAC11G7.05c	663	985	198	187	421	405	243	233	370	133	170	225
SPAC11G7.06c	215	349	62	81	171	158	170	149	163	77	90	114
SPAC11H11.01	321	529	100	359	893	433	302	259	289	588	545	379
SPAC11H11.02c	358	624	93	151	464	299	137	142	150	99	149	157
SPAC11H11.03c	238	380	85	59	162	211	143	108	170	65	64	111
SPAC11H11.04	74	85	10	18	47	36	41	26	41	23	29	26
SPAC11H11.05c	44	81	26	17	49	44	28	27	45	22	15	33
SPAC11H11.06	4956	6414	1074	3136	5967	3485	2090	1906	1918	2167	2299	1925
SPAC1250.01	3965	5778	965	1631	3663	2824	2539	2185	2121	1634	1673	1790
SPAC1250.02	6	12	2	3	9	2	5	2	2	2	4	4
SPAC1250.03	861	1112	203	483	1027	632	453	373	447	456	491	493
SPAC1250.04c	99	178	37	49	86	62	51	62	61	20	39	36
SPAC1250.05	603	942	214	193	553	421	495	524	723	284	378	456
SPAC1250.07	713	898	157	397	841	516	362	280	353	344	356	302
SPAC1296.01c	3026	4010	688	2118	3643	2301	1706	1411	1410	1671	1685	1523
SPAC1296.02	3044	3911	825	1639	3178	2237	1163	991	1284	927	1046	1194
SPAC1296.03c	383	522	102	156	292	344	239	221	242	154	145	219
SPAC1296.04	557	698	80	357	975	224	308	321	200	400	499	189
SPAC1296.05c	713	1003	197	321	625	593	353	307	434	274	339	389
SPAC1296.06	897	1247	266	462	1096	1058	593	487	710	553	581	773
SPAC12B10.01c	3930	5284	776	2349	4779	2060	2466	1963	1866	2477	2473	1477
SPAC12B10.02c	1428	1993	446	697	1610	1388	706	724	938	678	792	937
SPAC12B10.03	707	975	156	435	803	596	475	442	466	543	464	478
SPAC12B10.04	1192	1719	325	352	845	856	716	582	753	364	408	575
SPAC12B10.05	800	1423	257	314	923	745	489	448	578	360	392	440
SPAC12B10.06c	566	879	162	364	622	468	260	225	297	191	230	271
SPAC12B10.07	1010	1492	269	508	1131	931	519	428	527	434	484	492
SPAC12B10.08c	198	320	44	99	255	179	150	128	134	108	128	121
SPAC12B10.09	629	882	185	238	528	508	251	251	374	179	212	283
SPAC12B10.10	408	561	87	183	411	291	237	228	239	211	209	221
SPAC12B10.11	618	979	159	316	690	475	360	319	339	303	309	296
SPAC12B10.12c	1068	1520	230	485	1100	631	706	635	506	547	603	400
SPAC12B10.13	481	601	103	544	879	492	243	170	242	477	385	359
SPAC12B10.14c	1283	1557	303	574	1398	1182	814	704	749	764	776	968
SPAC12B10.15c	247	289	56	110	214	169	90	88	82	73	67	90
SPAC12B10.16c	1835	2260	390	1188	2308	1276	975	905	743	956	1049	792
SPAC12G12.01c	2649	3661	622	824	2066	1651	1586	1421	1549	930	1081	1180
SPAC12G12.02	687	1737	317	85	483	528	692	653	923	192	227	374
SPAC12G12.03	4272	5729	978	2572	5306	3572	2677	2450	2423	2946	2902	2720
SPAC12G12.04	27759	36221	8337	21977	40934	44965	14157	11881	15636	18857	18262	26556
SPAC12G12.05c	1065	1493	262	489	1151	800	630	572	682	520	570	602
SPAC12G12.06c	2890	4289	935	794	2003	2079	1597	1589	1872	800	941	1300
SPAC12G12.07c	5565	8232	1569	2694	6645	4520	3286	3011	3494	2719	3323	2953
SPAC12G12.08	728	1436	254	360	1000	782	436	379	498	336	394	412
SPAC12G12.09	1690	2251	398	733	1653	1305	1156	994	1055	907	946	918
SPAC12G12.10	1452	2032	290	597	1282	920	715	660	668	554	555	553
SPAC12G12.11c	1203	1655	292	759	1467	1184	606	541	730	643	698	756
SPAC12G12.12	1002	1306	200	1024	1912	794	597	512	515	916	930	595
SPAC12G12.13c	2684	5149	1004	775	2157	1914	1917	1891	2192	889	1017	1242
SPAC12G12.14c	967	1436	291	540	1204	866	690	663	640	715	605	675
SPAC12G12.15	1100	1365	293	777	1332	1124	624	558	669	743	724	855
SPAC12G12.16c	291	546	103	187	679	293	211	215	285	273	326	188
SPAC12G12.17	90	135	21	36	70	71	46	32	53	30	43	46
SPAC1327.01c	1228	1545	326	589	1087	1175	959	700	876	774	682	894
SPAC139.01c	3920	5449	988	1684	3864	2881	2576	2534	2493	2056	2288	2231
SPAC139.02c	1213	1903	542	466	1000	1608	776	725	1263	518	468	1166
SPAC139.03	905	1279	269	564	1161	984	592	519	722	600	659	677
SPAC139.04c	600	793	172	438	734	555	332	248	382	407	393	397
SPAC139.05	126	295	9	2106	7605	43	55	118	19	1302	3567	25
SPAC139.06	1512	2693	608	684	1737	1539	883	847	1178	582	731	900
SPAC1399.01c	229	280	99	52	113	261	158	116	269	63	49	212
SPAC1399.02	656	926	324	201	425	647	321	339	599	174	183	429
SPAC1399.03	1968	2810	673	644	1544	1537	1391	1305	1659	783	838	1193
SPAC1399.04c	278	286	180	159	331	1561	135	121	360	142	153	1146
SPAC1399.05c	573	712	160	307	589	679	351	310	356	296	308	504
SPAC1399.06	24	29	10	7	17	40	16	21	39	14	14	28
SPAC13A11.01c	3287	4262	894	1441	3010	3000	2102	1881	2412	1629	1588	2243
SPAC13A11.02c	7946	11719	2926	2529	6183	7761	4934	5126	6936	2874	3393	5710
SPAC13A11.03	848	1243	145	455	949	567	536	471	477	503	494	470
SPAC13A11.04c	785	1078	238	380	689	706	382	353	517	312	292	471
SPAC13A11.05	3827	5266	1207	1962	3894	3522	2076	1975	2523	1743	1819	2206
SPAC13A11.06	158	230	47	90	190	161	66	58	75	54	53	75
SPAC13C5.01c	3540	5213	1134	2730	6187	4279	1936	1707	2273	2328	2765	2745
SPAC13C5.02	1190	1870	362	648	1789	1367	676	642	779	707	779	876
SPAC13C5.03	392	718	92	131	578	309	220	227	249	145	207	199
SPAC13C5.04	562	1022	105	2209	5927	578	283	318	178	1821	2305	311
SPAC13C5.05c	1748	2460	462	972	1938	1536	905	828	1026	802	847	979
SPAC13C5.06c	288	442	62	239	539	205	182	169	138	268	275	150
SPAC13C5.07	1145	1930	360	627	1705	1175	922	753	890	844	855	833
SPAC13D1.01c	1056	1571	328	566	1194	1193	923	620	791	850	641	904
SPAC13D6.01	383	471	85	455	840	343	216	163	164	417	414	283
SPAC13D6.02c	7429	10121	2101	2313	6165	5196	3255	3177	3183	1919	2285	2620
SPAC13D6.03c	672	1074	196	247	728	570	340	313	403	199	290	340
SPAC13D6.04c	785	1067	187	352	803	413	520	531	509	404	477	359
SPAC13D6.05	1128	1731	339	811	1621	1128	638	580	785	666	879	790
SPAC13F5.01c	1688	2346	408	595	1366	1135	1088	882	983	650	670	803
SPAC13F5.02c	1449	2136	407	604	1362	1138	783	647	804	550	619	680
SPAC13F5.03c	163	216	47	1838	3467	277	107	98	83	1668	2171	195
SPAC13F5.04c	149	261	39	92	292	152	140	116	70	128	178	120
SPAC13F5.05	654	934	156	983	2429	1314	398	381	467	1125	1309	1023
SPAC13F5.06c	1561	2067	351	1207	2442	1515	953	796	846	1210	1211	1115
SPAC13F5.07c	57	35	2	71	109	17	25	15	6	54	53	15
SPAC13G6.01c	4140	5597	982	1496	3185	2727	2341	1983	2066	1253	1402	1719
SPAC13G6.02c	38666	54612	10543	12021	33248	25991	21761	20088	21246	11488	15102	16007
SPAC13G6.03	1244	1842	286	610	1372	962	817	793	697	616	655	698
SPAC13G6.04	331	456	96	118	304	259	156	133	189	96	128	150
SPAC13G6.05c	479	888	195	308	815	583	348	329	379	427	383	414
SPAC13G6.06c	5759	7584	1991	1454	3301	5579	3302	2894	4356	1459	1434	3617
SPAC13G6.07c	45292	63707	11787	15206	36794	27464	21162	20569	20536	11797	15106	15801
SPAC13G6.08	139	133	12	17	31	29	77	58	30	12	29	19
SPAC13G6.09	959	2006	341	387	1282	1122	729	640	799	495	599	693
SPAC13G6.10c	20059	27988	4647	3249	9287	9682	12896	12438	11114	3691	4948	7483
SPAC13G6.11c	1677	2504	601	889	1747	1599	916	837	1233	854	836	1072
SPAC13G6.12c	637	956	144	216	621	463	322	331	299	203	282	267
SPAC13G6.13	0	0	0	0	0	0	0	0	0	0	0	0
SPAC13G6.14	1021	1286	327	661	1165	1427	433	399	538	497	474	788
SPAC13G6.15c	349	525	104	160	498	283	182	190	208	173	203	167
SPAC13G7.01c	2971	4471	821	678	2215	1478	1634	1471	1573	574	813	839
SPAC13G7.02c	3087	5102	1597	69789	121109	59193	1650	1621	2656	65011	60511	40030
SPAC13G7.03	391	635	118	339	794	505	295	239	324	448	463	437
SPAC13G7.04c	3212	3916	714	699	1784	1629	1711	1515	1490	757	822	884
SPAC13G7.05	718	1048	106	1198	2468	595	455	419	293	1233	1241	420
SPAC13G7.06	2200	3937	948	1189	3051	3284	1149	1308	1879	1053	1338	1840
SPAC13G7.07	185	370	65	122	348	253	143	145	187	177	169	159
SPAC13G7.08c	1912	2779	622	483	1284	1391	1001	1078	1513	457	620	963
SPAC13G7.09c	248	504	120	109	360	300	175	149	208	142	172	193
SPAC13G7.10	1089	1325	268	524	907	848	709	571	605	560	469	594
SPAC13G7.11	1144	1517	258	701	1467	1054	809	667	725	865	810	788
SPAC13G7.12c	1516	2273	487	750	1821	1476	820	811	1086	684	801	933
SPAC13G7.13c	217	316	167	52	141	552	182	171	377	77	109	455
SPAC140.01	1670	3070	678	855	2290	2030	1083	1332	1666	893	1280	1425
SPAC140.02	16891	26430	6094	2223	5311	7418	7899	8083	9595	1646	2053	3504
SPAC140.03	488	729	175	191	518	560	296	255	386	208	260	315
SPAC140.04	127	381	76	66	508	260	161	127	139	147	212	154
SPAC1420.01c	3830	5490	905	2777	5368	3861	2598	2233	2383	2947	2697	2851
SPAC1420.02c	7644	10821	2151	3459	7389	6268	3868	3470	4027	2538	3202	3639
SPAC1420.03	5546	9034	1646	3599	8184	5515	3237	3073	3430	3411	3741	3700
SPAC1420.04c	1690	2315	367	936	1880	1592	1060	944	974	1027	1030	1153
SPAC144.01	215	880	147	30	180	220	274	232	369	73	89	157
SPAC144.02	905	1214	241	402	934	693	483	430	462	430	417	487
SPAC144.03	6824	9662	2312	2634	6226	5923	3462	3388	4178	2228	2834	3605
SPAC144.04c	6901	9368	1789	3954	8056	5317	3496	3174	3572	3342	3263	3297
SPAC144.05	1742	3034	550	676	1921	1342	1085	1093	1225	669	807	933
SPAC144.06	2444	3456	615	1301	2858	2139	1540	1337	1577	1408	1454	1608
SPAC144.07c	573	924	155	230	597	386	373	358	433	232	322	258
SPAC144.08	489	663	135	221	481	361	280	236	273	236	209	254
SPAC144.09c	965	1911	294	222	616	587	624	639	655	233	259	343
SPAC144.10c	816	1078	190	479	996	624	565	494	497	548	620	489
SPAC144.11	15801	22832	4230	4184	12160	9358	5621	5589	6387	2700	3903	4363
SPAC144.12	3020	4255	890	1026	2287	2090	1588	1675	2003	952	1141	1317
SPAC144.13c	553	666	122	180	229	274	288	218	248	137	109	179
SPAC144.14	926	1228	252	252	572	711	396	327	429	263	226	373
SPAC144.15c	1734	2290	405	781	1804	1296	975	863	885	808	816	875
SPAC144.16	535	973	176	343	874	568	349	364	447	327	432	413
SPAC144.17c	766	1007	183	489	922	637	428	354	374	411	388	422
SPAC144.18	2568	3229	601	1350	2927	1989	1336	1234	1331	1405	1272	1364
SPAC1486.01	2785	3240	506	2401	4281	2040	1551	1247	1102	2203	2162	1451
SPAC1486.02c	1567	1968	392	774	1591	1258	861	783	871	714	822	899
SPAC1486.03c	2413	3670	501	1202	2904	1319	1298	1187	1186	1061	1197	915
SPAC1486.04c	7820	11949	2057	3766	9584	6222	4642	4368	4391	3802	4448	4036
SPAC1486.05	15737	20060	4391	7005	15200	13588	8775	7508	8439	6182	6793	7833
SPAC1486.06	2454	3467	700	979	2145	1836	1287	1280	1485	995	972	1270
SPAC1486.07c	834	1155	259	417	969	698	574	497	683	476	520	545
SPAC1486.08	402	747	114	140	411	271	256	222	263	117	168	156
SPAC1486.09	2752	4979	873	333	937	1339	1693	1627	1987	370	365	852
SPAC1486.10	2798	3704	671	834	1623	1972	1492	1427	1532	878	762	1358
SPAC1486.11	119	170	43	51	128	115	63	77	109	65	71	87
SPAC14C4.01c	203	300	20	208	283	94	125	96	42	170	140	70
SPAC14C4.02c	2053	3699	669	963	2282	2006	1630	1435	1636	1254	1120	1385
SPAC14C4.03	68	95	20	41	86	65	42	25	35	38	40	45
SPAC14C4.04	1251	1639	304	710	1499	938	626	529	637	622	669	649
SPAC14C4.05c	1326	1920	323	821	1842	1166	826	774	702	803	1085	813
SPAC14C4.06c	949	1275	238	784	1585	833	658	557	526	866	786	590
SPAC14C4.07	1564	1851	260	1287	2222	1150	1004	810	720	1340	1285	956
SPAC14C4.08	21	23	6	4	17	13	10	5	20	5	5	7
SPAC14C4.09	2660	3008	587	190	504	326	1035	938	925	180	221	186
SPAC14C4.10c	363	521	66	275	605	232	231	200	192	341	324	207
SPAC14C4.11	7722	9760	1767	2416	5023	3434	3610	3090	3364	1843	2084	1963
SPAC14C4.12c	958	1312	325	248	626	1021	523	538	636	240	287	698
SPAC14C4.13	835	1302	211	297	650	452	520	428	484	316	295	307
SPAC14C4.14	11525	15663	2903	5846	12654	8482	6999	6344	6446	5804	6393	5967
SPAC14C4.15c	1560	2190	403	711	1564	1077	851	747	870	683	701	750
SPAC14C4.16	97	132	25	40	67	72	40	30	52	31	27	42
SPAC1527.01	2402	3149	601	1069	2295	1968	1405	1188	1098	965	922	1098
SPAC1527.02	289	394	70	217	458	310	205	175	193	243	250	219
SPAC1527.03	3839	6142	1053	749	2153	2183	2925	2984	2964	1026	1228	1778
SPAC1556.01c	1636	2844	481	782	1948	1257	1272	1062	1168	957	944	832
SPAC1556.02c	13453	19761	4324	6888	14678	11739	6510	6740	7491	5100	6349	6808
SPAC1556.03	787	1202	244	359	798	623	358	371	418	274	346	398
SPAC1556.04c	125	179	29	79	159	177	74	48	58	49	56	98
SPAC1556.05c	444	1073	199	62	378	322	258	283	370	84	111	173
SPAC1556.06.1	329	599	120	108	297	417	229	208	272	159	150	267
SPAC1556.06.2	20	46	11	11	22	30	20	21	30	13	10	24
SPAC1556.07	7397	9651	1853	2936	6144	5245	3180	2834	3568	1910	2588	2936
SPAC1556.08c	2656	3591	702	1380	2740	2223	1208	1118	1290	1027	1120	1306
SPAC1565.01	2209	2667	400	619	1404	898	1136	1004	846	546	669	599
SPAC1565.02c	648	963	193	306	665	594	415	425	538	427	415	467
SPAC1565.03	70	88	20	23	33	21	42	24	37	28	19	23
SPAC1565.04c	192	200	35	124	183	87	117	97	73	145	98	76
SPAC1565.05	5050	8003	1611	918	2502	2642	2701	2742	3324	838	1068	1733
SPAC1565.06c	450	595	101	337	652	430	280	266	287	371	347	301
SPAC1565.07c	1214	1891	346	858	2209	1778	774	690	861	1015	1160	1357
SPAC1565.08	24850	34047	6843	18129	38371	29024	13751	12985	13933	16460	18179	18931
SPAC15A10.01	1283	1745	301	1560	2962	2090	785	675	778	1432	1533	1459
SPAC15A10.02	2262	3347	621	987	2499	1867	1479	1340	1456	1200	1266	1365
SPAC15A10.03c	1206	1589	323	1276	2610	1913	803	549	798	1470	1361	1450
SPAC15A10.04c	5602	9450	1879	5083	13280	13305	2942	2967	3549	4258	5547	7542
SPAC15A10.05c	175	210	16	183	313	38	113	75	32	170	171	19
SPAC15A10.06	1229	1497	224	713	1407	875	620	524	522	634	603	632
SPAC15A10.07	415	608	94	311	768	436	221	214	231	308	362	310
SPAC15A10.08	1591	2694	482	1052	2624	2717	922	804	1040	970	1085	1503
SPAC15A10.09c	967	1385	212	271	766	692	484	437	500	315	356	478
SPAC15A10.10	435	824	148	126	344	440	259	227	280	132	124	210
SPAC15A10.11	7262	9069	1698	3242	6766	5010	4652	4033	3738	3318	3692	3290
SPAC15A10.12c	362	548	115	204	460	368	202	209	303	216	268	264
SPAC15A10.13	1478	2202	381	325	933	962	866	751	965	309	423	598
SPAC15A10.15	1002	1797	296	365	1012	888	763	699	840	510	535	686
SPAC15A10.16	3697	5308	959	1674	4394	2740	2709	2382	2435	2242	2552	2122
SPAC15A10.17	198	292	73	95	258	232	186	173	202	181	203	286
SPAC15E1.02c	73	79	8	274	365	17	34	26	13	132	129	10
SPAC15E1.03	14479	21472	3640	5155	10680	8752	4772	4631	5433	2206	3196	3750
SPAC15E1.04	2652	3429	541	1844	3557	1524	1499	1278	1230	1773	1711	1101
SPAC15E1.05c	1373	1752	373	568	1174	1040	660	622	787	459	512	689
SPAC15E1.06	1165	1651	313	359	998	753	544	466	619	274	366	451
SPAC15E1.07c	7	16	2	0	6	3	11	3	6	2	0	4
SPAC15E1.08	1924	2973	699	813	1832	1575	989	901	1408	650	763	1111
SPAC15E1.09	430	574	94	217	441	316	235	210	265	213	228	242
SPAC15E1.10	271	378	56	267	533	244	168	145	123	237	290	149
SPAC15F9.01c	27	29	5	20	53	9	19	14	7	38	31	11
SPAC15F9.02	1723	2394	475	869	1899	1338	839	766	894	694	807	850
SPAC15F9.03c	2670	3647	716	1123	2673	1957	1292	1120	1439	839	1113	1213
SPAC16.01	406	554	108	168	327	290	231	221	227	179	174	200
SPAC16.02c	7777	9606	1937	2756	6394	5151	4001	3608	3145	2611	3136	2835
SPAC16.03c	1735	2502	561	822	1857	1644	898	876	1215	741	872	1017
SPAC16.04	2103	3504	736	427	1154	1089	1268	1185	1433	385	532	740
SPAC16.05c	3858	4219	965	475	864	1333	2668	2096	2296	597	494	1002
SPAC1610.01	340	484	102	151	374	257	216	189	200	159	163	194
SPAC1610.02c	1119	1573	301	534	1051	974	739	611	807	610	657	726
SPAC1610.03c	46	54	14	18	36	22	28	31	24	19	27	12
SPAC1610.04	888	1094	194	648	1302	840	477	415	469	683	755	644
SPAC1635.01	5163	7987	1419	3644	8189	5101	3139	3205	3210	3860	4146	3431
SPAC1639.01c	3969	5197	901	1959	4256	2967	2112	1999	2149	2083	2180	2135
SPAC1639.02c	2107	2940	441	936	2085	1314	1273	1136	1043	1041	1003	977
SPAC167.01	1377	1758	318	864	1805	1325	825	748	752	878	890	1050
SPAC167.02	576	816	182	362	709	523	336	306	393	313	342	379
SPAC167.03c	934	1813	299	430	1106	860	719	646	707	544	530	627
SPAC167.04	1445	2175	385	737	1793	1137	787	750	856	729	840	693
SPAC167.05	1362	1840	284	1269	2587	1157	858	770	713	1279	1357	941
SPAC167.06c	148	171	8	686	1000	65	58	56	13	422	395	31
SPAC167.07c	1344	1770	307	1726	3887	2454	729	688	724	1865	1887	1734
SPAC167.08	1034	1607	358	539	1178	1270	868	618	819	846	649	939
SPAC167.09	204	275	40	137	241	208	123	100	119	134	129	158
SPAC1687.01	993	1632	322	153	466	543	536	520	666	165	235	392
SPAC1687.02	398	450	84	166	355	268	198	178	206	205	160	190
SPAC1687.03c	1881	2708	593	527	1528	1393	950	949	1128	496	717	775
SPAC1687.04	433	536	102	272	514	460	265	233	240	320	272	300
SPAC1687.05	2256	3163	559	902	2026	1739	1675	1406	1379	1110	1172	1359
SPAC1687.06c	36052	50800	10019	9485	29741	20448	14197	13269	15037	6488	9968	9783
SPAC1687.07	210	283	57	218	477	282	103	104	116	204	177	187
SPAC1687.08	127	199	33	136	250	161	43	44	55	64	89	97
SPAC1687.09	4203	5967	1091	2236	5200	3319	3024	2740	2847	2864	3140	2644
SPAC1687.10	811	1345	262	269	661	684	520	440	576	304	281	465
SPAC1687.11	6208	10826	2267	777	1897	2393	3559	3407	4374	696	784	1426
SPAC1687.12c	1064	1531	256	577	1248	899	572	470	590	515	529	566
SPAC1687.13c	540	790	119	328	769	454	331	291	356	314	391	362
SPAC1687.14c	67	123	14	137	295	97	45	44	43	120	133	82
SPAC1687.15	1600	2159	441	1586	3151	2234	1137	1022	1225	1824	1965	1867
SPAC1687.16c	1132	1815	334	208	746	685	682	751	781	260	379	585
SPAC1687.17c	506	633	116	213	458	426	278	225	294	205	227	306
SPAC1687.18c	1833	2648	506	740	1628	1363	1086	971	1018	697	851	922
SPAC1687.19c	1768	2569	558	430	1112	1408	865	772	1125	348	412	812
SPAC1687.20c	549	755	140	186	370	420	374	288	374	207	191	326
SPAC1687.21	2512	3222	728	1076	2113	2062	971	792	1170	663	772	1077
SPAC1687.22c	1625	1553	281	1548	2298	1146	1017	681	600	1672	1323	797
SPAC1687.23c	1	0	0	1	2	1	0	1	2	1	1	0
SPAC16A10.01	597	698	54	1167	2410	154	320	311	73	1268	1383	96
SPAC16A10.02	696	1157	183	320	838	554	451	387	480	362	413	367
SPAC16A10.03c	1138	1579	231	550	1133	808	794	640	622	655	604	636
SPAC16A10.04	652	781	124	187	486	464	283	247	272	222	179	240
SPAC16A10.05c	123	156	25	51	126	99	55	56	51	59	48	44
SPAC16A10.06c	305	480	79	156	398	273	194	169	202	152	204	184
SPAC16A10.07c	1158	1814	264	956	2444	1426	677	559	562	916	1079	887
SPAC16A10.08c	297	438	70	161	378	261	231	145	153	169	182	187
SPAC16C9.01c	538	869	108	454	1101	444	268	243	267	468	452	267
SPAC16C9.02c	4581	6152	1234	1355	3592	2791	1898	1860	2167	909	1383	1486
SPAC16C9.03	3892	6671	1265	512	1412	1785	2466	2382	2898	635	659	1201
SPAC16C9.04c	1779	2482	470	1025	1977	1782	1092	950	1096	1232	1081	1273
SPAC16C9.05	1289	1776	396	845	1583	1272	839	691	964	763	777	917
SPAC16C9.06c	4205	5938	1141	1146	2733	2900	2611	2413	2691	1306	1514	1914
SPAC16C9.07	1896	2925	490	983	2374	1788	1364	1165	1258	1114	1285	1282
SPAC16E8.01	6304	7704	1370	3037	6014	4364	4223	3450	2775	3496	3349	2856
SPAC16E8.02	286	379	53	320	558	241	157	115	132	228	223	160
SPAC16E8.03	134	158	27	162	217	97	53	54	48	103	87	62
SPAC16E8.04c	1136	1667	342	532	1088	956	711	631	873	560	592	646
SPAC16E8.05c	9	25	5	9	13	19	9	6	14	6	7	9
SPAC16E8.06c	2103	4714	908	383	1507	2080	1445	1396	1954	453	648	1207
SPAC16E8.07c	9365	11885	2356	5163	10127	7814	5160	4236	4992	4706	4688	5228
SPAC16E8.08	372	463	98	175	417	365	235	198	259	212	227	320
SPAC16E8.09	1506	1942	311	737	1546	1174	1033	803	790	840	874	856
SPAC16E8.10c	1132	1836	283	599	1315	982	607	570	657	549	571	590
SPAC16E8.11c	1342	1927	306	774	1785	1183	694	655	741	661	822	823
SPAC16E8.12c	684	1074	192	194	588	470	520	443	515	259	349	346
SPAC16E8.13	937	1246	220	595	1397	797	497	451	484	568	675	509
SPAC16E8.14c	518	831	183	247	507	489	237	233	295	142	215	238
SPAC16E8.15	4108	6008	1273	1635	3899	3617	1810	1624	2258	1192	1420	1884
SPAC16E8.16	1449	1874	327	853	1430	1195	674	582	673	698	596	769
SPAC16E8.17c	1552	2033	424	949	1858	1260	763	704	790	776	822	818
SPAC16E8.18	199	318	45	53	176	103	82	80	109	56	67	72
SPAC16E8.18c	295	521	65	197	368	238	130	119	152	149	158	146
SPAC1705.02	417	567	113	138	365	322	257	220	398	152	201	266
SPAC1705.03c	26621	32309	6313	5648	13266	15405	13900	11788	12875	5699	5988	9768
SPAC1751.01c	208	172	30	356	585	240	130	90	101	429	425	221
SPAC1751.02c	834	1105	224	387	772	718	346	314	503	324	330	438
SPAC1751.03	14090	18869	3921	4871	11571	10489	7579	6861	8698	4602	5453	6758
SPAC1751.04	554	1027	193	122	303	386	290	270	386	130	110	240
SPAC1782.01	3840	5902	1357	1766	4829	4267	2593	2494	2821	2024	2411	2755
SPAC1782.02c	929	1317	232	421	741	638	421	340	443	286	278	357
SPAC1782.03	302	687	123	169	611	517	273	203	253	241	274	327
SPAC1782.04	704	971	190	363	705	623	409	378	443	364	299	500
SPAC1782.05	675	1012	197	435	848	677	423	363	515	433	430	483
SPAC1782.06c	1211	1789	299	773	1661	991	680	678	688	649	761	614
SPAC1782.07	1241	1652	340	655	1253	1010	535	517	645	397	561	614
SPAC1782.08c	2199	3373	660	805	1961	1682	1326	1229	1380	796	918	1099
SPAC1782.09c	1271	1682	364	512	1115	1157	718	642	755	549	532	762
SPAC1782.10c	3848	5964	1092	1184	3379	2709	1731	1644	2128	916	1340	1464
SPAC1782.11	4874	6693	1455	1883	4335	3805	2449	2239	3042	1592	1973	2390
SPAC1782.12c	195	268	54	150	321	122	77	65	59	106	101	63
SPAC1783.01	1961	2297	362	1389	2617	1439	1284	982	967	1536	1409	1252
SPAC1783.02c	853	1146	220	397	837	748	428	373	462	366	398	409
SPAC1783.03	289	451	91	123	316	277	180	154	195	117	160	197
SPAC1783.04c	1666	2257	453	635	1397	1107	1009	873	1019	628	668	757
SPAC1783.05	6691	9845	1842	2692	6466	5216	4016	3567	3713	2545	2963	3336
SPAC1783.06c	69	80	11	39	48	47	35	28	44	32	21	34
SPAC1783.07c	2372	3093	877	2041	3954	4286	1273	1084	1808	1981	1923	2856
SPAC1783.08c	17236	24017	4943	5552	14463	10999	7821	7822	8397	4538	5668	6255
SPAC1786.01c	6475	8340	823	5146	10645	2965	3519	3376	1572	4864	5224	1717
SPAC1786.02	6005	7661	1036	1047	2771	3502	4250	3540	1904	1109	1419	2062
SPAC1786.03	1459	1971	326	616	1305	949	956	806	836	739	660	755
SPAC1786.04	2	3	1	0	1	2	0	1	0	0	1	1
SPAC17A2.01	299	366	37	72	206	122	179	149	124	84	102	105
SPAC17A2.02c	2831	3789	794	1387	2651	2426	1444	1439	1576	1184	1321	1527
SPAC17A2.03c	2634	3855	776	1655	3270	2797	1630	1466	1810	1532	1644	1894
SPAC17A2.04c	894	1362	216	336	798	734	555	502	588	351	420	566
SPAC17A2.05	2230	2801	603	1060	2326	2012	976	838	1039	776	949	1113
SPAC17A2.06c	2352	3134	531	1323	2801	1677	1237	1131	1153	1186	1210	1065
SPAC17A2.07c	310	409	73	133	262	214	133	126	122	111	91	104
SPAC17A2.08c	423	1075	201	151	630	465	399	363	455	218	259	346
SPAC17A2.09c	1894	2345	394	1170	2668	1580	1206	1045	918	1337	1550	1065
SPAC17A2.10c	25	43	9	27	68	58	20	17	14	35	34	48
SPAC17A2.11	3	5	1	3	17	16	1	1	1	8	5	16
SPAC17A2.12	624	891	166	189	351	404	444	407	497	215	193	352
SPAC17A2.13c	7791	10646	2403	4552	9506	7692	3892	3646	4695	3851	4436	5005
SPAC17A2.14	2631	3928	750	1102	2832	2490	1520	1447	1703	1117	1345	1559
SPAC17A5.01	1974	2839	502	524	1507	1144	1182	1061	1162	612	739	733
SPAC17A5.02c	954	1721	313	291	757	764	643	568	697	370	379	555
SPAC17A5.03	88450	123314	25155	28448	70769	58794	48656	46077	44452	27557	30779	34459
SPAC17A5.04c	632	839	180	239	510	455	358	351	319	200	217	278
SPAC17A5.05c	369	516	106	156	304	266	169	156	188	115	105	130
SPAC17A5.06	2247	2804	539	1420	2630	1862	1198	1052	1185	1280	1221	1189
SPAC17A5.07c	1819	2601	491	652	1290	1145	1215	1097	1268	768	700	924
SPAC17A5.08	2268	3044	599	1212	2354	1885	1241	1100	1277	1071	1167	1413
SPAC17A5.09c	973	1392	257	1082	2108	1391	530	429	585	934	961	924
SPAC17A5.10	299	376	72	478	1056	600	182	142	162	534	494	419
SPAC17A5.11	84	97	21	17	68	42	55	49	54	24	32	32
SPAC17A5.12	1536	2141	421	772	1715	1426	962	874	984	878	895	1079
SPAC17A5.13	1494	2267	450	529	1447	1259	673	586	834	327	513	608
SPAC17A5.14	5200	7036	1425	3097	6215	5046	3218	2697	2956	3050	3094	3126
SPAC17A5.15c	23742	31481	6626	7810	19265	18102	13708	12630	15262	7802	9475	11958
SPAC17A5.16	2072	2667	535	905	2002	1569	1483	1317	1551	1276	1223	1308
SPAC17A5.18c	56	90	19	24	53	38	28	30	54	25	26	34
SPAC17A5.19	158	213	45	46	125	97	123	104	122	69	84	104
SPAC17C9.01c	1433	2196	354	720	1597	1118	780	733	733	642	661	629
SPAC17C9.02c	351	529	86	122	332	248	225	232	237	111	162	170
SPAC17C9.03	46292	66214	13943	14956	39235	37862	30052	26975	29719	15791	19060	25517
SPAC17C9.05c	245	382	68	209	436	329	128	115	146	208	203	211
SPAC17C9.06	1298	1949	323	1069	1979	1160	647	590	660	841	750	749
SPAC17C9.07	2012	2569	437	1084	2010	1414	1200	1001	1082	1084	1078	1085
SPAC17C9.08	1235	1689	304	637	1286	1060	638	581	664	545	534	596
SPAC17C9.09c	871	1293	229	416	894	687	450	404	526	316	405	415
SPAC17C9.10	1502	2063	549	734	1324	1483	1131	1015	1388	910	811	1178
SPAC17C9.11c	341	659	128	353	1011	523	269	283	328	530	519	413
SPAC17C9.12	2770	3974	389	2305	5008	926	1935	1810	760	2461	2802	768
SPAC17C9.13c	2037	3114	572	982	2252	2144	1270	1234	1592	1069	1238	1536
SPAC17C9.14	734	1475	277	390	987	640	580	520	739	501	555	507
SPAC17C9.15c	403	569	108	154	334	312	235	230	314	144	156	219
SPAC17C9.16c	705	1143	250	229	685	418	395	403	556	222	298	288
SPAC17D4.01	12887	16469	2859	2951	6969	6862	5935	5854	5866	2593	3240	4249
SPAC17D4.02	1398	2167	456	389	849	971	709	744	895	323	311	598
SPAC17D4.03c	1456	1816	339	682	1599	1205	848	673	772	724	813	831
SPAC17D4.04	3064	5487	1117	715	2795	2508	1765	1674	2220	769	1182	1489
SPAC17G6.02c	354	514	161	119	300	404	207	210	420	168	155	353
SPAC17G6.03	313	350	99	554	766	588	169	155	169	500	365	381
SPAC17G6.04c	1415	1877	311	779	1761	1029	622	579	572	573	677	579
SPAC17G6.05c	1659	2187	369	838	1855	1313	1013	914	881	813	950	891
SPAC17G6.06	16331	22634	4052	5844	14226	10517	5762	5389	5660	3439	4565	4554
SPAC17G6.07c	853	1223	251	388	1031	678	520	473	530	417	505	441
SPAC17G6.08	739	1091	174	381	885	778	386	387	419	463	450	442
SPAC17G6.09	2006	2799	542	1085	2405	1882	915	843	969	831	884	1116
SPAC17G6.10	2383	3711	613	1363	3439	2219	1427	1340	1500	1467	1652	1570
SPAC17G6.11c	3969	5840	1055	1426	3447	3073	2136	2152	2386	1297	1573	1993
SPAC17G6.12	1502	2162	417	1254	2605	1652	919	826	1124	1249	1297	1291
SPAC17G6.13	2806	4447	1333	21886	45129	34765	1595	1552	2392	23620	22777	25229
SPAC17G6.14c	12206	16168	3172	5039	11321	8763	6261	5707	6892	4381	5320	5454
SPAC17G6.15c	2862	4000	746	952	2498	2212	1539	1509	2023	908	1200	1475
SPAC17G6.16c	3588	5470	1020	2024	4217	3516	2333	2031	2521	2049	2089	2531
SPAC17G6.17	751	1195	197	361	923	688	553	430	523	419	458	533
SPAC17G8.01c	1905	2971	506	719	1408	1451	1149	955	1115	688	667	1003
SPAC17G8.02	491	667	129	239	495	499	262	241	317	258	241	334
SPAC17G8.03c	726	1083	224	444	1085	734	463	418	451	543	543	510
SPAC17G8.04c	1604	2186	442	972	2055	1511	887	775	1108	891	953	1140
SPAC17G8.05	273	490	92	130	313	252	195	158	233	130	155	204
SPAC17G8.06c	18157	24974	5495	4897	11457	11927	8396	7942	9539	3691	4317	5924
SPAC17G8.07	965	1622	284	306	1009	671	628	598	650	412	461	499
SPAC17G8.08c	2929	4219	790	940	2455	2182	996	1070	1368	589	849	1167
SPAC17G8.09	148	328	60	44	186	119	119	102	136	66	83	75
SPAC17G8.10c	386	538	58	341	688	372	221	198	203	312	331	285
SPAC17G8.11c	1263	1684	297	525	1054	753	717	662	694	517	533	551
SPAC17G8.12	1064	1537	261	605	1304	796	696	619	574	665	688	574
SPAC17G8.13c	885	1299	292	382	794	869	526	495	757	398	412	640
SPAC17G8.14c	2439	3293	593	1809	3720	2526	1520	1401	1483	1904	1891	1794
SPAC17G8.15	102	213	42	49	129	91	62	51	93	36	53	63
SPAC17H9.01	2512	3632	607	1253	2698	2210	1430	1199	1383	1251	1256	1414
SPAC17H9.02	3216	4976	918	1236	3339	2586	2197	1997	2258	1450	1670	1845
SPAC17H9.03c	190	266	56	98	235	150	128	111	144	113	124	124
SPAC17H9.04c	4792	6871	1236	618	1311	1938	3097	2924	2961	659	662	1295
SPAC17H9.05	3308	8191	1697	488	1924	2499	3111	3054	4169	712	946	1714
SPAC17H9.06c	465	807	145	199	483	500	341	277	351	232	229	365
SPAC17H9.07	797	1246	271	345	782	792	347	333	466	212	279	377
SPAC17H9.08	593	849	183	178	439	337	326	315	339	149	209	226
SPAC17H9.09c	658	934	199	298	538	704	333	297	490	276	255	413
SPAC17H9.10c	3798	5403	1037	1216	3293	2640	2091	1898	2131	1144	1512	1647
SPAC17H9.11	744	1094	210	344	684	590	488	458	577	382	452	467
SPAC17H9.12c	2682	3580	556	1266	2535	1625	1208	1052	1142	928	1036	992
SPAC17H9.13c	2340	3482	797	1041	2423	2440	1299	1157	1699	961	1075	1552
SPAC17H9.14c	6633	8779	1777	3307	7144	5618	3427	3254	3714	2918	3333	3588
SPAC17H9.16	2130	3011	602	874	1995	1665	1011	826	1138	665	793	887
SPAC17H9.17c	468	617	129	198	460	355	246	213	290	189	221	201
SPAC17H9.18c	0	0	0	0	0	0	0	0	0	0	0	0
SPAC17H9.19c	801	1041	218	489	947	862	372	309	409	538	506	462
SPAC17H9.20	1175	1563	298	614	1352	1141	748	650	694	644	682	779
SPAC1805.01c	2140	3243	567	1057	2656	1604	1341	1148	1244	1070	1244	1154
SPAC1805.02c	3706	4960	855	1395	2907	2251	1613	1477	1594	904	1160	1270
SPAC1805.03c	293	577	112	88	287	262	222	229	271	124	132	198
SPAC1805.04	3856	4832	869	1763	3525	2645	2251	1972	1962	1877	1755	1772
SPAC1805.05	4270	6196	1213	1319	3290	3680	2570	2299	2876	1599	1616	2467
SPAC1805.06c	2605	3414	611	1171	2212	1836	1341	1119	1279	960	1061	1166
SPAC1805.07c	118	143	33	48	105	99	53	56	65	46	57	71
SPAC1805.08	1265	1720	298	643	1230	949	497	488	651	455	532	551
SPAC1805.09c	93	165	41	30	99	127	87	64	100	36	43	88
SPAC1805.10	791	955	161	398	904	592	465	401	436	572	542	481
SPAC1805.11c	17647	21192	5236	5777	16433	11755	9253	9631	8623	6617	7354	6451
SPAC1805.12c	11170	16160	2879	3407	8328	6677	5336	4859	5001	2564	3547	3767
SPAC1805.13	14591	21156	3963	5102	13253	9402	6566	6562	6487	4208	5189	5374
SPAC1805.14	1383	2034	351	566	1337	1071	828	783	854	650	619	806
SPAC1805.15c	502	644	111	94	192	152	300	245	237	104	87	103
SPAC1805.16c	648	941	210	414	845	689	408	352	436	438	417	463
SPAC1805.17	10226	14213	2526	6205	14256	10126	5985	5206	5626	6459	7137	7205
SPAC1805.18	375	504	94	132	323	269	219	226	249	131	158	189
SPAC1834.01	6969	9831	1955	2328	5500	4979	3616	3409	3862	1966	2352	3019
SPAC1834.02	14451	19184	4930	6838	14831	14869	8123	7401	9791	6297	6332	8751
SPAC1834.03c	3328	4660	891	1180	2554	2181	2164	1962	2011	1358	1454	1450
SPAC1834.04	6046	8533	1670	2046	4295	3397	3652	3076	3118	2081	2203	1924
SPAC1834.05	2232	3100	538	1018	2241	1798	1254	1150	1208	924	1088	1236
SPAC1834.06c	1241	1724	323	675	1408	1082	717	601	777	592	602	676
SPAC1834.07	870	1562	245	337	1122	823	602	540	582	414	511	498
SPAC1834.08	4588	6306	1042	2680	6248	4105	2918	2589	2754	2987	3353	3057
SPAC1834.09	221	325	56	281	561	289	118	98	119	274	255	214
SPAC1834.10c	553	1075	198	202	610	483	350	380	482	186	342	329
SPAC1834.11c	5570	7530	1186	4127	8268	4354	3382	2973	2803	3952	4070	3306
SPAC1834.13	7	11	2	5	14	11	5	2	6	3	6	6
SPAC1851.02	2024	2996	588	901	2051	1844	901	1016	1109	705	867	981
SPAC1851.03	1542	2147	511	771	1716	1518	992	949	1217	864	1000	1167
SPAC1851.04c	2344	3398	560	1368	2775	2010	1340	1277	1361	1297	1294	1338
SPAC186.01	155	255	8	23	54	18	94	100	28	19	36	12
SPAC186.02c	11	37	0	2	15	0	2	15	1	2	3	0
SPAC186.03	64	145	15	93	239	103	33	54	18	73	112	41
SPAC186.04c	1	1	1	0	0	5	0	0	0	0	0	1
SPAC186.05c	0	11	141	0	3	306	1	4	152	2	1	113
SPAC186.06	0	0	7	0	0	22	0	1	8	0	0	8
SPAC186.07c	0	0	1	0	1	0	0	0	0	0	0	0
SPAC186.08c	0	0	0	0	1	0	0	0	1	0	1	0
SPAC186.09	1	5	12	1	1	37	1	1	22	0	0	26
SPAC18B11.02c	2052	2610	539	557	1021	1327	1021	833	1170	423	485	824
SPAC18B11.03c	442	661	147	176	384	391	242	271	356	168	226	286
SPAC18B11.04	624	833	160	270	620	463	337	319	416	322	258	362
SPAC18B11.05	826	1146	209	445	894	764	533	441	580	498	437	564
SPAC18B11.06	1351	2799	548	199	523	693	751	683	1013	183	225	385
SPAC18B11.07c	656	981	206	407	898	664	544	491	630	524	538	683
SPAC18B11.08c	637	910	231	301	654	558	347	311	454	269	307	359
SPAC18B11.09c	366	710	118	220	568	301	296	224	253	209	253	185
SPAC18B11.10	2512	3540	666	1334	2863	2307	1485	1275	1559	1273	1408	1571
SPAC18B11.11	1726	2266	378	833	1956	1380	1068	922	946	887	891	1014
SPAC18G6.01c	173	340	63	116	289	249	97	129	167	102	164	166
SPAC18G6.02c	1368	1993	350	337	781	780	956	791	855	379	426	549
SPAC18G6.03	4561	6191	1329	2037	4521	3623	2474	2267	2662	1931	2260	2416
SPAC18G6.04c	3634	4790	880	1460	3288	2328	1847	1519	1780	1258	1359	1417
SPAC18G6.05c	15995	22340	4732	6602	14850	13780	9452	8573	9123	6238	6685	7925
SPAC18G6.06	1164	1746	355	540	1195	1174	681	599	797	542	550	743
SPAC18G6.07c	3422	5121	1071	1084	2736	2692	1836	1714	2246	992	1273	1691
SPAC18G6.09c	1319	1443	253	1293	2354	1447	1152	939	827	1965	1643	1404
SPAC18G6.10	1470	2018	287	554	1413	868	1053	920	833	755	862	756
SPAC18G6.11c	2646	3852	691	665	1228	1355	1349	1328	1557	610	597	916
SPAC18G6.12c	613	765	90	337	739	348	366	278	214	321	389	230
SPAC18G6.13	111	157	31	55	113	77	70	65	94	63	52	72
SPAC18G6.14c	56287	74643	14826	16737	44745	34906	25739	24451	26059	14197	18655	18931
SPAC18G6.15	2062	3140	656	1200	2811	2277	1235	1164	1459	1253	1414	1717
SPAC1952.01	676	969	178	292	738	599	512	440	460	442	412	418
SPAC1952.02	815	1934	379	229	716	738	651	588	754	240	284	421
SPAC1952.03	364	1191	274	218	1256	701	509	456	618	606	629	544
SPAC1952.04c	203	292	40	212	474	189	149	132	118	237	247	195
SPAC1952.05	1408	1986	329	419	1162	860	791	756	746	490	565	579
SPAC1952.06c	1120	1723	306	371	1038	842	611	586	692	312	474	477
SPAC1952.07	678	1081	189	275	585	464	360	344	381	268	240	282
SPAC1952.08c	965	1635	359	567	1550	1273	584	569	834	576	668	859
SPAC1952.09c	1621	2204	437	880	1800	1411	892	884	1041	892	890	978
SPAC1952.10c	209	269	50	99	205	228	143	114	157	125	132	177
SPAC1952.11c	4677	5744	1325	2255	4398	4202	2507	1999	2526	1923	1990	2434
SPAC1952.12c	386	486	82	143	275	249	181	156	165	121	135	171
SPAC1952.13	2251	2891	511	2128	3504	2210	1321	1194	1112	1917	1751	1484
SPAC1952.14c	832	1147	230	408	923	709	397	379	455	395	398	458
SPAC1952.15c	23	38	9	8	13	20	19	18	21	7	12	23
SPAC1952.16	1239	1593	303	514	1108	917	734	627	661	538	547	723
SPAC1952.17c	750	1060	178	763	1406	1142	430	345	392	747	588	688
SPAC19A8.01c	1350	1832	302	379	833	739	834	718	820	392	452	568
SPAC19A8.02	2936	4193	687	1412	3522	2029	1727	1626	1632	1478	1733	1322
SPAC19A8.03	1385	1768	308	707	1419	907	878	778	729	749	788	706
SPAC19A8.04	16531	20667	4373	7087	14316	12407	10580	8556	10434	7769	7741	9529
SPAC19A8.05c	910	1164	183	1109	1914	976	479	463	443	1045	911	658
SPAC19A8.06	1234	1807	449	432	1092	1177	604	585	783	393	455	735
SPAC19A8.07c	1957	3191	622	250	640	798	1207	1074	1522	279	279	536
SPAC19A8.08	2819	4069	702	1182	2836	2150	1574	1417	1549	1207	1331	1381
SPAC19A8.09	105	164	25	66	164	91	68	57	73	69	84	67
SPAC19A8.10	553	718	143	309	434	380	349	272	289	250	217	253
SPAC19A8.11c	434	774	131	230	601	484	262	206	254	227	238	266
SPAC19A8.12	1643	2227	376	921	1953	1338	1251	978	1075	1243	1146	1028
SPAC19A8.13	932	1331	270	493	1224	999	486	476	594	453	574	653
SPAC19A8.14	732	1089	168	395	993	621	364	328	339	340	394	362
SPAC19A8.15	11445	14930	3460	4752	11056	9820	5588	5233	6638	3826	4714	5757
SPAC19A8.16	17	46	5	47	110	19	15	23	24	41	50	19
SPAC19B12.01	2825	4960	1110	154	525	1222	1619	1720	2274	129	229	769
SPAC19B12.02c	26019	30933	7628	2379	7400	13639	13207	11615	14604	2315	3055	7594
SPAC19B12.03	7770	11680	2291	1953	5193	5302	5191	4752	4796	2190	2431	3445
SPAC19B12.04	3568	4715	885	1061	2843	2261	2339	2264	3113	1265	1853	2226
SPAC19B12.05c	2877	4256	747	1390	3124	2472	1774	1581	1808	1296	1477	1642
SPAC19B12.06c	1573	2110	368	575	1277	1023	822	730	798	566	611	744
SPAC19B12.07c	351	630	93	279	684	524	189	194	230	248	286	325
SPAC19B12.08	205	236	52	343	674	203	111	111	98	407	391	175
SPAC19B12.09	1234	1827	330	539	1164	948	545	459	593	387	475	602
SPAC19B12.10	438	538	75	815	1535	939	274	207	226	875	844	712
SPAC19B12.11c	1347	2014	383	178	572	764	640	633	772	147	222	420
SPAC19B12.12c	289	480	121	126	300	318	186	162	235	123	141	212
SPAC19B12.13	1711	2257	389	950	1910	1570	1114	937	1005	1065	1027	1154
SPAC19D5.01	284	386	53	5696	10378	157	175	195	161	6073	5585	126
SPAC19D5.02c	930	1525	248	457	1092	832	666	548	674	541	579	688
SPAC19D5.03	440	650	132	225	461	430	317	259	351	266	251	368
SPAC19D5.04	10693	14307	2797	4934	10443	8562	6900	5743	5641	4921	5005	5158
SPAC19D5.05c	976	1656	349	194	511	562	615	562	739	204	228	393
SPAC19D5.06c	946	1255	224	295	715	614	475	436	502	282	364	409
SPAC19D5.07	339	450	88	135	348	232	215	218	178	144	166	144
SPAC19D5.09c	1066	1477	318	605	1185	1211	881	626	754	803	631	884
SPAC19D5.10c	74	93	18	22	58	50	35	30	32	21	23	33
SPAC19D5.11c	135	200	50	41	113	89	93	100	123	50	57	68
SPAC19E9.01c	2099	3022	636	1362	3010	2337	1443	1310	1605	1685	1644	1841
SPAC19E9.02	2272	3481	633	833	2251	1918	1337	1240	1365	980	1077	1226
SPAC19E9.03	1014	1388	533	1099	1429	2842	732	669	1245	1253	986	2342
SPAC19G12.01c	929	1246	189	388	846	643	463	385	480	373	348	438
SPAC19G12.02c	1158	1683	297	597	1316	876	694	655	721	558	622	648
SPAC19G12.03	842	1126	197	483	861	720	436	334	485	421	373	463
SPAC19G12.04	166	239	49	98	201	128	63	55	72	58	79	86
SPAC19G12.05	1775	2573	522	357	1035	1271	1037	989	1190	413	475	796
SPAC19G12.06c	2664	3328	719	812	1967	1602	1722	1507	1382	941	1096	949
SPAC19G12.07c	1206	1677	327	412	958	843	756	650	773	487	542	603
SPAC19G12.08	4375	5227	1105	1192	2447	2824	2580	2193	2295	1267	1295	1927
SPAC19G12.09	1506	2084	65	3964	7341	360	778	786	155	3078	3230	198
SPAC19G12.10c	50157	52542	9081	28964	50549	28516	34651	24838	18499	34037	27838	18273
SPAC19G12.11	1372	1922	406	859	1627	1272	624	614	697	596	628	773
SPAC19G12.12	741	1125	213	370	902	648	431	442	542	368	421	460
SPAC19G12.13c	439	720	116	160	529	366	278	247	273	194	234	254
SPAC19G12.14	2431	3314	616	2222	4794	5617	1814	1620	1551	2977	2988	4364
SPAC19G12.15c	7747	10353	1579	7742	14407	9208	4278	4154	3528	6580	7106	6213
SPAC19G12.16c	12440	14103	3096	1496	4549	4008	7697	6267	5682	2484	2576	2746
SPAC19G12.17	397	606	119	193	463	411	314	239	312	235	237	282
SPAC1A6.01c	791	1303	257	425	1230	766	518	465	488	523	589	471
SPAC1A6.02	1893	2830	669	646	1689	1689	835	816	1218	454	589	873
SPAC1A6.03c	5999	7818	1288	3006	6084	3908	3657	3194	3002	3184	3265	2894
SPAC1A6.04c	19852	30482	6159	17491	41738	42753	15972	16320	15096	22564	26501	35720
SPAC1A6.05c	1972	2871	601	1069	2424	1922	985	1008	1341	864	1101	1175
SPAC1A6.06c	10	14	2	8	9	13	5	5	12	6	11	12
SPAC1A6.07	2081	2780	540	2471	5101	2543	1459	1275	1373	2966	2948	2065
SPAC1A6.08c	93	168	35	27	143	106	79	72	89	40	75	77
SPAC1A6.09c	2197	3053	554	778	1899	1852	1232	1202	1198	810	936	1258
SPAC1A6.10	3487	4828	985	1418	3422	3028	1841	1711	2096	1336	1459	1928
SPAC1A6.11	1	1	0	0	2	1	1	0	0	2	1	0
SPAC1B1.01	1594	2088	375	737	1666	1092	1362	1154	1021	1002	1068	955
SPAC1B1.02c	887	1147	230	463	1055	1008	500	450	560	486	503	723
SPAC1B1.03c	9285	12295	2213	3900	8274	6841	4985	4512	4588	3474	3830	4361
SPAC1B1.04c	1732	2585	485	660	1510	1410	1429	1266	1477	918	1017	1318
SPAC1B2.02c	1976	2580	442	865	1742	1334	1225	1107	1178	977	921	1064
SPAC1B2.03c	5674	7645	1536	1362	4116	3791	4002	4209	3773	1941	2622	3032
SPAC1B2.04	1793	2437	448	921	2013	1396	926	747	1048	774	844	942
SPAC1B2.05	1351	2166	440	641	1393	1314	1004	879	988	789	714	1051
SPAC1B2.06	64	99	19	8	23	19	39	35	46	8	8	15
SPAC1B3.01c	1939	2511	556	592	1349	1265	1091	942	1254	548	686	971
SPAC1B3.02c	985	1338	274	359	849	677	450	432	493	274	346	363
SPAC1B3.03c	7567	11209	2665	11548	22247	21020	4801	3629	7306	11229	10814	16399
SPAC1B3.04c	577	857	137	135	312	238	307	260	279	86	108	96
SPAC1B3.05	2729	4004	794	1127	3044	2385	1931	1608	1898	1427	1637	1621
SPAC1B3.06c	528	907	264	418	877	902	344	299	502	415	390	512
SPAC1B3.07c	516	702	133	185	445	266	331	242	288	199	211	224
SPAC1B3.08	1768	2248	375	1347	2716	1301	1022	849	920	1382	1356	951
SPAC1B3.09c	2031	3316	679	758	2012	1656	1742	1579	1948	1057	1212	1478
SPAC1B3.10c	668	1006	192	350	794	467	528	456	455	388	444	347
SPAC1B3.11c	129	171	29	125	255	148	78	58	63	107	122	84
SPAC1B3.12c	1026	1538	292	302	642	710	576	545	665	289	349	455
SPAC1B3.13	4868	7696	1508	911	1945	2819	2899	2810	3302	907	879	1805
SPAC1B3.14	2958	3929	737	1309	2942	2161	1499	1270	1451	1100	1279	1292
SPAC1B3.15c	250	403	65	282	557	402	162	173	184	243	279	255
SPAC1B3.16c	8554	16373	4987	2411	6290	11113	4241	6260	7098	1872	2711	4635
SPAC1B3.17	549	877	175	372	833	691	401	369	393	466	419	513
SPAC1B3.18c	744	1101	186	436	876	576	363	311	404	295	344	342
SPAC1B3.20	324	438	71	229	469	225	182	127	158	162	201	180
SPAC1B3.21	155	228	32	156	309	109	88	89	63	124	152	68
SPAC1B9.02c	3064	4384	730	2201	4368	3254	1766	1625	1720	2130	2012	2100
SPAC1B9.03c	2805	5550	1091	364	1135	1739	1869	1921	2736	463	530	1122
SPAC1D4.01	257	825	159	92	385	333	335	292	370	179	208	253
SPAC1D4.02c	946	1385	239	845	1694	845	624	543	551	974	928	634
SPAC1D4.03c	536	733	121	462	864	592	267	230	293	468	413	362
SPAC1D4.04	9644	13440	2619	3697	8734	7325	5105	4658	5533	3208	3820	4370
SPAC1D4.05c	1130	1612	235	588	1365	881	651	605	589	641	678	624
SPAC1D4.06c	600	920	172	239	535	507	264	248	373	183	200	262
SPAC1D4.07c	72	109	17	24	53	58	25	25	35	14	18	30
SPAC1D4.08	1547	1951	361	567	1248	1075	780	742	865	563	615	707
SPAC1D4.09c	1071	2155	423	500	1577	1437	770	715	981	540	687	975
SPAC1D4.10	1410	1920	363	817	1765	775	760	652	689	618	753	525
SPAC1D4.11c	490	575	172	108	227	239	383	256	473	137	145	210
SPAC1D4.12	1286	1650	332	774	1444	1348	755	611	713	754	655	836
SPAC1D4.13	888	1023	156	404	686	413	612	412	490	390	350	348
SPAC1D4.14	5075	7178	1398	2381	5299	3928	3029	2586	2905	2396	2332	2457
SPAC1F12.02c	33365	43623	7585	9796	22874	18828	13651	12054	13196	6713	8532	8928
SPAC1F12.03c	42	74	10	13	43	34	20	24	31	16	21	26
SPAC1F12.04c	773	1133	214	432	931	834	316	297	370	257	316	456
SPAC1F12.05	1083	1346	249	419	937	565	740	656	596	486	539	453
SPAC1F12.06c	168	273	39	78	217	125	115	106	105	107	88	91
SPAC1F12.07	5841	7428	1922	3056	5768	5200	3191	2802	3863	2738	2754	3550
SPAC1F12.08	566	1027	163	266	630	532	302	266	341	238	248	332
SPAC1F12.09	1214	1700	244	673	1415	920	798	665	694	692	790	650
SPAC1F12.10c	460	655	116	1336	3128	1151	318	247	265	1387	1412	805
SPAC1F3.01	2748	5135	1046	499	1811	2027	2178	1892	2433	583	846	1409
SPAC1F3.02c	1598	2186	383	1595	3390	2067	996	856	887	1515	1679	1474
SPAC1F3.03	2044	2572	415	1424	2667	1494	1258	1040	1041	1478	1324	1067
SPAC1F3.04c	929	1415	287	430	824	753	486	477	583	322	312	417
SPAC1F3.05	2108	2968	692	963	2213	1859	1241	1120	1356	976	1104	1243
SPAC1F3.06c	14235	21535	4041	5237	13337	10641	9191	8165	9113	5807	6194	7169
SPAC1F3.07c	1193	1671	319	597	1200	1091	780	690	787	646	600	906
SPAC1F3.08c	2	4	0	1	1	3	1	1	1	2	1	1
SPAC1F3.09	3098	4776	656	3286	7700	1963	1802	1935	1534	3185	3791	1394
SPAC1F3.10c	904	1237	204	577	1126	625	441	360	379	446	437	388
SPAC1F5.02	12388	16109	3032	5938	12245	9243	7885	6829	7749	6085	6652	6576
SPAC1F5.03c	2445	3537	722	957	2312	2083	1252	1319	1478	821	1084	1356
SPAC1F5.04c	4092	5867	976	1964	4616	3081	2811	2388	2208	2267	2406	2112
SPAC1F5.05c	611	808	147	242	567	437	356	347	382	282	343	333
SPAC1F5.06	8097	10902	2115	3577	7888	6118	4990	4477	5202	3794	4192	4279
SPAC1F5.07c	2024	2334	427	931	1639	1158	880	635	819	632	623	664
SPAC1F5.08c	868	1206	195	637	1258	759	544	479	478	666	695	586
SPAC1F5.09c	186	267	36	133	254	273	127	105	123	118	102	171
SPAC1F5.10	2544	3809	711	988	2185	2000	1154	1157	1379	725	932	1112
SPAC1F5.11c	8281	10742	2188	3647	8672	7697	5043	4213	4184	3649	3876	4344
SPAC1F7.01c	9731	13436	2424	4903	10012	7387	5533	4776	5066	4377	4424	4550
SPAC1F7.02c	6315	9836	1834	1108	3224	3942	3205	3284	3860	1042	1359	2299
SPAC1F7.03	3211	4004	812	1874	3618	2560	1784	1572	1595	1835	1757	1683
SPAC1F7.04	5854	7563	1534	2089	5062	4198	3588	3175	3764	2353	2699	3079
SPAC1F7.05	26218	33147	6838	7035	19376	14814	12005	10997	11125	7223	8438	7184
SPAC1F7.06	7	4	1	12	20	3	3	0	1	14	15	5
SPAC1F7.07c	6287	4135	550	876	1180	5567	3486	1770	1167	976	599	4047
SPAC1F7.08	12992	8704	838	2711	4202	6483	6580	3210	1616	2606	1915	4205
SPAC1F7.09c	754	895	169	383	699	490	435	344	297	343	364	347
SPAC1F7.10	425	548	96	176	377	298	151	130	171	116	135	163
SPAC1F7.11c	1619	2095	359	878	1867	1337	969	904	914	958	957	948
SPAC1F7.12	1473	1845	329	995	1578	1096	623	550	603	713	651	638
SPAC1F7.13c	33971	45106	9308	10512	28903	22095	16003	15949	14791	9651	11594	11027
SPAC1F7.14c	91	119	22	24	61	59	61	57	61	36	30	46
SPAC1F8.01	121	163	20	154	346	108	66	43	40	169	158	84
SPAC1F8.02c	30	4	1	84	34	4	17	1	0	62	12	0
SPAC1F8.03c	4774	2794	952	254	456	1953	2255	820	2320	226	186	1233
SPAC1F8.04c	90	69	4	32	60	27	23	16	16	15	17	12
SPAC1F8.05	60	83	15	35	111	28	25	33	38	32	41	24
SPAC1F8.06	482	634	185	103	248	566	246	193	428	127	152	445
SPAC1F8.07c	223680	327689	72314	62157	214724	174613	144296	135311	132367	71326	98634	100615
SPAC1F8.08	31	49	8	23	46	35	14	11	17	22	13	14
SPAC20G4.01	1087	1530	340	490	1112	1021	587	502	683	374	470	624
SPAC20G4.02c	575	790	134	488	1352	872	382	391	371	675	876	629
SPAC20G4.03c	670	800	181	681	1030	829	367	316	475	671	519	555
SPAC20G4.04c	346	501	92	177	495	345	180	173	199	175	244	230
SPAC20G4.05c	529	711	108	408	753	285	291	277	197	369	399	214
SPAC20G4.06c	3903	5224	1036	1894	3788	2826	1705	1521	2008	1291	1575	1815
SPAC20G4.07c	2923	3688	705	1325	3059	2261	1727	1568	1736	1505	1605	1752
SPAC20G4.08	3882	4995	1116	2781	6000	3981	2673	2157	2729	3245	3325	2991
SPAC20G4.09	8	10	2	2	9	3	3	3	2	2	1	1
SPAC20G8.01	2185	3058	598	1422	2922	2178	1074	979	1170	1138	1240	1339
SPAC20G8.02	1392	1766	270	1370	2871	1192	729	594	528	1160	1253	697
SPAC20G8.03	6945	7041	1446	2958	5081	4606	3769	2700	3148	2841	2470	2956
SPAC20G8.04c	3325	5192	1246	1623	3783	4005	1871	1943	2708	1425	1811	2571
SPAC20G8.05c	5650	7901	1675	1297	3759	4861	2931	2678	3047	1303	1522	2766
SPAC20G8.06	9503	12537	2538	4194	8856	8102	5897	4815	5485	4531	4507	5545
SPAC20G8.07c	2491	3137	570	951	2040	1743	1078	940	1142	700	786	959
SPAC20G8.08c	1711	3024	570	507	1494	1494	1240	1116	1413	674	717	1057
SPAC20G8.09c	9182	15258	2895	856	2483	2807	5905	5654	6250	869	1166	1888
SPAC20G8.10c	266	425	55	368	801	234	121	108	110	342	315	160
SPAC20H4.01	4234	6757	1342	822	2268	2385	2494	2336	2930	924	987	1519
SPAC20H4.02	997	1308	225	773	1495	971	423	347	440	529	583	543
SPAC20H4.03c	1145	1912	418	521	1427	1238	971	865	1216	734	861	1075
SPAC20H4.04	1074	1604	299	335	787	599	650	580	681	318	412	431
SPAC20H4.05c	591	943	165	224	522	481	300	287	419	197	181	318
SPAC20H4.06c	721	1417	204	277	1015	531	500	532	528	324	472	403
SPAC20H4.07	743	1061	215	338	767	630	415	406	497	299	347	394
SPAC20H4.08	785	1632	315	672	1964	1757	478	491	803	763	844	1042
SPAC20H4.09	1222	1658	342	587	1110	875	684	540	706	553	532	585
SPAC20H4.10	4678	6195	998	2721	5584	3785	2708	2262	2467	2512	2537	2425
SPAC20H4.11c	98	100	21	43	114	79	33	28	45	47	36	47
SPAC212.01c	56	108	26	30	118	60	35	38	56	35	58	53
SPAC212.02	11	33	4	5	14	11	9	4	7	1	3	3
SPAC212.03	1	3	0	0	1	0	0	0	1	0	0	0
SPAC212.04c	61	135	20	76	207	57	41	56	58	72	104	60
SPAC212.05c	0	1	0	0	0	0	0	1	0	0	0	0
SPAC212.06c	6	32	8	0	24	24	3	14	13	3	9	11
SPAC212.07c	1	4	2	0	0	1	2	1	2	0	0	1
SPAC212.08c	9	23	4	4	12	7	3	11	6	2	6	6
SPAC212.09c	1017	1458	92	743	1494	277	475	519	156	526	700	139
SPAC212.10	44	50	13	17	23	18	35	46	44	27	32	20
SPAC212.11	199	1083	359	58	573	625	107	367	548	53	262	325
SPAC212.12	3	12	2	1	3	2	2	7	3	2	3	3
SPAC21E11.03c	486	690	61	1042	2049	220	459	434	142	1512	1479	213
SPAC21E11.04	384	538	114	232	369	395	230	201	299	213	178	290
SPAC21E11.05c	794	1510	359	280	897	857	646	592	741	414	478	647
SPAC21E11.06	3475	4994	1002	1550	3503	2880	2033	1836	2282	1576	1661	1974
SPAC21E11.07	478	648	137	238	500	476	240	217	313	224	239	340
SPAC21E11.08	5583	7263	1301	2914	5657	4437	2935	2560	2801	2546	2620	2716
SPAC222.03c	654	1048	220	278	702	576	443	438	601	315	382	448
SPAC222.04c	373	521	113	169	483	333	251	236	332	219	257	278
SPAC222.05c	1086	1382	239	395	767	646	548	428	528	366	381	370
SPAC222.06	1276	3424	691	177	496	576	1055	1055	1382	196	199	372
SPAC222.07c	1040	1673	383	1110	2877	2473	685	643	821	1573	1566	2058
SPAC222.08c	913	1257	326	432	792	1205	400	384	659	308	329	652
SPAC222.09	4373	6315	1161	1805	4631	2905	2993	2820	2432	2201	2644	2044
SPAC222.10c	1118	1832	377	562	1309	1330	921	836	1078	830	847	1038
SPAC222.11	4005	5553	821	1809	3714	2410	2103	2072	1912	1520	1858	1714
SPAC222.12c	26755	34860	6560	14284	28661	20771	15140	14198	14822	13499	14261	14869
SPAC222.13c	1130	1842	248	797	1876	864	798	710	650	838	957	561
SPAC222.14c	3903	5342	911	1956	4318	3040	2168	1948	2088	1821	1946	1951
SPAC222.15	17	37	10	6	12	16	11	7	18	6	4	6
SPAC222.16c	511	679	118	256	568	460	285	269	308	255	250	314
SPAC222.17	227	397	66	110	269	221	112	106	168	94	105	124
SPAC222.18	236	376	70	92	242	145	169	160	171	95	112	115
SPAC222.19	164	274	61	154	333	181	109	100	112	148	154	112
SPAC227.01c	431	527	103	165	377	343	290	229	289	190	182	233
SPAC227.02c	658	1157	260	153	379	474	407	369	555	167	185	272
SPAC227.03c	514	646	127	584	1118	568	312	255	308	629	557	462
SPAC227.04	158	212	49	77	143	129	94	64	108	67	64	97
SPAC227.05	542	775	164	222	475	454	295	266	355	186	231	278
SPAC227.06	936	1139	257	396	892	773	515	470	593	473	505	610
SPAC227.07c	2517	3520	671	1722	3775	2246	1546	1478	1622	1745	1979	1685
SPAC227.08c	352	451	87	358	516	420	186	151	194	255	245	247
SPAC227.09	1380	2129	411	539	1556	1148	781	720	872	581	723	722
SPAC227.10	605	816	162	338	606	489	313	266	353	235	240	272
SPAC227.11c	695	909	142	412	819	578	401	316	399	394	359	450
SPAC227.12	907	1339	240	381	852	511	491	426	470	312	378	326
SPAC227.13c	1973	2392	781	1793	3346	3471	1250	985	1673	2023	1786	2468
SPAC227.14	623	915	177	351	842	668	353	306	425	343	439	440
SPAC227.15	2551	3096	508	2180	3944	2689	1717	1395	1364	2359	2242	2018
SPAC227.16c	600	1025	179	297	732	607	333	345	435	281	338	411
SPAC227.17c	501	745	138	229	509	466	261	212	290	206	210	304
SPAC227.18	8359	11169	2628	3764	7657	8026	4466	3911	5111	3372	3388	4796
SPAC227.19c	166	257	32	47	146	75	95	83	72	53	57	49
SPAC22A12.01c	1008	1421	235	450	1038	723	586	532	536	444	483	520
SPAC22A12.02c	17	17	2	7	8	12	8	4	12	2	3	5
SPAC22A12.03c	680	932	163	274	637	559	347	322	404	257	260	355
SPAC22A12.04c	25509	33822	7256	7930	21943	15704	12434	12088	14378	7382	9543	10224
SPAC22A12.05	383	578	74	68	198	154	182	187	179	55	92	96
SPAC22A12.06c	2340	3129	2104	823	1499	14423	1044	961	3842	650	534	7692
SPAC22A12.07c	7497	10051	2074	4051	8297	7446	3683	3423	3985	3126	3378	4177
SPAC22A12.08c	2151	3427	595	1140	2873	1943	1309	1156	1366	1173	1363	1221
SPAC22A12.09c	1600	2276	418	975	1913	1565	861	734	952	916	902	1067
SPAC22A12.10	3338	4162	917	1265	2777	2630	1912	1698	2057	1289	1337	1886
SPAC22A12.11	5217	6242	1061	6602	9308	3615	2831	2225	2058	5357	4447	2250
SPAC22A12.12c	799	1125	222	553	1182	888	342	356	470	396	486	567
SPAC22A12.13	243	338	57	165	254	213	111	86	105	103	111	140
SPAC22A12.14c	978	1916	372	805	2545	1503	727	640	792	836	1064	814
SPAC22A12.15c	29250	39807	7388	29025	57213	44074	14557	13067	14636	25190	26001	28758
SPAC22A12.16	12510	16468	3854	4676	11484	10554	5673	5449	6943	3719	4684	6128
SPAC22A12.17c	47	48	4	224	352	48	22	9	13	148	150	33
SPAC22E12.01	578	701	111	167	340	346	379	281	265	174	192	226
SPAC22E12.02	526	875	144	246	529	438	281	260	325	233	241	322
SPAC22E12.03c	870	1083	153	997	1861	611	454	405	339	807	842	351
SPAC22E12.04	1590	2647	680	848	2257	1936	779	852	1141	736	922	1204
SPAC22E12.05c	1321	1563	287	683	1326	892	829	746	780	865	780	744
SPAC22E12.06c	1135	1441	207	754	1551	888	692	570	537	712	726	644
SPAC22E12.07	3902	5923	1235	1435	3649	3259	2005	1941	2367	1252	1581	1902
SPAC22E12.08	223	269	65	50	109	138	99	67	100	43	44	70
SPAC22E12.09c	3280	4049	813	881	1678	2215	1667	1476	1622	799	782	1379
SPAC22E12.10c	4917	6194	1291	1952	3623	3488	2701	2220	2530	1644	1677	2106
SPAC22E12.11c	3202	4086	680	1420	3238	2347	2131	1951	1552	1694	1756	1673
SPAC22E12.13c	2597	4176	943	391	934	1540	1483	1412	1639	390	368	887
SPAC22E12.14c	2650	3466	587	951	2418	1745	1492	1393	1194	932	1132	1039
SPAC22E12.16c	4184	5502	1005	1773	3964	2862	2521	2149	2331	1807	1913	1942
SPAC22E12.17c	4391	6067	1141	1874	4466	3646	2309	2235	2377	1823	2039	2275
SPAC22E12.18	1034	1610	303	178	541	607	651	608	847	210	258	451
SPAC22E12.19	1714	2512	397	695	1302	1113	1084	995	878	694	691	708
SPAC22F3.02	48	81	8	9	83	26	29	35	16	29	43	19
SPAC22F3.03c	476	708	164	165	351	331	233	271	273	145	146	218
SPAC22F3.04	14	22	1	4	7	6	4	3	3	4	5	8
SPAC22F3.05c	284	377	75	103	217	183	128	129	116	73	99	99
SPAC22F3.06c	11248	16185	2935	5550	11905	8639	6396	5685	6440	5241	5514	5419
SPAC22F3.07c	1794	2381	489	804	1731	1394	1006	846	1206	764	935	1025
SPAC22F3.08c	1166	2383	501	278	790	865	763	721	1078	346	350	602
SPAC22F3.09c	790	1113	164	1062	1987	684	575	426	446	1193	1109	461
SPAC22F3.10c	5653	8434	2178	3010	7154	6849	3007	2971	4515	2700	3299	4401
SPAC22F3.11c	126	421	67	59	347	204	130	131	136	136	150	113
SPAC22F3.12c	390	431	74	82	132	104	173	151	154	61	66	52
SPAC22F3.13	2023	2652	485	1404	2699	1731	1223	1018	1118	1345	1247	1237
SPAC22F3.15	174	307	63	80	196	211	142	99	164	99	93	154
SPAC22F8.02c	607	815	147	381	950	519	405	398	434	414	527	394
SPAC22F8.03c	3	1	1	3	8	5	2	1	2	2	3	6
SPAC22F8.04	2289	2726	566	1247	2668	2772	1382	1041	1384	1379	1371	1993
SPAC22F8.05	1859	3070	61	14226	27440	209	1142	1515	133	12408	13286	151
SPAC22F8.06	1789	2547	520	958	1880	1798	961	855	1054	818	890	1105
SPAC22F8.07c	869	1512	274	321	952	710	519	510	583	341	435	411
SPAC22F8.08	6226	8155	1793	3039	6163	5475	3917	3360	4173	3418	3431	4155
SPAC22F8.09	1572	5386	990	313	1486	1748	1973	1838	2377	697	715	1125
SPAC22F8.10c	1158	2261	346	630	1926	1235	762	705	815	710	840	783
SPAC22F8.11	2111	3071	473	766	1668	1116	1135	1132	1153	665	797	793
SPAC22F8.12c	376	493	94	183	336	296	291	186	278	196	221	230
SPAC22G7.01c	4344	5994	1074	1975	4270	2878	2331	2057	2060	1731	1987	1634
SPAC22G7.02	2756	3564	613	871	2052	1604	1718	1411	1574	1203	1120	1191
SPAC22G7.03	133	212	33	76	191	156	46	39	68	69	84	88
SPAC22G7.04	3869	5338	1128	1699	3893	3535	2402	2193	2625	1801	2050	2471
SPAC22G7.05	2484	6016	1259	350	2051	2012	2115	2001	2541	552	1003	1193
SPAC22G7.06c	77995	112071	22307	22621	64694	51196	45334	45087	41510	22124	28598	28854
SPAC22G7.07c	376	612	106	184	514	380	229	246	249	192	231	225
SPAC22G7.08	365	420	89	582	1007	851	285	168	236	619	538	630
SPAC22G7.09c	2589	3624	702	1162	2581	1941	1614	1428	1625	1134	1287	1410
SPAC22G7.10	2413	3414	719	982	2387	1815	1570	1407	1454	1082	1277	1324
SPAC22G7.11c	51	60	9	115	139	29	27	20	14	59	61	13
SPAC22H10.02	288	405	75	361	673	418	203	169	192	437	471	367
SPAC22H10.03c	2843	4033	766	1827	3961	2866	1706	1402	1597	1730	1906	1925
SPAC22H10.04	717	959	161	394	913	507	352	332	405	366	428	345
SPAC22H10.05c	1874	2286	493	1061	1939	1774	969	847	1085	897	862	1126
SPAC22H10.06c	0	1	1	1	2	2	1	0	2	0	1	2
SPAC22H10.07	734	983	160	509	981	883	361	305	392	379	391	492
SPAC22H10.08	1255	1932	375	570	1427	1127	701	628	788	523	608	710
SPAC22H10.09	1649	2299	397	772	1631	1260	823	768	791	720	782	737
SPAC22H10.10	382	537	115	132	320	362	249	206	288	171	173	215
SPAC22H10.11c	3007	4443	729	1519	3822	2462	2152	1833	1857	1809	2164	1888
SPAC22H10.12c	4119	5657	623	3905	7488	2711	1984	1859	1327	3120	3319	1692
SPAC22H10.13	150	105	9	71	106	24	90	32	10	73	62	20
SPAC22H12.01c	629	898	167	1993	3030	1876	436	319	398	1833	1434	1371
SPAC22H12.02	2028	2858	607	1287	2695	2309	935	824	1089	870	1163	1334
SPAC22H12.03	331	515	106	169	367	328	222	212	279	234	216	302
SPAC22H12.04c	74630	102073	19841	26540	63666	52577	33262	32476	35221	20909	25505	30043
SPAC22H12.05c	1074	1390	186	810	1466	860	502	437	410	632	600	561
SPAC23A1.02c	1077	1427	230	435	905	391	547	506	456	354	411	218
SPAC23A1.03	4194	5816	985	1333	3163	2126	1695	1648	1744	796	1234	1180
SPAC23A1.04c	1288	1927	321	729	1730	1025	757	744	698	715	802	618
SPAC23A1.05	481	659	109	204	497	352	236	207	261	227	221	242
SPAC23A1.06c	908	1232	204	460	963	534	549	447	589	470	445	402
SPAC23A1.07	612	949	141	197	475	315	307	272	253	123	199	193
SPAC23A1.08c	15863	21112	4011	5954	14243	9997	6402	6528	7223	4558	5636	5684
SPAC23A1.09	409	636	108	325	725	356	228	211	231	281	348	264
SPAC23A1.10	144322	215752	40301	50754	138673	99778	76696	74741	58476	46300	54551	47627
SPAC23A1.11	28842	40274	8617	8720	24449	20334	16938	16028	13817	9900	10403	10057
SPAC23A1.12c	10330	12792	2797	3402	7783	7212	6646	5533	6920	3814	4415	5616
SPAC23A1.14c	1381	1503	293	2674	4530	3495	726	541	690	1996	2156	2147
SPAC23A1.15c	568	669	136	464	843	445	269	259	244	360	367	271
SPAC23A1.16c	148	183	33	124	199	124	73	54	66	66	94	81
SPAC23A1.17	5650	7140	1600	3073	6365	4965	3908	3224	3132	3685	3367	3211
SPAC23A1.18c	965	1271	235	669	1145	997	564	528	584	769	674	732
SPAC23A1.19c	2345	3481	482	938	2183	1572	1362	1334	1153	945	1017	983
SPAC23A1.20	0	0	0	0	0	0	0	0	0	0	0	0
SPAC23C11.01	1064	1446	273	405	933	832	773	669	721	487	494	683
SPAC23C11.02c	18746	26532	5082	7117	16467	12434	7224	7030	7815	4355	5387	5984
SPAC23C11.03	3350	6274	1217	530	2275	2105	2393	2187	2645	661	1039	1386
SPAC23C11.04c	326	500	86	175	462	264	223	181	245	226	288	190
SPAC23C11.05	20918	28348	6022	7726	20478	16391	11418	10354	11796	7430	9629	10012
SPAC23C11.06c	466	637	78	1665	3253	361	256	269	164	1260	1551	253
SPAC23C11.07	19	35	5	14	28	18	13	8	8	11	11	11
SPAC23C11.08	427	479	115	275	447	400	194	162	237	218	195	270
SPAC23C11.09	14901	20328	4648	5878	13287	12804	8307	7783	9406	5435	6419	7781
SPAC23C11.10	283	414	61	72	249	168	159	151	150	76	112	120
SPAC23C11.11	4742	5857	1098	1943	4067	3284	2553	2252	2519	1893	1995	2200
SPAC23C11.12	114	191	37	46	110	123	84	80	125	79	65	101
SPAC23C11.13c	3725	4990	1072	1573	3561	2715	1626	1350	1844	1063	1257	1443
SPAC23C11.14	4334	5852	1223	1990	3943	3504	2720	2416	2774	2103	2092	2596
SPAC23C11.15	2739	3906	766	1166	2830	2240	1670	1513	1810	1397	1490	1624
SPAC23C11.16	1591	2341	398	390	1063	1120	824	784	862	380	437	701
SPAC23C11.17	3051	3914	700	1397	2543	2046	1531	1335	1559	1243	1165	1388
SPAC23C4.02	5093	6914	1350	1575	4417	3091	2886	2628	2772	1594	2041	1886
SPAC23C4.03	5247	7032	1426	1538	4530	3275	2861	2515	3015	1474	2057	1983
SPAC23C4.04c	135	143	33	35	81	67	63	55	57	31	37	41
SPAC23C4.05c	2494	3204	246	3166	6018	1109	1357	1289	585	2899	2975	735
SPAC23C4.06c	980	1664	459	233	684	964	523	520	964	244	317	572
SPAC23C4.07	62	89	18	15	36	32	31	28	40	14	18	31
SPAC23C4.08	1094	1653	274	989	1877	1033	621	580	726	794	926	789
SPAC23C4.09c	736	1200	260	335	700	616	330	330	440	199	261	361
SPAC23C4.10	842	1088	183	472	992	591	515	456	428	519	507	440
SPAC23C4.11	141	166	28	57	134	95	81	61	91	49	57	70
SPAC23C4.12	938	1234	296	601	1059	1026	540	497	652	668	591	779
SPAC23C4.13	421	536	91	152	321	309	124	105	123	84	94	128
SPAC23C4.14	1044	1534	238	637	1499	880	580	574	557	616	702	613
SPAC23C4.15	3204	4891	949	938	2345	2454	1564	1405	2016	729	969	1369
SPAC23C4.16c	936	1306	231	517	1131	673	509	447	488	450	474	456
SPAC23C4.17	2356	3809	759	377	1608	1468	1733	1700	1984	606	905	1201
SPAC23C4.18c	1097	1525	270	752	1477	1068	581	525	590	723	658	699
SPAC23C4.19	6138	8576	1584	2706	6511	3969	3636	3139	3238	2727	3061	2420
SPAC23D3.01	1054	1631	308	257	1058	675	840	678	815	417	597	547
SPAC23D3.02	1115	1737	361	544	1312	1031	611	636	813	502	578	681
SPAC23D3.03c	2343	3197	666	827	1804	1850	1389	1196	1510	835	796	1332
SPAC23D3.04c	4581	6548	1712	1917	3940	5103	2014	1906	2895	1445	1536	2561
SPAC23D3.05c	253	390	56	72	154	141	132	104	112	73	83	90
SPAC23D3.06c	5699	7717	1506	2648	5954	4473	3601	3104	3387	2754	3044	3035
SPAC23D3.07	2960	4056	889	1660	3522	2671	1858	1616	2221	1775	1949	1987
SPAC23D3.08	1508	2179	402	637	1432	1242	1173	1074	1286	860	861	1012
SPAC23D3.09	1303	1798	380	661	1453	1234	780	680	905	731	807	830
SPAC23D3.10c	2691	3663	732	1405	2939	2222	1490	1394	1679	1417	1463	1639
SPAC23D3.11	326	613	17	478	1245	78	244	265	66	479	592	42
SPAC23D3.12	5460	7987	2519	512	1706	3513	3691	3088	6380	725	827	2967
SPAC23D3.13c	3863	5335	893	2058	4426	3465	2292	1999	2093	2045	2038	2205
SPAC23D3.14c	457	549	101	213	406	359	304	249	280	273	221	289
SPAC23D3.16	97	136	31	33	112	60	50	47	60	41	60	47
SPAC23D3.17	123	205	46	61	134	123	71	65	91	67	54	56
SPAC23E2.01	2153	3080	713	1497	3551	3136	1446	1393	1599	1694	1978	2314
SPAC23E2.02	1881	2748	486	1116	2283	1767	1287	1111	1131	1315	1361	1385
SPAC23E2.03c	154	155	20	79	183	80	95	69	74	103	104	64
SPAC23G3.01	11339	15063	2939	5113	10548	8564	6376	5610	5979	4556	4830	5417
SPAC23G3.02c	5489	6788	1376	4118	8715	8248	3226	2538	2705	4240	3980	5336
SPAC23G3.03	1243	1437	134	1765	3468	1201	808	659	380	1864	2000	1031
SPAC23G3.04	403	600	121	133	304	342	226	240	259	140	144	206
SPAC23G3.05c	792	1046	190	402	869	861	460	461	568	428	477	619
SPAC23G3.06	14563	22109	4398	4802	12074	11366	7501	7140	8657	3882	5232	6391
SPAC23G3.07c	658	973	146	360	783	541	348	302	311	313	342	365
SPAC23G3.08c	2656	3760	715	996	2231	2135	1372	1245	1550	966	945	1499
SPAC23G3.09	1402	1863	303	1026	2115	1425	795	663	669	912	1000	991
SPAC23G3.10c	1453	2318	450	665	1550	1582	1066	857	1082	761	814	1068
SPAC23G3.11	4379	6107	1190	3010	5703	4262	2177	1893	2481	2407	2427	2638
SPAC23G3.12c	7542	10786	2126	3212	7629	5770	4403	3811	4327	2879	3410	3729
SPAC23H3.02c	608	873	176	396	755	826	229	189	288	196	219	313
SPAC23H3.03c	527	710	89	301	638	385	288	252	282	299	308	253
SPAC23H3.04	155	202	14	84	167	80	83	70	62	63	60	60
SPAC23H3.05c	1447	2325	364	321	1420	697	792	750	855	320	603	471
SPAC23H3.06	2419	3420	657	1330	2999	2182	1668	1361	1632	1580	1577	1744
SPAC23H3.07c	511	673	141	248	526	406	246	180	269	198	209	235
SPAC23H3.08c	302	445	70	235	566	475	157	137	182	228	227	249
SPAC23H3.09c	8064	11911	2719	3413	7721	8789	4003	4224	5327	2745	3430	4802
SPAC23H3.10	1428	2049	391	785	1654	1337	803	743	916	741	797	863
SPAC23H3.11c	748	1180	222	416	976	766	427	390	441	405	463	500
SPAC23H3.12c	277	351	51	136	290	252	161	148	154	143	122	171
SPAC23H3.13c	1565	1968	343	1044	2125	1020	821	703	832	1004	1014	736
SPAC23H3.14	1371	2171	505	439	1454	1197	977	856	1205	526	751	925
SPAC23H3.15c	445	636	68	33884	58553	158	305	383	151	28628	28219	109
SPAC23H4.01c	4103	5992	1341	1787	3929	3425	2343	2159	2636	1792	1952	2063
SPAC23H4.02	1657	2192	462	763	1450	1215	1200	1085	1165	839	844	998
SPAC23H4.03c	1798	2586	431	928	1752	1350	896	756	879	638	768	823
SPAC23H4.04	782	1277	231	267	820	617	499	465	578	338	381	411
SPAC23H4.05c	1	2	0	0	1	2	0	1	0	0	0	2
SPAC23H4.06	7382	9316	2982	985	3564	6831	4094	3755	5312	1088	1588	3473
SPAC23H4.07c	1222	1739	312	582	1084	973	576	477	655	343	409	593
SPAC23H4.08	590	833	166	186	489	345	364	359	435	251	251	281
SPAC23H4.09	10998	15912	3092	4820	11321	8275	6292	5676	6870	4671	5537	5330
SPAC23H4.10c	1480	2216	397	517	1524	1119	775	786	887	520	660	780
SPAC23H4.11c	271	555	117	85	337	252	186	189	268	95	157	159
SPAC23H4.12	2076	3097	651	821	2060	1921	1159	1118	1430	844	989	1207
SPAC23H4.13c	403	624	111	152	428	324	214	201	245	141	172	183
SPAC23H4.14	1669	2304	384	954	2148	1446	1038	892	1027	1036	1045	1017
SPAC23H4.15	5260	8388	1555	770	1813	2050	2672	2758	3195	715	792	1184
SPAC23H4.16c	838	1067	225	487	1111	840	446	356	462	445	506	637
SPAC23H4.17c	503	682	150	415	859	785	301	255	319	394	474	538
SPAC23H4.18c	375	714	114	201	596	403	171	191	230	189	219	211
SPAC23H4.21	66	115	22	20	42	47	33	30	45	13	27	24
SPAC24B11.05	360	414	62	301	443	250	188	147	177	292	237	172
SPAC24B11.06c	3276	4594	298	2309	4910	813	2106	1872	676	2491	2558	555
SPAC24B11.07c	1268	1615	313	318	742	668	933	878	891	431	481	688
SPAC24B11.08c	1765	2375	504	805	1672	1347	1063	934	1058	756	852	904
SPAC24B11.09	883	1172	276	522	987	832	596	570	709	710	574	658
SPAC24B11.10c	2487	3124	662	1017	2064	2045	1547	1270	1573	1125	1085	1480
SPAC24B11.11c	2078	2771	566	1068	2369	1610	1069	967	1017	979	993	1009
SPAC24B11.12c	4914	6700	1071	3263	6372	3558	2558	2457	2144	2728	2895	2086
SPAC24B11.13	1733	2598	462	488	1097	1051	899	887	938	451	530	642
SPAC24B11.14	61	102	28	15	38	80	39	41	63	15	14	47
SPAC24C9.02c	1089	1722	262	535	1168	814	557	532	523	419	562	506
SPAC24C9.03	4782	6199	1454	1931	4252	4014	2582	2193	2897	1813	2015	2481
SPAC24C9.04	446	796	142	142	468	345	336	262	367	200	244	223
SPAC24C9.05c	2573	3715	688	1227	2652	2055	1525	1386	1469	1228	1321	1374
SPAC24C9.06c	14198	20610	3782	6974	16615	11381	9205	9572	8055	8183	9144	7677
SPAC24C9.07c	1699	2258	367	751	1380	1319	1081	892	888	723	727	882
SPAC24C9.08	2695	3017	586	2110	3369	2547	1493	1133	1300	1857	1718	1625
SPAC24C9.09	735	1267	212	415	1088	762	473	492	440	566	606	514
SPAC24C9.10c	1046	1512	271	762	1349	957	551	538	725	660	680	721
SPAC24C9.11	2055	3358	639	440	984	1138	1089	1044	1196	406	450	651
SPAC24C9.12c	25437	33145	7252	9080	22207	20114	15621	14212	16059	10241	11490	14187
SPAC24C9.13c	244	368	103	161	323	284	183	160	261	184	214	243
SPAC24C9.14	949	1163	202	1685	3010	1574	546	506	465	1639	1609	1233
SPAC24C9.15c	25	68	21	7	31	27	21	27	43	14	15	27
SPAC24C9.16c	157	146	38	61	135	91	88	99	132	74	107	83
SPAC24H6.01c	723	930	170	347	695	574	464	379	391	341	365	384
SPAC24H6.02c	317	526	104	112	280	262	196	156	236	108	119	176
SPAC24H6.03	1536	2481	398	953	2409	1162	836	731	781	815	901	711
SPAC24H6.04	10319	13386	2542	4651	9676	7280	5279	4568	4839	3931	4134	4161
SPAC24H6.05	1517	2039	282	486	1434	566	1105	1059	804	687	912	392
SPAC24H6.06	1194	1729	255	682	1418	695	725	652	668	707	681	486
SPAC24H6.07	19799	26959	5428	6312	15987	12999	9863	9035	9823	5465	6620	7286
SPAC24H6.08	322	452	96	311	636	453	174	153	207	276	317	310
SPAC24H6.09	2438	3457	598	1352	2729	2089	1447	1229	1436	1399	1342	1482
SPAC24H6.10c	10304	13635	3319	3610	8219	8497	5227	4875	6287	3065	3704	4995
SPAC24H6.11c	2039	2528	480	1165	2376	1953	1105	962	1011	1074	1111	1062
SPAC24H6.12c	1103	1731	344	645	1923	893	660	646	979	663	904	663
SPAC24H6.13	6367	8668	2176	1799	4186	4917	3348	2958	4944	1731	1943	3581
SPAC25A8.01c	7036	9454	2031	2909	6212	5689	3746	3417	4180	2661	2818	3603
SPAC25A8.02	514	656	134	484	928	649	394	306	361	571	533	524
SPAC25A8.03c	583	885	162	314	683	524	314	334	329	304	329	342
SPAC25B8.01	962	1416	252	673	1185	824	408	312	429	407	427	408
SPAC25B8.02	406	592	149	347	702	438	244	245	278	381	394	280
SPAC25B8.03	1023	1181	219	530	1201	1224	697	553	603	646	644	968
SPAC25B8.04c	725	1040	165	412	952	475	492	437	390	535	543	404
SPAC25B8.05	915	1491	283	227	558	621	577	526	688	226	284	407
SPAC25B8.06c	796	1195	248	322	823	689	468	442	547	341	394	468
SPAC25B8.07c	261	345	62	143	282	195	111	105	127	108	107	119
SPAC25B8.08	836	1118	165	979	1880	806	484	484	471	1097	1017	687
SPAC25B8.09	383	519	136	225	474	432	171	154	207	161	170	215
SPAC25B8.10	1138	1653	447	704	1287	1469	546	537	892	511	548	935
SPAC25B8.11	2285	2847	521	1370	2693	1969	1388	1138	1306	1360	1379	1469
SPAC25B8.12c	16120	20214	4233	6392	15985	8406	10846	9659	9187	7608	8249	5043
SPAC25B8.13c	1115	1094	375	654	1699	1415	637	431	771	602	806	945
SPAC25B8.14	432	656	104	234	576	322	291	276	319	225	309	286
SPAC25B8.15c	371	742	170	91	338	423	239	209	294	98	146	215
SPAC25B8.16	1257	2061	433	523	1359	1259	863	759	906	558	648	848
SPAC25B8.17	759	977	244	351	759	650	499	468	617	380	423	542
SPAC25B8.18	149	191	23	136	340	83	120	107	64	171	159	83
SPAC25B8.19c	693	934	202	719	1638	1358	636	566	486	1056	1117	1304
SPAC25B8.20	29	89	14	13	54	48	46	29	47	23	23	38
SPAC25G10.01	1335	1790	270	807	1630	994	654	559	511	626	645	566
SPAC25G10.02	94	159	24	43	103	79	62	42	57	51	40	43
SPAC25G10.03	3937	5306	1211	2369	4664	3960	2859	2507	3246	3027	2936	3701
SPAC25G10.04c	258	474	87	110	317	264	187	204	238	154	181	183
SPAC25G10.05c	9095	12523	2727	3015	7127	7265	4757	4669	5551	2859	3375	4728
SPAC25G10.06	6195	8776	1727	2097	4792	3634	3188	2964	4077	1588	2367	3061
SPAC25G10.07c	1022	1526	258	382	1037	708	685	572	590	384	454	473
SPAC25G10.08	25216	33581	6839	8967	20901	18151	13632	12986	14015	8464	9714	10863
SPAC25G10.09c	9753	11843	2408	4381	9281	7012	6545	5206	3867	5019	4626	3751
SPAC25H1.02	625	867	184	1231	2348	564	404	395	441	1168	1230	415
SPAC25H1.03	284	327	65	259	407	184	134	91	126	200	180	140
SPAC25H1.04	427	555	107	276	446	281	197	176	198	179	166	149
SPAC25H1.05	807	1130	244	193	408	630	426	389	511	192	194	410
SPAC25H1.06	1167	1683	352	481	1154	950	611	562	684	423	508	585
SPAC25H1.07	8767	11411	2143	3835	8337	6073	5540	4611	5360	4146	4299	4611
SPAC25H1.08c	4664	7203	1349	2043	5161	3407	2160	2215	2340	1510	2044	1924
SPAC25H1.09	18	53	9	12	48	33	11	13	18	10	17	10
SPAC25H1.10c	554	910	157	298	692	453	307	243	400	215	269	307
SPAC26A3.01	9227	12308	2092	4556	10266	5852	5511	5199	4345	4898	5409	4100
SPAC26A3.02	1097	1449	241	502	852	893	589	517	526	447	416	638
SPAC26A3.03c	242	451	73	65	208	188	142	119	150	51	86	97
SPAC26A3.04	18321	24874	5251	5749	15060	11286	9465	9243	9278	5814	6957	6817
SPAC26A3.05	31462	40100	8055	14951	30237	24147	18255	15962	16419	14270	14362	15290
SPAC26A3.06	957	1877	344	190	499	502	638	621	715	198	265	312
SPAC26A3.07c	16981	23743	4852	6199	13762	11384	6730	6489	6753	4058	4688	5498
SPAC26A3.08	1324	1744	326	693	1309	951	512	517	491	466	426	489
SPAC26A3.09c	2933	3847	606	1027	2033	1624	1970	1632	1511	1197	1045	1261
SPAC26A3.10	2967	4116	695	1342	2246	2473	1654	1444	1596	1194	1092	1586
SPAC26A3.11	1572	2160	451	782	1540	1236	797	742	942	673	736	831
SPAC26A3.12c	5132	7127	1324	1775	3501	3248	2948	2667	2670	1719	1545	2141
SPAC26A3.13c	1033	1559	334	541	1140	1248	854	625	750	796	624	929
SPAC26A3.14c	484	634	115	302	584	375	242	206	283	259	263	280
SPAC26A3.15c	5600	7730	1535	2771	6231	5101	3393	2925	3338	3028	3082	3340
SPAC26A3.16	4101	5787	1054	3259	7051	4250	2169	2054	2115	2707	3262	2874
SPAC26A3.17c	1799	2768	597	580	1475	1563	802	802	1047	422	521	781
SPAC26F1.01	813	1062	163	611	1197	688	575	478	501	760	773	561
SPAC26F1.02	282	460	87	178	429	285	165	138	175	187	204	195
SPAC26F1.03	9391	11942	2793	4062	7872	8015	4001	3324	4519	2656	2954	4004
SPAC26F1.04c	1054	1703	130	8061	17617	2985	441	501	234	5458	6512	1347
SPAC26F1.05	53	79	24	27	68	80	34	23	54	29	40	55
SPAC26F1.06	92687	132438	34314	33947	103912	89953	59754	51427	57863	39775	44669	47893
SPAC26F1.07	8093	12533	726	16778	32687	2379	5591	5489	1587	17401	16751	1748
SPAC26F1.08c	918	1310	204	397	866	589	526	447	477	363	422	382
SPAC26F1.09	2767	3878	605	1885	4031	2542	1729	1475	1486	1990	1986	1797
SPAC26F1.10c	1143	1541	54	874	1837	109	783	708	137	782	963	100
SPAC26F1.11	4	18	0	6	27	0	7	6	0	6	12	0
SPAC26F1.12c	1893	3234	586	278	1115	807	1082	1063	1285	302	470	470
SPAC26F1.13c	23074	30248	6603	8009	17883	16714	12408	11181	11766	6907	7943	9221
SPAC26F1.14c	567	976	124	2004	3579	454	384	376	212	1735	1723	267
SPAC26H5.02c	681	934	191	289	733	568	425	359	418	322	333	331
SPAC26H5.03	697	1056	184	367	799	512	437	386	495	390	383	418
SPAC26H5.04	1479	2156	401	1613	3604	1321	858	765	811	1451	1648	864
SPAC26H5.05	6138	8262	1512	3208	6997	4829	3486	3432	3309	3229	3422	3212
SPAC26H5.06	825	1404	238	188	627	624	551	472	549	258	260	341
SPAC26H5.07c	5433	6790	1294	2606	5658	4018	3631	3100	3258	3063	3237	3071
SPAC26H5.08c	1861	2290	694	1166	1955	3029	922	724	1073	913	696	1617
SPAC26H5.09c	3687	5095	1048	5759	11771	5724	2288	2160	1940	5858	6090	3574
SPAC26H5.10c	27346	42549	9440	6089	19646	15754	14198	14575	16822	5681	8114	8852
SPAC26H5.11	2271	2989	513	1133	2196	1630	1416	1300	1234	1211	1137	1189
SPAC26H5.12	3286	4596	791	1683	3382	2622	1888	1652	1715	1577	1578	1676
SPAC26H5.13c	836	837	150	244	509	437	513	379	329	323	289	368
SPAC27D7.02c	1472	2463	426	969	2506	1649	1164	973	965	1191	1236	1216
SPAC27D7.03c	240	293	35	29	55	48	135	126	89	52	39	43
SPAC27D7.04	190	281	40	73	152	118	121	115	135	93	108	103
SPAC27D7.05c	147	220	39	51	156	107	75	65	85	44	52	82
SPAC27D7.06	2530	3195	701	1097	2162	1829	1203	1142	1392	826	1007	1076
SPAC27D7.07c	1133	1524	309	500	1108	910	568	547	681	473	515	528
SPAC27D7.08c	262	423	105	120	322	298	120	153	257	136	143	242
SPAC27D7.09c	1404	2344	169	9361	14190	1325	1217	1080	486	10811	8579	929
SPAC27D7.11c	1560	2112	768	4041	6901	2265	1615	1219	2274	6049	4454	2219
SPAC27D7.12c	243	357	72	90	223	217	156	128	143	123	119	141
SPAC27D7.13c	256	395	59	133	317	268	203	145	184	161	180	171
SPAC27D7.14c	6790	9447	1712	3289	7225	5463	3822	3246	3635	2994	3059	3299
SPAC27E2.01	538	756	119	452	781	578	315	260	273	434	363	336
SPAC27E2.02	825	1337	203	307	759	574	491	442	570	310	362	394
SPAC27E2.03c	15769	21731	4118	5713	13091	10539	8009	7343	8721	4600	5879	6453
SPAC27E2.04c	20	36	7	19	52	27	15	8	21	26	20	22
SPAC27E2.05	1170	1593	342	543	1393	1045	773	697	864	689	749	792
SPAC27E2.06c	967	1306	216	753	1573	943	549	467	517	754	819	637
SPAC27E2.07	538	677	116	327	590	495	291	274	268	366	280	345
SPAC27E2.08	1056	1526	314	537	1191	1266	846	619	795	801	668	868
SPAC27E2.09	3801	5592	1072	1877	4155	3167	2429	2188	2403	1851	2101	2074
SPAC27E2.10c	1001	1490	296	393	794	818	638	543	804	424	431	641
SPAC27E2.11c	36717	47667	10262	11880	31168	24704	25570	25504	25976	16039	19431	19600
SPAC27E2.12	1	2	0	0	2	3	0	0	1	1	0	0
SPAC27E2.13	0	1	0	0	1	1	1	0	1	1	1	0
SPAC27E2.14	46	70	15	8	34	32	22	17	19	13	9	12
SPAC27F1.02c	6754	9912	2191	3374	7785	6319	4089	3786	4380	3379	3935	4160
SPAC27F1.03c	492	725	139	262	466	404	222	220	318	192	214	258
SPAC27F1.04c	392	928	119	195	635	483	327	303	331	322	317	342
SPAC27F1.05c	218	236	40	105	141	100	110	78	90	84	56	60
SPAC27F1.06c	3621	6923	1134	450	1654	1396	2243	2183	2312	539	643	849
SPAC27F1.07	7440	9313	1700	3508	6661	5249	3891	3432	3756	3191	3257	3403
SPAC27F1.08	1394	1572	259	1235	2017	1323	783	659	642	1161	967	939
SPAC27F1.09c	5406	7563	1450	2743	5563	4545	3484	2864	3261	2880	2784	3099
SPAC27F1.10	2	3	0	2	1	1	1	1	3	0	1	1
SPAC29A4.02c	55283	86305	18390	18165	52436	48739	33779	35260	39604	19373	25888	30256
SPAC29A4.03c	1491	2222	427	743	1744	1337	858	684	848	655	748	770
SPAC29A4.04c	18648	26180	5157	5069	12843	12163	9391	8654	9910	4404	5569	7126
SPAC29A4.05	1199	1757	261	696	1361	905	583	503	580	549	521	565
SPAC29A4.06c	334	755	129	338	1013	625	277	235	259	405	485	399
SPAC29A4.07	206	318	67	73	195	178	111	119	149	95	95	125
SPAC29A4.08c	3436	4439	832	1518	3204	2682	1945	1805	2134	1496	1710	1827
SPAC29A4.09	1144	1994	394	699	1736	1107	665	575	710	643	714	692
SPAC29A4.10	1127	1566	306	568	1250	1220	641	635	633	552	607	838
SPAC29A4.11	2077	2715	482	1323	2974	1461	1328	1079	937	1343	1387	857
SPAC29A4.12c	9	22	3	108	244	19	4	7	2	59	92	10
SPAC29A4.13	566	823	205	209	509	399	305	256	388	154	214	251
SPAC29A4.14c	838	1197	221	424	827	645	375	357	392	317	343	350
SPAC29A4.15	11512	15701	3112	4597	10143	8233	5361	4748	5547	3320	4034	4570
SPAC29A4.16	7088	9870	1771	2440	5268	4683	4614	3980	3732	2759	2745	2962
SPAC29A4.17c	67	102	15	185	385	32	34	35	33	185	159	29
SPAC29A4.18	2061	2901	584	1051	2239	1919	1164	1041	1354	1016	1066	1251
SPAC29A4.19c	1362	1793	352	557	1122	943	798	738	771	534	581	665
SPAC29A4.20	3239	4435	820	739	1529	1813	1747	1683	1943	747	725	1151
SPAC29A4.22	0	0	0	0	0	0	0	0	0	0	0	0
SPAC29B12.01	7076	9741	1819	3526	7287	5915	4095	3467	3944	3287	3358	3970
SPAC29B12.02c	3971	5679	968	1290	3011	2576	2388	2127	2226	1210	1566	1643
SPAC29B12.03	1394	2065	327	1554	3328	1658	837	791	823	1436	1604	1262
SPAC29B12.04	12620	16807	4305	5452	10936	13013	5313	4656	5598	3660	3633	5430
SPAC29B12.05c	232	311	61	57	136	125	103	115	119	59	62	87
SPAC29B12.06c	914	1205	218	470	992	736	625	529	550	613	609	660
SPAC29B12.07	8719	11750	2094	3828	8772	5708	6159	5070	4483	4465	4605	3924
SPAC29B12.08	815	1102	281	286	692	859	677	603	879	398	443	769
SPAC29B12.10c	2845	3971	897	3959	10100	8168	1787	1668	2332	3807	5549	5801
SPAC29B12.11c	218	342	67	428	794	375	142	150	146	390	406	284
SPAC29B12.12	36	45	26	19	30	46	18	19	28	13	16	23
SPAC29B12.13	95	155	35	53	89	64	67	52	51	51	43	42
SPAC29B12.14c	371	541	130	186	408	426	229	247	276	213	236	326
SPAC29E6.01	1157	1382	233	644	1243	546	601	471	526	546	657	387
SPAC29E6.02	2152	3422	603	555	1859	1382	1362	1200	1386	679	878	956
SPAC29E6.03c	3865	6389	1260	1401	3897	3368	2684	2325	2888	1696	1839	2174
SPAC29E6.04	460	708	129	109	322	296	303	272	326	110	154	186
SPAC29E6.05c	205	390	82	201	402	294	89	109	119	109	178	165
SPAC29E6.06c	7102	11587	2280	2340	6379	5658	4038	4029	4774	2168	2801	3389
SPAC29E6.07	33	32	4	10	24	11	16	11	7	9	12	5
SPAC29E6.08	1932	2558	475	684	1295	1500	1059	945	1218	660	673	958
SPAC29E6.09	265	411	54	291	529	290	163	130	140	314	294	202
SPAC29E6.10c	3871	5784	1061	1367	3410	2899	2661	2230	2514	1533	1599	1967
SPAC2C4.03c	872	1309	268	432	925	800	549	474	694	408	494	545
SPAC2C4.04c	530	765	172	408	1073	1115	326	317	447	448	556	839
SPAC2C4.05	1768	2326	455	1292	2925	1918	1303	1054	1273	1601	1651	1690
SPAC2C4.06c	966	1655	302	160	411	582	547	519	682	164	198	329
SPAC2C4.07c	1507	2218	292	1490	3318	1355	869	686	629	1434	1540	1003
SPAC2C4.08	189	239	32	129	211	134	98	107	103	139	131	93
SPAC2C4.09	389	513	75	387	709	351	212	202	195	341	342	243
SPAC2C4.10c	402	576	110	234	527	470	259	244	285	322	328	367
SPAC2C4.11c	1405	2165	467	173	555	697	766	840	925	175	241	454
SPAC2C4.12c	851	1529	314	241	792	785	498	490	613	276	355	469
SPAC2C4.13	810	1032	170	396	832	592	362	348	368	291	308	353
SPAC2C4.14c	1269	1597	293	476	1059	917	773	658	724	497	520	618
SPAC2C4.15c	1227	1815	338	1252	2335	1507	621	533	637	1033	993	921
SPAC2C4.16c	40226	55492	11277	13518	34246	26098	14770	13961	15046	8116	10616	10986
SPAC2C4.17c	1272	1606	237	1701	3679	986	860	730	567	1943	2013	791
SPAC2E12.02	2362	3210	540	2033	4452	2036	1597	1578	1447	2457	2789	1637
SPAC2E12.03c	162	261	36	131	268	184	109	93	96	141	139	118
SPAC2E12.05	186	319	34	59	168	113	116	144	96	56	93	86
SPAC2E1P3.01	629	937	122	2401	4860	1442	299	313	218	1586	1973	769
SPAC2E1P3.02c	132	146	22	46	71	62	54	35	52	45	34	34
SPAC2E1P3.03c	1030	1545	364	540	1147	1250	841	618	813	816	603	905
SPAC2E1P3.04	3522	4161	710	1726	3052	2218	1979	1488	1565	1668	1411	1569
SPAC2E1P3.05c	3266	5762	1612	1454	3848	5113	1972	2423	3388	1358	2111	3393
SPAC2E1P5.01c	1734	2216	448	756	1293	1312	831	689	969	546	527	851
SPAC2E1P5.02c	158	207	26	60	175	111	90	83	56	47	84	66
SPAC2E1P5.03	2642	3483	581	724	1625	1385	1309	1060	1128	679	724	814
SPAC2E1P5.04c	485	641	159	634	1226	1369	226	190	273	425	488	781
SPAC2E1P5.05	3522	6379	1230	588	1405	1971	2115	1962	2248	642	561	1040
SPAC2F3.01	952	1415	236	565	1300	836	601	538	599	617	625	623
SPAC2F3.02	1285	1889	354	642	1262	1203	597	577	731	464	530	785
SPAC2F3.03c	3765	6010	1270	611	1506	2146	2116	2082	2664	618	658	1309
SPAC2F3.04c	757	1169	252	344	767	734	339	331	507	265	349	478
SPAC2F3.05c	476	673	85	14522	24979	1724	230	228	179	9303	10409	729
SPAC2F3.06c	7438	10930	2371	3305	7981	6702	4425	4202	4814	3143	3717	4242
SPAC2F3.07c	0	1	0	0	0	0	0	0	0	0	0	0
SPAC2F3.08	786	991	135	1538	2886	508	395	401	337	1457	1499	375
SPAC2F3.09	4979	6265	1398	922	1510	2528	2554	2420	2773	872	755	1566
SPAC2F3.10	1968	2579	399	1254	2584	1618	1068	920	991	1152	1137	1120
SPAC2F3.11	2380	3351	513	1018	2439	1302	1314	981	977	868	1072	797
SPAC2F3.12c	1300	2012	352	425	1096	913	823	754	841	499	533	580
SPAC2F3.13c	2620	3808	730	771	2188	1834	1564	1451	1630	894	1066	1172
SPAC2F3.14c	894	1132	220	393	800	657	467	449	544	381	381	462
SPAC2F3.15	1253	1676	360	483	1072	959	888	725	796	601	625	693
SPAC2F3.16	815	1152	192	976	1672	1259	464	468	526	900	848	839
SPAC2F3.17c	836	1047	189	311	670	468	404	360	491	250	325	350
SPAC2F3.18c	587	729	133	225	485	351	228	211	272	158	186	225
SPAC2F7.02c	1070	1554	256	557	1178	904	604	524	512	518	558	539
SPAC2F7.03c	3263	3999	774	949	2092	1789	2095	1735	1940	1100	1121	1442
SPAC2F7.04	1437	2084	360	508	1434	1027	929	731	941	663	710	838
SPAC2F7.05c	12089	25224	3611	2776	13613	5872	5052	6085	5591	1812	4309	2747
SPAC2F7.06c	17	41	2	43	110	6	13	17	3	32	45	2
SPAC2F7.07c	2613	3704	711	1388	2731	2345	1755	1570	1820	1503	1437	1768
SPAC2F7.08c	1294	1816	328	667	1237	1080	817	729	808	680	674	740
SPAC2F7.09c	745	1220	187	304	761	563	477	405	484	339	358	381
SPAC2F7.10	855	1205	239	405	968	732	476	494	475	397	464	491
SPAC2F7.11	1707	2602	572	345	1050	906	1147	1191	1258	430	541	591
SPAC2F7.13c	5038	7466	1705	1538	3909	3956	2613	2532	3386	1373	1789	2418
SPAC2F7.14c	1239	1685	345	481	998	971	640	585	717	462	446	639
SPAC2F7.15	1128	2079	350	506	1340	982	662	606	699	479	550	593
SPAC2F7.16c	4010	5407	989	1678	3448	2682	2256	1944	2059	1578	1656	1675
SPAC2F7.17	723	1980	326	152	760	604	654	622	723	238	315	398
SPAC2G11.02	3269	5265	907	667	1901	1923	1920	1833	1970	736	778	1234
SPAC2G11.03c	2129	3033	531	1203	2605	1831	1346	1126	1293	1329	1336	1281
SPAC2G11.04	344	592	92	151	444	274	268	226	234	233	252	254
SPAC2G11.05c	394	703	91	203	511	372	335	262	283	250	252	273
SPAC2G11.06	1739	2691	476	918	2019	1413	830	756	828	678	782	801
SPAC2G11.07c	7277	9286	1809	3829	7868	5361	3035	2771	2995	2635	3059	2894
SPAC2G11.08c	235	364	61	126	260	218	112	105	141	95	108	116
SPAC2G11.09	2608	3181	636	2077	4443	2750	1858	1444	1914	2701	2509	2413
SPAC2G11.10c	502	670	110	245	569	366	354	319	368	312	321	289
SPAC2G11.11c	1837	2875	593	235	555	679	1105	1149	1431	258	232	400
SPAC2G11.12	1930	2895	554	663	1349	1507	1247	1096	1274	783	704	1005
SPAC2G11.13	530	727	96	834	1727	596	389	307	252	989	999	478
SPAC2G11.14	2661	4642	701	1269	3707	2313	1830	1742	1621	1527	1679	1427
SPAC2G11.15c	476	693	143	201	516	397	349	318	397	267	284	294
SPAC2H10.01	391	441	24	509	1012	207	266	247	52	690	606	136
SPAC2H10.02c	539	937	158	414	955	660	454	359	437	537	549	475
SPAC2H10.04	0	1	0	1	1	1	3	2	0	0	1	2
SPAC30.01c	8316	10883	1951	3210	7192	5736	5021	4273	4492	3359	3522	3878
SPAC30.02c	861	1302	232	227	711	495	521	484	609	291	312	363
SPAC30.03c	970	1421	302	515	1331	1565	518	483	706	441	486	843
SPAC30.04c	7942	10502	1969	4332	8833	6087	4965	4294	4127	4436	4653	4205
SPAC30C2.02	2838	4770	908	333	1034	1321	1320	1604	1768	328	441	794
SPAC30C2.03	178	377	62	115	414	272	156	144	155	217	254	215
SPAC30C2.04	12986	19838	4027	3604	10791	10556	5863	5125	7118	2594	3690	5232
SPAC30C2.05	561	772	131	302	600	428	308	270	310	309	312	343
SPAC30C2.06c	896	1257	241	429	994	751	539	463	489	389	464	528
SPAC30C2.07	3947	5262	554	1628	3477	1635	2335	2134	1363	1562	1744	1207
SPAC30C2.08	4143	5894	1147	2525	5129	3976	2205	2130	2280	2252	2467	2422
SPAC30D11.01c	896	1127	206	719	1547	861	546	470	538	707	787	599
SPAC30D11.02c	2	7	0	5	7	8	1	1	4	5	4	3
SPAC30D11.03	3448	6741	1243	479	1404	1893	2376	2291	2561	580	586	1127
SPAC30D11.04c	5200	7276	1382	1988	4704	3264	3927	3494	3610	2655	2919	2732
SPAC30D11.05	353	486	74	121	260	223	194	167	185	144	122	163
SPAC30D11.06c	1041	1308	245	449	916	777	688	537	601	492	530	600
SPAC30D11.07	168	300	60	154	401	310	112	114	140	162	232	191
SPAC30D11.08c	1932	2423	466	1074	2409	1677	1255	1064	1165	1315	1271	1277
SPAC30D11.09	1203	1914	346	702	1926	1194	770	741	904	815	997	862
SPAC30D11.10	1142	1443	300	599	1043	948	798	646	681	668	579	768
SPAC30D11.11	2923	3637	787	1086	2231	2099	1737	1634	1738	1128	1155	1283
SPAC30D11.12	6672	8064	1656	2471	5539	3886	1945	2020	2646	1257	1763	1950
SPAC30D11.13	367	558	118	156	414	377	286	262	299	224	264	312
SPAC30D11.14c	3163	4640	927	1464	3401	2874	1985	1790	1985	1588	1785	1995
SPAC31A2.02	582	973	191	131	399	424	270	303	381	106	159	228
SPAC31A2.03	1073	1571	272	522	1007	912	532	533	703	466	482	669
SPAC31A2.04c	1828	2398	458	1200	2462	1868	1000	858	1140	1166	1131	1378
SPAC31A2.05c	1925	2479	476	735	1507	1533	1376	1011	1290	900	804	1188
SPAC31A2.06	1864	2489	346	820	1669	1184	1055	893	959	819	773	875
SPAC31A2.07c	3178	5951	1205	688	2343	2791	2349	2033	2632	810	1041	1715
SPAC31A2.08	644	882	194	285	597	566	346	290	352	277	289	359
SPAC31A2.09c	915	1292	224	499	1150	795	534	474	547	523	519	553
SPAC31A2.10	1019	1256	228	526	988	763	528	384	470	430	453	453
SPAC31A2.11c	760	1089	217	424	909	663	545	498	641	488	517	598
SPAC31A2.12	1763	2451	421	2134	4166	1738	1435	1332	1135	2948	3008	1680
SPAC31A2.13c	258	375	77	137	367	229	139	131	173	124	149	144
SPAC31A2.14	2673	3620	617	1285	2594	2047	1713	1467	1439	1384	1442	1393
SPAC31A2.15c	781	1158	233	306	658	642	446	349	466	280	315	414
SPAC31A2.16	2580	3827	715	1046	2393	2227	1379	1275	1580	876	1073	1340
SPAC31F12.01	1887	2549	478	1183	2422	1870	1422	1206	1231	1406	1513	1501
SPAC31G5.01	1123	1556	322	1136	2646	2036	731	624	736	1341	1558	1416
SPAC31G5.02	1079	1577	293	250	687	690	627	577	717	294	340	579
SPAC31G5.03	27907	40489	7372	8353	22076	16979	9936	9575	9819	5265	7056	7702
SPAC31G5.04	4889	6602	1647	1836	4101	4306	2677	2534	3107	1714	1958	2615
SPAC31G5.05c	3728	5035	897	1655	3709	2753	1539	1466	1716	1138	1470	1446
SPAC31G5.06	65	118	23	50	144	52	41	60	41	59	50	31
SPAC31G5.07	70	94	17	53	137	45	42	34	42	55	73	31
SPAC31G5.08	750	1330	252	181	574	466	505	465	514	176	204	282
SPAC31G5.09c	210	268	49	90	178	209	116	105	115	78	96	128
SPAC31G5.10	261	418	94	93	292	276	126	146	196	102	126	138
SPAC31G5.11	3702	5126	805	1226	2741	2051	2070	1907	1523	1118	1190	1277
SPAC31G5.12c	230	375	82	367	669	286	155	143	142	275	325	208
SPAC31G5.13	3581	4678	853	2745	5478	3857	1887	1748	1743	2501	2648	2434
SPAC31G5.14	2100	2677	660	830	1844	1946	997	888	1426	652	779	1162
SPAC31G5.15	1826	2675	347	1018	2595	1083	1037	1025	888	1072	1245	711
SPAC31G5.16c	2263	3114	595	1218	2498	1694	1120	961	1239	934	1088	976
SPAC31G5.17c	17806	26313	4767	5244	15348	10361	8616	8031	7561	4515	5914	5518
SPAC31G5.18c	425	708	110	435	858	513	178	171	184	288	336	311
SPAC31G5.19	3712	5614	821	1653	3987	2481	2375	2302	2100	1838	2071	1746
SPAC31G5.21	546	993	170	474	1178	561	336	295	379	468	544	373
SPAC323.01c	867	1280	224	245	607	672	493	437	501	216	277	381
SPAC323.02c	3261	4949	917	2088	4179	3182	1563	1489	1817	1717	1845	1884
SPAC323.03c	471	622	158	393	661	868	230	212	359	321	281	525
SPAC323.04	2552	3255	808	1337	2719	3521	1519	1154	1828	1326	1318	2429
SPAC323.05c	465	608	87	174	452	228	188	174	184	162	180	124
SPAC323.06c	579	963	196	393	990	702	403	360	553	501	548	557
SPAC323.07c	1637	1844	419	624	915	1500	917	684	1033	709	478	1077
SPAC323.08	334	476	103	153	302	291	201	168	183	145	130	162
SPAC328.01c	4943	6474	1177	2950	5983	4184	2808	2404	2286	2903	2853	2761
SPAC328.02	1020	1366	259	742	1466	956	653	520	575	757	716	638
SPAC328.03	4914	7167	618	14567	27536	7020	2908	2995	1350	14497	14659	5356
SPAC328.04	683	973	170	1128	2285	817	510	495	374	1313	1381	625
SPAC328.05	715	1009	205	262	500	537	470	401	461	260	269	417
SPAC328.06	5946	8359	1390	3298	7015	4175	3474	3143	2985	3199	3245	2644
SPAC328.07c	741	995	178	999	1915	1366	433	365	397	898	912	941
SPAC328.08c	117	152	33	53	73	88	80	79	103	74	66	102
SPAC328.09	783	1069	342	373	544	946	363	349	511	303	236	524
SPAC328.10c	31205	43298	7995	10090	26156	19673	16104	14877	15529	9028	11123	11427
SPAC32A11.01	515	630	106	338	354	571	273	227	269	343	190	427
SPAC32A11.02c	1186	1669	359	7835	16297	1239	747	658	784	6659	8003	903
SPAC32A11.03c	1500	2142	350	568	1486	996	979	864	734	610	731	635
SPAC32A11.04c	12804	17993	3794	5472	11663	10428	5907	5705	7256	4213	4839	5728
SPAC343.01c	1908	2692	575	728	1925	1454	1054	977	1270	682	901	979
SPAC343.02	852	1203	248	426	905	732	554	491	593	498	489	526
SPAC343.03	102	128	23	38	92	59	50	43	43	41	47	42
SPAC343.04c	1863	2679	470	1616	3082	1684	1076	956	1099	1519	1524	1217
SPAC343.05	7600	9568	2087	3732	7795	6370	4384	3910	4590	3899	4016	4283
SPAC343.06c	919	1119	212	1336	2310	1361	498	338	470	1014	999	917
SPAC343.07	24	41	7	6	17	15	18	16	21	7	12	10
SPAC343.08c	222	300	45	114	237	190	95	93	108	72	101	120
SPAC343.09	1771	2766	686	2007	4256	3512	1612	1481	2243	3207	3181	3904
SPAC343.10	2968	3930	747	1991	3891	2866	1590	1382	1712	1769	1781	1967
SPAC343.11c	3103	3828	709	1678	3348	2090	1966	1633	1663	1836	1765	1571
SPAC343.12	3832	3365	29	18222	34259	170	2865	2446	100	28605	26327	168
SPAC343.13	782	1026	240	256	629	691	512	398	552	342	343	534
SPAC343.14c	2875	3876	818	1037	2254	2250	1755	1655	2081	1129	1212	1772
SPAC343.15	1194	1662	321	613	1301	1018	634	580	644	518	570	641
SPAC343.16	8124	11343	2631	3018	6168	6746	3998	3881	4970	2343	2660	4025
SPAC343.17c	854	1407	214	541	1271	857	577	540	476	603	589	560
SPAC343.18	300	391	68	168	386	250	185	159	164	147	163	185
SPAC343.19	1307	1529	253	745	1449	1040	657	588	562	718	689	679
SPAC343.20	165	223	43	9	35	54	58	35	65	8	7	30
SPAC343.21	15	17	7	2	11	12	6	8	11	6	6	9
SPAC3A11.02	1988	2684	587	1406	2655	1922	1195	1034	1301	1451	1325	1402
SPAC3A11.03	312	416	72	142	260	193	197	171	188	120	155	133
SPAC3A11.04	346	528	87	231	474	268	199	176	195	218	217	209
SPAC3A11.05c	506	720	101	403	954	272	364	347	265	646	511	275
SPAC3A11.06	559	806	53	756	1879	151	481	421	154	1298	1289	139
SPAC3A11.07	7341	8486	1327	3686	6482	4079	4665	3694	3370	3884	3746	3107
SPAC3A11.08	1132	1564	290	734	1599	1523	544	485	688	629	671	938
SPAC3A11.09	907	1541	305	1032	2252	2131	521	521	674	859	1066	1229
SPAC3A11.10c	1901	2209	353	1611	2415	1647	881	673	738	1263	958	990
SPAC3A11.11c	1012	1325	215	651	1146	603	520	420	377	515	553	340
SPAC3A11.12c	5005	7423	1410	3737	8055	5735	2819	2712	3052	3528	4025	3779
SPAC3A11.13	531	1207	271	231	909	699	491	444	667	379	457	537
SPAC3A11.14c	707	1139	230	274	707	563	512	429	487	310	350	405
SPAC3A12.02	402	564	119	229	468	352	198	192	238	208	209	232
SPAC3A12.03c	755	1039	210	338	763	649	489	464	518	375	457	467
SPAC3A12.04c	699	907	184	339	688	592	316	296	364	245	315	319
SPAC3A12.05c	4059	5377	927	2007	4070	3352	2337	1921	2036	1855	1848	2155
SPAC3A12.06c	1752	2252	362	1407	3129	1088	1138	1040	877	1563	1715	800
SPAC3A12.07	1039	1490	270	450	964	775	501	513	571	379	444	459
SPAC3A12.08	210	258	33	203	346	204	147	118	117	201	165	160
SPAC3A12.09c	261	380	67	129	332	272	145	128	139	156	167	189
SPAC3A12.10	27558	38519	8002	9457	24440	18985	12949	12731	13851	7810	9393	10168
SPAC3A12.11c	1534	2578	506	620	1727	1305	934	789	943	608	687	735
SPAC3A12.12	796	1254	195	567	1537	1118	346	329	369	536	479	598
SPAC3A12.13c	3218	5014	896	1384	3491	2622	2090	2054	2227	1445	1803	1829
SPAC3A12.14	2048	2758	437	1296	2575	1363	941	938	894	1037	1155	787
SPAC3A12.15	1662	2317	418	802	2004	1457	1050	937	1034	909	1040	1026
SPAC3A12.16c	746	992	176	310	686	580	345	356	371	253	302	371
SPAC3A12.17c	671	856	178	520	1008	828	370	333	360	493	528	611
SPAC3A12.18	4536	7473	1370	6244	12852	12297	2910	3349	2663	6423	7449	8260
SPAC3A12.19	154	193	30	88	186	110	96	90	84	91	109	68
SPAC3C7.01c	2610	3681	669	1231	2874	2015	1485	1379	1568	1232	1388	1365
SPAC3C7.02c	487	683	96	233	569	312	337	286	235	236	310	201
SPAC3C7.03c	539	750	143	296	665	520	328	309	321	308	311	369
SPAC3C7.04	2528	3430	714	1275	2272	2300	1531	1421	1657	1242	1175	1584
SPAC3C7.05c	612	709	60	1312	2724	243	339	321	165	1212	1384	172
SPAC3C7.06c	986	1339	225	394	825	609	709	647	623	521	523	484
SPAC3C7.07c	504	845	159	223	569	502	294	240	347	215	264	319
SPAC3C7.08c	16360	23503	4811	2713	6153	8363	7863	8004	8538	2155	2375	4541
SPAC3C7.09	254	392	60	131	310	236	136	129	125	106	153	165
SPAC3C7.10	629	1070	199	378	937	762	359	300	410	315	381	452
SPAC3C7.11c	16036	21604	4920	10664	23706	18266	10574	9665	12113	11669	13289	14345
SPAC3C7.12	1612	2195	416	966	2401	1858	1038	877	1087	1281	1331	1429
SPAC3C7.13c	565	765	160	932	2042	511	339	331	353	811	977	414
SPAC3C7.14c	4007	13402	3180	2278	11505	11031	2011	4310	3954	2014	4474	4756
SPAC3F10.02c	2285	2905	512	865	1781	1663	1237	1138	1206	859	967	1111
SPAC3F10.03	14321	19024	4158	5700	12113	10778	6825	6293	7323	4309	4880	6055
SPAC3F10.04	2892	4541	976	1562	3812	3372	1572	1518	1988	1339	1631	1902
SPAC3F10.05c	1166	1565	267	388	797	761	654	556	625	374	342	522
SPAC3F10.06c	1177	1532	292	380	853	830	766	675	750	449	496	645
SPAC3F10.07c	186	212	37	69	165	154	86	60	78	71	72	92
SPAC3F10.08c	517	1105	207	144	461	493	394	380	504	178	210	303
SPAC3F10.09	1303	1874	365	507	1132	981	562	503	657	349	434	582
SPAC3F10.10c	100	129	25	44	79	73	77	46	61	47	50	46
SPAC3F10.11c	6914	9859	2184	3383	7563	6857	4178	3982	4404	3431	3552	4299
SPAC3F10.12c	501	798	136	253	607	494	387	265	368	238	266	375
SPAC3F10.13	2432	3351	578	2398	4864	3089	1749	1571	1494	3117	2879	2484
SPAC3F10.15c	387	513	110	51	159	272	237	244	287	64	80	178
SPAC3F10.16c	3999	6104	1240	717	1760	2447	2161	2114	2672	683	816	1557
SPAC3F10.17	1689	2974	580	280	879	918	1113	961	1128	348	380	586
SPAC3F10.18c	2084	2219	625	583	1759	1113	1562	1668	2473	811	1410	1522
SPAC3F10.19	745	1115	256	876	1806	1387	462	429	772	902	928	1117
SPAC3G6.01	5782	8301	1668	1878	5003	4708	3499	3163	3756	1851	2355	2902
SPAC3G6.02	686	952	192	285	684	438	328	313	409	219	263	275
SPAC3G6.03c	1036	1478	270	525	1171	833	598	590	661	449	618	537
SPAC3G6.04	831	2318	475	129	594	829	671	705	864	183	236	481
SPAC3G6.05	817	1216	356	641	1303	1009	452	436	715	532	614	563
SPAC3G6.06c	723	1359	306	355	1188	740	514	475	558	407	521	445
SPAC3G6.07	2	3	0	146	289	1	1	0	1	134	177	0
SPAC3G6.08	407	722	169	296	771	574	286	285	407	273	445	460
SPAC3G6.09c	2579	3509	611	1926	4234	2453	1514	1392	1400	1839	2066	1883
SPAC3G6.10c	229	328	63	146	357	246	171	153	177	174	198	206
SPAC3G6.11	1154	1791	306	439	1101	888	770	687	784	512	566	665
SPAC3G6.13c	1355	1472	316	485	1222	832	680	717	894	471	650	648
SPAC3G9.01	335	632	106	147	411	280	367	315	359	249	239	272
SPAC3G9.02	347	462	91	76	268	201	157	148	201	82	107	126
SPAC3G9.03	10576	15068	2962	3168	7857	5832	4125	4184	4354	1953	2708	2787
SPAC3G9.04	357	633	156	157	425	326	230	185	212	166	155	201
SPAC3G9.05	1161	1653	312	657	1317	1112	704	643	695	613	634	783
SPAC3G9.06	8760	11446	2423	3165	7543	6433	4154	3720	4990	2436	3214	4034
SPAC3G9.07c	667	946	178	286	680	461	327	331	358	269	328	294
SPAC3G9.08	343	537	83	108	285	220	173	202	169	110	112	123
SPAC3G9.09c	10941	14242	3172	4121	8393	8368	4847	4345	5515	2753	3302	4407
SPAC3G9.10c	753	1180	232	155	455	495	409	393	506	158	210	313
SPAC3G9.11c	85	107	24	83	147	78	69	63	57	92	111	44
SPAC3G9.12	2167	3034	557	906	1957	1740	1372	1199	1259	1050	1014	1231
SPAC3G9.13c	732	948	129	220	584	354	402	371	307	256	282	248
SPAC3G9.14	2289	2950	500	720	1382	1251	1721	1531	1257	913	822	922
SPAC3G9.15c	1379	2508	481	513	1505	1370	1015	904	1196	624	707	857
SPAC3G9.16c	308	523	120	155	380	325	242	206	282	181	246	235
SPAC3G9.17	204	288	66	57	146	121	143	126	138	82	77	98
SPAC3H1.01c	1105	1805	319	452	1237	922	692	686	812	497	602	614
SPAC3H1.02c	3516	5382	1017	1669	3907	2857	2251	2137	2421	1801	1920	2041
SPAC3H1.03	308	484	82	136	311	244	151	133	169	128	97	148
SPAC3H1.04c	1726	2359	358	1053	2360	1683	861	705	818	978	954	985
SPAC3H1.05	5147	6825	1171	2277	4967	3432	2991	2740	3039	2300	2700	2481
SPAC3H1.06c	1607	2222	1228	369	789	3702	886	779	2564	366	374	2651
SPAC3H1.07	18093	34789	9338	3958	16381	13907	10255	10600	18181	3902	6090	8365
SPAC3H1.08c	328	738	89	142	503	287	214	187	217	141	184	147
SPAC3H1.09c	2872	4054	793	1886	4056	3371	1727	1557	1780	1844	2008	2230
SPAC3H1.10	801	1178	178	252	533	436	409	349	361	196	252	254
SPAC3H1.11	1957	2138	233	626	1810	816	1584	1133	611	943	1172	614
SPAC3H1.12c	1250	1649	255	700	1506	1109	745	621	651	716	779	773
SPAC3H1.13	597	856	148	294	599	528	325	262	309	288	265	331
SPAC3H1.14	235	326	64	159	320	335	120	117	157	166	136	178
SPAC3H5.04	868	1242	214	574	1014	848	431	404	441	512	451	502
SPAC3H5.05c	9817	13708	2566	1296	3756	3089	4851	4447	4222	945	1505	1794
SPAC3H5.06c	3668	4968	1037	1170	2786	2811	2308	1966	2178	1230	1332	1821
SPAC3H5.07	21080	29721	5824	6030	16396	14065	10334	10062	10734	4993	6821	8070
SPAC3H5.08c	2477	3542	643	1478	3326	2350	1487	1295	1387	1407	1599	1668
SPAC3H5.09c	5562	7321	1284	4143	8428	5142	3262	2895	2497	3948	4025	3324
SPAC3H5.10	12016	15537	3106	4103	9449	7129	4826	5053	5595	2813	3764	3847
SPAC3H5.11	723	1004	163	651	1177	668	397	382	358	575	545	458
SPAC3H5.12c	41597	57006	11799	15251	35053	28789	17205	16176	17757	10417	12626	13920
SPAC3H5.13	204	521	99	52	243	189	199	160	213	81	121	125
SPAC3H8.02	3277	4308	808	1475	2805	2536	1729	1528	1613	1233	1322	1418
SPAC3H8.03	385	564	124	142	402	373	242	231	323	182	204	284
SPAC3H8.04	1063	1638	203	1596	2923	1091	622	579	490	1358	1292	782
SPAC3H8.05c	2228	3054	611	1004	2355	1846	1512	1411	1616	1100	1292	1436
SPAC3H8.06	1789	2170	384	623	1310	1406	1008	897	857	670	659	864
SPAC3H8.07c	661	950	183	284	662	561	360	297	423	254	308	305
SPAC3H8.08c	629	883	168	457	1041	757	395	342	411	497	545	564
SPAC3H8.09c	583	1069	128	464	1105	772	356	377	379	459	572	439
SPAC3H8.10	3879	5484	1006	2639	5528	3289	2138	2026	2408	2473	2662	2173
SPAC458.02c	10526	15333	3025	3739	9336	7790	6105	5729	7028	3674	4722	5100
SPAC458.03	1312	1859	320	1191	2541	1422	722	647	738	1083	1108	925
SPAC458.04c	90	109	10	96	183	46	46	40	28	95	89	33
SPAC458.05	1097	1553	249	1043	2343	932	677	606	633	1252	1268	695
SPAC458.06	262	380	68	289	547	401	126	156	145	221	255	248
SPAC458.07	760	1442	275	620	1840	952	567	470	636	728	813	565
SPAC4A8.02c	299	370	69	195	428	270	169	165	178	205	230	206
SPAC4A8.03c	874	1165	232	499	871	695	462	419	508	489	444	545
SPAC4A8.04	2937	2978	356	5617	8137	2642	1546	1158	727	4934	3731	1734
SPAC4A8.05c	6730	10713	1546	1697	5998	4140	3805	3573	3184	1874	2540	2208
SPAC4A8.06c	3104	4089	726	983	2052	1671	1787	1545	1717	892	991	1118
SPAC4A8.07c	1847	2418	409	515	916	1207	852	766	811	377	375	688
SPAC4A8.08c	2187	3273	661	707	1815	1623	1234	1118	1296	707	816	916
SPAC4A8.09c	780	1546	276	420	1269	838	612	507	626	560	540	530
SPAC4A8.10	1867	2472	450	810	1601	1072	870	899	942	658	768	675
SPAC4A8.11c	47198	62283	14514	20549	43786	41316	27505	25944	26700	18304	21410	23527
SPAC4A8.12c	1415	2227	326	718	1793	1250	600	551	689	542	688	668
SPAC4A8.13c	2449	3463	702	1466	2912	2401	1109	1081	1440	1063	1237	1435
SPAC4A8.14	2889	4381	1060	1516	3372	3151	1671	1478	2244	1441	1473	1987
SPAC4A8.15c	7141	9719	1805	2980	5787	4453	2736	2325	3062	1675	2116	2533
SPAC4A8.16c	37773	52779	9711	12939	28931	25295	17723	17321	18357	9646	11590	14168
SPAC4C5.01	1711	2633	467	559	1454	1372	907	870	983	512	603	769
SPAC4C5.02c	1107	1476	282	535	1215	951	591	488	684	541	547	625
SPAC4C5.03	1069	1426	269	713	1465	874	611	482	576	625	653	702
SPAC4C5.04	541	846	184	250	543	463	383	337	427	275	269	345
SPAC4D7.01c	5304	7117	1329	2811	6065	4681	3429	3031	3279	3178	3199	3089
SPAC4D7.02c	642	796	66	1048	1792	176	434	329	128	958	964	149
SPAC4D7.03	1482	1967	354	601	1196	1223	937	737	940	647	567	945
SPAC4D7.04c	1298	1975	394	547	1492	1253	761	661	844	570	672	790
SPAC4D7.05	16523	20753	4272	6258	12531	11064	8331	7080	8795	5038	5661	7000
SPAC4D7.06c	664	1114	268	281	762	608	349	373	437	236	343	334
SPAC4D7.07c	1216	1731	266	487	1281	736	636	607	704	496	598	441
SPAC4D7.08c	10025	13713	2952	3603	8161	7745	5382	5130	6040	3216	3764	4743
SPAC4D7.09	4028	5584	1112	1340	3201	3056	1823	1714	2332	1116	1443	1855
SPAC4D7.10c	723	1066	198	523	1081	879	544	456	616	740	648	806
SPAC4D7.11	461	580	101	314	633	390	305	237	254	373	355	317
SPAC4D7.12c	859	1463	269	307	843	509	582	506	534	321	379	344
SPAC4D7.13	3192	5091	898	1514	4244	2641	1805	1636	1726	1439	1904	1589
SPAC4D7.14	286	637	116	123	456	221	244	214	250	155	212	135
SPAC4D7.15	38	60	16	13	34	42	30	26	29	18	25	26
SPAC4F10.02	998	1448	277	646	1393	981	589	583	610	622	727	708
SPAC4F10.03c	737	1043	202	324	748	555	483	403	450	366	384	458
SPAC4F10.04	722	987	154	429	942	594	319	293	333	353	368	355
SPAC4F10.05c	191	301	63	78	166	133	131	120	145	75	70	99
SPAC4F10.06	1830	3606	670	325	1034	1237	1337	1186	1500	370	446	734
SPAC4F10.07c	1052	1294	229	1186	2399	1277	668	588	605	1489	1451	1070
SPAC4F10.08	114	144	26	91	173	87	86	58	79	84	102	43
SPAC4F10.09c	4972	7480	1508	806	2185	2841	2916	2834	3397	780	991	1644
SPAC4F10.10c	2818	3963	687	1451	2872	2535	1423	1180	1399	1011	1163	1546
SPAC4F10.11	1700	2601	489	1036	2223	1818	998	948	1106	937	1052	1113
SPAC4F10.12	411	583	102	152	366	300	266	228	313	196	194	177
SPAC4F10.13c	6705	9558	1968	2427	7972	4094	4287	3901	4101	2704	4004	3056
SPAC4F10.14c	28028	40707	7726	8546	24057	16801	13259	12345	13806	6486	10243	9809
SPAC4F10.15c	833	1105	232	375	799	555	484	414	320	360	355	290
SPAC4F10.16c	1445	2041	378	522	1065	758	825	843	667	473	525	482
SPAC4F10.17	4	6	3	7	9	1	2	2	2	6	2	3
SPAC4F10.18	1760	2319	411	896	2076	1236	811	790	907	811	903	773
SPAC4F10.19c	209	368	54	148	362	208	137	139	150	190	197	156
SPAC4F10.20	2119	3241	193	3991	7053	1892	1164	1170	485	2209	2928	1012
SPAC4F10.22	34	61	6	29	84	21	28	27	19	42	68	12
SPAC4F8.01	1188	1875	353	520	1342	863	642	525	665	511	529	513
SPAC4F8.02c	1295	2052	396	759	1786	1235	823	714	905	780	919	939
SPAC4F8.03	1584	2681	573	665	1782	1654	851	830	1200	605	683	909
SPAC4F8.04	1467	3467	652	299	756	1017	975	963	1234	286	307	619
SPAC4F8.05c	526	1039	196	194	687	602	383	326	425	221	307	353
SPAC4F8.06	498	698	147	282	592	528	267	263	328	258	287	364
SPAC4F8.07c	28517	41091	9265	14342	33469	28952	13519	12646	14953	11836	12940	14804
SPAC4F8.08	3	6	4	13	32	13	2	3	5	14	17	6
SPAC4F8.10c	751	1060	207	658	1246	852	245	235	264	381	393	417
SPAC4F8.11	1067	1449	267	506	1273	978	732	699	693	636	650	786
SPAC4F8.12c	12468	16928	3460	6321	14418	11422	7724	6691	7103	6248	6797	7491
SPAC4F8.13c	3955	5220	842	1549	3502	2686	2349	2098	2114	1602	1760	1839
SPAC4F8.14c	7712	10547	2284	3179	7603	6109	4533	4602	5511	3267	4326	4401
SPAC4F8.15	2086	2521	405	1130	2210	1459	882	714	651	784	798	742
SPAC4G8.02c	858	1177	244	322	775	599	373	338	499	196	310	348
SPAC4G8.03c	389	594	122	1583	3522	589	294	250	254	1627	2036	334
SPAC4G8.04	1955	2527	434	1018	2037	1295	1287	1225	1177	1265	1140	974
SPAC4G8.05	1202	1714	301	925	1744	1090	701	573	659	869	816	734
SPAC4G8.06c	1799	2926	482	406	1137	1016	889	831	1065	382	409	572
SPAC4G8.07c	1688	2761	565	419	1025	978	1123	1133	1311	414	567	679
SPAC4G8.08	664	896	193	384	748	670	282	275	396	283	310	395
SPAC4G8.09	1642	2501	353	764	1931	1113	1003	942	908	716	954	768
SPAC4G8.10	335	498	76	610	1083	390	152	126	144	337	368	232
SPAC4G8.11c	161	256	54	87	247	187	91	95	118	81	104	105
SPAC4G8.12c	372	587	90	169	377	312	224	229	243	189	208	255
SPAC4G8.13c	1454	2013	359	850	1959	1358	1134	945	1007	1185	1163	1126
SPAC4G9.02	464	739	91	257	526	436	227	232	258	209	228	260
SPAC4G9.03	6159	8560	1888	2603	5783	4820	2978	2627	3361	1829	2287	2663
SPAC4G9.04c	1542	2101	400	1024	1935	1527	999	857	1000	1136	1021	1135
SPAC4G9.05	33	69	13	21	30	26	27	29	33	12	14	29
SPAC4G9.06c	1037	1358	294	516	1093	800	544	452	646	411	524	492
SPAC4G9.07	51	67	13	12	36	34	41	33	37	16	20	26
SPAC4G9.08c	5412	7680	1701	1369	3365	3728	2809	2621	3137	1174	1459	2312
SPAC4G9.09c	8883	11831	2693	3425	7437	7146	5099	4498	5740	3267	3729	4781
SPAC4G9.10	1160	1812	452	414	1167	1212	625	559	918	358	438	663
SPAC4G9.11c	1057	1594	262	1218	2622	952	593	568	545	1073	1144	574
SPAC4G9.12	1231	1850	430	932	1833	1484	638	616	904	736	783	923
SPAC4G9.13c	662	1178	204	573	1290	774	421	362	446	542	595	507
SPAC4G9.14	542	773	164	331	740	540	339	308	368	352	391	365
SPAC4G9.15	3945	5292	926	1903	3863	2855	2241	2040	2141	1684	1904	1892
SPAC4G9.16c	25849	35168	6846	8885	21539	17866	12726	12538	14655	7625	10170	11507
SPAC4G9.17c	1278	1875	380	627	1328	1046	817	752	840	688	739	734
SPAC4G9.19	168	185	44	262	456	137	107	113	92	376	301	118
SPAC4G9.20c	1115	1491	380	294	710	942	479	433	687	192	218	509
SPAC4G9.22	291	467	64	468	997	173	164	163	165	397	436	118
SPAC4H3.01	3542	5794	991	1830	5431	3981	2382	2207	2646	2234	2814	2972
SPAC4H3.02c	409	631	92	211	605	375	326	269	293	299	327	318
SPAC4H3.03c	102	117	6	2303	4040	33	53	46	15	1771	1906	23
SPAC4H3.04c	96	123	22	98	159	82	46	48	33	92	94	51
SPAC4H3.05	927	1341	206	435	1102	693	586	513	493	425	527	414
SPAC4H3.06	353	676	172	136	416	362	216	196	264	128	148	209
SPAC4H3.07c	2217	2987	575	1089	2262	1626	908	868	1085	717	886	926
SPAC4H3.08	199	341	7	673	1641	22	89	119	13	346	722	16
SPAC4H3.09	865	1201	274	433	985	807	462	388	649	422	482	505
SPAC4H3.10c	131623	175565	41782	45060	121134	96887	86918	78997	79017	52903	62473	59684
SPAC4H3.11c	2257	3430	625	845	1949	1797	1365	1150	1392	816	904	1242
SPAC4H3.12c	2	2	0	1	1	1	1	2	3	1	0	2
SPAC4H3.13	204	311	48	99	251	180	111	109	138	94	147	131
SPAC4H3.14c	538	1359	204	272	936	648	456	458	496	388	393	390
SPAC4H3.16	188	230	52	98	151	150	124	112	149	87	90	128
SPAC4H3.17	8	11	1	20	41	33	4	5	11	28	21	37
SPAC513.01c	59711	84478	16714	17557	48302	37925	39802	38645	36147	18690	25090	24683
SPAC513.02	39	88	9	541	1770	46	37	37	22	685	969	44
SPAC513.03	154	140	18	22	68	39	61	37	36	29	33	22
SPAC513.04	5	3	1	0	3	1	2	1	2	0	0	1
SPAC513.05	2096	2742	414	1310	2408	1358	949	920	708	1008	1011	683
SPAC513.06c	625	885	166	552	1194	609	313	303	277	405	545	343
SPAC513.07	1370	1706	377	3436	7399	4616	569	486	766	2861	3369	2578
SPAC521.02	1456	1972	273	715	1477	1109	717	550	597	562	632	600
SPAC521.03	2733	2896	1097	6117	10045	15638	1166	847	2070	3870	3780	8826
SPAC521.04c	1149	1405	182	1286	2634	825	688	656	474	1470	1367	674
SPAC521.05	30399	42274	8605	9167	26024	20101	15991	15596	15375	8798	11140	11200
SPAC56E4.02c	244	295	57	130	265	212	111	94	138	131	138	136
SPAC56E4.03	7012	9534	2815	3165	6336	7906	3801	3454	5552	2979	3037	5229
SPAC56E4.04c	54831	73869	16382	24393	51492	46960	30052	30362	29766	20708	25029	26313
SPAC56E4.05	1067	1568	318	460	1103	990	596	593	695	431	480	596
SPAC56E4.06c	1224	1517	300	816	1652	803	741	733	718	772	784	607
SPAC56E4.07	813	1202	248	360	894	823	366	396	501	323	382	426
SPAC56F8.02	2311	2965	550	1134	2287	1773	1388	1211	1236	1190	1095	1238
SPAC56F8.03	16695	26112	4893	5844	16080	11626	9124	8226	9018	4829	6686	6348
SPAC56F8.04c	1050	1545	371	461	1102	948	580	580	769	445	515	661
SPAC56F8.05c	6459	8086	2291	2275	5373	6129	2911	2309	4167	1888	1994	3474
SPAC56F8.06c	567	713	131	271	640	407	290	252	293	311	315	302
SPAC56F8.07	931	1193	258	366	881	780	474	433	589	375	413	471
SPAC56F8.08	1828	2485	479	922	1855	1610	919	817	933	718	913	868
SPAC56F8.09	651	1328	282	142	435	442	367	377	509	149	167	272
SPAC56F8.10	2948	4399	862	1102	2764	2624	1742	1725	2105	1094	1416	2028
SPAC56F8.11	809	1180	274	684	1393	1203	344	337	415	423	471	586
SPAC56F8.12	2	7	5	1	6	10	2	5	3	2	1	9
SPAC56F8.13	43	62	12	11	36	51	32	23	43	22	15	31
SPAC56F8.14c	88	141	42	20	40	84	62	53	97	17	16	36
SPAC56F8.15	60	59	26	32	48	51	48	44	56	49	24	40
SPAC56F8.16	949	1218	397	313	652	847	651	513	753	368	379	541
SPAC57A10.02	2380	2997	522	1379	2523	1988	1502	1234	1235	1463	1334	1546
SPAC57A10.03	377	706	163	174	533	429	195	221	311	140	235	268
SPAC57A10.04	89	99	23	28	68	63	47	41	56	28	28	29
SPAC57A10.05c	1088	1394	316	4003	8780	8091	634	568	832	3634	4310	5857
SPAC57A10.06	12	13	6	17	51	54	5	3	7	22	22	21
SPAC57A10.07	1096	1525	324	625	1321	1361	518	542	668	518	601	881
SPAC57A10.08c	236	318	56	202	366	207	129	121	117	153	163	130
SPAC57A10.09c	1435	2167	228	1478	3870	819	904	780	548	1605	1792	564
SPAC57A10.10c	6660	12209	2150	1501	5762	5018	3909	3704	4938	1562	2361	2982
SPAC57A10.11c	1434	2595	443	659	2014	1307	940	861	915	757	912	835
SPAC57A10.12c	13220	19530	4206	1859	5990	7832	8421	8099	8874	2166	3074	5090
SPAC57A10.14	505	749	127	207	480	341	309	258	346	196	242	289
SPAC57A7.04c	36467	56871	11605	12818	33022	27628	20470	19764	19212	11845	14110	15371
SPAC57A7.05	615	594	142	1086	2013	877	381	281	248	1121	1084	631
SPAC57A7.06	4945	10263	1893	885	2831	1963	3687	3389	3680	953	1249	1146
SPAC57A7.07c	696	916	170	387	756	737	380	372	442	374	365	499
SPAC57A7.08	3097	4184	753	2470	5148	3087	1769	1641	1587	2640	2538	2201
SPAC57A7.09	498	655	106	772	1176	596	358	274	257	747	679	457
SPAC57A7.10c	11796	15757	2936	6141	13158	9665	7015	6200	6703	6245	6576	6843
SPAC57A7.11	3922	5310	1068	2231	5149	3456	2646	2225	2513	2414	2704	2400
SPAC57A7.12	22303	31804	6058	6318	17197	15102	11026	10766	11382	5141	7163	8279
SPAC57A7.13	911	1598	277	553	1243	877	485	476	567	403	501	488
SPAC57A7.15c	149	189	27	123	246	216	72	62	72	94	101	109
SPAC589.02c	1109	1496	224	647	1458	954	774	642	599	798	737	731
SPAC589.03c	206	319	64	105	244	234	117	104	128	82	110	120
SPAC589.04	823	1126	204	428	989	770	404	352	458	370	419	492
SPAC589.05c	477	787	137	244	524	460	253	245	288	209	227	258
SPAC589.06c	6138	7786	1707	3900	8207	6992	3929	3561	4401	4227	5035	5819
SPAC589.07c	187	189	47	235	418	271	104	86	94	284	228	231
SPAC589.08c	144	180	32	109	203	104	67	62	75	87	101	66
SPAC589.09	1366	2060	410	735	1612	1468	747	667	849	562	711	824
SPAC589.10c	26197	36382	6739	8441	20712	17414	11470	10453	11060	6283	8031	8456
SPAC589.11	87	118	14	16	60	36	57	45	47	24	31	28
SPAC589.12	6625	8752	1621	2799	5901	5131	3489	2971	3343	2443	2651	2897
SPAC5D6.01	6785	9668	1694	1597	4393	3340	3174	2910	3030	1297	1761	2008
SPAC5D6.02c	225	422	84	106	245	170	176	162	188	130	141	152
SPAC5D6.04	1424	1920	346	1159	2148	1115	787	793	765	1001	1005	769
SPAC5D6.05	782	1184	289	312	743	713	460	388	624	328	370	439
SPAC5D6.06c	188	240	41	99	243	139	99	93	94	106	95	83
SPAC5D6.07c	438	501	94	768	1405	472	276	229	200	858	769	387
SPAC5D6.08c	132	198	30	55	117	101	113	106	118	68	85	73
SPAC5D6.09c	168	247	28	80	197	71	86	109	74	113	95	38
SPAC5D6.10c	0	1	0	0	0	0	1	0	0	0	0	0
SPAC5D6.12	1235	1867	319	678	1499	1067	835	803	730	797	900	859
SPAC5D6.13	1085	1470	273	566	1145	952	666	662	734	587	647	682
SPAC5H10.01	139	169	35	65	104	104	85	60	84	63	54	86
SPAC5H10.02c	20	54	10	226	381	37	22	20	21	239	231	28
SPAC5H10.03	8363	10290	3129	2160	5937	7452	4574	4013	5883	2236	2910	4645
SPAC5H10.04	75	82	4	16	46	11	29	27	9	8	15	3
SPAC5H10.05c	485	836	208	395	962	1018	214	248	394	233	389	566
SPAC5H10.06c	1287	1629	597	2833	4073	16274	851	685	1234	2603	2026	11309
SPAC5H10.07	10	14	6	35	91	39	7	2	24	39	30	33
SPAC5H10.08c	988	1364	309	436	1072	894	536	479	623	431	487	550
SPAC5H10.09c	401	599	147	210	520	377	176	167	268	165	197	225
SPAC5H10.10	796	1188	458	410	752	1554	374	353	805	298	306	846
SPAC5H10.11	23	27	5	60	87	34	17	9	14	56	33	21
SPAC5H10.12c	1145	1591	284	480	1107	1084	588	600	708	457	534	745
SPAC5H10.13c	1889	2472	375	889	1677	1291	1238	1137	1020	994	958	1029
SPAC607.02c	368	1719	340	104	672	687	486	465	729	190	260	462
SPAC607.03c	5445	8071	1463	1609	4031	3820	1916	1874	2404	889	1259	1821
SPAC607.04	751	1243	225	196	672	524	460	465	514	214	312	335
SPAC607.05	3566	4480	911	2015	3958	2844	2357	2104	2518	2299	2432	2299
SPAC607.06c	1422	1809	334	649	1166	972	723	622	722	483	571	559
SPAC607.07c	744	1062	216	515	1119	681	511	420	477	624	690	565
SPAC607.08c	902	1326	84	1373	2970	336	506	496	227	1092	1309	258
SPAC607.09c	319	426	50	385	768	177	242	223	160	401	403	169
SPAC607.10	817	1130	161	364	827	534	614	530	459	431	521	424
SPAC630.03	4756	6196	1095	2589	5486	3563	2663	2393	2637	2498	2902	2493
SPAC630.04c	240	280	51	213	373	255	172	127	129	219	175	212
SPAC630.05	837	1164	189	800	1638	867	500	436	406	751	737	618
SPAC630.06c	427	778	157	160	503	464	249	297	408	226	267	296
SPAC630.07c	264	388	77	352	791	321	181	186	139	437	419	228
SPAC630.08c	5741	7906	1637	1317	3929	3006	3987	3723	4038	1855	2259	2523
SPAC630.09c	1202	1514	250	811	1554	860	641	591	593	738	728	541
SPAC630.10	875	1445	267	304	853	625	440	386	526	250	308	352
SPAC630.11	284	337	74	172	387	252	168	147	157	185	169	179
SPAC630.12	1088	1471	237	407	965	776	591	517	639	435	436	573
SPAC630.13c	3804	5146	919	2081	4349	3464	2049	1769	1990	1806	1972	2165
SPAC630.14c	4055	5440	1116	2447	5448	4169	2317	2159	2438	2551	2793	2890
SPAC630.15	18	17	1	6	2	8	8	7	7	3	3	3
SPAC631.01c	2241	3148	764	1082	2507	2202	1376	1278	1912	1173	1279	1668
SPAC631.02	3407	4821	885	758	1939	1251	2436	2092	2283	959	1050	978
SPAC637.03	199	287	37	2215	4154	223	116	128	81	2052	2049	151
SPAC637.04	2293	3297	628	1357	2769	2371	1253	1126	1436	1272	1447	1493
SPAC637.05c	7106	9072	1967	3201	6946	5752	4327	3951	4503	3412	3803	4087
SPAC637.06	1999	3022	577	1083	2318	2064	1113	979	1082	959	1011	1265
SPAC637.07	15624	20849	4541	5690	13651	11713	8301	7724	8965	5021	6166	7134
SPAC637.08	1943	2984	600	852	2059	1959	997	839	1209	653	856	1084
SPAC637.09	2431	4276	969	434	1116	1576	1665	1542	2073	496	491	1077
SPAC637.10c	1706	2236	431	987	2042	1529	876	777	1044	928	931	974
SPAC637.11	1260	2043	341	338	1069	900	756	675	795	363	474	551
SPAC637.12c	1034	1577	273	349	862	635	635	587	661	415	464	460
SPAC637.13c	2337	3271	331	2438	5098	1198	1533	1463	904	2708	3034	941
SPAC644.04	791	1161	252	427	936	919	423	429	473	414	434	535
SPAC644.05c	1406	1818	387	435	938	1119	443	375	551	291	307	415
SPAC644.06c	1486	1823	307	1034	1904	904	1043	865	884	1404	1158	723
SPAC644.07	870	1075	213	447	1025	725	459	431	452	471	530	492
SPAC644.08	546	769	101	296	623	374	229	215	226	254	279	197
SPAC644.09	837	1234	258	456	937	774	447	405	582	404	399	558
SPAC644.10	267	394	59	79	246	209	139	125	188	70	98	140
SPAC644.11c	1297	1736	317	542	1251	941	760	679	735	502	594	633
SPAC644.12	2908	5113	978	1175	3279	2758	1723	1697	1967	1220	1430	1780
SPAC644.13c	813	1077	199	407	962	664	335	304	359	315	379	375
SPAC644.14c	912	1459	276	431	1102	842	466	444	486	359	473	521
SPAC644.15	8937	13288	2646	2569	6116	5067	2408	2351	2747	1138	1662	2067
SPAC644.16	2927	3830	787	1216	2657	2199	1814	1597	1847	1469	1366	1569
SPAC644.17c	1315	1906	376	659	1544	1228	705	585	732	643	672	850
SPAC644.18c	647	804	168	406	719	561	298	288	309	252	311	298
SPAC652.01	274	410	65	156	350	194	149	127	150	130	149	128
SPAC664.01c	1849	3056	568	903	2128	1697	1117	972	1142	818	965	1024
SPAC664.02c	1427	2325	488	640	1599	1348	913	805	1142	707	776	1008
SPAC664.03	3115	4300	878	1666	3507	2720	1767	1536	1971	1491	1544	1921
SPAC664.04c	16535	21709	4469	4701	12058	8736	9267	8166	8477	4680	5679	5751
SPAC664.05	55839	77014	16807	20831	52385	39733	26858	26302	22670	19104	20923	18210
SPAC664.06	4312	6241	1116	681	1354	1815	2267	2233	2915	670	676	1272
SPAC664.07c	331	464	87	251	660	467	231	165	225	295	328	386
SPAC664.08c	1849	3249	590	268	668	961	1124	1098	1421	278	299	659
SPAC664.09	1503	2280	494	755	1682	1639	979	887	1163	776	882	1220
SPAC664.10	1728	2640	442	1183	2768	1694	998	923	1008	1230	1321	1136
SPAC664.11	38031	55325	11276	21149	48445	36504	28778	26840	27988	25829	27806	28624
SPAC664.12c	130	181	41	84	179	182	75	72	104	96	103	134
SPAC664.13	80	106	30	85	183	301	47	41	55	75	79	190
SPAC664.14	2516	3384	754	903	2118	2420	1305	1266	1369	770	852	1277
SPAC664.15	1179	1605	274	1475	2758	1410	748	635	610	1440	1493	1068
SPAC683.02c	1019	1839	380	65	194	380	572	570	835	76	82	234
SPAC683.03	2	1	0	2	6	5	1	1	1	4	2	3
SPAC688.02c	373	653	88	166	428	326	258	180	246	183	198	204
SPAC688.03c	119	173	20	144	317	88	64	68	59	104	129	58
SPAC688.04c	707	935	103	1751	3334	507	434	401	317	1972	1883	406
SPAC688.06c	242	295	65	68	163	155	134	118	149	90	87	119
SPAC688.07c	4440	6084	1075	2114	4741	4187	2512	2165	2314	2152	2222	2639
SPAC688.08	1988	2342	442	1023	2267	1673	1092	900	958	1017	1061	1125
SPAC688.09	945	1372	224	469	1027	743	501	493	463	431	470	393
SPAC688.10	981	1292	231	582	1098	874	649	576	579	599	595	602
SPAC688.11	7851	10842	1805	4779	9798	5843	4466	4065	3917	4417	4406	3670
SPAC688.12c	1250	2326	398	461	1409	1313	704	689	1021	500	605	835
SPAC688.13	209	260	40	255	509	242	159	117	147	328	283	209
SPAC688.14	945	1666	291	198	592	622	646	518	682	224	274	370
SPAC688.16	277	427	84	110	279	276	108	101	160	69	87	111
SPAC694.02	33749	43797	8336	12685	29367	22376	18187	15479	15732	11007	12277	12503
SPAC694.03	337	438	98	155	338	274	198	127	208	144	165	211
SPAC694.04c	2674	3715	718	980	2556	2043	1367	1392	1678	897	1169	1220
SPAC694.05c	12382	13901	3052	4412	10060	7090	6091	5893	6242	3892	5014	4907
SPAC694.06c	2461	3837	701	755	1915	1904	1354	1310	1443	848	821	1048
SPAC6B12.02c	2778	3393	667	1643	3816	2640	1787	1409	1653	1719	1785	1752
SPAC6B12.03c	4	9	2	14	37	4	3	6	11	29	30	7
SPAC6B12.04c	1298	1770	412	1032	1987	1836	790	640	1002	1072	1100	1251
SPAC6B12.05c	1071	1891	336	509	1502	1133	614	566	706	455	592	634
SPAC6B12.06c	68	134	15	32	57	41	36	37	36	29	25	29
SPAC6B12.07c	1609	2484	351	1276	3153	755	1161	1131	991	1572	1943	691
SPAC6B12.08	305	558	86	182	560	327	278	259	267	293	295	220
SPAC6B12.09	845	2063	376	298	1300	1053	825	711	1026	531	639	698
SPAC6B12.10c	1065	1553	272	482	1037	927	649	543	731	474	490	689
SPAC6B12.11	826	1185	236	386	649	700	641	510	707	508	423	534
SPAC6B12.12	9811	12290	2138	4718	9107	6938	5174	4410	4532	3900	4146	4207
SPAC6B12.13	409	536	84	187	406	286	222	180	192	189	196	170
SPAC6B12.14c	674	995	189	256	657	470	344	317	393	250	305	299
SPAC6B12.15	66956	99113	22060	20937	60583	48789	49476	47213	49187	27676	33422	36506
SPAC6B12.16	15	30	4	15	39	17	20	7	18	12	21	15
SPAC6B12.18	164	218	34	61	153	75	148	127	111	90	94	73
SPAC6B12.19	132	187	36	45	104	94	94	77	98	61	75	83
SPAC6C3.02c	3367	5283	1536	2712	5420	5750	1746	1605	2536	2179	2287	3630
SPAC6C3.03c	1	1	1	0	1	5	0	0	2	0	1	2
SPAC6C3.04	2791	3874	682	3455	5962	1975	1645	1523	1389	2908	3040	1307
SPAC6C3.05	42	63	15	8	21	44	32	28	50	15	10	29
SPAC6C3.06c	2143	2908	620	974	2069	2083	1164	1021	1181	848	957	1266
SPAC6C3.07	18	84	18	6	31	34	23	30	42	10	16	35
SPAC6C3.08	416	576	113	346	772	451	266	191	290	374	380	337
SPAC6C3.09	1245	1635	324	649	1289	1089	766	669	884	691	738	802
SPAC6F12.02	1881	2420	430	1452	3014	1964	1088	895	879	1365	1386	1254
SPAC6F12.03c	478	670	117	529	1076	727	256	223	237	466	478	441
SPAC6F12.04	1196	1804	250	737	1566	902	616	521	585	531	670	582
SPAC6F12.05c	1333	2032	521	835	1985	1702	759	683	1061	729	898	1045
SPAC6F12.06	1377	1954	468	1151	2401	1686	772	733	987	935	1112	1044
SPAC6F12.07	2390	3531	773	1090	2422	2192	1273	1135	1687	1050	1147	1471
SPAC6F12.08c	930	1457	239	680	1728	1008	564	456	507	688	745	591
SPAC6F12.09	2058	2740	459	893	2295	1196	1104	1021	980	805	998	787
SPAC6F12.10c	20752	28631	7024	6668	15953	17677	10722	9819	12273	5472	6576	9505
SPAC6F12.11c	1397	1918	257	745	1529	721	883	790	730	845	829	567
SPAC6F12.12	1641	2109	337	903	1974	1170	1179	984	996	1344	1214	1061
SPAC6F12.13c	6534	9091	1776	3218	6499	5624	3112	2658	3744	2303	2649	3208
SPAC6F12.14	696	1025	189	302	716	633	389	320	418	339	330	423
SPAC6F12.15c	921	1217	200	1000	2035	1163	538	496	450	943	943	822
SPAC6F12.16c	4810	7287	1392	951	2526	2867	2834	2637	3351	975	1274	1972
SPAC6F12.17	4088	6285	1214	2165	5213	3665	2538	2390	2835	2355	2630	2664
SPAC6F6.01	2892	3911	668	1082	2690	1956	1787	1550	1573	1190	1328	1302
SPAC6F6.02c	567	834	164	900	1674	641	333	262	312	803	822	419
SPAC6F6.03c	5249	8361	1663	764	1442	1940	2451	2461	3018	585	541	1095
SPAC6F6.04c	364	499	85	141	250	214	180	179	185	93	107	169
SPAC6F6.05	2556	3488	644	941	2187	1767	1342	1104	1538	825	1028	1194
SPAC6F6.06c	3831	5266	1036	1224	2754	2649	2007	1735	2053	1090	1178	1657
SPAC6F6.07c	42608	63660	11768	16424	40732	31022	18121	17751	19863	11016	14272	16024
SPAC6F6.08c	410	561	107	198	410	301	256	250	241	208	253	268
SPAC6F6.09	294	396	73	189	420	299	144	131	152	167	213	215
SPAC6F6.10c	3660	4923	919	2214	4465	3057	1936	1737	2046	1943	1985	2005
SPAC6F6.11c	788	1080	247	287	634	719	407	364	564	288	304	484
SPAC6F6.12	1621	2197	431	1508	2746	1828	838	735	858	1281	1266	1146
SPAC6F6.13c	2140	2778	493	1133	1988	1542	958	849	937	868	804	855
SPAC6F6.15	1936	2612	465	1206	2246	1504	1116	960	1103	1049	1095	1126
SPAC6F6.16c	1080	1704	367	347	946	778	757	625	807	422	508	544
SPAC6F6.17	4741	7332	1504	1774	4079	4349	3130	2811	3246	2075	1937	2974
SPAC6F6.19	112	348	63	35	223	155	149	131	162	90	128	123
SPAC6G10.02c	3530	5004	840	1911	4251	3491	2029	1700	1870	1861	1946	2156
SPAC6G10.03c	1208	2184	647	1245	3154	4587	611	702	1316	1002	1325	2635
SPAC6G10.04c	3304	4504	959	1919	3711	3319	1802	1609	1940	1754	1767	2014
SPAC6G10.05c	3552	4790	815	1890	3887	2948	2340	2011	2014	2049	2124	2242
SPAC6G10.06	10	21	4	2	9	5	5	3	3	5	3	1
SPAC6G10.07	4200	7127	1384	1915	4794	4034	2996	2656	3441	2385	2339	2891
SPAC6G10.08	4119	6270	1448	2111	4943	4150	2926	2938	3319	2458	2683	2959
SPAC6G10.09	10314	12135	2167	4487	8233	6075	5077	4100	3949	3483	3696	3597
SPAC6G10.10c	192	390	64	126	449	212	204	169	167	233	236	167
SPAC6G10.11c	33040	46633	8908	12093	30167	22568	12605	12318	13210	7905	10800	11090
SPAC6G10.12c	3103	3825	594	137	587	818	1840	1566	1411	140	263	535
SPAC6G9.01c	299	446	99	148	326	282	129	105	206	89	133	156
SPAC6G9.02c	4431	7133	1325	1130	2902	2880	2445	2391	2870	1082	1191	1834
SPAC6G9.03c	558	837	173	356	746	657	280	285	377	313	336	380
SPAC6G9.04	1482	2195	443	368	915	863	1061	877	943	449	471	626
SPAC6G9.05	558	696	157	226	494	397	304	275	309	293	258	329
SPAC6G9.06c	1544	2653	385	816	1990	1354	1113	936	999	887	923	924
SPAC6G9.07c	1468	1921	370	773	1580	1062	706	622	807	635	685	672
SPAC6G9.08	2871	3652	698	1638	3193	2147	1444	1152	1369	1254	1404	1289
SPAC6G9.09c	15863	22690	4750	4352	13341	9273	7054	6895	7452	3503	5179	5042
SPAC6G9.10c	6877	11297	2126	893	2482	2784	3907	4261	4643	772	1100	1672
SPAC6G9.11	1838	2340	439	706	1549	1263	641	630	688	440	504	613
SPAC6G9.12	3209	4242	872	1382	3097	2650	2103	1793	2233	1564	1845	1979
SPAC6G9.13c	19	61	11	11	33	21	24	30	25	21	25	15
SPAC6G9.14	2005	2840	565	2398	4980	3795	1228	1160	1285	2547	2667	2757
SPAC6G9.15c	787	1082	189	255	672	585	487	417	511	342	379	424
SPAC6G9.16c	295	392	62	177	349	157	174	175	173	186	183	115
SPAC732.01	1065	1433	281	492	1117	807	571	486	594	457	509	608
SPAC732.02c	1174	1414	274	855	1565	1072	615	534	586	782	749	749
SPAC750.01	779	2004	895	1024	3105	4494	481	769	1793	895	1585	2714
SPAC750.02c	8	27	6	7	25	23	5	12	12	4	12	16
SPAC750.03c	0	3	1	0	1	1	0	1	1	0	0	1
SPAC750.04c	1	3	1	0	0	3	2	2	1	0	2	1
SPAC750.05c	352	330	108	111	120	291	194	110	236	112	54	168
SPAC750.06c	56	111	21	39	101	72	41	49	58	33	50	54
SPAC750.07c	5	14	2	3	5	3	1	2	5	1	2	3
SPAC750.08c	167	249	16	111	238	52	119	113	43	129	162	25
SPAC767.01c	4870	6124	1071	2969	5990	3943	2915	2609	2703	3079	3175	2866
SPAC7D4.02c	667	1276	226	262	834	710	627	586	766	421	556	590
SPAC7D4.03c	2904	3739	723	1184	2500	2222	1772	1553	1742	1202	1303	1530
SPAC7D4.04	2890	4123	656	1410	3301	2271	1842	1672	1603	1599	1682	1619
[truncated: 3,176 more rows]

## Sheet: Heat Shock
	rna_wt_untreated_15min_rep1	rna_s52a_untreated_15min_rep1	rna_sty1delta_untreated_15min_rep1	rna_wt_hs_15min_rep1	rna_s52a_hs_15min_rep1	rna_sty1delta_hs_15min_rep1	rna_wt_untreated_15min_rep2	rna_s52a_untreated_15min_rep2	rna_sty1delta_untreated_15min_rep2	rna_wt_hs_15min_rep2	rna_s52a_hs_15min_rep2	rna_sty1delta_hs_15min_rep2
SPAC1002.01	119	25	26	156	60	4	89	92	63	30	40	18
SPAC1002.02	425	102	108	1243	543	47	473	527	471	333	512	300
SPAC1002.03c	2745	671	642	7642	2288	241	3294	3554	2938	2155	1878	2055
SPAC1002.04c	245	41	45	1022	359	26	285	291	235	257	329	153
SPAC1002.05c	124	33	25	463	148	17	148	142	109	143	145	74
SPAC1002.06c	3	2	0	13	3	0	1	7	4	4	6	3
SPAC1002.07c	708	158	211	3713	1102	140	678	873	809	915	829	1150
SPAC1002.08c	375	91	78	906	273	33	363	405	378	242	239	137
SPAC1002.09c	3776	900	886	17272	5049	453	4384	4169	4814	5374	4143	4149
SPAC1002.10c	521	94	76	1785	492	48	485	471	309	401	345	214
SPAC1002.11	555	123	123	1614	395	34	582	776	525	390	360	235
SPAC1002.12c	665	139	214	2408	576	112	806	760	663	738	537	701
SPAC1002.13c	8980	3057	2441	8982	3715	679	12920	11515	10077	2680	3046	5111
SPAC1002.14	396	121	109	1704	571	48	495	610	557	429	488	450
SPAC1002.15c	206	44	29	288	120	5	204	241	205	73	120	86
SPAC1002.16c	74	18	21	64	17	7	94	84	78	6	9	19
SPAC1002.17c	497	42	64	2119	213	95	558	709	900	316	979	908
SPAC1002.18	917	157	164	2110	680	91	1086	1189	1647	475	1036	1080
SPAC1002.19	533	54	120	1816	268	163	808	993	1424	356	1290	1098
SPAC1002.20	8	1	2	71	40	2	3	4	7	19	43	16
SPAC1006.01	1260	305	360	9005	1511	210	1485	1788	1117	2302	1137	1458
SPAC1006.02	499	133	96	759	331	31	515	652	558	168	292	236
SPAC1006.03c	1176	250	224	2331	656	79	1282	1357	1033	638	617	478
SPAC1006.04c	94	18	18	111	45	8	97	70	62	18	24	25
SPAC1006.05c	504	123	129	1203	362	49	569	699	542	280	322	235
SPAC1006.06	2193	509	420	3355	1107	124	2174	2775	2343	736	1063	765
SPAC1006.07	28996	8564	7175	64398	22961	3573	38332	40976	40787	19791	21812	41318
SPAC1006.08	508	108	88	349	208	20	513	616	539	103	189	189
SPAC1006.09	1460	394	307	2558	932	97	2060	2215	1884	733	1087	813
SPAC1039.01	464	130	100	549	164	23	412	498	591	124	116	139
SPAC1039.02	3801	859	999	806	296	55	4037	5149	9533	197	307	679
SPAC1039.03	474	122	93	1131	281	29	628	721	446	333	308	184
SPAC1039.04	310	78	51	646	134	15	326	391	255	151	128	173
SPAC1039.05c	489	108	65	632	107	11	476	609	458	158	139	85
SPAC1039.06	357	87	73	1037	175	34	440	494	350	299	187	330
SPAC1039.07c	213	57	23	458	101	14	230	283	149	110	107	67
SPAC1039.08	44	13	4	34	15	1	51	72	15	8	8	8
SPAC1039.09	47	11	1	46	4	4	59	94	21	8	21	15
SPAC1039.10	16	4	0	64	8	0	20	16	5	20	19	4
SPAC1039.11c	373	97	50	1818	379	16	409	417	251	391	413	205
SPAC105.01c	514	109	113	686	165	23	682	577	473	186	139	99
SPAC105.02c	1028	268	253	4306	1347	158	826	825	713	791	755	812
SPAC105.03c	1315	296	248	1516	459	50	1312	1497	1284	350	512	281
SPAC1071.01c	1499	358	249	5135	1604	100	1714	1859	1481	1327	1466	1044
SPAC1071.02	1680	362	282	3019	1317	86	1662	2015	1584	756	1051	780
SPAC1071.03c	811	168	138	1990	605	57	853	963	826	440	535	549
SPAC1071.04c	177	50	28	533	132	14	174	226	202	154	137	150
SPAC1071.05	1191	282	204	2023	694	50	976	1301	1364	499	481	343
SPAC1071.06	1276	261	236	2706	1077	80	1354	1415	1201	775	940	662
SPAC1071.07c	10936	3931	3223	31940	8228	1751	14551	12281	12922	7885	6880	13134
SPAC1071.08	3114	859	619	5879	3094	281	3433	2778	3068	1746	1823	2242
SPAC1071.09c	445	91	123	870	389	42	405	433	353	222	254	223
SPAC1071.10c	30859	9218	7328	54980	36615	3599	43555	33711	33386	17962	20227	24384
SPAC1071.11	266	69	57	409	121	15	363	408	368	90	134	118
SPAC1071.12c	328	69	73	675	343	27	337	403	350	169	238	223
SPAC1071.13	2	2	3	16	9	4	9	6	3	2	5	6
SPAC1093.01	1732	449	299	4150	1707	153	2262	2144	1657	1236	1688	1436
SPAC1093.02	1060	238	245	10289	2594	284	1031	1204	1088	2613	2051	2158
SPAC1093.03	880	214	168	1435	475	44	907	1076	881	386	424	300
SPAC1093.04c	567	126	116	1420	411	40	594	599	581	316	324	314
SPAC1093.05	2276	609	509	3030	880	133	2607	2519	2502	798	600	1100
SPAC1093.06c	1482	332	248	2493	825	109	1716	1401	1312	662	605	593
SPAC1093.07	24	5	4	50	12	0	11	9	8	10	7	14
SPAC10F6.01c	12510	3344	2886	22536	12081	876	11704	9400	12384	4976	6344	7048
SPAC10F6.02c	1621	344	346	2925	974	134	1855	2080	1804	781	794	971
SPAC10F6.03c	7452	1954	1924	13052	4686	816	7097	6078	7843	3061	2218	5853
SPAC10F6.04	323	77	74	996	354	24	354	310	283	285	232	146
SPAC10F6.05c	436	96	95	3894	1078	147	422	455	370	921	1030	1143
SPAC10F6.06	3415	1016	429	47947	10815	317	4308	3812	1433	14256	11001	1876
SPAC10F6.07c	172	44	26	333	146	14	182	206	130	90	150	67
SPAC10F6.08c	835	159	198	1866	910	64	789	1002	752	444	667	345
SPAC10F6.09c	2107	398	409	4853	2381	211	1891	2004	2212	1056	1914	1424
SPAC10F6.10	1232	268	272	1629	677	84	1099	1126	1114	346	359	654
SPAC10F6.11c	592	125	110	2921	629	58	730	709	430	758	676	318
SPAC10F6.12c	375	73	55	195	110	14	340	425	333	61	65	108
SPAC10F6.13c	2105	483	567	12113	1744	308	2388	2164	2162	3174	1548	2585
SPAC10F6.14c	852	180	152	2188	585	61	897	947	774	552	477	553
SPAC10F6.15	8	3	2	19	8	1	9	11	14	4	6	14
SPAC10F6.16	792	195	154	5987	1357	126	1009	919	571	1717	1119	705
SPAC10F6.17c	887	222	217	2571	864	92	1029	1169	1030	695	847	507
SPAC110.01	1202	222	148	657	292	23	1376	1358	986	191	268	164
SPAC110.02	960	182	142	2142	626	66	875	927	855	481	611	348
SPAC110.03	2182	572	572	5941	2034	192	2370	2739	2250	1458	1902	1846
SPAC110.04c	23558	5729	5207	209521	62629	7748	27327	25581	24595	54286	47337	81364
SPAC110.05	6	0	0	24	3	0	6	3	4	6	4	1
SPAC1142.01	1525	307	308	5744	1952	164	1531	1645	1346	1464	1609	1055
SPAC1142.02c	1928	429	476	4364	2451	131	1868	2174	1901	991	1875	1057
SPAC1142.03c	1026	198	157	2232	504	43	972	1048	724	637	586	247
SPAC1142.04	3457	811	765	2494	1127	194	4118	4278	4504	641	746	2198
SPAC1142.05	1116	296	380	2240	540	152	2155	1381	1592	1057	522	1175
SPAC1142.06	1845	411	404	5251	2100	149	1989	2271	2309	1317	1977	1584
SPAC1142.07c	538	111	108	2012	639	43	572	701	532	513	617	385
SPAC1142.08	786	218	180	3058	966	142	975	990	762	820	825	1119
SPAC1142.09	1	1	0	17	5	2	2	4	3	4	3	6
SPAC11D3.01c	81	43	37	905	216	44	111	116	193	223	118	560
SPAC11D3.02c	618	170	319	4467	547	218	699	734	1628	1256	400	2297
SPAC11D3.03c	38	8	2	46	12	2	23	20	22	9	7	6
SPAC11D3.04c	761	248	168	2454	798	82	756	620	773	644	530	508
SPAC11D3.05	208	32	47	742	168	50	215	176	287	156	90	254
SPAC11D3.06	185	52	67	326	75	18	183	176	249	70	62	91
SPAC11D3.07c	371	81	54	978	345	26	350	421	268	266	339	131
SPAC11D3.08c	254	79	66	1879	436	49	293	322	266	499	293	297
SPAC11D3.09	10	4	7	1000	132	31	14	15	43	375	116	236
SPAC11D3.10	130	35	22	283	89	6	128	182	126	51	68	38
SPAC11D3.11c	214	57	38	586	127	9	250	233	185	149	98	39
SPAC11D3.13	438	120	67	14945	3649	143	474	446	275	4037	3247	883
SPAC11D3.14c	260	69	45	229	98	10	283	325	247	48	56	65
SPAC11D3.15	1656	370	172	2430	750	33	1566	1637	832	607	647	203
SPAC11D3.16c	120	23	29	1211	148	35	121	150	130	258	144	318
SPAC11D3.17	110	27	38	1198	120	60	107	147	228	321	66	786
SPAC11D3.18c	49	6	16	135	32	4	46	49	58	37	42	20
SPAC11D3.19	11	3	1	16	4	12	8	6	17	3	4	69
SPAC11E3.01c	1836	407	334	6618	2249	187	1840	2021	1613	1586	1741	1343
SPAC11E3.02c	1159	240	163	4370	1235	85	1332	1421	977	1120	1304	492
SPAC11E3.03	289	65	54	527	235	10	258	267	219	89	153	55
SPAC11E3.04c	836	179	152	2724	834	94	738	894	691	664	782	595
SPAC11E3.05	1080	249	173	4442	1272	76	1109	1193	798	1134	1066	387
SPAC11E3.06	32	4	10	178	63	0	23	52	15	33	78	12
SPAC11E3.07	1259	226	251	3810	1788	100	1384	1442	1242	964	1282	809
SPAC11E3.08c	195	49	28	313	74	5	189	206	145	69	80	31
SPAC11E3.09	475	116	86	2131	706	43	498	638	409	510	498	284
SPAC11E3.10	612	128	127	1542	504	59	482	618	492	277	386	354
SPAC11E3.11c	1317	315	231	2118	608	58	1563	2018	1279	548	764	340
SPAC11E3.12	154	29	39	287	116	13	156	167	132	71	96	38
SPAC11E3.13c	1892	534	374	2201	1246	126	2984	3529	2793	822	1600	1401
SPAC11E3.14	578	136	95	7464	2220	46	677	683	469	2190	2252	214
SPAC11E3.15	9097	2946	2209	22773	8697	858	9456	8230	8781	5775	4640	6667
SPAC11G7.01	883	304	322	2094	1048	177	1577	2276	1961	755	1338	2427
SPAC11G7.02	2492	660	625	8924	3277	281	3386	3598	3367	2817	3217	3043
SPAC11G7.03	1088	253	278	4551	1327	90	1183	1313	1102	1098	1438	739
SPAC11G7.04	18027	4941	3818	42729	15833	1919	20562	18615	19029	12273	12244	20746
SPAC11G7.05c	298	54	70	501	138	19	269	293	294	113	148	195
SPAC11G7.06c	116	34	22	251	72	12	159	163	141	71	73	44
SPAC11H11.01	240	53	46	1766	518	28	250	301	170	457	465	139
SPAC11H11.02c	217	47	32	330	123	9	149	156	179	79	64	53
SPAC11H11.03c	165	44	27	132	60	12	175	218	172	39	41	41
SPAC11H11.04	30	7	15	46	8	2	42	56	37	22	23	12
SPAC11H11.05c	32	7	8	128	26	2	35	33	33	30	16	27
SPAC11H11.06	2029	484	421	8795	3087	158	2249	2256	1861	2344	2255	1454
SPAC1250.01	1960	480	380	7002	2709	166	2391	2402	1766	1894	2009	1196
SPAC1250.02	4	2	0	6	4	0	3	5	3	2	3	3
SPAC1250.03	397	97	95	1499	322	24	392	501	374	397	391	246
SPAC1250.04c	53	12	13	45	11	1	60	77	56	12	16	8
SPAC1250.05	490	189	144	1355	603	89	723	757	693	457	533	893
SPAC1250.07	267	67	76	1084	229	19	323	337	277	309	279	173
SPAC1296.01c	1506	321	311	5773	1335	131	1596	1636	1236	1392	1125	734
SPAC1296.02	1425	348	298	5015	1461	144	1435	1206	1094	1126	1118	1140
SPAC1296.03c	218	53	42	362	119	21	179	219	199	75	74	76
SPAC1296.04	255	69	39	815	271	13	317	301	168	224	255	26
SPAC1296.05c	406	83	78	827	223	30	365	454	354	179	235	232
SPAC1296.06	480	106	108	831	263	35	548	568	533	236	244	197
SPAC12B10.01c	2242	449	373	9503	2751	220	2064	2034	1527	2151	2260	1312
SPAC12B10.02c	858	211	192	3149	1149	79	884	1006	969	743	928	858
SPAC12B10.03	454	109	73	1203	430	28	495	478	362	302	438	163
SPAC12B10.04	625	142	113	877	236	32	709	832	721	232	285	324
SPAC12B10.05	522	121	108	1063	346	37	531	607	458	238	281	272
SPAC12B10.06c	336	71	57	780	313	17	279	322	289	201	230	148
SPAC12B10.07	602	117	120	1892	674	49	524	555	485	400	532	387
SPAC12B10.08c	139	23	15	147	47	4	152	144	95	36	47	16
SPAC12B10.09	350	75	64	665	223	23	286	365	347	148	196	254
SPAC12B10.10	240	65	41	477	191	16	242	250	193	103	139	62
SPAC12B10.11	292	69	56	675	253	22	359	412	286	178	226	102
SPAC12B10.12c	644	117	88	2144	647	50	674	673	418	539	569	345
SPAC12B10.13	239	56	56	2104	573	32	260	284	210	462	481	242
SPAC12B10.14c	685	161	115	1655	538	61	789	891	670	458	524	349
SPAC12B10.15c	103	15	11	142	46	10	87	93	91	39	32	29
SPAC12B10.16c	944	250	179	3822	931	77	935	1099	839	929	824	457
SPAC12G12.01c	1536	389	252	3338	920	125	1521	1831	1328	861	852	807
SPAC12G12.02	728	160	140	471	245	42	898	964	884	138	158	468
SPAC12G12.03	2259	615	429	6408	2030	169	2353	3039	2284	1678	1826	1300
SPAC12G12.04	15938	3676	4140	162650	50816	6607	15231	12403	16243	46849	32824	50038
SPAC12G12.05c	590	144	102	1114	458	19	697	819	640	300	472	262
SPAC12G12.06c	1521	410	359	1696	787	92	1664	2128	1887	481	634	932
SPAC12G12.07c	2785	719	682	9610	4109	325	3186	3497	2992	2582	3598	2604
SPAC12G12.08	529	115	107	1296	580	31	430	450	434	291	387	201
SPAC12G12.09	977	232	160	1927	725	54	1010	1063	899	467	590	260
SPAC12G12.10	781	132	105	1562	490	37	749	730	561	362	361	158
SPAC12G12.11c	647	130	134	1625	627	39	637	741	638	446	518	244
SPAC12G12.12	611	117	119	3806	1054	36	630	747	511	929	942	218
SPAC12G12.13c	1901	450	317	3631	1026	144	2318	2511	2086	910	889	1271
SPAC12G12.14c	527	101	110	1651	472	62	629	693	636	520	495	378
SPAC12G12.15	491	108	100	1552	416	36	574	642	558	444	427	310
SPAC12G12.16c	245	54	50	639	196	15	208	292	238	150	159	102
SPAC12G12.17	77	14	14	123	61	3	56	60	44	24	32	29
SPAC1327.01c	872	225	184	2229	692	95	898	867	798	513	466	536
SPAC139.01c	2272	547	410	4033	2096	65	2432	2816	2221	1160	1794	743
SPAC139.02c	810	275	321	5903	757	225	901	906	1256	1544	529	1763
SPAC139.03	510	126	115	1495	343	51	528	691	553	377	396	521
SPAC139.04c	377	79	85	892	322	15	376	349	342	199	217	141
SPAC139.05	103	25	10	1445	4022	10	62	119	28	482	2973	24
SPAC139.06	960	197	204	1648	523	53	866	1072	1042	406	453	463
SPAC1399.01c	106	29	32	792	34	68	164	175	266	252	43	810
SPAC1399.02	375	98	83	1042	368	82	442	528	651	298	263	825
SPAC1399.03	1163	369	335	1434	766	132	1564	1834	1880	452	650	1395
SPAC1399.04c	146	31	35	280	81	13	172	212	205	70	128	70
SPAC1399.05c	345	73	86	734	208	15	351	366	313	200	178	111
SPAC1399.06	9	1	3	16	6	1	14	25	32	4	4	27
SPAC13A11.01c	1888	392	434	5658	2391	155	1954	2383	2032	1356	2170	1273
SPAC13A11.02c	5513	1726	1667	13035	5131	830	5424	7008	8766	3085	3660	8555
SPAC13A11.03	677	146	81	1867	699	38	660	624	407	428	514	658
SPAC13A11.04c	401	102	83	1071	230	34	438	430	471	284	208	277
SPAC13A11.05	1974	471	468	7729	2369	181	2054	2338	2390	2081	2081	1990
SPAC13A11.06	75	18	16	161	52	4	63	78	50	54	45	35
SPAC13C5.01c	1832	391	391	8935	3681	230	1792	2167	2060	2327	2995	2009
SPAC13C5.02	747	172	111	1588	528	30	695	916	824	353	534	331
SPAC13C5.03	180	58	33	550	203	12	230	283	193	148	179	150
SPAC13C5.04	328	104	32	5227	2279	15	249	370	196	1071	1626	50
SPAC13C5.05c	912	196	252	2425	837	79	845	1260	800	553	1097	542
SPAC13C5.06c	150	38	35	1014	350	23	191	219	144	277	276	142
SPAC13C5.07	758	164	161	2051	563	38	803	945	658	475	524	250
SPAC13D1.01c	727	119	237	11465	627	859	790	705	737	2551	568	5742
SPAC13D6.01	127	29	26	1034	268	21	145	182	124	274	239	124
SPAC13D6.02c	2987	942	865	1797	1186	108	3875	3944	4346	560	833	624
SPAC13D6.03c	355	72	91	635	255	19	378	418	368	148	208	153
SPAC13D6.04c	545	93	99	1245	349	36	536	548	374	272	350	187
SPAC13D6.05	694	166	139	3237	1115	69	628	772	677	756	951	447
SPAC13F5.01c	890	174	112	1335	431	34	955	947	794	357	426	281
SPAC13F5.02c	688	180	181	1984	935	88	874	768	690	580	605	476
SPAC13F5.03c	67	21	17	3187	1160	45	105	106	89	1012	1436	224
SPAC13F5.04c	80	22	17	183	111	6	111	107	94	58	78	54
SPAC13F5.05	398	70	71	4982	1927	116	408	562	440	1207	1942	1011
SPAC13F5.06c	725	163	128	2737	851	67	815	921	737	729	935	493
SPAC13F5.07c	15	3	0	145	41	1	26	9	6	41	29	5
SPAC13G6.01c	2265	480	424	6057	1692	245	2485	2375	1907	1545	1231	1564
SPAC13G6.02c	18111	5050	4122	42878	13493	2030	26025	23316	24365	12954	13354	24286
SPAC13G6.03	778	158	135	1285	328	40	803	841	648	299	270	466
SPAC13G6.04	223	63	36	534	201	14	194	226	193	126	155	173
SPAC13G6.05c	351	82	51	834	323	11	309	482	359	221	297	125
SPAC13G6.06c	2760	618	560	2496	754	120	3613	4023	4159	752	999	938
SPAC13G6.07c	21731	6083	4840	54199	17671	2644	27069	21530	23514	16029	12220	22154
SPAC13G6.08	44	9	4	69	20	5	65	64	17	17	20	17
SPAC13G6.09	791	166	173	1511	633	48	703	871	751	323	446	362
SPAC13G6.10c	11873	3445	2783	11489	4824	872	14249	17464	13125	3282	4141	8349
SPAC13G6.11c	980	208	211	2725	772	43	950	1150	973	654	766	546
SPAC13G6.12c	328	70	46	517	199	26	364	431	338	135	146	163
SPAC13G6.13	0	0	0	0	0	0	0	0	0	0	0	0
SPAC13G6.14	454	119	119	1779	396	76	555	634	698	500	365	506
SPAC13G6.15c	174	68	34	811	181	10	188	229	206	179	171	107
SPAC13G7.01c	1457	321	251	1569	897	59	1624	1765	1472	460	687	535
SPAC13G7.02c	1864	549	665	528521	159262	9497	1300	1129	2086	148242	123555	72232
SPAC13G7.03	302	55	56	3146	1320	56	344	371	259	802	1097	322
SPAC13G7.04c	1303	379	308	2114	1225	117	1663	2018	1662	600	1417	1235
SPAC13G7.05	383	92	58	2627	910	23	427	498	264	764	668	157
SPAC13G7.06	1360	326	344	5648	2067	185	1401	1789	1942	1396	1744	2090
SPAC13G7.07	146	28	15	247	84	7	129	196	115	60	96	34
SPAC13G7.08c	1405	313	307	2208	892	116	1286	1130	1182	593	366	812
SPAC13G7.09c	230	47	54	424	192	20	183	229	196	84	115	98
SPAC13G7.10	392	90	109	2244	633	97	492	590	491	634	605	911
SPAC13G7.11	761	144	135	2937	791	74	687	812	631	626	770	442
SPAC13G7.12c	761	213	158	3429	1305	83	801	866	925	839	1008	724
SPAC13G7.13c	179	35	41	84	71	8	248	307	462	36	60	184
SPAC140.01	1558	347	336	6984	1905	200	1528	2119	1601	1603	2418	2050
SPAC140.02	7977	2083	2262	5366	2558	544	8970	7878	12496	1392	1046	6418
SPAC140.03	274	65	61	523	167	18	267	342	328	133	130	132
SPAC140.04	170	38	37	890	280	18	160	145	113	165	150	75
SPAC1420.01c	2521	557	456	10059	3157	323	2551	2507	2052	2513	2300	2516
SPAC1420.02c	3852	876	749	10567	4683	313	3977	3686	3753	2756	3039	3310
SPAC1420.03	3118	698	586	12909	4460	253	3234	3714	3112	3337	4188	2539
SPAC1420.04c	1003	210	165	3439	726	141	974	1100	774	856	772	1156
SPAC144.01	300	57	88	577	328	34	387	404	339	162	134	284
SPAC144.02	460	111	106	1316	327	43	493	475	491	346	288	235
SPAC144.03	3197	944	915	7556	3529	358	4332	4432	4892	2478	3208	4671
SPAC144.04c	2976	798	714	12822	4345	369	3748	3678	3271	3816	3550	3483
SPAC144.05	1080	270	195	1781	620	57	1086	1324	1037	401	503	351
SPAC144.06	1386	305	222	4199	1039	110	1376	1614	1266	970	1122	667
SPAC144.07c	380	70	76	782	415	35	386	452	329	203	300	237
SPAC144.08	244	47	46	562	247	9	284	304	257	167	221	111
SPAC144.09c	621	188	144	1940	424	88	771	792	661	463	281	606
SPAC144.10c	552	146	139	3440	1123	115	596	777	500	822	931	697
SPAC144.11	6516	2456	1774	11696	4594	692	7670	6523	7549	3322	3007	5285
SPAC144.12	1641	357	372	3886	1404	202	1876	1756	1916	1090	936	1643
SPAC144.13c	240	62	50	623	178	29	252	259	250	172	188	191
SPAC144.14	416	76	86	689	197	33	380	427	392	146	204	170
SPAC144.15c	925	176	124	1803	475	35	930	1034	716	399	484	254
SPAC144.16	430	121	85	1743	681	24	437	479	360	491	470	232
SPAC144.17c	458	91	72	1091	405	24	346	436	293	266	324	116
SPAC144.18	1646	390	356	5019	1804	120	1412	1715	1504	1023	1008	1056
SPAC1486.01	1241	333	437	8288	2546	371	1530	1434	854	2461	2270	1158
SPAC1486.02c	1022	256	428	2640	763	123	898	1149	1036	576	668	519
SPAC1486.03c	1265	278	342	5015	1818	166	1363	1285	935	1237	1293	495
SPAC1486.04c	4325	881	1385	10662	3895	487	4294	4800	3663	2586	3054	2091
SPAC1486.05	7905	1732	2442	19841	6026	1094	8097	7883	8084	4970	5147	5720
SPAC1486.06	1333	373	543	2824	959	200	1504	1566	1471	712	904	1069
SPAC1486.07c	810	189	328	1987	788	114	626	753	605	399	511	357
SPAC1486.08	376	79	159	708	395	47	316	309	242	139	148	131
SPAC1486.09	1778	396	694	1970	535	217	2182	2165	2016	629	417	1373
SPAC1486.10	1519	375	512	2735	649	171	1744	1968	1734	704	624	613
SPAC1486.11	69	14	35	148	54	9	96	127	93	35	54	31
SPAC14C4.01c	107	12	15	801	158	12	103	121	30	178	181	22
SPAC14C4.02c	1450	323	295	4877	924	144	1473	1627	1410	1154	724	1002
SPAC14C4.03	47	9	15	188	51	10	31	35	39	49	36	64
SPAC14C4.04	549	165	134	1209	680	31	683	837	684	321	686	247
SPAC14C4.05c	797	177	183	2700	1075	82	719	857	740	752	991	418
SPAC14C4.06c	442	136	116	2334	741	39	627	602	526	742	696	237
SPAC14C4.07	791	150	163	4105	1178	51	938	1123	648	1076	1161	298
SPAC14C4.08	7	1	2	23	4	1	9	10	14	4	5	3
SPAC14C4.09	1394	324	321	3322	684	202	1346	1258	1616	726	725	1348
SPAC14C4.10c	188	45	39	1039	343	17	210	294	125	285	331	69
SPAC14C4.11	3614	881	772	4866	3705	190	4768	4122	3847	1321	2731	1724
SPAC14C4.12c	457	174	167	886	317	50	607	715	734	230	314	384
SPAC14C4.13	489	92	89	961	329	35	484	526	354	184	196	175
SPAC14C4.14	6905	1779	1422	24967	9295	681	8288	7430	6552	6880	6616	5823
SPAC14C4.15c	879	190	146	2072	634	58	781	947	708	509	488	322
SPAC14C4.16	50	7	10	97	27	6	60	45	42	22	28	22
SPAC1527.01	1183	277	227	3311	1046	105	1357	1172	1133	940	796	836
SPAC1527.02	200	42	50	471	169	15	237	257	183	122	171	71
SPAC1527.03	2540	668	551	3823	2009	224	3119	3580	2772	1145	1446	2136
SPAC1556.01c	1097	197	168	3032	757	41	1114	1155	829	756	709	320
SPAC1556.02c	8315	1876	1741	28171	9924	802	9538	8317	9459	7128	7180	6608
SPAC1556.03	401	93	98	1011	262	40	417	441	428	220	254	206
SPAC1556.04c	64	12	10	134	61	3	57	58	50	29	58	15
SPAC1556.05c	432	152	137	652	375	42	420	347	406	170	131	285
SPAC1556.06.1	226	55	36	606	219	37	256	232	223	134	160	227
SPAC1556.06.2	24	5	6	47	21	2	15	17	15	18	13	19
SPAC1556.07	3502	914	1070	8859	3722	492	4087	4251	4064	2215	3112	3594
SPAC1556.08c	1217	287	231	2410	687	72	1149	1336	1288	588	664	443
SPAC1565.01	830	239	121	1252	548	58	1324	1107	817	366	500	524
SPAC1565.02c	435	115	84	904	265	31	386	527	393	209	275	199
SPAC1565.03	44	6	10	105	29	5	34	45	35	25	33	20
SPAC1565.04c	138	21	29	201	81	10	117	141	45	49	57	22
SPAC1565.05	3009	734	541	3550	1382	138	3329	3811	3475	893	1259	1546
SPAC1565.06c	264	59	59	1504	512	16	310	315	249	370	396	147
SPAC1565.07c	805	165	136	2342	959	87	815	965	719	564	840	668
SPAC1565.08	12470	3402	2885	91708	34318	3353	13287	13537	13018	25711	25270	30122
SPAC15A10.01	766	146	159	5029	591	142	785	933	782	1364	595	1153
SPAC15A10.02	1288	335	274	2427	979	94	1477	1637	1376	680	854	751
SPAC15A10.03c	651	139	150	3759	1385	115	690	618	575	987	1223	560
SPAC15A10.04c	3556	976	831	44444	15720	2305	3645	3441	3831	10806	9721	17551
SPAC15A10.05c	76	14	10	410	128	2	79	89	24	94	123	17
SPAC15A10.06	569	141	139	1258	497	29	651	707	544	357	413	233
SPAC15A10.07	275	58	37	980	427	25	253	296	183	232	440	199
SPAC15A10.08	920	191	195	3626	1203	184	832	875	798	891	853	1069
SPAC15A10.09c	521	111	164	1289	459	78	436	666	540	287	471	628
SPAC15A10.10	264	61	83	407	137	40	252	382	266	89	213	229
SPAC15A10.11	4098	885	747	11890	3957	390	4171	3872	3550	2884	3529	2684
SPAC15A10.12c	231	59	45	610	202	17	209	255	206	142	190	90
SPAC15A10.13	924	191	161	740	255	22	905	1087	979	168	220	110
SPAC15A10.15	738	158	128	1611	616	53	755	840	684	372	442	433
SPAC15A10.16	1909	472	374	4362	1771	120	2341	2488	1981	1284	1749	832
SPAC15A10.17	201	43	33	568	228	21	185	280	201	140	207	206
SPAC15E1.02c	24	9	9	323	80	2	34	67	10	95	93	10
SPAC15E1.03	6646	1932	1574	13622	5694	625	6962	5641	6572	3554	3045	4908
SPAC15E1.04	1181	277	239	4657	1537	106	1336	1421	1068	1246	1482	656
SPAC15E1.05c	691	149	143	1183	466	40	681	713	623	297	404	356
SPAC15E1.06	559	110	103	1387	442	49	551	671	570	372	424	452
SPAC15E1.07c	6	3	0	11	1	2	8	14	4	1	2	1
SPAC15E1.08	1220	280	274	3213	1033	127	1112	1422	1426	737	946	1158
SPAC15E1.09	256	70	50	758	244	21	275	305	240	191	210	150
SPAC15E1.10	116	27	16	838	338	19	138	158	98	216	333	81
SPAC15F9.01c	20	6	3	80	19	0	19	18	2	26	15	1
SPAC15F9.02	823	248	187	2196	950	65	907	907	824	594	686	390
SPAC15F9.03c	1256	368	287	3804	1401	163	1592	1532	1591	1099	1300	1736
SPAC16.01	198	49	57	681	275	30	231	280	220	170	227	166
SPAC16.02c	3775	1242	1019	8560	3848	427	3967	3397	3838	2113	2175	2665
SPAC16.03c	1008	222	261	1372	743	52	935	1166	1358	344	638	440
SPAC16.04	1276	294	288	1713	762	81	1326	1319	1293	488	437	540
SPAC16.05c	1891	513	523	2739	822	345	2601	2507	2370	832	756	3795
SPAC1610.01	202	45	35	379	155	6	207	251	169	106	171	65
SPAC1610.02c	699	140	154	1863	589	50	730	918	747	549	565	449
SPAC1610.03c	24	6	3	47	12	2	32	20	16	13	11	6
SPAC1610.04	548	107	112	1933	416	65	484	424	366	452	400	183
SPAC1635.01	2519	808	627	18011	5101	504	3978	3935	2951	5777	5296	3978
SPAC1639.01c	2071	524	457	5405	1653	170	2536	2541	2274	1357	1486	1817
SPAC1639.02c	1103	249	208	3029	821	99	1436	1233	1173	809	669	638
SPAC167.01	805	176	149	1307	424	28	917	992	817	321	451	181
SPAC167.02	349	67	83	750	275	21	297	362	307	162	227	137
SPAC167.03c	795	175	184	2111	1077	83	801	788	622	478	535	375
SPAC167.04	865	214	171	2100	854	56	862	981	760	487	671	395
SPAC167.05	778	179	156	4844	1592	80	761	877	629	1187	1343	489
SPAC167.06c	49	8	4	2653	606	4	55	58	15	733	567	9
SPAC167.07c	634	160	124	4404	1910	88	686	784	668	1175	2027	691
SPAC167.08	733	125	285	11299	591	865	769	728	801	2481	544	6012
SPAC167.09	115	19	17	253	68	4	125	146	93	52	85	25
SPAC1687.01	640	154	143	1012	330	61	745	795	802	291	261	687
SPAC1687.02	178	48	46	403	118	9	187	250	188	102	110	54
SPAC1687.03c	992	247	233	1438	688	73	1070	1109	1147	416	470	672
SPAC1687.04	296	70	59	651	237	23	214	242	267	161	193	109
SPAC1687.05	1201	286	277	3957	1084	161	1547	1696	1247	1082	1067	1259
SPAC1687.06c	15885	4527	3693	26914	10696	1568	18891	16734	16534	7157	9149	13489
SPAC1687.07	107	32	33	726	192	17	125	139	152	194	207	123
SPAC1687.08	54	12	11	205	63	2	52	56	58	60	53	25
SPAC1687.09	2101	515	397	8991	3080	245	2786	3234	2634	2755	3319	2661
SPAC1687.10	621	117	130	481	155	21	568	713	534	80	108	83
SPAC1687.11	3682	918	1047	4199	1533	305	4854	4326	4790	1238	992	3030
SPAC1687.12c	552	131	109	1246	423	30	600	590	548	337	385	345
SPAC1687.13c	378	102	78	1430	450	29	365	358	367	288	393	153
SPAC1687.14c	36	9	12	612	211	21	52	62	38	146	162	88
SPAC1687.15	873	214	177	3282	1284	69	984	1313	1033	917	1410	660
SPAC1687.16c	943	227	183	4493	1006	165	1141	1095	1010	1405	660	1872
SPAC1687.17c	352	77	76	860	198	26	281	321	264	158	137	219
SPAC1687.18c	1124	221	191	1426	552	41	1027	1173	764	322	388	312
SPAC1687.19c	893	239	209	1343	450	81	936	966	1043	343	330	660
SPAC1687.20c	296	65	54	531	109	24	296	350	292	156	98	87
SPAC1687.21	1099	284	229	3278	985	134	1067	1178	1233	741	924	1031
SPAC1687.22c	646	127	139	3556	1147	67	843	764	579	1008	1243	387
SPAC1687.23c	0	0	0	2	1	0	0	0	0	1	0	0
SPAC16A10.01	270	94	46	4580	2014	30	426	505	110	1315	1687	86
SPAC16A10.02	521	93	201	1270	517	71	437	547	331	302	363	191
SPAC16A10.03c	592	106	169	1617	253	88	698	719	467	455	318	227
SPAC16A10.04	330	71	123	713	225	61	312	312	322	167	217	193
SPAC16A10.05c	64	13	25	250	63	18	77	58	59	56	51	57
SPAC16A10.06c	217	58	87	528	185	19	208	252	169	127	170	98
SPAC16A10.07c	936	186	326	4418	1486	323	716	686	569	1005	801	425
SPAC16A10.08c	162	24	37	337	103	11	169	172	104	88	108	45
SPAC16C9.01c	287	79	62	1964	527	27	336	299	253	548	423	189
SPAC16C9.02c	2088	518	556	3678	1847	222	2214	2346	2274	981	1447	1835
SPAC16C9.03	2569	730	549	2495	908	140	3165	3217	3004	757	722	1599
SPAC16C9.04c	984	250	201	3350	840	105	1103	1082	1032	934	722	745
SPAC16C9.05	737	141	173	2797	908	88	747	878	772	659	766	499
SPAC16C9.06c	2195	545	433	2690	1273	105	2625	3042	2709	696	1229	1007
SPAC16C9.07	1185	239	185	2565	868	67	1205	1382	981	513	746	492
SPAC16E8.01	2341	619	478	6313	2563	225	3372	2802	2515	2164	2160	1773
SPAC16E8.02	144	31	18	747	229	11	142	158	117	197	169	36
SPAC16E8.03	50	16	14	300	72	5	58	60	37	66	58	18
SPAC16E8.04c	919	190	165	2301	905	48	780	980	694	497	685	487
SPAC16E8.05c	6	3	0	10	19	0	13	5	11	5	8	6
SPAC16E8.06c	1872	443	441	3280	1465	228	1901	2042	1880	903	784	1832
SPAC16E8.07c	4635	1149	1125	15814	4778	479	5007	5704	5277	3874	4363	5192
SPAC16E8.08	270	46	57	754	281	22	267	291	212	151	263	271
SPAC16E8.09	864	197	141	3064	766	76	879	946	656	726	703	589
SPAC16E8.10c	790	178	129	2253	819	45	656	734	566	469	522	327
SPAC16E8.11c	666	164	134	1875	555	60	715	785	670	454	473	316
SPAC16E8.12c	447	109	83	686	242	17	496	560	452	183	248	144
SPAC16E8.13	476	111	106	2314	604	54	464	567	408	525	505	314
SPAC16E8.14c	319	62	57	749	262	23	270	340	335	144	220	280
SPAC16E8.15	2166	493	516	4720	1885	238	2214	2514	2549	1272	1394	1960
SPAC16E8.16	533	117	128	3034	855	125	690	675	695	944	767	1096
SPAC16E8.17c	696	172	142	1403	638	36	675	707	649	397	539	204
SPAC16E8.18	118	39	23	198	63	3	102	103	120	52	41	28
SPAC16E8.18c	141	26	28	678	159	11	157	145	157	175	119	102
SPAC1705.02	242	73	58	591	288	26	303	369	251	179	237	301
SPAC1705.03c	11421	3007	3152	18228	9385	1773	13404	13745	15429	4940	8911	15597
SPAC1751.01c	86	14	21	327	110	14	103	99	61	86	100	42
SPAC1751.02c	450	98	125	1298	392	53	410	511	449	300	357	316
SPAC1751.03	7439	1987	1748	15844	6028	716	8107	9115	9258	4157	5238	7854
SPAC1751.04	364	93	68	370	122	25	394	418	388	95	88	203
SPAC1782.01	2299	556	486	4753	1737	143	2307	2848	2890	1164	1572	972
SPAC1782.02c	481	117	109	1217	458	36	512	612	537	334	319	311
SPAC1782.03	322	49	75	1252	510	41	249	293	247	233	261	139
SPAC1782.04	369	82	83	728	152	23	430	503	492	238	177	207
SPAC1782.05	499	130	128	2286	699	58	399	495	390	506	502	317
SPAC1782.06c	864	232	211	2481	793	65	721	771	672	501	450	332
SPAC1782.07	1088	266	203	4414	1170	120	802	624	570	775	595	662
SPAC1782.08c	1381	286	255	2722	888	82	1309	1350	1098	628	653	556
SPAC1782.09c	608	159	146	1756	610	68	668	684	694	488	468	524
SPAC1782.10c	2707	628	444	3346	1476	127	2275	2349	2217	751	639	1250
SPAC1782.11	3767	837	737	8491	3930	219	3084	3180	3302	1570	2227	2284
SPAC1782.12c	59	19	14	288	97	10	99	103	81	69	82	70
SPAC1783.01	816	195	144	3389	1240	42	1196	1033	829	1042	1120	342
SPAC1783.02c	667	123	106	1356	511	34	376	574	427	156	349	187
SPAC1783.03	201	42	26	329	76	9	167	204	174	63	76	33
SPAC1783.04c	1133	246	241	2387	698	112	1066	1068	937	545	594	568
SPAC1783.05	3392	803	663	4960	2279	189	3698	3852	3276	1350	1804	1331
SPAC1783.06c	46	6	7	71	18	2	40	41	34	20	13	11
SPAC1783.07c	1121	285	354	8971	2907	369	1416	1557	1945	2511	2825	3209
SPAC1783.08c	8453	2919	2299	22251	7928	1297	10240	8431	9950	6575	5247	10728
SPAC1786.01c	3134	568	708	23510	6333	438	2324	3491	1717	4793	5377	1684
SPAC1786.02	2874	672	1499	1383	643	1084	2650	3964	2415	476	495	2610
SPAC1786.03	796	186	268	2042	602	76	894	983	709	461	479	293
SPAC1786.04	2	0	0	7	2	1	1	0	0	0	0	0
SPAC17A2.01	145	42	215	185	82	34	225	196	142	60	49	62
SPAC17A2.02c	1512	333	363	3615	1134	101	1261	1802	2327	587	914	795
SPAC17A2.03c	1509	334	315	4410	1427	113	1541	2037	1646	1141	1458	1196
SPAC17A2.04c	621	158	125	1646	719	49	618	694	462	396	445	504
SPAC17A2.05	1086	273	230	4655	1498	137	1034	977	908	1019	1174	1112
SPAC17A2.06c	1209	259	228	4061	1231	100	1208	1282	1047	859	1041	761
SPAC17A2.07c	165	39	24	428	120	14	141	115	126	90	106	110
SPAC17A2.08c	416	90	97	787	303	28	369	456	409	175	179	132
SPAC17A2.09c	882	204	217	2201	1174	90	1289	1184	1186	676	1296	463
SPAC17A2.10c	4	4	2	2	4	0	6	8	17	5	6	4
SPAC17A2.11	1	0	0	0	0	1	2	4	3	1	0	0
SPAC17A2.12	382	94	93	866	329	45	567	569	522	288	301	357
SPAC17A2.13c	3814	980	922	15618	5444	469	4126	4625	4805	3809	4879	4115
SPAC17A2.14	1302	307	273	2319	1009	95	1579	1805	1711	714	959	1008
SPAC17A5.01	1118	269	204	2201	671	51	1081	1237	962	584	530	425
SPAC17A5.02c	728	151	107	957	280	27	747	890	684	223	267	331
SPAC17A5.03	30961	10609	8684	79220	30184	5060	49698	42984	46562	30570	26390	53156
SPAC17A5.04c	331	96	50	751	242	20	397	372	315	193	177	157
SPAC17A5.05c	150	43	34	415	157	12	182	190	177	95	94	77
SPAC17A5.06	1069	230	224	3492	953	107	1149	1190	959	896	937	642
SPAC17A5.07c	1076	252	177	2336	556	56	1294	1437	1057	565	554	467
SPAC17A5.08	1523	311	308	4989	1039	119	1303	1576	1362	1070	876	1072
SPAC17A5.09c	454	134	99	4543	1509	94	437	548	478	1140	1438	728
SPAC17A5.10	143	37	30	2407	666	48	181	151	162	565	655	275
SPAC17A5.11	49	12	5	92	25	1	49	65	36	24	24	36
SPAC17A5.12	898	170	185	2002	905	101	977	1065	836	539	812	444
SPAC17A5.13	799	186	151	1544	927	46	696	855	875	333	568	467
SPAC17A5.14	2881	559	556	6526	2656	195	2918	3020	2749	1674	2174	1543
SPAC17A5.15c	12217	3089	2845	24552	9253	1204	14117	14335	15445	6580	8265	13446
SPAC17A5.16	1324	283	236	2584	1018	58	1414	1699	1262	590	969	523
SPAC17A5.18c	33	13	7	59	52	5	40	28	49	28	33	39
SPAC17A5.19	79	15	19	156	75	9	106	135	102	56	58	36
SPAC17C9.01c	790	185	113	1897	682	71	806	953	681	467	566	327
SPAC17C9.02c	235	53	48	333	140	15	242	265	230	83	110	71
SPAC17C9.03	22366	5311	4539	30996	13612	1661	27531	27966	29464	10444	10809	22583
SPAC17C9.05c	154	39	33	526	158	8	132	167	147	111	145	77
SPAC17C9.06	554	149	118	2234	651	38	608	688	611	676	773	211
SPAC17C9.07	1006	224	222	2530	640	69	1035	1192	1004	653	577	530
SPAC17C9.08	536	138	113	1524	466	53	578	722	610	368	365	345
SPAC17C9.09c	515	115	98	1471	441	32	494	590	466	371	488	424
SPAC17C9.10	1269	271	398	5638	1444	238	1270	1208	1558	1207	984	1831
SPAC17C9.11c	327	69	88	1992	444	33	341	340	327	572	360	189
SPAC17C9.12	1689	495	191	9810	3158	73	2010	2060	755	2659	2944	404
SPAC17C9.13c	1160	283	265	3292	1439	87	1414	1709	1450	806	1203	641
SPAC17C9.14	611	111	94	2306	675	77	650	657	551	621	474	499
SPAC17C9.15c	257	58	48	534	178	20	225	278	211	127	142	174
SPAC17C9.16c	479	142	84	1682	852	53	987	1048	932	499	812	752
SPAC17D4.01	7985	1441	1130	13314	2650	865	6856	5694	6742	2416	1969	9744
SPAC17D4.02	726	168	157	690	182	25	812	938	872	185	182	206
SPAC17D4.03c	807	165	161	1342	395	46	859	987	798	345	357	158
SPAC17D4.04	1932	402	336	2388	1445	89	1897	2245	2206	627	926	1117
SPAC17G6.02c	188	64	110	253	145	32	333	528	659	71	157	124
SPAC17G6.03	168	31	52	486	57	12	147	193	190	155	69	76
SPAC17G6.04c	596	142	142	1491	548	32	612	627	508	360	396	153
SPAC17G6.05c	896	212	155	2165	548	53	816	942	752	492	498	242
SPAC17G6.06	5901	1806	1672	15365	5251	727	8113	7166	8259	4681	4338	6448
SPAC17G6.07c	524	134	128	1322	630	59	532	622	477	343	487	383
SPAC17G6.08	449	106	82	877	202	22	449	558	449	217	228	84
SPAC17G6.09	948	272	231	2936	990	85	808	1050	952	597	745	530
SPAC17G6.10	1429	331	253	4874	1987	99	1440	1640	1234	1247	1636	946
SPAC17G6.11c	2348	660	582	8670	3479	322	2474	3202	2552	2152	2551	2836
SPAC17G6.12	830	204	145	3803	1359	85	798	951	849	961	1361	660
SPAC17G6.13	1769	404	403	130843	47351	4885	1668	1502	2210	38727	46262	52541
SPAC17G6.14c	6168	1689	1393	16805	7346	501	7215	7431	7058	4364	6075	5674
SPAC17G6.15c	1505	425	332	2965	1162	117	1678	1975	2102	825	1049	1436
SPAC17G6.16c	2403	580	515	8663	2441	241	2078	2410	2244	1821	1761	1736
SPAC17G6.17	484	109	105	769	236	16	594	671	523	172	243	94
SPAC17G8.01c	1090	225	200	1796	445	53	1290	1352	1058	459	401	399
SPAC17G8.02	258	68	81	1060	291	37	299	330	319	271	256	244
SPAC17G8.03c	458	113	92	1019	454	30	478	578	479	234	397	165
SPAC17G8.04c	943	239	211	3792	1293	122	945	1053	918	948	1162	1013
SPAC17G8.05	198	49	42	359	128	12	193	223	177	86	143	76
SPAC17G8.06c	8021	1878	2057	15577	3980	728	10057	9162	12229	4894	3396	7604
SPAC17G8.07	609	125	113	1646	459	46	647	683	575	414	448	480
SPAC17G8.08c	1529	350	355	2226	922	114	1422	1607	1786	566	655	982
SPAC17G8.09	132	25	24	333	102	13	128	118	108	104	78	70
SPAC17G8.10c	191	38	42	557	193	8	198	264	195	151	237	60
SPAC17G8.11c	631	128	166	2525	1005	67	614	942	689	576	826	529
SPAC17G8.12	572	136	107	2258	955	48	651	653	544	578	930	458
SPAC17G8.13c	511	115	114	1234	243	49	604	711	658	334	285	402
SPAC17G8.14c	1306	300	264	7923	2721	526	1446	1702	1308	2112	2637	4079
SPAC17G8.15	105	19	21	158	80	10	66	82	65	36	52	38
SPAC17H9.01	1360	254	201	4120	1171	103	1246	1344	1121	850	1000	638
SPAC17H9.02	1814	379	337	2997	1222	92	2007	2383	1821	718	1141	889
SPAC17H9.03c	153	31	32	380	77	4	140	190	117	80	89	46
SPAC17H9.04c	3302	875	703	1882	606	176	3904	3459	3025	514	442	1131
SPAC17H9.05	3274	764	832	3723	1211	223	3931	4236	4433	1134	944	2805
SPAC17H9.06c	317	61	80	1263	162	49	284	404	283	344	106	334
SPAC17H9.07	658	147	158	1376	393	49	396	489	471	207	234	310
SPAC17H9.08	330	75	69	393	92	19	371	392	326	105	109	113
SPAC17H9.09c	405	96	102	1093	380	35	358	448	401	207	256	304
SPAC17H9.10c	1910	437	353	2668	1056	66	2074	2317	1997	700	1001	602
SPAC17H9.11	537	122	95	1316	467	43	520	652	530	291	465	416
SPAC17H9.12c	1114	232	174	2381	830	70	1105	1274	947	602	772	684
SPAC17H9.13c	1214	280	232	3702	1009	124	1357	1474	1510	983	990	1335
SPAC17H9.14c	3623	936	802	12145	3297	325	4300	5091	4635	3101	3049	3938
SPAC17H9.16	981	249	248	2853	1005	125	1099	1252	1162	795	917	1092
SPAC17H9.17c	215	59	44	280	143	12	289	319	219	84	149	56
SPAC17H9.18c	0	0	0	0	0	0	0	0	0	0	0	0
SPAC17H9.19c	359	76	72	606	223	22	292	314	468	157	146	113
SPAC17H9.20	807	152	113	1434	432	38	668	769	672	292	374	232
SPAC1805.01c	1278	287	229	3052	900	84	1236	1360	1012	638	819	419
SPAC1805.02c	1671	425	338	4034	1397	172	1760	1967	1554	1009	1110	1288
SPAC1805.03c	232	70	26	330	164	13	228	240	192	80	107	101
SPAC1805.04	1939	407	351	4500	1451	129	2034	2236	1647	1211	1308	983
SPAC1805.05	2147	608	485	4805	1547	234	2642	2863	2750	1276	1465	1982
SPAC1805.06c	1299	300	268	2982	1185	97	1451	1560	1492	804	984	838
SPAC1805.07c	61	13	12	178	46	6	58	66	49	41	46	41
SPAC1805.08	625	155	112	2382	710	61	556	621	576	512	596	577
SPAC1805.09c	83	11	13	109	34	3	57	89	71	17	24	9
SPAC1805.10	365	84	73	1088	261	34	461	503	337	300	320	123
SPAC1805.11c	5117	2695	1781	13590	5758	942	9057	7267	6952	6040	5216	9664
SPAC1805.12c	6662	1835	1328	11058	3529	507	6630	6440	6432	2682	2673	4086
SPAC1805.13	4916	2219	1328	13302	4717	741	9151	6644	7840	5501	4343	8068
SPAC1805.14	805	180	145	1165	424	29	959	1146	849	322	445	296
SPAC1805.15c	317	67	57	1212	334	41	309	229	171	282	247	177
SPAC1805.16c	587	141	136	2571	637	58	416	414	466	430	368	368
SPAC1805.17	5376	1168	919	24113	9973	492	5745	6177	5165	6769	10098	5335
SPAC1805.18	263	62	36	489	137	22	258	284	223	115	142	106
SPAC1834.01	3749	974	842	5060	2451	202	4032	4158	3908	1372	1601	2035
SPAC1834.02	7100	1651	1549	26538	7427	866	7903	8025	9332	7255	6332	9890
SPAC1834.03c	2696	706	538	8569	3013	224	2703	2943	2348	1974	1942	2529
SPAC1834.04	3570	1006	772	12369	3083	284	4385	4136	3395	3034	2777	3556
SPAC1834.05	1327	320	306	2590	1170	74	1338	1501	1437	639	791	561
SPAC1834.06c	693	150	134	2073	649	51	676	876	725	517	653	404
SPAC1834.07	580	122	108	596	186	23	640	745	516	143	166	68
SPAC1834.08	2668	599	464	7878	2219	198	3017	3287	2455	2050	2117	1466
SPAC1834.09	113	22	29	1045	279	12	138	157	112	266	259	73
SPAC1834.10c	374	93	102	424	208	21	407	522	401	126	220	156
SPAC1834.11c	2811	639	580	14585	4412	339	3044	2931	2339	4049	4064	2409
SPAC1834.13	2	1	1	15	4	0	4	3	5	2	1	7
SPAC1851.02	990	251	262	2431	911	91	978	1321	1400	497	767	1016
SPAC1851.03	905	219	212	1856	563	61	1097	1409	1146	508	633	598
SPAC1851.04c	1204	271	210	4317	1120	90	1249	1425	1073	1104	1108	558
SPAC186.01	49	20	8	45	33	4	69	160	27	8	36	8
SPAC186.02c	6	2	0	13	10	0	6	17	0	2	5	0
SPAC186.03	38	14	5	329	80	7	44	52	30	103	59	52
SPAC186.04c	0	2	0	0	20	0	0	3	0	0	9	1
SPAC186.05c	0	26	63	7	108	20	1	51	258	0	16	121
SPAC186.06	0	2	4	4	9	6	0	2	7	1	4	70
SPAC186.07c	0	0	0	4	4	0	0	0	0	0	1	2
SPAC186.08c	0	1	0	3	19	1	0	1	2	0	4	4
SPAC186.09	0	3	4	2	6	0	1	4	36	0	2	9
SPAC18B11.02c	1053	217	241	2250	542	106	1106	872	1058	585	388	786
SPAC18B11.03c	241	66	85	544	140	21	263	532	283	143	243	173
SPAC18B11.04	357	82	116	1156	369	45	370	569	306	270	445	292
SPAC18B11.05	482	119	130	1638	303	55	508	681	586	429	312	352
SPAC18B11.06	916	249	225	819	329	46	1109	1085	1188	240	176	602
SPAC18B11.07c	631	135	145	2621	812	105	606	758	554	637	685	620
SPAC18B11.08c	388	109	75	1104	452	33	436	525	435	313	426	425
SPAC18B11.09c	321	64	61	949	368	15	268	329	249	208	282	127
SPAC18B11.10	1298	323	270	4079	1635	142	1454	1614	1420	1102	1697	824
SPAC18B11.11	844	177	124	1757	492	45	940	1113	780	466	491	263
SPAC18G6.01c	121	22	13	282	138	4	117	183	98	68	128	25
SPAC18G6.02c	744	179	152	1161	493	61	907	897	775	351	373	447
SPAC18G6.03	2836	659	580	6333	2683	252	2631	2865	2718	1467	1836	1716
SPAC18G6.04c	1710	357	311	3967	1316	78	1914	1906	1662	1124	1296	946
SPAC18G6.05c	7846	1809	1548	19564	6391	660	7965	8390	8392	5525	5524	7363
SPAC18G6.06	765	177	153	1461	459	58	805	833	734	361	327	399
SPAC18G6.07c	1879	468	367	2802	1297	142	2173	2353	2445	783	915	1413
SPAC18G6.09c	691	186	194	5849	2262	125	953	1307	841	2015	2489	1204
SPAC18G6.10	870	232	170	3158	1187	88	960	1122	722	795	1074	594
SPAC18G6.11c	1651	367	308	2437	1011	124	1729	1906	1682	586	716	1150
SPAC18G6.12c	283	47	43	591	249	8	348	295	180	180	223	58
SPAC18G6.13	99	23	16	231	75	5	86	137	56	50	80	59
SPAC18G6.14c	27298	8284	6547	60027	21468	3386	31373	27579	28968	16262	14803	27997
SPAC18G6.15	1170	288	290	5279	1932	188	1200	1559	1315	1378	1806	1519
SPAC1952.01	432	104	88	550	208	17	375	632	432	120	185	107
SPAC1952.02	808	173	193	756	302	47	736	881	733	170	176	278
SPAC1952.03	514	102	122	1631	768	47	479	629	515	386	582	317
SPAC1952.04c	132	34	39	544	193	17	156	194	123	152	177	90
SPAC1952.05	764	206	142	1570	493	36	863	962	658	406	432	293
SPAC1952.06c	794	176	147	926	431	26	702	761	641	224	302	147
SPAC1952.07	336	58	56	770	248	31	361	372	290	222	207	158
SPAC1952.08c	557	129	114	1515	642	32	535	759	640	403	628	298
SPAC1952.09c	830	242	225	3536	977	106	943	1100	1122	1082	881	748
SPAC1952.10c	172	41	48	316	84	10	157	176	133	59	53	35
SPAC1952.11c	1987	436	457	3490	1092	120	2130	2132	2153	941	1120	854
SPAC1952.12c	181	35	37	317	60	12	179	215	165	75	78	63
SPAC1952.13	927	206	240	5204	947	94	936	1219	1010	1217	1106	650
SPAC1952.14c	465	108	86	1069	380	26	444	567	468	274	336	172
SPAC1952.15c	12	3	2	34	16	2	17	23	18	9	11	15
SPAC1952.16	641	136	118	1004	386	41	588	781	603	228	378	230
SPAC1952.17c	461	93	82	5256	737	152	384	399	346	1053	566	855
SPAC19A8.01c	618	156	133	1687	438	62	763	973	788	469	526	511
SPAC19A8.02	1499	325	276	4742	1562	109	1740	1733	1419	1245	1297	771
SPAC19A8.03	677	175	120	1991	592	46	695	894	608	553	714	283
SPAC19A8.04	9412	2351	2075	29159	8172	1096	11796	12267	11727	7826	7444	11536
SPAC19A8.05c	482	114	89	1592	484	32	528	577	444	369	500	110
SPAC19A8.06	662	133	170	1654	599	80	752	857	854	413	512	598
SPAC19A8.07c	1436	412	378	1205	626	98	1726	1801	1623	284	289	766
SPAC19A8.08	1468	355	271	3170	1109	71	1448	1762	1260	808	1034	555
SPAC19A8.09	97	22	16	359	125	3	73	77	61	63	95	48
SPAC19A8.10	346	74	77	1245	225	39	380	371	261	312	223	215
SPAC19A8.11c	296	60	48	589	241	17	277	288	222	148	172	124
SPAC19A8.12	1078	248	185	2953	904	81	1143	1308	957	786	774	327
SPAC19A8.13	519	115	113	1398	676	41	533	583	546	379	519	324
SPAC19A8.14	388	104	89	874	280	18	457	467	422	230	230	193
SPAC19A8.15	5275	1448	1429	17799	7217	629	6374	6473	7128	5139	5593	7387
SPAC19A8.16	15	9	5	146	141	2	19	24	15	33	87	6
SPAC19B12.01	1749	444	459	1131	483	164	1788	1828	2340	302	250	1507
SPAC19B12.02c	14132	3629	5272	6019	1663	1768	13453	14968	17810	1086	1494	13403
SPAC19B12.03	3955	1100	861	6431	3253	360	4991	5902	4494	1769	2614	3420
SPAC19B12.04	4002	1300	900	8132	5196	368	2851	3885	3101	1486	2385	2474
SPAC19B12.05c	1676	352	355	3449	1102	98	1648	1870	1573	873	852	740
SPAC19B12.06c	1190	214	221	2228	958	81	1020	1162	891	436	604	689
SPAC19B12.07c	211	52	49	717	202	18	228	250	186	177	171	52
SPAC19B12.08	101	15	22	1062	217	14	94	155	101	258	264	60
SPAC19B12.09	657	163	137	1911	716	70	605	770	652	462	456	498
SPAC19B12.10	260	48	46	1103	287	16	259	289	199	308	260	107
SPAC19B12.11c	810	187	223	1109	538	80	1001	992	1024	368	252	880
SPAC19B12.12c	164	40	40	453	137	21	175	231	229	101	96	206
SPAC19B12.13	945	192	155	3469	721	163	985	1114	742	874	731	1147
SPAC19D5.01	135	33	34	11440	6005	14	173	209	164	3582	5298	39
SPAC19D5.02c	648	130	93	943	297	31	664	831	600	270	298	241
SPAC19D5.03	254	55	65	483	141	20	307	391	257	137	175	112
SPAC19D5.04	5202	1102	994	15020	4996	418	5893	5467	5249	4446	4800	4100
SPAC19D5.05c	602	183	170	837	242	44	799	845	784	247	204	505
SPAC19D5.06c	481	114	98	966	323	47	522	573	473	256	310	273
SPAC19D5.07	191	43	42	344	122	14	204	232	183	92	106	84
SPAC19D5.09c	715	126	250	10930	566	800	733	696	704	2411	510	5510
SPAC19D5.10c	57	6	9	94	35	4	31	44	37	22	15	20
SPAC19D5.11c	88	19	21	121	52	4	104	123	101	36	42	52
SPAC19E9.01c	1430	366	307	5450	1592	122	1476	1813	1568	1306	1458	1087
SPAC19E9.02	1178	276	248	2282	869	114	1435	1451	1501	582	789	953
SPAC19E9.03	565	135	363	15589	1329	1168	777	940	1541	5972	1463	10157
SPAC19G12.01c	458	93	79	879	221	29	431	448	376	233	216	131
SPAC19G12.02c	642	121	116	2072	517	57	724	808	607	532	533	370
SPAC19G12.03	505	103	116	1636	512	32	420	445	368	353	346	305
SPAC19G12.04	88	32	26	144	65	8	92	81	83	30	36	28
SPAC19G12.05	1047	250	270	1432	656	74	1149	1276	1097	339	413	805
SPAC19G12.06c	2329	769	526	5957	1872	176	2310	1751	1818	1206	865	1241
SPAC19G12.07c	563	209	151	1587	795	80	852	710	725	484	589	506
SPAC19G12.08	2293	591	614	3164	1210	172	2972	3013	3130	786	997	1335
SPAC19G12.09	627	194	69	13635	3952	37	698	1067	139	3568	3766	97
SPAC19G12.10c	20212	5755	5467	83070	21135	2484	31818	35290	19713	25400	22311	19300
SPAC19G12.11	865	177	145	2487	765	60	755	776	784	499	700	400
SPAC19G12.12	485	89	103	1096	337	30	469	548	459	240	356	192
SPAC19G12.13c	235	46	43	266	116	8	256	308	188	77	103	85
SPAC19G12.14	1398	386	294	10384	4541	428	1617	1861	1529	3036	4133	4164
SPAC19G12.15c	3375	813	761	25282	7624	471	3673	3761	3049	6938	7140	3137
SPAC19G12.16c	5075	1357	1258	18877	4976	950	6874	6875	8067	5829	6919	10656
SPAC19G12.17	316	62	54	566	217	23	300	366	282	131	188	204
SPAC1A6.01c	498	107	97	1323	525	33	504	622	447	325	444	154
SPAC1A6.02	1098	230	250	1596	755	73	901	1019	1092	391	453	656
SPAC1A6.03c	3338	780	697	8943	1585	216	3813	3971	3140	2313	1441	1810
SPAC1A6.04c	12760	4125	2757	47038	11906	815	14325	18357	18524	12532	8244	11334
SPAC1A6.05c	1046	257	239	3337	1066	104	901	1226	1218	758	781	834
SPAC1A6.06c	9	2	2	27	7	1	7	14	9	8	6	6
SPAC1A6.07	1039	296	229	7027	2808	100	1382	1416	1284	2051	2499	820
SPAC1A6.08c	50	13	1	57	67	2	45	82	43	19	35	23
SPAC1A6.09c	1459	335	280	2962	1149	110	1401	1560	1365	704	849	884
SPAC1A6.10	1736	445	354	3559	1573	82	1999	2354	2098	995	1414	1205
SPAC1A6.11	1	0	0	12	3	0	0	1	0	1	3	0
SPAC1B1.01	798	244	200	1463	581	47	1412	1237	1226	529	452	459
SPAC1B1.02c	488	118	129	1254	386	39	480	589	578	335	415	218
SPAC1B1.03c	4168	1048	756	8790	3485	224	4908	5050	4479	2500	3319	2732
SPAC1B1.04c	1081	241	189	2456	713	79	1366	1372	1185	777	742	618
SPAC1B2.02c	1060	250	229	3526	1045	71	1135	1486	952	936	937	571
SPAC1B2.03c	3315	1021	918	2503	1126	225	4614	4829	4743	808	846	2348
SPAC1B2.04	1025	232	175	3622	1219	116	1111	1106	893	872	1017	946
SPAC1B2.05	850	203	174	2775	953	92	848	967	925	709	894	799
SPAC1B2.06	34	6	12	46	10	2	54	56	42	17	11	27
SPAC1B3.01c	1209	309	318	2523	929	129	1164	1261	1240	549	713	835
SPAC1B3.02c	617	148	128	964	452	48	523	550	584	201	287	397
SPAC1B3.03c	7789	1663	1867	120780	32345	4789	6464	6150	5285	31791	28376	44234
SPAC1B3.04c	288	51	42	241	115	8	349	338	350	56	92	50
SPAC1B3.05	1845	424	459	3815	1645	135	1826	1916	1754	929	1119	1058
SPAC1B3.06c	321	76	125	996	258	56	373	498	427	269	322	396
SPAC1B3.07c	304	56	63	635	169	21	354	355	274	159	186	96
SPAC1B3.08	939	242	180	4897	1246	141	968	1054	771	1216	1221	1150
SPAC1B3.09c	1905	438	377	3965	1390	110	1727	1990	1715	788	953	972
SPAC1B3.10c	419	97	71	853	355	23	452	466	345	188	248	114
SPAC1B3.11c	70	16	13	222	53	2	85	75	58	57	37	18
SPAC1B3.12c	585	163	129	1216	401	68	615	760	689	305	387	672
SPAC1B3.13	2935	701	617	2825	875	166	3459	3930	3771	812	768	1697
SPAC1B3.14	1601	457	408	4610	2012	175	1725	1798	1470	959	1241	1327
SPAC1B3.15c	140	51	46	111	58	8	237	352	217	32	54	55
SPAC1B3.16c	3267	953	2408	18169	1269	2128	4412	5767	15420	4401	980	20180
SPAC1B3.17	292	79	76	896	229	42	362	474	420	221	282	236
SPAC1B3.18c	421	67	106	1210	499	32	333	424	326	262	426	181
SPAC1B3.20	223	45	39	843	225	21	152	148	134	191	182	86
SPAC1B3.21	76	13	18	521	103	18	87	94	71	143	126	163
SPAC1B9.02c	1482	348	336	6537	1821	194	1621	2082	1538	1663	1855	1481
SPAC1B9.03c	2096	533	491	2047	629	126	2409	2868	2715	573	517	1682
SPAC1D4.01	314	54	93	838	250	46	323	376	318	181	132	186
SPAC1D4.02c	533	119	109	3642	910	62	572	691	532	899	1102	567
SPAC1D4.03c	308	66	64	1477	349	51	256	331	212	321	303	178
SPAC1D4.04	4859	1127	1123	12208	4526	461	5194	5585	5373	3102	3558	4954
SPAC1D4.05c	608	133	118	1962	510	42	658	775	575	452	488	328
SPAC1D4.06c	337	76	57	900	271	25	267	341	318	204	225	210
SPAC1D4.07c	35	4	4	99	27	3	24	25	30	19	16	19
SPAC1D4.08	915	231	220	1966	681	75	921	1078	894	463	540	651
SPAC1D4.09c	792	201	169	2103	818	58	839	978	957	615	649	560
SPAC1D4.10	846	174	169	2185	686	40	652	606	497	454	404	234
SPAC1D4.11c	248	70	89	440	120	36	446	495	457	107	127	157
SPAC1D4.12	614	142	131	2365	676	58	707	781	675	634	606	328
SPAC1D4.13	462	79	46	1316	239	18	486	574	243	343	306	106
SPAC1D4.14	2696	617	451	6050	2048	128	2890	2883	2572	1522	1743	925
SPAC1F12.02c	14403	4122	3238	28459	10207	1480	17544	18950	17261	8721	9079	15363
SPAC1F12.03c	24	6	5	39	12	0	16	20	19	10	14	6
SPAC1F12.04c	380	70	61	945	258	24	328	340	353	223	211	166
SPAC1F12.05	639	165	111	944	335	30	863	920	606	280	396	131
SPAC1F12.06c	112	24	28	522	93	17	101	99	93	148	71	60
SPAC1F12.07	2964	749	834	13482	3077	427	3369	3114	3819	3835	2943	3871
SPAC1F12.08	373	79	68	736	381	12	313	392	357	166	254	140
SPAC1F12.09	690	136	111	1534	474	30	739	922	544	409	578	259
SPAC1F12.10c	346	69	73	3256	1320	27	308	303	253	711	706	147
SPAC1F3.01	2321	481	484	3474	1143	165	2103	2344	2128	820	724	1001
SPAC1F3.02c	776	212	131	3480	1050	73	941	1076	873	1004	1103	403
SPAC1F3.03	996	197	168	3098	996	72	992	1165	880	827	1049	411
SPAC1F3.04c	492	113	112	1456	449	30	534	584	496	344	358	335
SPAC1F3.05	1081	278	245	1211	982	52	1202	1371	1276	306	821	167
SPAC1F3.06c	7612	1590	1340	14893	5176	486	8142	9461	7355	3948	4849	5269
SPAC1F3.07c	800	190	168	2047	548	86	715	765	765	469	470	519
SPAC1F3.08c	0	0	0	2	1	0	2	0	0	0	1	0
SPAC1F3.09	1600	482	250	8625	3082	83	1780	2051	1449	2463	2875	788
SPAC1F3.10c	405	84	89	1429	350	32	377	373	365	400	302	150
SPAC1F5.02	7874	1574	1662	20796	8031	554	8045	9423	7322	4637	6998	5404
SPAC1F5.03c	1205	294	291	2920	1156	92	1443	1633	1584	809	1058	828
SPAC1F5.04c	2151	456	384	6092	1664	145	2245	2570	1890	1601	1635	963
SPAC1F5.05c	312	75	74	711	204	29	344	419	320	201	240	183
SPAC1F5.06	4837	949	979	13302	4242	369	4895	5982	4997	3060	4182	3495
SPAC1F5.07c	1059	214	169	2225	681	57	874	900	714	462	473	387
SPAC1F5.08c	480	138	98	2413	590	79	523	652	489	614	594	520
SPAC1F5.09c	86	20	17	558	149	27	128	107	100	159	133	235
SPAC1F5.10	1369	369	312	2075	742	91	1455	1511	1567	602	655	859
SPAC1F5.11c	4023	794	739	9625	3414	343	4274	4320	3685	2812	3316	3090
SPAC1F7.01c	4715	1052	944	13686	4873	372	4913	5253	4182	3542	3874	3596
SPAC1F7.02c	3308	904	755	3939	1316	173	4212	4292	4261	1202	874	2515
SPAC1F7.03	1893	451	471	7324	1735	198	1853	2255	1783	1675	1377	1200
SPAC1F7.04	3760	886	955	10277	4311	476	3920	4372	3854	2333	2814	3848
SPAC1F7.05	9879	2443	2158	7196	3760	200	10548	11422	14830	2363	5015	3343
SPAC1F7.06	2	0	0	10	0	0	0	2	1	1	1	0
SPAC1F7.07c	610	227	252	168	31	114	1319	854	1209	54	83	1049
SPAC1F7.08	1017	323	336	511	186	99	2540	1384	1615	183	239	1240
SPAC1F7.09c	300	46	78	444	224	25	374	355	253	136	221	64
SPAC1F7.10	148	39	48	250	85	15	146	145	119	68	94	70
SPAC1F7.11c	888	220	146	2049	598	52	974	1052	860	506	589	314
SPAC1F7.12	646	183	203	2518	606	87	590	820	566	531	512	437
SPAC1F7.13c	13174	5362	3786	31725	11301	2019	19183	14135	16290	10719	7920	17750
SPAC1F7.14c	45	16	13	103	39	7	55	72	55	18	30	42
SPAC1F8.01	64	15	13	1092	406	5	51	69	43	297	455	54
SPAC1F8.02c	3	1	0	8	2	0	5	2	0	3	1	1
SPAC1F8.03c	248	137	73	38	42	8	933	672	1935	17	98	867
SPAC1F8.04c	15	3	3	69	20	1	38	20	12	15	15	8
SPAC1F8.05	27	2	10	373	81	6	40	40	35	104	104	36
SPAC1F8.06	218	53	51	189	56	22	298	308	412	50	54	201
SPAC1F8.07c	68973	24286	23297	125368	82111	13552	117802	108569	117754	50250	83317	135132
SPAC1F8.08	11	4	7	61	15	3	12	10	14	14	8	22
SPAC20G4.01	574	113	127	706	532	28	604	695	662	189	381	207
SPAC20G4.02c	327	79	54	3850	1250	176	321	399	260	767	800	639
SPAC20G4.03c	296	61	173	2058	532	106	288	577	336	462	1077	693
SPAC20G4.04c	205	72	53	544	182	22	222	255	234	133	144	86
SPAC20G4.05c	231	43	48	843	233	17	280	331	159	198	215	96
SPAC20G4.06c	1987	595	475	6084	2168	184	2368	2173	2068	1609	1843	1933
SPAC20G4.07c	1417	332	406	3849	1594	107	1787	2006	1732	1038	1428	1112
SPAC20G4.08	2251	468	457	8718	2941	176	2158	2384	2413	2086	2637	1550
SPAC20G4.09	5	2	0	20	4	0	2	4	2	3	2	3
SPAC20G8.01	1016	242	230	2966	930	55	1096	1170	1014	718	821	433
SPAC20G8.02	563	134	109	2018	707	27	652	680	482	514	695	114
SPAC20G8.03	3583	794	1035	13878	3298	548	3831	4140	3403	3104	2899	3645
SPAC20G8.04c	2430	573	504	16467	4100	364	2799	2280	2925	4485	3278	3348
SPAC20G8.05c	2602	649	585	2719	1375	346	2595	3133	3293	674	1611	3865
SPAC20G8.06	4669	1069	884	10312	5201	357	5361	5658	5035	2814	5541	3479
SPAC20G8.07c	1149	292	310	3209	1199	123	1232	1432	1367	796	903	1024
SPAC20G8.08c	1197	264	225	1270	403	52	1262	1462	1132	304	359	196
SPAC20G8.09c	6290	1421	1260	7981	3037	438	6064	6075	6066	1974	1617	4047
SPAC20G8.10c	170	39	25	1126	332	18	155	136	101	253	224	79
SPAC20H4.01	2525	559	495	3144	1031	137	2700	3057	2724	875	848	1513
SPAC20H4.02	429	91	105	1986	636	65	466	507	388	515	530	373
SPAC20H4.03c	948	214	195	1768	946	61	986	1152	971	474	700	594
SPAC20H4.04	661	146	102	1465	354	40	647	758	594	354	310	257
SPAC20H4.05c	328	76	62	615	265	24	339	406	401	145	254	257
SPAC20H4.06c	525	117	67	1090	417	24	524	543	359	294	325	114
SPAC20H4.07	451	117	98	1598	438	51	472	480	466	362	336	394
SPAC20H4.08	696	182	149	4999	1225	143	687	774	844	1188	956	1062
SPAC20H4.09	663	125	114	1035	312	25	663	711	516	240	259	249
SPAC20H4.10	2324	490	350	7455	3052	167	2389	2676	1984	1824	2950	1424
SPAC20H4.11c	35	7	4	119	30	6	45	63	29	28	42	24
SPAC212.01c	28	22	4	94	87	1	36	74	64	20	66	25
SPAC212.02	4	1	4	17	13	2	2	18	10	2	11	2
SPAC212.03	0	0	0	2	1	0	0	1	1	0	0	0
SPAC212.04c	46	12	9	260	96	2	47	73	56	56	79	28
SPAC212.05c	0	0	0	0	0	0	0	0	0	0	0	0
SPAC212.06c	3	1	3	8	3	3	6	11	9	3	2	6
SPAC212.07c	0	1	0	0	0	0	0	2	2	0	1	0
SPAC212.08c	4	2	1	9	5	1	3	25	8	4	10	5
SPAC212.09c	380	100	43	826	471	10	626	412	180	274	374	64
SPAC212.10	56	16	14	94	23	5	48	48	36	17	10	18
SPAC212.11	195	37	173	329	239	154	184	178	244	58	102	233
SPAC212.12	2	0	0	3	2	0	0	10	4	3	5	4
SPAC21E11.03c	252	64	39	6087	2117	38	326	323	127	2093	1834	204
SPAC21E11.04	181	35	84	2237	132	84	211	246	232	751	155	849
SPAC21E11.05c	624	130	145	1537	618	50	634	734	645	425	461	277
SPAC21E11.06	2012	416	438	4105	2010	122	1983	2179	2036	1076	1390	1205
SPAC21E11.07	284	45	54	687	196	19	231	285	284	149	180	147
SPAC21E11.08	3042	691	656	8878	2824	246	3136	3175	2940	2219	1992	1890
SPAC222.03c	515	122	116	1274	504	61	537	580	563	357	371	459
SPAC222.04c	294	61	62	452	222	15	291	328	265	114	169	138
SPAC222.05c	542	114	113	1266	321	46	534	550	471	269	267	221
SPAC222.06	1514	373	425	1823	608	120	1478	1262	1311	423	264	1005
SPAC222.07c	771	184	136	6244	1709	215	744	866	761	1724	1998	1866
SPAC222.08c	445	110	139	1832	241	71	478	535	641	498	220	572
SPAC222.09	1781	554	412	2643	1892	170	2742	2611	2340	1044	1681	1796
SPAC222.10c	795	145	142	1790	540	60	872	1122	809	489	615	432
SPAC222.11	1585	347	281	2635	1230	110	2165	2334	1882	958	1458	1024
SPAC222.12c	15561	4452	3452	62995	20948	2132	21146	17120	15309	19184	16236	18401
SPAC222.13c	651	141	114	2013	730	43	659	771	495	505	602	113
SPAC222.14c	1863	376	314	4331	2140	75	1976	2387	1969	1100	2063	981
SPAC222.15	9	3	3	26	4	4	12	15	9	4	5	12
SPAC222.16c	276	81	43	483	152	12	290	387	260	122	162	81
SPAC222.17	155	36	23	374	130	18	152	162	99	75	101	71
SPAC222.18	167	36	34	343	116	15	163	192	125	92	117	89
SPAC222.19	120	37	27	572	204	10	133	134	116	151	180	76
SPAC227.01c	323	65	68	678	280	30	320	352	289	184	208	242
SPAC227.02c	460	107	124	560	278	39	518	626	565	181	158	248
SPAC227.03c	331	73	89	2367	567	34	337	289	284	547	466	187
SPAC227.04	100	22	22	267	72	5	86	129	96	58	56	42
SPAC227.05	324	69	56	464	282	19	351	417	376	118	210	189
SPAC227.06	542	133	146	1696	589	93	557	824	557	444	683	652
SPAC227.07c	1224	356	270	4690	1740	94	1471	1786	1588	1399	1894	871
SPAC227.08c	173	23	29	801	204	16	184	192	164	208	212	178
SPAC227.09	780	149	126	1121	452	30	800	990	794	310	352	271
SPAC227.10	334	87	75	925	323	20	353	360	331	223	246	263
SPAC227.11c	367	75	69	1468	438	30	378	406	307	357	336	236
SPAC227.12	468	126	104	1320	460	50	497	479	390	349	290	172
SPAC227.13c	622	207	237	5029	1911	223	880	790	1621	1561	1542	2639
SPAC227.14	332	64	65	800	275	30	316	381	411	192	246	216
SPAC227.15	1122	228	204	3320	1027	110	1380	1512	1137	954	1291	465
SPAC227.16c	363	105	78	906	332	26	402	494	441	221	318	338
SPAC227.17c	241	62	53	636	165	29	236	287	215	175	146	161
SPAC227.18	4608	1220	1489	18662	3482	842	4775	4653	5685	4779	2735	6734
SPAC227.19c	115	24	23	146	64	7	112	110	83	31	38	30
SPAC22A12.01c	526	141	103	917	310	32	666	700	538	237	279	138
SPAC22A12.02c	6	0	0	4	2	0	8	6	7	2	1	4
SPAC22A12.03c	361	81	70	705	312	24	378	503	383	161	265	194
SPAC22A12.04c	15027	6098	3788	31764	11517	1843	16506	15329	15335	9698	9222	16305
SPAC22A12.05	262	53	43	178	80	10	264	231	160	38	36	79
SPAC22A12.06c	1138	233	810	1035	280	147	840	1711	4239	245	240	1108
SPAC22A12.07c	3428	966	975	11000	3392	427	3628	4098	4118	2561	2674	3381
SPAC22A12.08c	1306	259	219	2794	1346	61	1274	1446	1151	732	1121	596
SPAC22A12.09c	781	182	178	2137	885	59	765	909	808	508	713	471
SPAC22A12.10	1952	527	541	5792	1671	235	2193	2606	2346	1470	1425	2663
SPAC22A12.11	2096	497	458	9261	3572	194	2203	1948	1810	2441	2796	1401
SPAC22A12.12c	455	118	111	1034	438	26	513	572	481	270	302	198
SPAC22A12.13	103	36	25	348	118	12	113	112	102	94	70	85
SPAC22A12.14c	931	164	199	6315	2137	206	681	729	583	1292	1054	1312
SPAC22A12.15c	17685	4334	4425	221201	69569	7254	17820	20611	17096	58542	55186	62189
SPAC22A12.16	5402	1761	1595	17672	6737	970	6500	6123	7199	5292	4502	8001
SPAC22A12.17c	23	11	2	595	384	2	24	33	9	140	288	1
SPAC22E12.01	316	73	78	255	114	16	383	523	345	47	77	77
SPAC22E12.02	241	61	78	660	260	24	326	305	252	196	205	160
SPAC22E12.03c	406	97	86	4502	1228	84	344	365	252	1136	984	371
SPAC22E12.04	984	247	227	3399	1238	107	905	1136	1207	722	1092	852
SPAC22E12.05c	741	204	203	3763	1147	98	881	1052	756	880	1065	886
SPAC22E12.06c	612	128	106	1457	756	42	627	690	597	369	562	280
SPAC22E12.07	1751	441	405	4841	1982	207	1942	2213	2155	1300	1456	1958
SPAC22E12.08	70	19	21	131	62	3	135	103	93	48	28	25
SPAC22E12.09c	1433	353	404	2539	732	113	1706	2266	1552	611	791	670
SPAC22E12.10c	2469	509	569	3588	1493	123	2685	2692	2537	934	1228	944
SPAC22E12.11c	1365	366	259	3578	1497	168	2146	2185	1644	1223	1573	1364
SPAC22E12.13c	1636	496	443	2385	621	141	2077	1872	2249	643	344	1342
SPAC22E12.14c	1278	367	236	2854	1300	112	1544	1701	1234	822	1161	1140
SPAC22E12.16c	1929	455	433	5307	1554	169	2300	2651	2227	1484	1509	1634
SPAC22E12.17c	2216	597	505	5909	1868	209	2215	2615	2390	1369	1712	1858
SPAC22E12.18	754	160	152	1127	546	48	843	798	642	264	312	391
SPAC22E12.19	891	189	163	1466	617	70	981	1155	805	403	495	449
SPAC22F3.02	27	9	3	200	106	6	35	44	13	56	62	33
SPAC22F3.03c	229	51	40	358	143	23	238	226	219	78	101	90
SPAC22F3.04	11	0	2	11	6	0	8	6	4	3	3	6
SPAC22F3.05c	160	55	32	404	131	9	105	111	116	65	55	30
SPAC22F3.06c	5821	1189	1050	12307	4227	249	5829	6548	5547	3264	4126	2053
SPAC22F3.07c	1256	302	221	3545	1235	119	1181	1364	1103	892	1204	902
SPAC22F3.08c	804	191	191	1176	608	53	1132	1197	1055	352	476	498
SPAC22F3.09c	372	88	78	2913	650	34	408	489	362	718	759	259
SPAC22F3.10c	2653	702	666	6412	2582	163	3382	4119	4820	1847	2607	2214
SPAC22F3.11c	139	44	31	520	271	15	156	157	149	133	151	61
SPAC22F3.12c	159	32	41	338	99	19	155	127	119	81	88	55
SPAC22F3.13	1052	239	190	3222	886	46	991	1070	837	834	727	213
SPAC22F3.15	119	27	31	249	100	9	122	167	156	62	87	86
SPAC22F8.02c	340	90	79	745	330	31	403	565	469	222	433	265
SPAC22F8.03c	0	0	0	4	3	0	0	2	2	3	2	2
SPAC22F8.04	1207	254	274	1647	772	75	1390	1786	1429	357	743	585
SPAC22F8.05	677	288	50	56601	17597	37	932	1080	112	17409	17928	55
SPAC22F8.06	927	234	201	3677	1196	119	1026	1254	998	969	1258	1168
SPAC22F8.07c	518	105	111	864	329	26	639	702	565	260	274	214
SPAC22F8.08	4140	1026	1010	14296	5725	417	3979	3855	4010	3238	4050	2804
SPAC22F8.09	2373	538	581	3985	1340	221	2571	2701	2472	930	782	1791
SPAC22F8.10c	808	191	160	1588	901	58	864	924	772	434	606	260
SPAC22F8.11	1129	264	168	2904	612	37	1227	1264	936	803	538	258
SPAC22F8.12c	311	55	53	766	274	14	235	284	199	175	236	142
SPAC22G7.01c	2193	495	392	3315	1882	76	2484	2752	2217	929	1889	605
SPAC22G7.02	1727	341	304	4139	992	118	1683	1811	1362	982	1026	805
SPAC22G7.03	71	10	23	215	69	7	53	68	48	44	71	32
SPAC22G7.04	2017	389	359	3815	1038	78	2195	2759	2219	1020	1094	825
SPAC22G7.05	2594	563	525	3544	2199	175	2410	2458	2482	885	1026	1336
SPAC22G7.06c	36721	9575	7877	82213	28137	3450	40603	42536	37175	24751	23493	35051
SPAC22G7.07c	224	54	48	448	142	16	208	293	207	79	139	91
SPAC22G7.08	234	33	47	1527	396	61	217	222	181	307	253	241
SPAC22G7.09c	1346	317	225	1856	807	48	1609	1621	1464	548	893	381
SPAC22G7.10	1331	326	298	2521	905	90	1517	1524	1231	697	631	589
SPAC22G7.11c	22	5	4	104	40	0	25	34	15	30	46	10
SPAC22H10.02	158	36	35	658	228	18	213	278	177	186	249	94
SPAC22H10.03c	1494	382	333	6902	2396	201	1700	1786	1456	1570	2021	1426
SPAC22H10.04	354	77	79	1157	264	36	367	362	338	235	239	203
SPAC22H10.05c	1016	288	276	4342	1035	148	980	1133	948	977	828	935
SPAC22H10.06c	0	0	1	2	0	0	1	0	3	0	0	0
SPAC22H10.07	325	83	73	911	338	43	420	429	357	227	277	242
SPAC22H10.08	692	141	123	1159	449	43	720	903	779	295	391	193
SPAC22H10.09	880	182	152	2428	544	53	911	996	861	513	476	415
SPAC22H10.10	280	62	41	389	127	10	255	256	254	94	127	94
SPAC22H10.11c	2136	474	386	3636	1235	164	2197	2450	1755	977	1076	1331
SPAC22H10.12c	1920	405	288	14165	4763	89	1939	1997	1126	3752	3914	744
SPAC22H10.13	58	13	7	1466	636	4	54	78	10	276	546	18
SPAC22H12.01c	446	71	94	20383	4136	732	355	322	219	4734	3465	4376
SPAC22H12.02	1170	268	252	5553	2243	281	1032	1083	1011	1327	1333	1775
SPAC22H12.03	272	71	59	1225	301	24	198	292	203	220	233	185
SPAC22H12.04c	31834	9462	7372	92465	26908	4282	41746	38022	42215	29408	24105	43542
SPAC22H12.05c	454	86	98	1638	433	34	514	588	392	461	384	193
SPAC23A1.02c	339	83	60	900	358	17	572	524	417	290	386	118
SPAC23A1.03	2297	493	426	2946	1250	131	2059	2020	1964	906	631	1193
SPAC23A1.04c	690	152	120	1887	608	45	712	940	626	454	577	291
SPAC23A1.05	361	76	63	1000	356	17	277	328	237	185	224	174
SPAC23A1.06c	498	127	118	1551	632	53	559	675	515	404	481	335
SPAC23A1.07	386	63	58	557	241	19	331	373	299	97	156	85
SPAC23A1.08c	8474	2853	2003	23763	7973	977	9592	8614	8534	6245	5310	8658
SPAC23A1.09	261	49	40	1010	268	29	263	324	245	282	299	128
SPAC23A1.10	43168	16194	14179	138731	66005	8656	58419	51655	54930	43651	40021	64917
SPAC23A1.11	6275	2410	2526	12690	6238	1299	9840	9141	10594	6429	5371	12677
SPAC23A1.12c	5719	1332	1280	15580	4960	593	6362	6646	6417	4012	4818	5857
SPAC23A1.14c	472	117	124	2660	922	57	523	603	598	728	972	350
SPAC23A1.15c	268	60	62	1496	603	36	283	280	223	351	410	249
SPAC23A1.16c	70	19	15	214	73	3	64	77	47	60	65	22
SPAC23A1.17	1715	440	389	4266	1730	136	2891	2800	2670	1867	2116	1656
SPAC23A1.18c	548	128	84	2848	830	49	516	562	447	712	627	489
SPAC23A1.19c	1395	275	212	2261	824	74	1370	1566	1018	517	613	373
SPAC23A1.20	0	0	0	0	0	0	0	0	0	0	0	0
SPAC23C11.01	744	174	129	1209	502	37	857	988	794	318	456	396
SPAC23C11.02c	10263	3764	2931	27927	11220	1364	11171	9235	10201	6309	5357	9192
SPAC23C11.03	2720	630	506	3228	1996	183	2885	2892	2653	861	1145	1519
SPAC23C11.04c	168	50	33	444	191	10	224	250	203	130	163	64
SPAC23C11.05	10845	3093	2855	27080	12654	1544	14113	12520	13478	7255	10206	13816
SPAC23C11.06c	219	58	66	3042	1664	30	261	445	187	801	1480	112
SPAC23C11.07	13	2	2	63	15	3	11	11	7	15	14	11
SPAC23C11.08	218	39	60	1005	204	24	213	236	229	215	168	190
SPAC23C11.09	7236	1807	1565	16872	7288	635	8499	9185	9483	4763	6488	7923
SPAC23C11.10	117	24	28	232	160	12	126	156	112	59	123	81
SPAC23C11.11	2208	492	453	5441	1907	153	2461	2715	2178	1432	1576	1687
SPAC23C11.12	102	22	22	191	55	5	95	122	92	39	48	34
SPAC23C11.13c	1664	315	280	2982	1440	80	1693	1605	1661	759	1145	998
SPAC23C11.14	2564	658	565	7897	2632	242	2820	3208	3165	2151	2027	2209
SPAC23C11.15	1534	324	251	3699	1241	116	1589	1912	1581	1026	1239	895
SPAC23C11.16	808	182	136	818	549	59	802	947	754	190	625	442
SPAC23C11.17	1673	392	361	4850	1311	131	1571	1816	1429	1171	1119	902
SPAC23C4.02	2383	581	475	3524	2437	86	2868	2622	2474	1007	2099	913
SPAC23C4.03	2750	553	542	4799	2232	127	2767	3009	2627	1165	2083	1380
SPAC23C4.04c	74	10	17	94	56	5	74	70	53	29	29	37
SPAC23C4.05c	1376	374	134	11879	3483	43	1486	1596	560	3048	2946	317
SPAC23C4.06c	656	147	162	1504	564	54	671	835	918	459	508	648
SPAC23C4.07	32	9	10	46	17	0	40	42	47	16	13	17
SPAC23C4.08	699	160	112	3001	1270	69	624	711	624	691	881	474
SPAC23C4.09c	407	119	86	838	321	27	442	465	496	210	250	366
SPAC23C4.10	482	106	86	1307	457	24	555	564	398	283	345	124
SPAC23C4.11	90	19	13	219	91	9	84	86	73	57	67	48
SPAC23C4.12	473	138	103	1669	471	44	557	694	574	480	515	486
SPAC23C4.13	156	28	30	300	94	17	136	149	177	86	95	176
SPAC23C4.14	638	124	92	1023	426	16	598	753	553	273	346	71
SPAC23C4.15	1903	457	416	3096	1104	140	1786	1977	1987	774	820	1608
SPAC23C4.16c	489	122	101	2164	588	44	537	645	464	582	506	305
SPAC23C4.17	2037	463	353	1840	1075	88	1889	2080	1937	441	679	635
SPAC23C4.18c	581	140	88	1659	442	56	591	653	479	368	446	215
SPAC23C4.19	3859	804	741	9094	3691	297	3400	3294	2953	2098	2399	1774
SPAC23D3.01	799	153	148	1119	433	47	838	923	716	242	387	233
SPAC23D3.02	714	159	109	1329	621	45	707	861	704	381	493	375
SPAC23D3.03c	1195	255	257	2562	958	95	1445	1569	1449	627	932	835
SPAC23D3.04c	1973	517	621	6466	1214	322	2326	2570	3651	1894	1190	3069
SPAC23D3.05c	112	24	21	159	67	9	148	123	112	41	38	47
SPAC23D3.06c	3044	700	564	6611	2244	142	3332	3480	3004	1779	1939	1364
SPAC23D3.07	1984	482	434	6825	2294	180	1824	2492	1957	1607	2356	1763
SPAC23D3.08	1019	227	178	1440	456	33	1111	1442	1150	387	465	434
SPAC23D3.09	801	200	154	1281	482	34	928	1024	882	314	485	233
SPAC23D3.10c	1076	300	220	2202	640	57	1344	1732	1437	616	717	519
SPAC23D3.11	125	50	8	561	278	5	211	212	49	174	217	15
SPAC23D3.12	3393	1273	871	2007	1021	172	6314	6961	8154	461	1106	2522
SPAC23D3.13c	1892	415	291	3854	1198	93	1959	2162	1625	1058	1211	617
SPAC23D3.14c	233	63	52	591	122	14	264	329	238	155	152	74
SPAC23D3.16	72	24	10	108	36	2	62	82	66	24	32	23
SPAC23D3.17	90	17	16	169	53	7	67	88	51	32	45	49
SPAC23E2.01	1192	313	286	6690	1486	243	1415	1588	1657	2108	1566	2982
SPAC23E2.02	1106	266	221	4444	1197	144	1179	1321	899	1128	1105	857
SPAC23E2.03c	62	12	10	107	56	10	74	84	57	37	99	40
SPAC23G3.01	5432	1332	1065	15424	5086	429	6164	6567	5673	4235	4613	4361
SPAC23G3.02c	2376	537	532	7749	1914	256	2248	2460	2155	2016	1940	1990
SPAC23G3.03	397	114	87	2255	829	34	552	647	250	766	938	318
SPAC23G3.04	213	63	46	332	126	12	208	249	242	84	106	107
SPAC23G3.05c	429	104	90	912	336	30	606	743	659	216	364	248
SPAC23G3.06	7827	1787	1678	14249	6275	649	8559	9069	9138	3698	4013	7007
SPAC23G3.07c	318	83	81	1069	449	24	342	413	310	265	413	137
SPAC23G3.08c	1335	291	324	4272	1319	127	1413	1753	1472	1079	1378	1005
SPAC23G3.09	928	196	173	3456	1016	67	719	753	592	706	620	343
SPAC23G3.10c	888	195	174	2742	757	88	1019	1152	944	679	839	734
SPAC23G3.11	2134	466	450	10476	2921	239	2252	2520	2168	2551	3034	2308
SPAC23G3.12c	3905	954	767	9744	4174	255	4665	4900	4173	2842	3579	2629
SPAC23H3.02c	296	82	88	1406	406	65	319	318	339	315	205	250
SPAC23H3.03c	287	72	51	820	225	15	308	344	212	187	183	75
SPAC23H3.04	96	16	11	252	84	4	82	83	48	55	72	32
SPAC23H3.05c	884	180	148	956	375	41	817	964	668	204	305	252
SPAC23H3.06	1333	265	238	3257	1075	107	1463	1699	1342	894	1198	693
SPAC23H3.07c	294	73	62	790	202	29	272	301	269	181	176	173
SPAC23H3.08c	154	37	30	380	140	7	150	178	162	82	98	59
SPAC23H3.09c	4431	1243	1263	10568	5183	476	4837	5087	6692	2736	3627	5397
SPAC23H3.10	888	224	171	1957	868	63	831	1009	775	439	705	282
SPAC23H3.11c	338	103	74	1980	401	53	409	494	356	584	485	374
SPAC23H3.12c	143	27	30	554	90	13	153	158	154	142	85	109
SPAC23H3.13c	752	147	136	2288	777	29	1059	751	848	590	737	400
SPAC23H3.14	793	186	174	1473	510	59	870	1058	1047	416	617	559
SPAC23H3.15c	276	105	54	44261	24638	57	288	587	179	12646	23219	138
SPAC23H4.01c	1987	365	549	3506	1111	147	1897	2507	2712	854	1122	890
SPAC23H4.02	842	225	210	1871	455	61	976	1142	1102	480	419	409
SPAC23H4.03c	1055	230	239	2402	765	63	987	1080	902	522	624	519
SPAC23H4.04	614	111	89	1367	536	52	521	537	454	325	348	328
SPAC23H4.05c	0	0	0	0	0	0	0	0	1	0	0	1
SPAC23H4.06	3590	1070	1531	701	2136	202	3896	3866	6012	185	1455	1312
SPAC23H4.07c	642	144	116	1614	398	46	641	809	677	428	424	566
SPAC23H4.08	411	93	89	787	240	24	391	511	358	199	223	176
SPAC23H4.09	7080	1470	1180	16862	6368	447	7085	8062	7514	3997	5506	5732
SPAC23H4.10c	857	232	664	1636	796	153	920	1100	815	427	669	420
SPAC23H4.11c	193	54	34	348	128	8	222	308	206	104	122	76
SPAC23H4.12	1101	279	265	2279	931	79	1257	1395	1456	579	734	734
SPAC23H4.13c	217	41	44	328	158	10	210	267	204	73	112	72
SPAC23H4.14	834	147	99	1942	576	34	928	1070	761	472	559	245
SPAC23H4.15	2998	736	652	2657	904	153	3690	3626	3310	686	705	1608
SPAC23H4.16c	495	92	99	1658	380	45	443	522	436	332	365	254
SPAC23H4.17c	310	69	58	944	230	20	248	397	310	210	219	175
SPAC23H4.18c	223	61	51	775	263	18	196	275	220	195	198	115
SPAC23H4.21	73	18	24	108	39	2	49	59	38	13	11	23
SPAC24B11.05	157	33	58	1622	265	27	155	175	129	382	216	156
SPAC24B11.06c	1799	409	39	8180	2435	26	2091	2289	708	2258	2389	594
SPAC24B11.07c	717	200	182	917	385	37	924	1082	944	258	343	383
SPAC24B11.08c	855	240	243	1776	500	59	1247	1291	1187	603	500	518
SPAC24B11.09	495	125	148	2576	479	128	585	663	697	775	357	1326
SPAC24B11.10c	1170	319	271	3123	1108	90	1598	1688	1416	959	1132	737
SPAC24B11.11c	1066	239	217	2635	836	80	1000	1099	1057	648	881	545
SPAC24B11.12c	2359	539	526	8677	2969	186	2660	3030	2457	2228	2210	1420
SPAC24B11.13	936	225	233	1194	448	78	1093	1067	1168	272	377	470
SPAC24B11.14	33	11	8	26	12	3	40	60	87	8	10	52
SPAC24C9.02c	529	129	207	1666	636	107	741	754	573	495	549	355
SPAC24C9.03	2517	754	1219	6159	2669	415	2677	2697	3125	1685	1949	2410
SPAC24C9.04	325	69	110	709	201	43	353	437	329	192	220	245
SPAC24C9.05c	1162	285	460	2246	1045	112	1286	1562	1162	640	947	551
SPAC24C9.06c	9533	2322	3813	50507	12281	2132	10575	9307	8391	12847	10441	7732
SPAC24C9.07c	896	213	292	2146	630	124	884	902	698	532	470	324
SPAC24C9.08	1383	313	598	6638	1139	175	1480	1483	1245	1645	861	646
SPAC24C9.09	536	118	199	960	403	32	600	655	447	241	389	99
SPAC24C9.10c	578	188	259	2234	634	110	658	706	564	628	543	439
SPAC24C9.11	1360	306	486	2388	692	166	1298	1375	1204	538	457	679
SPAC24C9.12c	12457	3854	6481	20472	7120	2239	15977	15587	16570	7178	6200	8092
SPAC24C9.13c	208	53	87	651	231	42	180	228	241	139	178	198
SPAC24C9.14	499	132	225	8768	2047	517	554	570	457	2230	1808	1964
SPAC24C9.15c	10	5	8	43	25	1	16	33	20	11	16	9
SPAC24C9.16c	165	86	59	408	268	13	121	123	87	84	96	80
SPAC24H6.01c	458	88	81	719	289	17	447	554	382	182	194	92
SPAC24H6.02c	241	46	45	543	150	18	213	241	242	110	107	85
SPAC24H6.03	858	137	131	2137	753	41	747	777	628	497	598	211
SPAC24H6.04	4231	1163	981	12800	4605	417	5669	5360	5454	3678	4265	4414
SPAC24H6.05	688	187	114	799	615	22	986	1206	707	278	845	253
SPAC24H6.06	641	148	106	3495	751	34	676	831	583	984	807	337
SPAC24H6.07	7532	2916	2427	15472	8244	1234	10126	9279	9698	5571	5397	9414
SPAC24H6.08	215	52	37	907	480	24	167	214	202	202	377	212
SPAC24H6.09	1330	305	264	4319	1333	149	1462	1799	1448	1150	1392	1112
SPAC24H6.10c	4835	1474	1353	13732	4954	719	5983	6200	7555	4132	4744	8003
SPAC24H6.11c	675	178	130	1315	372	41	996	908	814	410	394	256
SPAC24H6.12c	628	142	137	1726	666	45	659	744	726	391	772	513
SPAC24H6.13	3300	886	912	3956	1354	292	3904	4493	5503	925	1259	3411
SPAC25A8.01c	3230	814	690	6133	2294	187	3701	4573	4370	1733	2218	1454
SPAC25A8.02	265	81	77	2615	522	56	329	419	331	758	622	533
SPAC25A8.03c	305	80	66	873	220	23	320	455	324	193	241	118
SPAC25B8.01	537	111	99	1558	510	29	374	427	480	302	296	241
SPAC25B8.02	321	81	75	466	214	11	258	309	267	99	140	65
SPAC25B8.03	419	70	112	597	350	32	575	860	511	218	586	213
SPAC25B8.04c	354	68	74	827	340	16	471	525	399	266	403	94
SPAC25B8.05	503	137	122	465	192	28	583	688	621	133	151	304
SPAC25B8.06c	479	109	102	598	260	14	461	533	463	116	221	143
SPAC25B8.07c	99	15	21	168	78	4	109	118	106	46	70	44
SPAC25B8.08	479	86	97	3016	1016	49	512	572	417	657	926	303
SPAC25B8.09	180	41	42	487	162	21	162	246	198	106	158	49
SPAC25B8.10	503	155	179	1935	660	66	550	770	748	437	608	599
SPAC25B8.11	1349	325	264	3631	1176	126	1300	1374	1212	829	914	651
SPAC25B8.12c	5856	2002	1705	15260	6640	337	9031	8732	8308	4641	5820	3777
SPAC25B8.13c	357	77	66	315	177	29	428	398	579	64	277	301
SPAC25B8.14	250	58	55	933	209	23	284	322	250	236	224	175
SPAC25B8.15c	219	66	55	165	100	12	261	283	344	42	54	128
SPAC25B8.16	788	173	160	1562	522	42	836	972	878	388	495	366
SPAC25B8.17	488	127	110	817	360	16	506	658	607	180	340	217
SPAC25B8.18	110	20	14	363	126	5	93	116	66	100	124	31
SPAC25B8.19c	456	125	133	1428	588	50	486	533	439	361	471	361
SPAC25B8.20	40	6	8	106	40	3	36	42	36	21	29	34
SPAC25G10.01	617	123	118	1741	577	44	738	732	639	411	529	286
SPAC25G10.02	69	10	14	124	33	8	30	48	48	24	27	33
SPAC25G10.03	2636	560	569	13790	3595	337	2815	3350	2769	3511	3190	3539
SPAC25G10.04c	179	43	30	578	261	26	178	179	188	108	218	164
SPAC25G10.05c	4807	1381	1110	9308	3346	425	5562	6155	6012	2503	2876	4628
SPAC25G10.06	4430	1179	997	8794	3702	366	4519	4631	4741	2537	2543	3497
SPAC25G10.07c	633	143	89	665	184	32	677	686	538	149	184	85
SPAC25G10.08	13907	3379	2975	34196	13050	1339	14244	14938	15014	8720	8868	13207
SPAC25G10.09c	2904	807	624	6324	2742	240	4748	4100	3422	2710	3234	2417
SPAC25H1.02	304	83	68	1409	540	22	317	346	392	316	570	91
SPAC25H1.03	126	26	39	1434	367	40	120	105	99	370	250	234
SPAC25H1.04	245	70	52	1366	298	33	197	183	196	270	180	226
SPAC25H1.05	389	103	112	559	162	40	463	570	643	158	237	461
SPAC25H1.06	659	143	122	1139	388	29	687	717	695	270	339	198
SPAC25H1.07	4808	1011	892	10054	2991	284	5342	6232	4900	2538	3233	3190
SPAC25H1.08c	1622	410	534	3318	1285	158	2351	2045	2351	1155	896	1575
SPAC25H1.09	8	2	2	16	4	1	13	13	12	4	4	6
SPAC25H1.10c	503	130	95	1353	635	34	378	406	292	280	355	242
SPAC26A3.01	4395	1259	1935	12082	2821	602	6338	6790	4988	3533	2755	2841
SPAC26A3.02	564	112	183	1053	307	73	526	609	462	280	289	229
SPAC26A3.03c	137	32	45	113	70	8	158	183	131	32	60	58
SPAC26A3.04	10345	3747	5047	24753	7844	2742	13592	11487	12606	7449	6291	12768
SPAC26A3.05	14006	3677	5091	38182	15227	1983	17146	17817	15014	10930	15858	12595
SPAC26A3.06	704	175	336	827	413	66	937	859	695	216	276	264
SPAC26A3.07c	7343	1869	3074	18876	6367	1634	8659	6985	8301	5192	4251	7780
SPAC26A3.08	593	186	262	1873	490	125	566	565	607	485	354	289
SPAC26A3.09c	1386	389	499	2950	845	219	1739	2025	1293	819	873	1174
SPAC26A3.10	1549	344	612	5161	1199	297	1657	1953	1555	1256	1093	1222
SPAC26A3.11	875	221	376	2327	848	112	846	1021	915	632	675	564
SPAC26A3.12c	2445	586	960	6168	1256	339	3042	3141	2648	1749	1251	1821
SPAC26A3.13c	730	126	268	10878	574	830	749	720	740	2368	516	5820
SPAC26A3.14c	268	78	52	852	290	28	238	251	219	187	223	158
SPAC26A3.15c	2620	624	670	6039	2067	226	3073	3334	2939	1723	2148	1963
SPAC26A3.16	2225	564	470	12126	5084	347	1952	2047	1728	2974	3155	2124
SPAC26A3.17c	890	230	224	1695	475	96	871	1066	1132	454	352	930
SPAC26F1.01	400	99	84	1366	540	46	503	525	401	367	526	254
SPAC26F1.02	182	39	36	819	272	19	174	177	171	166	161	82
SPAC26F1.03	3950	1001	939	11976	3941	413	4360	3956	5073	3160	2773	4319
SPAC26F1.04c	458	125	57	27118	7410	89	435	635	224	6644	6687	209
SPAC26F1.05	25	4	11	116	27	19	35	41	52	41	49	103
SPAC26F1.06	20347	7989	9694	65536	27758	6974	41063	33790	40053	28621	32918	63845
SPAC26F1.07	3262	987	315	106182	33661	274	4135	4221	1160	34968	31819	1377
SPAC26F1.08c	489	96	81	910	231	25	503	553	380	192	183	97
SPAC26F1.09	1365	282	231	3690	1233	100	1516	1688	1227	970	1247	671
SPAC26F1.10c	702	163	36	3472	1194	10	674	600	133	959	926	35
SPAC26F1.11	9	1	0	147	55	0	6	4	1	26	14	0
SPAC26F1.12c	1285	271	245	2154	1348	63	1230	1329	1184	595	818	695
SPAC26F1.13c	9957	2661	2195	23803	7022	815	13458	13063	13597	7234	6797	10581
SPAC26F1.14c	142	42	55	918	310	18	210	214	153	363	337	93
SPAC26H5.02c	344	65	66	604	148	17	403	403	380	148	122	129
SPAC26H5.03	406	86	86	734	232	25	421	476	430	201	226	95
SPAC26H5.04	799	146	133	4928	1994	66	829	832	726	1080	1876	396
SPAC26H5.05	2696	731	548	9821	3660	217	3027	3289	2847	2824	3319	2340
SPAC26H5.06	471	103	89	555	140	20	511	578	474	126	131	149
SPAC26H5.07c	3556	863	899	10353	3826	305	3818	4099	3549	2397	2655	2215
SPAC26H5.08c	833	265	444	6432	1806	563	1191	1427	1408	1489	1344	2630
SPAC26H5.09c	1738	642	419	11934	4022	262	2337	2442	2008	3021	4100	2678
SPAC26H5.10c	12504	4288	3917	42276	16105	2366	16871	14842	18500	12945	11394	24060
SPAC26H5.11	1112	249	214	2423	612	113	1292	1347	1067	626	648	516
SPAC26H5.12	1523	365	293	4023	1168	95	1794	2003	1556	1030	1141	800
SPAC26H5.13c	466	93	117	775	372	43	496	507	422	180	235	217
SPAC27D7.02c	968	205	171	2572	682	63	1114	1302	959	730	590	372
SPAC27D7.03c	116	25	18	88	52	10	117	132	54	25	48	101
SPAC27D7.04	97	24	12	174	75	7	141	130	93	58	91	58
SPAC27D7.05c	97	20	27	150	79	9	94	117	86	39	57	50
SPAC27D7.06	1191	305	263	2273	1113	104	1352	1445	1359	642	857	828
SPAC27D7.07c	696	179	148	1606	658	62	701	768	705	394	477	609
SPAC27D7.08c	155	40	44	310	90	16	128	225	204	68	69	144
SPAC27D7.09c	880	321	93	107859	20141	316	1547	1537	421	32423	19770	1721
SPAC27D7.11c	1371	597	348	53065	20621	150	2379	2460	4968	12746	17806	2529
SPAC27D7.12c	153	35	36	190	66	13	162	229	140	41	97	101
SPAC27D7.13c	160	41	32	345	143	8	176	176	105	70	96	70
SPAC27D7.14c	3277	686	565	9576	2893	236	3480	3692	3244	2547	2541	1999
SPAC27E2.01	293	70	45	1043	332	29	279	353	228	217	263	133
SPAC27E2.02	519	129	106	647	222	32	593	637	500	169	156	150
SPAC27E2.03c	7807	1912	1542	24173	9104	827	9036	8995	8905	6847	7150	10281
SPAC27E2.04c	21	3	2	101	29	9	16	18	17	18	30	16
SPAC27E2.05	667	184	161	1252	484	56	770	977	828	312	527	370
SPAC27E2.06c	464	102	89	1544	490	15	575	616	509	411	561	113
SPAC27E2.07	263	64	48	553	143	18	312	357	294	135	182	118
SPAC27E2.08	723	124	266	10966	597	867	738	728	794	2386	496	5780
SPAC27E2.09	2427	557	411	6256	2285	252	2338	2337	2227	1530	1664	1873
SPAC27E2.10c	606	129	126	1282	411	34	627	633	620	370	353	487
SPAC27E2.11c	17275	6250	4176	43495	19169	2299	26909	29452	24252	15417	16968	32531
SPAC27E2.12	0	0	0	0	1	0	2	0	1	0	0	0
SPAC27E2.13	1	0	0	0	0	0	0	0	0	0	0	0
SPAC27E2.14	26	6	5	45	9	1	34	20	20	10	7	16
SPAC27F1.02c	3825	852	878	13806	4577	424	4130	4778	4270	3434	3980	4237
SPAC27F1.03c	196	51	51	442	195	20	238	319	221	134	216	114
SPAC27F1.04c	364	73	52	844	251	32	353	329	246	160	227	138
SPAC27F1.05c	66	19	9	150	29	3	101	96	48	42	46	16
SPAC27F1.06c	2431	546	546	4021	2132	203	2723	2337	2523	1212	892	2088
SPAC27F1.07	3798	865	788	11609	3246	261	4079	4719	3795	2957	3115	2665
SPAC27F1.08	795	183	147	4222	1303	82	781	755	594	899	1017	492
SPAC27F1.09c	2543	619	571	11339	3733	302	3206	3093	2825	3082	3295	2848
SPAC27F1.10	0	0	0	5	0	0	1	2	2	0	2	0
SPAC29A4.02c	27968	7699	7520	81469	34838	5330	33872	36094	37219	23873	28298	56372
SPAC29A4.03c	795	217	184	2319	838	77	930	1026	841	602	627	470
SPAC29A4.04c	8994	1982	2125	20390	7950	983	10043	10675	11231	5820	5189	9114
SPAC29A4.05	564	99	119	2184	764	71	604	654	514	567	746	626
SPAC29A4.06c	312	68	55	1345	407	30	277	294	239	255	279	122
SPAC29A4.07	192	38	29	416	133	8	120	138	104	45	64	37
SPAC29A4.08c	2081	488	394	5055	1462	149	1925	2244	1856	1131	1210	1404
SPAC29A4.09	648	168	153	2260	724	78	682	740	836	573	539	561
SPAC29A4.10	617	120	133	1513	547	68	700	766	529	402	445	502
SPAC29A4.11	951	197	166	2493	813	62	1205	1099	893	705	729	373
SPAC29A4.12c	6	0	0	75	25	0	8	41	3	21	86	2
SPAC29A4.13	310	83	92	545	172	17	353	360	343	134	116	108
SPAC29A4.14c	328	101	97	961	241	22	394	379	386	241	222	211
SPAC29A4.15	5125	1227	1171	14384	5665	527	5647	5741	5497	3677	4460	5262
SPAC29A4.16	3193	891	739	7156	2761	234	4466	5166	4133	2188	2360	1907
SPAC29A4.17c	38	9	11	559	159	2	32	42	20	173	159	15
SPAC29A4.18	1040	265	245	2415	927	68	1070	1295	1187	632	947	567
SPAC29A4.19c	696	126	105	1431	366	41	798	828	627	399	359	221
SPAC29A4.20	1421	384	335	1633	598	74	1993	2164	1962	507	524	828
SPAC29A4.22	0	0	0	0	0	0	0	0	0	0	0	0
SPAC29B12.01	3742	796	655	8915	2204	206	3865	4116	3414	2167	2035	1390
SPAC29B12.02c	2360	506	443	4701	1471	148	2308	2474	2002	1083	1204	1058
SPAC29B12.03	961	245	162	5897	1548	117	1026	968	732	1430	1467	946
SPAC29B12.04	3253	885	1410	12185	4181	850	4277	3590	6207	3872	2897	6480
SPAC29B12.05c	124	26	37	225	73	5	133	121	83	52	54	44
SPAC29B12.06c	586	135	88	1231	421	33	601	827	627	298	436	282
SPAC29B12.07	3539	895	709	8825	3662	230	4865	5138	3740	2942	4410	2267
SPAC29B12.08	610	153	180	353	142	39	851	790	885	96	113	239
SPAC29B12.10c	1711	488	428	2499	619	88	2071	2112	2171	586	509	768
SPAC29B12.11c	173	34	28	1294	336	16	138	198	166	325	346	125
SPAC29B12.12	19	4	6	66	16	3	13	27	27	20	14	24
SPAC29B12.13	67	15	8	211	44	4	61	64	44	52	37	30
SPAC29B12.14c	285	73	71	532	130	17	306	300	323	109	86	60
SPAC29E6.01	456	93	92	1926	498	49	491	560	372	539	535	235
SPAC29E6.02	1240	257	220	1429	598	42	1297	1407	1151	388	552	308
SPAC29E6.03c	2730	537	542	4493	1998	132	2771	2925	2511	1029	1522	993
SPAC29E6.04	317	66	62	710	237	26	294	357	282	164	231	200
SPAC29E6.05c	87	26	22	180	104	6	132	172	132	68	106	56
SPAC29E6.06c	3628	869	715	6802	3352	194	4156	4406	4573	1999	2605	2717
SPAC29E6.07	11	2	2	43	14	0	15	8	5	10	10	10
SPAC29E6.08	1343	357	370	13169	4333	482	1245	1061	1152	2715	2261	3072
SPAC29E6.09	163	37	35	375	108	9	186	213	130	82	80	18
SPAC29E6.10c	2631	565	520	6883	2814	271	2518	2580	2049	1437	1842	1328
SPAC2C4.03c	591	130	128	1485	643	43	594	697	582	321	518	459
SPAC2C4.04c	402	116	88	3940	1275	201	391	442	465	878	929	1297
SPAC2C4.05	1169	314	221	7630	2508	210	1161	1494	1183	1979	2319	2283
SPAC2C4.06c	528	159	115	479	224	42	613	625	609	150	119	286
SPAC2C4.07c	771	151	129	5252	1565	86	728	815	548	1329	1402	469
SPAC2C4.08	102	16	18	240	60	11	93	125	88	53	58	39
SPAC2C4.09	194	44	43	974	215	26	234	295	193	285	211	131
SPAC2C4.10c	274	62	59	818	185	27	302	323	232	204	197	193
SPAC2C4.11c	898	288	276	923	318	70	1161	1070	1105	249	198	614
SPAC2C4.12c	490	126	101	671	278	28	549	616	550	209	222	197
SPAC2C4.13	448	98	102	912	411	27	397	456	423	213	272	264
SPAC2C4.14c	669	142	140	1726	460	50	747	821	666	407	422	452
SPAC2C4.15c	558	160	175	3883	1124	95	609	603	567	1105	843	600
SPAC2C4.16c	19158	5753	4724	57282	14153	2323	20426	16499	18479	11627	9036	16801
SPAC2C4.17c	628	146	127	8853	4208	99	826	938	583	2520	4108	721
SPAC2E12.02	1416	320	242	6889	2625	127	1563	1552	1343	1816	2183	915
SPAC2E12.03c	81	30	25	491	127	16	107	118	118	146	130	107
SPAC2E12.05	144	28	17	287	124	14	108	144	83	67	96	65
SPAC2E1P3.01	226	81	46	4817	1898	35	318	443	224	1537	1723	193
SPAC2E1P3.02c	37	11	8	874	52	100	41	33	36	231	39	647
SPAC2E1P3.03c	716	113	252	10942	576	868	745	725	789	2390	547	5760
SPAC2E1P3.04	1104	207	443	3284	777	163	1516	1297	885	992	871	523
SPAC2E1P3.05c	2840	699	1757	4650	1323	488	2506	3485	5058	917	993	3479
SPAC2E1P5.01c	853	190	386	2602	781	172	868	929	901	620	543	629
SPAC2E1P5.02c	87	18	33	276	85	21	92	99	64	74	77	101
SPAC2E1P5.03	1528	315	660	2336	567	184	1543	1562	1305	480	538	646
SPAC2E1P5.04c	208	75	91	1777	435	122	205	288	232	438	347	424
SPAC2E1P5.05	1835	505	913	2507	987	387	2551	2373	2185	856	576	1956
SPAC2F3.01	512	117	147	1395	492	37	644	1025	543	354	576	226
SPAC2F3.02	619	142	163	1488	677	61	617	628	643	416	459	396
SPAC2F3.03c	2426	600	571	2779	846	152	2927	2754	3010	672	544	1942
SPAC2F3.04c	392	89	92	1017	338	36	362	432	419	259	333	203
SPAC2F3.05c	253	78	47	20035	8227	63	257	276	168	5380	6306	202
SPAC2F3.06c	3790	992	866	9702	3502	243	4635	4974	4972	2795	2866	2650
SPAC2F3.07c	0	0	0	0	0	0	0	0	0	0	0	0
SPAC2F3.08	343	83	75	14490	2491	84	545	403	393	3995	2534	734
SPAC2F3.09	2093	568	625	2303	655	232	2842	2438	3401	744	494	1826
SPAC2F3.10	882	206	176	2508	668	59	956	1039	877	678	757	333
SPAC2F3.11	1360	313	239	4443	1371	132	1367	1391	866	1009	1129	1160
SPAC2F3.12c	678	145	114	1024	527	27	816	936	714	309	545	392
SPAC2F3.13c	1475	373	271	2250	975	69	1583	1760	1455	627	974	764
SPAC2F3.14c	534	105	89	1440	460	39	534	546	459	381	450	245
SPAC2F3.15	748	166	147	1470	432	56	828	860	870	393	383	369
SPAC2F3.16	474	113	112	2866	985	70	536	658	584	757	806	599
SPAC2F3.17c	430	102	86	829	358	26	522	527	401	278	327	280
SPAC2F3.18c	322	79	56	557	260	21	306	334	292	143	211	175
SPAC2F7.02c	545	145	94	1354	502	33	651	682	565	364	415	271
SPAC2F7.03c	1523	351	312	3444	1321	132	1972	2088	1689	937	1312	1251
SPAC2F7.04	843	181	141	1346	434	28	841	957	765	329	419	295
SPAC2F7.05c	6019	1839	1434	8996	6320	492	5535	7024	5961	2113	3721	3720
SPAC2F7.06c	10	0	0	33	11	0	12	16	2	4	11	0
SPAC2F7.07c	1616	353	344	4363	1238	130	1675	1893	1675	1128	1126	1052
SPAC2F7.08c	663	155	109	1818	473	35	824	933	749	467	485	417
SPAC2F7.09c	451	108	77	1151	311	32	456	545	469	304	245	175
SPAC2F7.10	405	136	90	1018	289	15	483	571	475	253	219	121
SPAC2F7.11	706	243	192	960	721	79	1182	1603	1425	397	986	906
SPAC2F7.13c	2513	656	590	4510	2068	158	2768	3220	3583	1179	1957	2491
SPAC2F7.14c	677	156	169	1402	512	61	778	901	721	364	419	386
SPAC2F7.15	681	147	115	1676	607	33	717	774	654	424	588	477
SPAC2F7.16c	1932	455	422	5043	1460	152	2376	2350	1850	1376	1251	943
SPAC2F7.17	687	135	137	754	275	40	718	823	614	227	192	286
SPAC2G11.02	1971	437	339	1879	511	66	2291	2386	2226	521	481	506
SPAC2G11.03c	950	195	162	2395	859	44	1059	1374	949	683	1123	357
SPAC2G11.04	260	54	41	511	165	6	289	325	192	115	148	67
SPAC2G11.05c	278	48	38	704	205	23	262	309	227	155	175	76
SPAC2G11.06	984	185	173	2009	966	47	833	894	838	500	628	317
SPAC2G11.07c	2838	797	665	8348	2971	270	3272	3390	3498	2224	2503	2254
SPAC2G11.08c	169	26	45	255	95	11	138	134	138	80	62	44
SPAC2G11.09	1564	377	345	6961	2266	138	1856	2338	1655	1744	2313	1078
SPAC2G11.10c	338	73	45	486	320	14	362	415	290	141	250	89
SPAC2G11.11c	1260	299	277	1076	422	49	1378	1386	1347	258	262	479
SPAC2G11.12	1101	288	229	2320	594	87	1558	1444	1155	636	532	454
SPAC2G11.13	340	58	65	1566	549	23	368	452	247	423	596	126
SPAC2G11.14	1624	344	320	8653	2904	230	1647	1591	1266	2036	2109	1910
SPAC2G11.15c	265	60	51	781	186	26	334	343	271	236	194	282
SPAC2H10.01	155	23	19	222	139	12	127	149	44	61	114	6
SPAC2H10.02c	397	86	60	1283	405	22	419	474	336	305	377	120
SPAC2H10.04	0	0	0	0	0	0	0	0	0	0	0	0
SPAC30.01c	3868	773	636	6048	2278	152	4176	4495	3581	1698	2524	1074
SPAC30.02c	531	141	122	916	302	45	604	642	521	247	286	249
SPAC30.03c	520	105	114	2127	611	97	473	609	590	509	561	1133
SPAC30.04c	3853	1010	704	7643	3137	222	4477	4720	3744	2028	2404	1665
SPAC30C2.02	1413	425	325	1144	367	48	1653	1652	2065	308	261	741
SPAC30C2.03	159	43	18	725	250	24	175	209	133	166	252	161
SPAC30C2.04	6884	1415	1507	15417	8016	663	6691	6726	7365	3635	4583	6688
SPAC30C2.05	358	81	78	919	302	29	299	395	329	199	269	144
SPAC30C2.06c	508	103	114	1360	384	24	495	508	348	305	363	202
SPAC30C2.07	1782	387	338	3839	1082	120	1906	2333	1153	999	1122	656
SPAC30C2.08	1929	439	398	9019	2935	192	2041	2374	2123	2329	3023	2140
SPAC30D11.01c	416	99	88	710	216	28	428	546	438	163	273	108
SPAC30D11.02c	1	0	1	10	1	0	1	0	3	4	2	5
SPAC30D11.03	2432	613	536	2129	705	144	2892	3065	2873	633	446	1707
SPAC30D11.04c	2936	796	628	7677	2669	154	3608	3625	3135	1985	2478	773
SPAC30D11.05	179	39	31	513	143	25	181	209	162	103	111	176
SPAC30D11.06c	524	136	118	988	297	28	685	786	598	244	308	217
SPAC30D11.07	174	45	37	223	113	3	173	196	160	54	84	28
SPAC30D11.08c	1017	224	222	4746	1233	130	1086	1214	1061	1168	1206	1087
SPAC30D11.09	852	180	150	1744	787	39	814	850	759	433	550	215
SPAC30D11.10	589	139	129	1893	437	76	639	624	591	511	393	368
SPAC30D11.11	1482	303	358	2194	602	75	1394	1981	1990	503	621	517
SPAC30D11.12	3404	1177	706	7513	2450	257	3385	3015	3119	2171	1658	2574
SPAC30D11.13	271	65	59	612	252	22	340	301	264	179	199	190
SPAC30D11.14c	1522	348	331	2879	1063	102	1754	1916	1934	832	914	777
SPAC31A2.02	441	96	63	818	322	32	383	417	400	211	179	304
SPAC31A2.03	677	133	101	1689	451	43	552	683	535	387	383	404
SPAC31A2.04c	1036	219	206	4687	1230	108	930	1278	1024	1081	1400	1066
SPAC31A2.05c	1054	194	221	3004	708	114	1165	1263	1030	704	725	847
SPAC31A2.06	1107	200	149	3054	848	44	1190	1203	843	784	939	414
SPAC31A2.07c	2469	579	502	3178	1036	151	2579	2730	2505	782	676	1045
SPAC31A2.08	361	89	68	731	198	22	411	430	362	184	161	134
SPAC31A2.09c	577	113	86	1633	602	33	548	631	455	404	533	269
SPAC31A2.10	502	115	73	790	254	22	525	609	413	194	305	212
SPAC31A2.11c	441	96	92	1045	392	36	589	695	542	299	380	368
SPAC31A2.12	959	318	204	8337	3194	55	1510	1463	1241	2601	2986	450
SPAC31A2.13c	212	32	24	661	161	15	141	206	133	138	145	92
SPAC31A2.14	1184	284	213	2185	627	58	1393	1609	1046	697	681	365
SPAC31A2.15c	410	74	80	744	186	23	426	518	480	193	150	151
SPAC31A2.16	1312	294	220	1999	691	54	1246	1586	1342	536	662	424
SPAC31F12.01	1300	304	281	4707	1468	123	1302	1559	1192	1169	1295	1033
SPAC31G5.01	633	165	251	5597	2066	320	821	767	666	1715	1850	1122
SPAC31G5.02	705	193	317	1479	524	114	772	877	698	332	399	572
SPAC31G5.03	11224	4067	5583	26014	9851	3016	12697	9233	11710	7411	5450	10627
SPAC31G5.04	2473	690	1458	6036	2361	764	2888	2327	3320	1714	1453	3180
SPAC31G5.05c	1986	466	813	5378	2044	407	2006	1994	1791	1352	1406	1696
SPAC31G5.06	40	9	6	118	40	5	53	41	40	36	37	17
SPAC31G5.07	59	14	28	180	62	10	54	66	38	37	55	20
SPAC31G5.08	666	170	214	1664	382	107	546	517	450	327	229	272
SPAC31G5.09c	97	28	54	146	46	18	99	147	102	29	89	61
SPAC31G5.10	115	22	53	168	136	35	116	141	173	53	127	189
SPAC31G5.11	1951	495	722	4541	1345	323	2543	2208	1633	979	871	951
SPAC31G5.12c	168	49	63	1338	379	42	131	166	137	339	362	197
SPAC31G5.13	2067	459	667	12828	4038	554	2026	2257	1809	3297	3423	2595
SPAC31G5.14	1003	229	492	1702	670	169	1054	1207	1292	481	574	695
SPAC31G5.15	960	257	284	3499	1064	70	1148	1129	799	905	1013	369
SPAC31G5.16c	1257	318	473	4379	1548	154	1194	1317	1208	1067	1195	935
SPAC31G5.17c	6358	1962	2974	11717	4804	1315	8286	7267	7676	3591	3546	6088
SPAC31G5.18c	221	55	83	1307	613	63	204	215	183	260	406	173
SPAC31G5.19	1748	525	511	4164	1860	180	2233	2536	1797	1279	1884	801
SPAC31G5.21	377	70	154	2279	736	92	387	438	330	508	712	317
SPAC323.01c	454	118	101	402	225	22	532	610	609	96	223	149
SPAC323.02c	1832	482	436	7818	2379	167	1680	2241	2047	1825	2144	1423
SPAC323.03c	297	71	55	1355	161	46	245	339	336	336	140	292
SPAC323.04	1402	330	304	8209	1423	397	1495	1532	1545	2222	1250	3448
SPAC323.05c	205	43	27	473	150	11	189	226	155	96	118	93
SPAC323.06c	357	94	70	1152	406	26	424	504	393	279	402	173
SPAC323.07c	765	159	176	2530	269	87	932	974	932	722	312	938
SPAC323.08	197	42	39	536	184	18	189	230	147	114	128	101
SPAC328.01c	2527	535	489	8081	2511	205	2440	2766	2331	2014	2226	1165
SPAC328.02	544	134	150	3072	1108	79	614	531	489	746	708	523
SPAC328.03	2739	776	270	85144	24074	1198	2841	2443	1247	25522	20920	10429
SPAC328.04	401	132	65	2570	700	44	477	503	394	757	689	212
SPAC328.05	398	80	87	430	115	15	444	582	429	99	121	58
SPAC328.06	2739	667	553	11953	3831	237	3241	3450	2691	3298	3730	2273
SPAC328.07c	387	103	107	3275	987	80	377	458	447	857	885	677
SPAC328.08c	71	18	16	331	32	10	77	108	111	110	28	60
SPAC328.09	359	112	126	2364	244	104	428	453	681	685	189	998
SPAC328.10c	16598	4862	3926	42933	14531	2032	19738	17061	17710	11134	10399	19425
SPAC32A11.01	253	46	56	1381	198	52	273	256	261	398	143	424
SPAC32A11.02c	775	191	162	7955	5534	158	715	912	633	1864	4302	1057
SPAC32A11.03c	859	209	158	2394	865	97	1010	965	697	612	744	617
SPAC32A11.04c	6912	1598	1541	21427	8970	802	6936	7549	7871	5064	5784	8549
SPAC343.01c	1188	263	226	1820	832	61	1105	1240	1105	464	628	376
SPAC343.02	546	125	107	1663	561	43	629	766	599	430	551	367
SPAC343.03	43	10	9	118	35	2	51	55	40	33	34	31
SPAC343.04c	1010	188	187	5758	1682	118	858	995	829	1372	1566	804
SPAC343.05	3952	912	903	10266	4456	417	4352	4756	4643	2783	3751	3501
SPAC343.06c	391	100	112	3429	893	48	439	498	399	999	820	255
SPAC343.07	11	2	6	38	15	0	12	16	16	8	14	8
SPAC343.08c	103	31	27	303	111	7	119	121	101	66	65	64
SPAC343.09	1540	441	415	15459	3949	587	1773	1855	2034	4925	3957	5244
SPAC343.10	1554	393	312	5069	1982	98	1597	1633	1440	1309	1702	699
SPAC343.11c	1524	336	332	7046	1989	121	1861	1897	1445	2000	2047	957
SPAC343.12	802	314	52	56118	13510	52	1599	688	95	22720	11259	163
SPAC343.13	505	115	95	740	186	35	498	628	447	179	213	132
SPAC343.14c	1821	449	429	4384	1139	228	1666	2000	1880	1046	911	1951
SPAC343.15	748	147	142	1433	375	35	659	740	641	337	279	189
SPAC343.16	4534	992	1091	13529	3364	560	4455	3674	4767	3311	2109	4016
SPAC343.17c	355	85	64	1058	335	36	457	476	382	291	348	301
SPAC343.18	135	31	31	638	192	27	176	187	166	175	140	158
SPAC343.19	670	147	119	1729	451	41	725	786	574	444	526	258
SPAC343.20	92	21	16	415	125	31	46	44	52	52	42	83
SPAC343.21	3	0	4	23	13	0	7	2	11	11	6	13
SPAC3A11.02	1025	239	209	2769	718	69	1112	1326	1053	742	681	393
SPAC3A11.03	185	40	39	391	123	7	167	155	114	92	79	83
SPAC3A11.04	293	80	39	954	195	14	201	256	168	164	158	82
SPAC3A11.05c	324	58	49	2447	769	41	340	368	217	628	696	331
SPAC3A11.06	304	83	33	3966	1165	9	424	386	133	1137	1164	53
SPAC3A11.07	5314	1394	1104	17867	5892	377	6125	3229	3014	4547	2969	1686
SPAC3A11.08	578	154	129	2862	935	99	719	683	733	708	760	729
SPAC3A11.09	650	194	194	8445	2591	170	708	662	702	1924	1436	1244
SPAC3A11.10c	701	133	264	5399	585	155	706	984	681	1456	618	855
SPAC3A11.11c	446	107	84	1488	452	22	556	473	331	378	385	171
SPAC3A11.12c	2351	598	502	13874	5123	381	2621	3083	2835	3819	4867	3478
SPAC3A11.13	621	156	137	1396	646	48	600	715	582	345	444	403
SPAC3A11.14c	597	110	100	1294	323	50	508	576	386	290	215	137
SPAC3A12.02	227	55	34	303	167	9	251	262	182	86	118	67
SPAC3A12.03c	504	139	101	875	296	17	481	541	468	193	203	149
SPAC3A12.04c	399	73	69	695	225	16	361	409	327	126	159	101
SPAC3A12.05c	1811	383	297	4003	1252	103	2046	2206	1676	1050	1167	672
SPAC3A12.06c	1017	264	188	5764	2300	90	1066	1126	768	1283	1573	668
SPAC3A12.07	522	113	104	1057	378	28	625	692	584	289	331	320
SPAC3A12.08	100	33	20	493	118	13	95	113	66	124	110	51
SPAC3A12.09c	121	25	25	165	70	5	166	226	150	46	63	27
SPAC3A12.10	15612	4876	3978	42731	13256	2089	17169	14804	15681	9795	8345	17323
SPAC3A12.11c	936	216	222	2859	1108	106	1005	975	941	803	880	709
SPAC3A12.12	413	76	96	2398	734	86	393	408	310	575	574	539
SPAC3A12.13c	1670	393	350	3188	1680	89	2112	2286	1938	1046	1603	1234
SPAC3A12.14	849	226	149	3701	1456	76	1037	1067	797	1094	1198	692
SPAC3A12.15	1129	222	185	2492	698	62	995	1085	872	537	596	382
SPAC3A12.16c	367	102	100	748	287	20	454	356	416	211	170	146
SPAC3A12.17c	321	87	78	1142	465	27	383	405	382	303	372	222
SPAC3A12.18	3480	996	620	24336	7150	224	3386	3883	3636	5422	5053	1993
SPAC3A12.19	68	11	14	192	95	8	113	77	75	73	77	70
SPAC3C7.01c	1557	367	258	2818	996	73	1418	1833	1241	636	870	443
SPAC3C7.02c	222	45	37	472	184	20	263	281	243	143	180	109
SPAC3C7.03c	235	63	56	654	252	18	305	359	303	147	211	109
SPAC3C7.04	1440	367	334	4956	1011	147	1659	2034	1720	1273	999	1160
SPAC3C7.05c	308	74	39	4304	1630	11	333	410	154	1116	1561	59
SPAC3C7.06c	569	133	92	1745	572	41	644	894	511	463	641	427
SPAC3C7.07c	358	94	75	539	199	15	334	368	332	133	148	123
SPAC3C7.08c	7469	1862	1767	5239	1940	403	8744	8974	10127	1540	1534	3432
SPAC3C7.09	163	46	18	287	107	10	134	189	133	58	85	40
SPAC3C7.10	470	85	87	1320	444	29	347	441	347	276	345	223
SPAC3C7.11c	14130	3677	3425	78464	23635	2674	13755	14030	11920	17577	17145	20845
SPAC3C7.12	1096	229	265	3495	1480	109	1016	1143	944	888	1239	711
SPAC3C7.13c	262	81	77	3262	1200	48	300	439	288	767	930	253
SPAC3C7.14c	2288	1376	1058	8064	4466	518	6361	9485	8928	4484	7376	9636
SPAC3F10.02c	1175	279	216	2165	649	62	1327	1440	1130	537	584	378
SPAC3F10.03	6062	1554	1379	15292	5934	561	7513	7377	7880	4527	4941	6551
SPAC3F10.04	1617	352	323	3378	1719	72	1629	1924	2075	917	1443	876
SPAC3F10.05c	570	115	100	988	354	48	677	791	573	258	287	314
SPAC3F10.06c	545	137	107	871	292	30	798	915	718	271	335	217
SPAC3F10.07c	72	20	13	184	53	13	78	96	51	43	51	33
SPAC3F10.08c	488	124	105	727	347	53	507	532	541	222	219	352
SPAC3F10.09	625	158	127	1340	592	30	581	711	648	331	410	450
SPAC3F10.10c	54	7	20	126	27	4	54	58	51	24	23	15
SPAC3F10.11c	3652	1006	896	9232	3414	333	4077	5286	4783	2324	2840	3350
SPAC3F10.12c	358	78	66	1094	425	38	360	376	331	273	344	240
SPAC3F10.13	1095	258	221	9356	2800	201	1314	1579	1188	3045	3136	2511
SPAC3F10.15c	178	46	39	128	72	27	224	295	283	50	93	303
SPAC3F10.16c	2077	616	446	1744	649	103	2970	3010	2923	541	555	1063
SPAC3F10.17	1259	298	272	1883	631	98	1336	1175	1074	423	390	461
SPAC3F10.18c	2910	1036	818	4411	3158	285	2729	2735	2117	1308	1728	2031
SPAC3F10.19	450	120	126	4340	1116	124	498	556	581	1257	1110	1395
SPAC3G6.01	3060	709	653	5455	2507	197	3317	3442	2938	1375	1915	1946
SPAC3G6.02	392	116	112	1051	665	38	421	433	365	254	341	283
SPAC3G6.03c	520	134	108	1526	549	35	638	735	643	419	548	389
SPAC3G6.04	846	187	242	607	330	44	926	906	999	171	209	268
SPAC3G6.05	384	80	185	2877	611	146	364	460	1021	486	552	2567
SPAC3G6.06c	526	116	119	1338	666	33	482	453	488	330	341	150
SPAC3G6.07	1	1	0	343	148	0	1	9	0	73	143	1
SPAC3G6.08	279	85	61	690	297	21	313	403	387	200	277	249
SPAC3G6.09c	1330	300	283	4855	1687	107	1405	1620	1156	1230	1597	731
SPAC3G6.10c	137	26	22	544	180	10	173	168	129	161	149	106
SPAC3G6.11	675	152	110	935	278	28	747	845	653	183	255	137
SPAC3G6.13c	736	354	219	1672	1011	86	1320	1120	1018	724	834	1034
SPAC3G9.01	340	80	133	673	233	50	351	405	281	152	196	72
SPAC3G9.02	194	42	74	339	106	29	145	166	135	82	80	79
SPAC3G9.03	5052	1752	2412	8493	3225	869	6560	5969	6022	2595	2196	4467
SPAC3G9.04	203	57	87	278	106	18	199	266	220	87	99	32
SPAC3G9.05	759	218	326	1610	479	83	825	803	739	363	352	160
SPAC3G9.06	4728	1014	1791	12821	4988	824	4190	4577	4448	2885	3823	4417
SPAC3G9.07c	361	86	128	555	249	46	367	404	312	163	177	95
SPAC3G9.08	203	52	81	339	135	21	213	218	203	82	81	31
SPAC3G9.09c	4837	1166	2061	11699	4548	950	5580	5058	6104	3337	3390	5971
SPAC3G9.10c	425	85	151	482	222	50	467	504	452	136	150	284
SPAC3G9.11c	32	7	18	152	25	9	62	72	46	49	45	28
SPAC3G9.12	1077	232	370	2614	799	168	1313	1387	1018	692	812	599
SPAC3G9.13c	431	96	107	1107	296	50	425	386	294	267	255	247
SPAC3G9.14	1132	308	380	2366	938	230	1738	1699	1279	796	838	977
SPAC3G9.15c	1162	273	465	3105	990	215	1194	1229	1205	784	663	1054
SPAC3G9.16c	213	45	73	444	152	21	215	269	214	105	126	60
SPAC3G9.17	149	34	53	157	55	11	144	172	133	37	44	46
SPAC3H1.01c	866	190	150	1475	486	43	706	797	642	310	365	209
SPAC3H1.02c	1963	448	373	4703	1865	137	1855	2431	1770	1106	1608	1075
SPAC3H1.03	184	45	33	409	140	13	158	206	148	119	114	83
SPAC3H1.04c	838	189	161	2751	944	80	1023	1016	794	711	728	460
SPAC3H1.05	3501	794	691	10997	3685	288	3413	3972	3158	2422	2889	2646
SPAC3H1.06c	837	235	349	1182	494	165	1066	1422	2670	339	621	2430
SPAC3H1.07	6475	2588	3276	14314	9191	1581	8125	8268	13046	4626	6000	13973
SPAC3H1.08c	288	56	54	701	229	17	212	232	165	174	138	58
SPAC3H1.09c	1736	420	356	4361	1613	114	1764	2107	1932	997	1357	821
SPAC3H1.10	453	114	73	669	235	25	504	474	420	170	179	140
SPAC3H1.11	839	135	153	930	289	50	1222	818	524	256	306	300
SPAC3H1.12c	746	181	158	2762	918	75	711	733	631	582	644	379
SPAC3H1.13	321	61	64	435	151	14	317	360	315	74	132	75
SPAC3H1.14	133	36	33	401	98	13	117	176	158	101	119	56
SPAC3H5.04	529	98	115	2536	409	62	495	518	397	552	400	459
SPAC3H5.05c	5249	1715	1118	6333	2043	313	5912	4634	4758	1792	1510	2480
SPAC3H5.06c	1936	437	404	2849	1172	117	1977	2139	2091	711	1124	975
SPAC3H5.07	11423	3441	2423	22473	7820	1128	11909	11492	11238	5556	5573	10516
SPAC3H5.08c	1286	316	288	3628	1117	78	1434	1567	1337	963	989	344
SPAC3H5.09c	2392	544	467	5832	1843	150	2978	3009	2459	1550	1834	883
SPAC3H5.10	7550	2550	1809	16742	7516	821	7538	6485	7079	4344	3599	6855
SPAC3H5.11	382	89	76	1334	418	26	394	431	354	339	337	122
SPAC3H5.12c	22667	7059	5602	64771	21289	3012	20888	18655	19796	13247	11000	20012
SPAC3H5.13	233	42	39	305	173	21	200	232	176	68	98	71
SPAC3H8.02	1171	314	269	2561	1085	107	1662	1695	1644	840	1055	966
SPAC3H8.03	244	51	43	454	178	15	301	306	290	124	179	185
SPAC3H8.04	661	114	78	9045	2281	137	622	669	472	2115	2152	1022
SPAC3H8.05c	1358	309	244	3120	791	94	1355	1510	1213	719	658	498
SPAC3H8.06	957	253	244	4312	1405	319	1169	1287	1105	966	990	1971
SPAC3H8.07c	360	72	69	752	385	28	371	420	373	183	300	325
SPAC3H8.08c	385	98	76	1020	475	37	388	458	383	254	355	234
SPAC3H8.09c	340	94	73	2600	1848	80	308	488	317	538	1332	567
SPAC3H8.10	2125	486	422	8137	2899	212	2186	2604	2361	1917	2411	2332
SPAC458.02c	6091	1267	1195	17006	5664	558	6293	7488	6995	3825	5158	6266
SPAC458.03	638	132	126	2399	863	46	667	805	676	552	809	280
SPAC458.04c	38	9	3	300	75	7	56	53	20	75	53	15
SPAC458.05	616	136	125	2370	701	48	638	787	507	566	728	236
SPAC458.06	128	23	38	1037	332	52	130	137	143	268	277	408
SPAC458.07	698	127	134	2057	856	60	529	577	427	468	510	330
SPAC4A8.02c	173	37	24	650	199	10	145	191	149	160	203	72
SPAC4A8.03c	511	108	109	794	236	29	526	583	505	205	213	115
SPAC4A8.04	979	224	199	10465	1493	80	1211	1358	904	2671	1935	303
SPAC4A8.05c	3277	744	529	5314	2262	284	3228	3718	2701	1224	2380	2443
SPAC4A8.06c	1510	331	323	3427	983	104	1745	1991	1685	931	816	920
SPAC4A8.07c	870	183	183	794	244	39	1016	1110	896	210	183	169
SPAC4A8.08c	1213	254	191	1249	532	44	1226	1539	1252	335	539	384
SPAC4A8.09c	624	130	121	2295	701	46	559	681	567	488	521	327
SPAC4A8.10	804	127	169	2441	608	68	591	966	960	464	650	565
SPAC4A8.11c	23795	5898	5779	45825	23013	1915	26861	21537	27656	11173	17255	21310
SPAC4A8.12c	911	176	138	2527	790	36	652	760	615	510	527	210
SPAC4A8.13c	1345	334	316	4418	1884	103	1288	1374	1333	1094	1318	864
SPAC4A8.14	1610	378	401	5854	2458	140	1739	2073	2054	1393	2041	1468
SPAC4A8.15c	2525	688	682	6945	3232	379	3404	3213	3219	2437	2621	2578
SPAC4A8.16c	16241	4222	3417	43298	14186	1616	19029	18974	19679	12192	10669	17927
SPAC4C5.01	1024	244	254	1865	728	88	880	1022	913	425	543	602
SPAC4C5.02c	614	124	137	2164	857	49	557	682	589	507	632	520
SPAC4C5.03	682	150	137	2669	1083	64	662	939	621	601	795	411
SPAC4C5.04	377	67	48	531	215	20	353	479	364	163	219	257
SPAC4D7.01c	3098	662	528	7527	2133	168	2931	3480	2692	1803	2166	1295
SPAC4D7.02c	359	105	41	4070	1426	16	384	405	125	996	1148	74
SPAC4D7.03	661	157	159	1651	414	68	841	1034	779	432	531	570
SPAC4D7.04c	828	172	155	1605	633	37	808	952	780	341	537	349
SPAC4D7.05	7585	1722	1715	18390	6395	905	8974	9889	9657	5497	5690	9173
SPAC4D7.06c	437	114	127	949	469	30	437	492	421	201	309	233
SPAC4D7.07c	690	133	125	1439	413	49	713	843	597	323	421	239
SPAC4D7.08c	5601	1389	1273	7875	2882	335	5750	6536	6693	1956	2472	3504
SPAC4D7.09	2361	595	550	4444	1903	186	2039	2099	2304	1025	1167	1384
SPAC4D7.10c	403	105	89	1721	468	40	526	606	504	563	514	290
SPAC4D7.11	352	62	58	917	243	22	348	302	261	190	186	59
SPAC4D7.12c	634	140	135	1258	510	40	613	602	538	317	266	271
SPAC4D7.13	1875	436	368	5619	2076	163	1915	2022	1766	1344	1644	936
SPAC4D7.14	223	54	51	715	398	19	255	240	239	189	209	100
SPAC4D7.15	31	7	8	74	19	5	36	24	20	14	17	19
SPAC4F10.02	650	139	111	2270	721	36	598	726	560	492	709	321
SPAC4F10.03c	497	145	103	1052	300	28	505	505	414	254	228	153
SPAC4F10.04	379	83	81	1207	384	24	324	393	312	327	278	185
SPAC4F10.05c	122	30	26	237	108	14	124	162	105	59	55	48
SPAC4F10.06	1269	279	307	1734	692	110	1598	1636	1514	499	512	980
SPAC4F10.07c	577	140	121	6516	1743	133	637	654	503	1739	1789	1287
SPAC4F10.08	50	10	7	285	78	4	66	55	61	76	91	45
SPAC4F10.09c	2869	681	638	2072	1103	121	3681	3621	3375	576	810	1188
SPAC4F10.10c	1438	296	340	3205	1025	79	1483	1525	1741	776	765	833
SPAC4F10.11	921	219	188	2095	603	57	1008	1144	976	510	649	374
SPAC4F10.12	269	52	51	452	113	14	249	300	271	105	127	86
SPAC4F10.13c	3104	788	637	6553	4548	207	3907	4315	3933	1907	4793	1813
SPAC4F10.14c	15815	3848	3239	28356	16090	1321	17747	16787	16734	7577	10248	12136
SPAC4F10.15c	302	91	64	608	319	19	338	297	299	207	211	109
SPAC4F10.16c	771	195	164	1476	409	51	876	941	656	370	343	277
SPAC4F10.17	2	2	0	88	39	2	1	3	0	19	15	7
SPAC4F10.18	932	207	158	2977	1155	72	970	952	766	695	930	519
SPAC4F10.19c	126	26	27	350	106	8	150	183	114	103	109	41
SPAC4F10.20	1459	435	97	13347	5037	79	1844	1679	397	3639	3442	392
SPAC4F10.22	24	9	2	50	29	0	26	33	9	16	20	5
SPAC4F8.01	655	154	171	1627	579	77	630	716	632	406	433	367
SPAC4F8.02c	799	201	165	2250	778	61	835	934	725	495	699	315
SPAC4F8.03	848	229	196	3273	1333	114	1066	1185	1205	873	1011	1180
SPAC4F8.04	1366	297	278	1323	494	80	1350	1336	1166	263	287	382
SPAC4F8.05c	452	104	107	737	389	22	406	479	420	157	244	146
SPAC4F8.06	265	72	80	743	307	37	311	308	314	244	260	183
SPAC4F8.07c	11052	3515	3643	39108	15226	1866	13075	11959	14166	10110	10800	13972
SPAC4F8.08	0	1	2	23	16	3	3	2	2	7	9	4
SPAC4F8.10c	394	110	84	2155	629	48	319	392	364	409	352	239
SPAC4F8.11	715	161	130	1058	315	24	675	787	609	234	244	82
SPAC4F8.12c	6400	1454	1257	15797	5462	356	7361	7457	6452	4262	4871	2990
SPAC4F8.13c	1907	453	326	3616	1049	118	2206	2565	1856	931	1053	734
SPAC4F8.14c	6321	1631	1481	14588	7214	520	5634	4937	5737	3271	4328	3672
SPAC4F8.15	899	147	214	1284	531	57	1006	806	817	291	393	153
SPAC4G8.02c	482	132	96	800	465	36	510	522	479	184	329	304
SPAC4G8.03c	276	62	42	626	235	32	243	295	238	139	307	110
SPAC4G8.04	932	190	199	3042	790	90	1041	1346	945	682	885	720
SPAC4G8.05	712	132	163	2903	622	60	625	699	622	592	523	379
SPAC4G8.06c	1121	259	189	2014	641	60	1004	1076	993	448	425	500
SPAC4G8.07c	1102	266	248	1643	602	68	1129	1304	1180	421	458	495
SPAC4G8.08	306	71	66	675	232	26	338	403	344	191	221	156
SPAC4G8.09	1021	216	154	2333	866	53	1044	1088	775	551	726	270
SPAC4G8.10	184	34	27	1918	490	17	137	146	151	385	318	87
SPAC4G8.11c	84	16	14	223	86	6	112	101	100	39	88	20
SPAC4G8.12c	280	50	34	546	144	14	268	291	231	127	118	71
SPAC4G8.13c	806	218	198	3016	944	117	1050	1436	856	833	1073	817
SPAC4G9.02	297	56	54	533	221	16	311	335	245	105	159	57
SPAC4G9.03	2803	806	692	7938	3116	349	3650	2967	3640	2598	2540	3991
SPAC4G9.04c	703	171	174	3345	968	72	929	1050	855	1040	942	696
SPAC4G9.05	28	8	4	38	16	1	21	35	15	5	16	12
SPAC4G9.06c	465	88	84	1192	407	27	509	516	526	331	345	229
SPAC4G9.07	21	5	15	44	9	4	32	62	16	14	22	4
SPAC4G9.08c	2506	593	596	4101	1417	161	2890	2841	2913	1062	1041	1701
SPAC4G9.09c	4824	1215	1165	12962	4861	428	5311	5583	5737	3512	4095	4410
SPAC4G9.10	555	176	186	1735	531	102	678	688	950	500	487	1049
SPAC4G9.11c	602	120	122	3829	1222	51	603	749	553	992	1168	452
SPAC4G9.12	570	145	126	2020	802	54	600	779	807	560	701	637
SPAC4G9.13c	400	79	84	2206	705	53	414	452	322	493	643	242
SPAC4G9.14	427	90	87	888	237	20	345	484	365	173	221	131
SPAC4G9.15	1917	539	401	5179	1024	114	2558	2393	2366	1625	908	1876
SPAC4G9.16c	16656	5564	3846	38279	14584	1745	17692	18327	17721	9385	10107	17469
SPAC4G9.17c	833	183	145	1698	693	34	964	963	837	431	530	290
SPAC4G9.19	75	16	25	512	125	16	106	103	100	128	146	30
SPAC4G9.20c	535	135	113	312	84	20	529	489	626	73	80	153
SPAC4G9.22	187	50	36	2063	1014	19	164	281	121	502	818	186
SPAC4H3.01	2266	522	424	8989	2709	309	2545	3055	2077	2484	2173	2864
SPAC4H3.02c	289	61	55	1154	290	42	284	317	219	251	287	210
SPAC4H3.03c	41	18	6	6553	1892	2	42	67	12	1641	1683	22
SPAC4H3.04c	49	10	8	249	55	4	46	48	24	65	56	9
SPAC4H3.05	457	105	76	879	260	19	556	585	407	225	217	61
SPAC4H3.06	263	50	42	545	201	18	220	311	245	113	160	186
SPAC4H3.07c	959	215	218	2710	930	106	999	1141	1009	663	875	845
SPAC4H3.08	55	13	1	1406	409	2	37	69	6	303	294	7
SPAC4H3.09	534	127	145	1925	600	61	482	667	641	424	526	615
SPAC4H3.10c	53338	17580	20406	128898	56634	11597	87894	63744	74951	41865	49345	82726
SPAC4H3.11c	1169	211	243	3020	1095	105	1167	1336	1351	782	1035	701
SPAC4H3.12c	0	0	1	4	1	0	1	2	2	1	1	4
SPAC4H3.13	138	36	20	359	140	12	133	163	108	85	134	58
SPAC4H3.14c	543	96	112	1572	407	67	531	538	445	401	255	183
SPAC4H3.16	124	32	21	274	80	7	126	147	112	72	68	54
SPAC4H3.17	10	4	2	290	84	3	10	10	3	72	68	59
SPAC513.01c	37112	11283	9424	78401	32250	4175	42711	38791	39830	20028	21184	33754
SPAC513.02	49	11	9	1528	1526	6	39	65	20	380	1187	14
SPAC513.03	83	15	14	20	25	0	53	75	38	5	27	1
SPAC513.04	3	0	1	5	2	0	3	2	0	0	0	0
SPAC513.05	905	201	125	2262	622	42	918	959	710	579	708	214
SPAC513.06c	265	64	51	707	240	18	333	417	288	219	292	118
SPAC513.07	670	138	130	7916	2479	223	1069	1142	1365	2306	2938	2229
SPAC521.02	917	144	170	3065	698	119	788	733	475	679	410	398
SPAC521.03	1328	307	311	18334	2267	687	1238	1249	1276	3782	2711	4769
SPAC521.04c	681	157	113	3196	851	56	779	782	438	728	664	288
SPAC521.05	11652	3796	2872	26277	9691	1593	18943	15364	16047	9529	9043	18424
SPAC56E4.02c	91	19	24	318	87	11	137	130	104	98	87	58
SPAC56E4.03	3686	1012	1330	18385	3583	824	3915	4250	5798	5443	3146	7821
SPAC56E4.04c	26108	5967	5877	64333	20314	2051	24499	25454	31673	12928	16399	22281
SPAC56E4.05	735	138	154	1240	476	57	685	872	773	270	319	404
SPAC56E4.06c	607	131	159	1758	586	46	779	869	707	522	518	273
SPAC56E4.07	399	93	105	906	367	53	526	475	566	262	341	418
SPAC56F8.02	1133	283	240	2902	901	85	1489	1397	1121	852	847	450
SPAC56F8.03	9078	2010	1871	19899	13204	705	8886	8680	9099	5263	7261	6336
SPAC56F8.04c	581	166	128	1423	582	46	595	702	657	354	527	455
SPAC56F8.05c	3561	689	867	11888	3269	534	3376	3312	4676	2652	2722	5529
SPAC56F8.06c	284	61	61	583	245	14	282	318	298	165	181	112
SPAC56F8.07	547	121	99	989	324	27	430	563	535	233	252	230
SPAC56F8.08	807	200	222	1971	648	59	952	1029	1103	501	600	524
SPAC56F8.09	619	179	127	588	247	36	555	551	553	148	121	176
SPAC56F8.10	1987	511	428	3197	1643	165	2055	2162	2188	825	1054	995
SPAC56F8.11	426	104	84	2520	637	88	412	513	441	604	512	612
SPAC56F8.12	3	0	2	10	8	0	4	3	4	2	8	18
SPAC56F8.13	35	4	6	71	22	4	42	34	33	16	18	27
SPAC56F8.14c	49	8	15	307	53	19	75	57	71	83	33	107
SPAC56F8.15	28	5	10	94	15	3	36	43	48	40	20	33
SPAC56F8.16	500	114	152	1070	459	74	609	601	817	406	397	769
SPAC57A10.02	969	266	216	2427	901	75	1264	1361	1008	672	852	377
SPAC57A10.03	258	84	57	277	191	7	210	316	339	82	162	121
SPAC57A10.04	36	12	10	127	49	6	46	45	38	18	36	26
SPAC57A10.05c	396	122	93	1996	667	51	571	652	726	637	812	573
SPAC57A10.06	2	3	1	10	4	0	4	1	10	2	2	3
SPAC57A10.07	666	118	130	755	242	32	564	717	654	119	195	153
SPAC57A10.08c	125	39	37	379	90	7	139	158	117	83	94	25
SPAC57A10.09c	915	203	116	8487	3268	65	902	847	536	2073	2049	393
SPAC57A10.10c	4288	838	923	5912	3317	324	4383	5313	4924	1666	1973	4045
SPAC57A10.11c	1050	221	168	2893	1054	46	1016	955	852	738	893	338
SPAC57A10.12c	6609	1970	1782	9975	4310	770	9907	10706	11172	3401	3471	9333
SPAC57A10.14	324	77	63	557	178	15	318	426	268	135	178	119
SPAC57A7.04c	9388	3700	3145	19354	9428	1720	17150	14523	19816	7589	7826	20686
SPAC57A7.05	234	46	66	3569	855	112	231	205	223	1019	853	994
SPAC57A7.06	3943	947	872	4276	2054	244	4359	4126	3681	1098	1095	1708
SPAC57A7.07c	389	68	86	708	258	35	374	469	428	179	249	130
SPAC57A7.08	1393	384	310	9316	2827	257	1555	1752	1370	2862	2581	2212
SPAC57A7.09	292	66	53	929	323	25	319	395	262	219	284	131
SPAC57A7.10c	5205	1201	928	13896	6461	306	5636	6607	5478	3922	6414	3520
SPAC57A7.11	1884	484	351	4690	1710	116	2262	2423	2125	1345	1819	886
SPAC57A7.12	10855	2756	2588	21942	9941	1217	12465	12498	13406	5858	6467	12271
SPAC57A7.13	468	118	110	1076	391	41	529	565	545	314	281	221
SPAC57A7.15c	72	11	8	246	111	3	76	86	57	49	79	60
SPAC589.02c	652	145	202	1675	491	79	627	647	482	383	452	193
SPAC589.03c	117	29	50	192	75	7	141	147	132	60	52	44
SPAC589.04	381	92	123	694	291	23	440	558	398	201	276	106
SPAC589.05c	235	63	119	470	192	37	259	377	246	114	183	155
SPAC589.06c	3892	1164	1959	17038	5365	1549	4369	5222	5084	4424	4570	7129
SPAC589.07c	95	20	38	829	268	24	92	116	93	190	270	102
SPAC589.08c	75	20	27	251	85	11	75	124	84	82	83	38
SPAC589.09	590	123	286	1767	488	95	476	736	853	328	489	345
SPAC589.10c	11859	3946	5838	27162	9144	2691	17287	15674	15711	7813	7411	15344
SPAC589.11	49	9	15	83	24	3	46	45	26	22	20	10
SPAC589.12	3061	736	1171	5657	1918	360	3663	4016	3885	1612	1654	1814
SPAC5D6.01	3671	1202	858	6109	1793	364	4084	3714	3654	1728	1325	2199
SPAC5D6.02c	138	38	30	274	111	6	132	181	149	47	117	29
SPAC5D6.04	718	194	192	5234	1791	136	864	1096	782	1296	1350	901
SPAC5D6.05	522	94	97	936	312	26	490	567	527	217	292	298
SPAC5D6.06c	122	20	24	186	68	4	90	136	80	31	59	15
SPAC5D6.07c	245	58	45	2321	615	27	288	341	221	436	565	49
SPAC5D6.08c	88	17	23	132	62	3	86	101	101	30	45	47
SPAC5D6.09c	129	48	20	281	217	7	182	129	75	57	107	12
SPAC5D6.10c	0	0	0	0	0	0	0	0	0	0	1	0
SPAC5D6.12	671	200	140	2121	791	71	860	908	804	623	663	472
SPAC5D6.13	662	171	142	1562	753	45	679	716	630	363	484	268
SPAC5H10.01	68	14	18	193	44	4	73	84	53	33	48	36
SPAC5H10.02c	12	8	4	101	61	0	10	21	10	20	40	5
SPAC5H10.03	3272	763	1307	4634	2290	592	5350	4580	6673	1629	2453	7316
SPAC5H10.04	22	2	2	31	14	1	36	18	9	3	9	8
SPAC5H10.05c	245	56	71	559	264	17	226	283	387	115	170	150
SPAC5H10.06c	675	213	247	1378	289	96	1039	959	1662	555	255	1224
SPAC5H10.07	5	1	2	25	2	0	11	13	18	7	0	8
SPAC5H10.08c	495	121	154	1415	413	44	434	601	585	295	405	339
SPAC5H10.09c	196	36	35	361	148	13	201	219	217	91	100	78
SPAC5H10.10	409	76	185	1445	356	103	352	450	811	303	270	649
SPAC5H10.11	19	3	0	102	16	2	11	16	12	29	10	12
SPAC5H10.12c	543	142	118	1285	443	44	707	806	794	308	390	399
SPAC5H10.13c	1185	217	263	1320	494	59	1408	1449	1012	296	435	207
SPAC607.02c	618	127	150	722	456	47	547	707	634	160	221	246
SPAC607.03c	2328	710	643	4761	1727	285	2621	2553	3113	1291	1152	2623
SPAC607.04	502	126	103	760	275	28	525	657	495	161	229	214
SPAC607.05	2121	481	448	7854	2861	171	2280	2845	2141	1840	2939	1516
SPAC607.06c	620	136	134	1187	490	40	594	695	532	244	372	325
SPAC607.07c	632	132	122	2530	706	64	571	664	503	509	610	418
SPAC607.08c	554	124	43	4481	1715	26	466	451	153	927	948	84
SPAC607.09c	239	70	34	1988	692	20	185	241	124	392	324	73
SPAC607.10	600	146	78	1923	534	51	575	616	323	462	449	317
SPAC630.03	2994	702	592	9399	3459	202	2687	2735	2362	2096	2565	1247
SPAC630.04c	121	30	33	213	53	8	141	189	104	52	66	30
SPAC630.05	440	86	93	1401	453	20	455	617	374	364	424	88
SPAC630.06c	303	81	87	518	213	17	360	441	355	130	172	170
SPAC630.07c	159	28	26	610	134	8	203	241	136	161	130	64
SPAC630.08c	3366	1008	874	6678	2511	390	4307	4469	4519	1880	2031	3541
SPAC630.09c	569	134	103	1675	618	25	637	684	520	493	644	175
SPAC630.10	520	119	103	974	429	17	480	538	535	233	301	127
SPAC630.11	205	71	46	527	193	14	206	231	175	133	157	99
SPAC630.12	641	160	146	1176	387	34	582	742	612	260	285	250
SPAC630.13c	1889	410	341	3232	998	67	1974	2057	1828	822	844	427
SPAC630.14c	2128	523	455	6964	2935	192	2260	2532	2448	1744	2403	1580
SPAC630.15	6	1	4	14	4	1	6	7	4	4	2	4
SPAC631.01c	1359	280	307	4052	1291	114	1410	1501	1554	974	1330	1467
SPAC631.02	2212	523	438	12044	5790	391	2371	2404	2147	3085	4730	4743
SPAC637.03	97	45	31	6973	2870	11	107	231	85	1538	2413	35
SPAC637.04	1313	302	231	4168	1651	123	1293	1548	1364	973	1516	821
SPAC637.05c	3915	999	942	9875	4506	301	4218	4463	4261	2717	4027	2858
SPAC637.06	1006	240	291	2660	1319	129	1149	1469	1170	664	1073	836
SPAC637.07	7523	1945	1722	16048	6607	830	9531	9316	10145	4781	4892	9765
SPAC637.08	917	233	185	2092	922	45	969	1124	1133	628	727	612
SPAC637.09	1465	406	375	1801	480	85	1962	2178	1996	577	322	1123
SPAC637.10c	941	219	202	3989	1245	106	1012	1100	931	986	1218	797
SPAC637.11	742	168	144	1162	444	49	855	870	746	271	381	267
SPAC637.12c	663	158	99	1419	456	36	723	800	656	326	346	193
SPAC637.13c	1413	398	161	12122	3908	69	1381	1534	715	3088	3275	386
SPAC644.04	382	68	72	698	212	19	478	575	505	182	181	103
SPAC644.05c	453	101	103	586	289	18	396	453	587	171	234	365
SPAC644.06c	564	137	113	2146	593	69	857	1070	765	764	901	751
SPAC644.07	468	126	91	1236	385	46	509	489	358	311	359	131
SPAC644.08	234	72	52	848	293	14	273	289	203	166	257	100
SPAC644.09	491	117	61	2357	491	50	470	595	444	616	478	591
SPAC644.10	194	35	30	271	91	8	156	187	160	43	58	39
SPAC644.11c	680	163	143	1389	436	35	792	790	646	347	483	357
SPAC644.12	1657	396	329	3874	1399	146	1722	1982	1799	921	1068	1085
SPAC644.13c	325	83	76	1020	320	17	316	382	335	218	241	146
SPAC644.14c	462	106	137	965	551	66	630	579	647	215	384	390
SPAC644.15	4237	1071	1022	6694	2390	473	3397	2691	3436	1572	1107	2317
SPAC644.16	1563	433	401	4101	1018	182	1752	1924	1615	1038	962	1274
SPAC644.17c	714	161	178	2547	813	80	729	780	683	678	674	632
SPAC644.18c	330	76	70	1040	354	38	355	384	330	272	257	192
SPAC652.01	139	43	61	407	139	15	148	182	148	86	139	62
SPAC664.01c	1191	241	240	2724	953	79	1146	1290	1089	684	677	463
SPAC664.02c	936	183	198	1776	824	69	869	1017	1011	451	570	403
SPAC664.03	1623	396	395	4946	1397	155	1789	2004	1763	1370	1382	1249
SPAC664.04c	7917	2394	1811	15868	6197	746	12780	10092	10325	5649	5200	9143
SPAC664.05	19328	7363	5955	49196	19981	3569	25275	19625	21885	18713	13503	27813
SPAC664.06	2684	718	655	2573	816	188	3601	3480	3142	754	673	1652
SPAC664.07c	177	45	44	636	145	13	208	249	199	161	149	92
SPAC664.08c	1281	356	263	1202	388	104	1578	1700	1372	323	251	1032
SPAC664.09	980	246	274	2345	939	116	1127	1190	1188	631	713	847
SPAC664.10	971	202	166	3622	1227	120	1015	1079	846	851	976	750
SPAC664.11	21332	5733	5452	114806	31791	5074	30132	24072	23072	38037	28979	43143
SPAC664.12c	90	21	19	219	73	13	91	114	107	55	74	50
SPAC664.13	39	8	13	273	68	27	31	53	44	63	71	148
SPAC664.14	1205	304	350	5549	1281	338	1519	1680	1748	1610	905	2726
SPAC664.15	584	140	108	4267	1364	73	659	608	458	1172	1273	603
SPAC683.02c	653	143	147	518	212	43	773	833	889	179	122	489
SPAC683.03	1	0	0	1	0	0	0	0	0	0	0	0
SPAC688.02c	291	60	100	496	116	28	257	314	253	85	109	64
SPAC688.03c	58	28	20	366	104	7	73	84	51	95	134	21
SPAC688.04c	382	105	148	5212	1997	56	396	555	267	1372	1827	149
SPAC688.06c	131	24	43	263	65	15	140	168	128	64	66	52
SPAC688.07c	2483	528	903	8152	2697	458	2333	2441	2134	1858	2353	1621
SPAC688.08	995	172	354	1943	591	81	1061	1178	942	471	681	299
SPAC688.09	465	98	147	1195	345	56	550	545	420	320	309	198
SPAC688.10	545	133	180	1582	347	79	633	674	551	457	350	233
SPAC688.11	3594	948	1166	12395	4940	344	4423	4390	3423	3445	4819	1812
SPAC688.12c	862	188	316	2354	1026	156	899	1106	1005	626	755	856
SPAC688.13	134	24	51	1247	273	50	126	162	126	236	242	105
SPAC688.14	605	118	228	738	266	74	602	684	526	200	230	323
SPAC688.16	147	37	58	347	167	20	175	179	206	88	118	134
SPAC694.02	14112	3244	2847	35205	14473	1016	16871	17029	16133	10271	12036	11774
SPAC694.03	201	43	33	472	135	16	130	161	137	106	102	100
SPAC694.04c	2050	365	327	1844	1588	57	1858	2151	1975	437	1208	705
SPAC694.05c	6680	3374	1910	16867	7140	854	10587	7982	8078	6039	5270	8887
SPAC694.06c	1344	259	297	1054	298	48	1307	1371	1495	294	289	274
SPAC6B12.02c	1536	294	262	5241	1782	121	1492	1645	1381	1249	1512	863
SPAC6B12.03c	4	0	0	309	87	0	2	14	2	78	89	4
SPAC6B12.04c	874	191	156	1621	725	36	817	937	858	355	590	304
SPAC6B12.05c	623	142	134	1224	460	59	652	719	697	311	364	246
SPAC6B12.06c	40	11	11	70	27	3	45	55	34	21	29	11
SPAC6B12.07c	1159	305	192	8689	3369	71	1263	1532	865	1959	2878	532
SPAC6B12.08	253	52	50	993	300	26	204	299	163	192	256	105
SPAC6B12.09	813	173	229	2744	893	99	871	965	815	714	727	845
SPAC6B12.10c	645	116	105	976	305	35	631	814	609	226	326	177
SPAC6B12.11	653	125	124	1670	440	55	663	667	544	424	368	389
SPAC6B12.12	5454	1153	909	15724	4874	366	5747	5256	4444	3890	3514	3450
SPAC6B12.13	275	66	59	1177	287	30	232	280	155	206	204	177
SPAC6B12.14c	438	92	83	908	264	25	416	420	446	201	197	206
SPAC6B12.15	32264	10286	9276	67382	26248	4920	41512	39600	44310	23287	23279	48759
SPAC6B12.16	8	1	4	45	23	2	13	13	8	11	24	26
SPAC6B12.18	178	24	27	154	91	11	159	157	79	38	62	31
SPAC6B12.19	107	22	15	231	92	6	90	104	96	68	67	75
SPAC6C3.02c	1416	438	710	8139	2154	792	1752	1635	2299	2437	1854	4475
SPAC6C3.03c	3	0	5	34	2	1	1	0	4	13	0	24
SPAC6C3.04	2180	522	437	21402	3816	664	1809	1491	1436	4253	2339	2193
SPAC6C3.05	19	2	6	33	18	1	26	26	36	9	8	15
SPAC6C3.06c	1204	281	224	2020	552	42	1305	1286	1178	467	421	262
SPAC6C3.07	20	3	4	21	13	0	17	21	26	3	9	4
SPAC6C3.08	269	67	58	1114	416	24	242	296	206	274	306	100
SPAC6C3.09	690	161	143	2484	702	72	733	926	768	684	726	770
SPAC6F12.02	895	248	135	3299	1172	113	932	1061	900	808	952	548
SPAC6F12.03c	253	46	50	1269	349	33	253	275	256	393	327	126
SPAC6F12.04	731	168	137	1876	1072	48	667	964	588	481	690	275
SPAC6F12.05c	676	147	152	1482	538	39	734	893	906	350	559	488
SPAC6F12.06	669	131	174	2585	849	82	719	859	898	613	834	793
SPAC6F12.07	1691	374	343	5114	1553	143	1469	1774	1782	1038	1258	1473
SPAC6F12.08c	542	105	84	1459	454	38	513	562	464	336	415	163
SPAC6F12.09	1106	241	173	3936	1350	102	1044	1103	771	920	1132	686
SPAC6F12.10c	8773	2330	2284	16686	6065	803	10860	10777	13166	5034	4416	9501
SPAC6F12.11c	782	154	143	2423	549	68	928	877	604	698	590	311
SPAC6F12.12	989	202	155	3012	950	76	1074	1236	787	824	939	424
SPAC6F12.13c	2992	727	791	7594	3385	251	3405	3932	3827	1953	3076	2814
SPAC6F12.14	428	80	79	1073	310	30	383	451	359	227	234	181
SPAC6F12.15c	434	102	74	1962	636	62	489	446	382	518	667	326
SPAC6F12.16c	2830	729	643	3077	1323	168	3275	3088	3373	987	903	1580
SPAC6F12.17	2195	528	446	7155	2523	203	2306	2712	2253	1878	2318	1648
SPAC6F6.01	1462	326	287	3270	1419	84	1685	2118	1556	949	1415	545
SPAC6F6.02c	302	80	69	2707	546	54	369	346	304	722	498	300
SPAC6F6.03c	3689	911	863	5701	1536	360	3418	3039	3031	1139	804	2764
SPAC6F6.04c	183	54	41	338	98	21	174	187	184	85	69	63
SPAC6F6.05	1849	346	395	5137	1693	161	1376	2093	1466	898	1314	1357
SPAC6F6.06c	1698	371	413	3719	1279	116	1938	2283	1926	820	1204	928
SPAC6F6.07c	21488	6338	4939	68794	20308	2687	19754	17872	18904	14434	12464	19080
SPAC6F6.08c	201	68	48	525	178	9	216	237	173	126	175	107
SPAC6F6.09	186	32	34	644	185	18	159	192	149	171	171	85
SPAC6F6.10c	1981	498	424	7936	2096	178	1958	2087	1832	1939	2130	1678
SPAC6F6.11c	437	83	91	1239	292	39	398	496	445	298	297	357
SPAC6F6.12	698	163	177	4692	1100	87	763	921	829	1219	1272	609
SPAC6F6.13c	1082	229	215	2819	1028	111	1013	1057	926	656	644	508
SPAC6F6.15	1008	188	190	4161	1214	92	1112	1087	947	1175	1251	827
SPAC6F6.16c	673	136	125	948	268	32	653	826	635	255	273	258
SPAC6F6.17	2632	629	510	5282	1668	261	3161	3626	3041	1465	1564	2684
SPAC6F6.19	127	28	24	492	175	19	158	194	172	147	170	148
SPAC6G10.02c	1734	426	493	4907	1535	229	1957	2119	1596	1233	1473	854
SPAC6G10.03c	513	172	405	2293	1073	203	646	1092	1391	761	1079	1426
SPAC6G10.04c	1324	336	594	5419	1665	358	1715	1858	1681	1692	1731	1975
SPAC6G10.05c	1923	441	567	3754	1090	132	2035	2150	1703	1014	1027	528
SPAC6G10.06	2	0	3	6	0	1	6	6	5	2	1	2
SPAC6G10.07	2505	549	888	5151	1671	242	2790	3399	2861	1413	1642	1620
SPAC6G10.08	2642	875	1180	9006	3303	622	3017	3253	3186	2561	2485	3529
SPAC6G10.09	4739	1032	1858	11496	3147	671	5644	5453	4794	2956	2713	3182
SPAC6G10.10c	133	48	68	951	370	56	183	177	131	244	226	141
SPAC6G10.11c	16281	4970	7178	46273	14486	3754	18769	17251	18851	11645	10384	17570
SPAC6G10.12c	1012	222	340	169	125	112	1130	1061	1211	68	148	1075
SPAC6G9.01c	178	48	80	366	171	19	184	189	176	108	96	105
SPAC6G9.02c	2706	644	1099	2984	998	211	3490	3276	3104	800	749	989
SPAC6G9.03c	296	66	119	436	175	26	345	403	346	105	135	65
SPAC6G9.04	833	183	301	2119	712	175	937	927	789	552	575	541
SPAC6G9.05	298	52	115	652	171	47	341	415	364	156	201	130
SPAC6G9.06c	1061	186	329	2797	721	121	1123	1140	795	635	643	330
SPAC6G9.07c	700	153	268	2430	836	129	770	801	661	650	711	599
SPAC6G9.08	1340	329	568	3305	1713	143	1319	1336	1165	955	1393	537
SPAC6G9.09c	7839	2434	3517	13761	5357	1242	9933	8212	9564	4255	4021	6879
SPAC6G9.10c	3751	952	1378	3177	1290	415	4105	4927	4310	839	948	2989
SPAC6G9.11	582	174	330	2038	723	175	649	806	811	582	611	713
SPAC6G9.12	1777	427	845	5960	2240	357	1905	2206	1963	1527	1930	1608
SPAC6G9.13c	21	4	2	47	29	2	18	24	18	8	10	11
SPAC6G9.14	1140	306	410	7613	2607	313	1061	1380	1233	1757	2192	1453
SPAC6G9.15c	612	142	206	1434	388	76	424	513	460	273	288	271
SPAC6G9.16c	169	37	66	647	166	29	192	168	114	176	149	73
SPAC732.01	800	191	176	2190	1149	83	585	699	608	417	462	404
SPAC732.02c	619	114	121	1712	574	30	634	677	574	406	478	164
SPAC750.01	1231	463	411	3420	3404	183	1100	1225	2243	972	1512	1932
SPAC750.02c	3	2	3	21	10	0	4	10	18	5	6	10
SPAC750.03c	0	0	0	2	0	0	0	0	2	1	0	0
SPAC750.04c	0	1	0	2	2	0	1	0	0	0	0	1
SPAC750.05c	120	33	30	693	120	15	100	180	270	131	80	470
SPAC750.06c	37	14	8	87	87	2	43	72	80	26	59	26
SPAC750.07c	1	0	1	2	0	0	2	9	2	2	6	2
SPAC750.08c	108	28	15	240	118	2	146	96	35	54	80	16
SPAC767.01c	2725	593	550	10932	3077	330	2649	3091	2042	2391	3169	2731
SPAC7D4.02c	674	163	133	1038	349	42	561	652	538	215	270	216
SPAC7D4.03c	1638	414	375	4008	1558	173	1638	2101	1707	967	1429	1337
SPAC7D4.04	1619	329	276	3789	988	77	1515	1879	1323	809	1016	510
[truncated: 3,176 more rows]

## Sheet: H2O2
	rna_wt_untreated_15min_rep1	rna_s52a_untreated_15min_rep1	rna_sty1delta_untreated_15min_rep1	rna_wt_h2o2_15min_rep1	rna_s52a_h2o2_15min_rep1	rna_sty1delta_h2o2_15min_rep1	rna_wt_untreated_15min_rep2	rna_s52a_untreated_15min_rep2	rna_sty1delta_untreated_15min_rep2	rna_wt_h2o2_15min_rep2	rna_s52a_h2o2_15min_rep2	rna_sty1delta_h2o2_15min_rep2
SPAC1002.01	90	19	33	12	16	5	86	78	56	76	53	60
SPAC1002.02	299	84	135	11	79	33	474	361	318	438	357	350
SPAC1002.03c	2255	622	1007	92	463	146	2832	3018	2277	2763	3368	2456
SPAC1002.04c	158	35	63	9	45	10	204	202	157	271	211	119
SPAC1002.05c	80	27	42	11	26	5	108	100	89	90	141	60
SPAC1002.06c	1	2	1	0	0	0	4	1	2	1	3	5
SPAC1002.07c	358	133	328	24	88	75	526	648	762	628	838	1011
SPAC1002.08c	227	66	111	14	44	14	305	288	251	232	233	176
SPAC1002.09c	2644	740	1206	147	604	298	3100	3580	3145	3923	3779	3791
SPAC1002.10c	323	79	132	20	69	24	387	453	286	446	479	188
SPAC1002.11	407	140	197	20	84	11	515	580	383	499	683	134
SPAC1002.12c	663	127	159	33	99	25	604	766	473	774	840	451
SPAC1002.13c	6691	1705	3873	143	929	220	8188	8464	7650	4009	5916	2359
SPAC1002.14	288	83	154	18	67	28	332	374	344	379	662	391
SPAC1002.15c	110	37	50	7	34	7	176	151	146	133	140	146
SPAC1002.16c	75	15	13	1	4	2	60	53	46	31	15	17
SPAC1002.17c	513	67	479	69	56	52	442	36	913	369	495	880
SPAC1002.18	802	157	666	49	110	97	970	498	1397	617	788	1531
SPAC1002.19	591	50	518	115	83	74	494	44	1279	433	589	1402
SPAC1002.20	3	1	6	0	1	0	3	5	6	11	4	5
SPAC1006.01	1010	267	336	64	309	48	1214	1384	791	1822	1964	628
SPAC1006.02	349	105	145	18	63	33	401	466	361	385	387	370
SPAC1006.03c	785	173	281	44	137	87	955	984	807	1074	688	1221
SPAC1006.04c	53	11	24	2	5	3	72	81	54	41	26	65
SPAC1006.05c	438	89	187	20	110	30	427	469	331	465	467	253
SPAC1006.06	1824	470	490	55	260	105	1950	1946	1574	1489	1655	1392
SPAC1006.07	23495	5956	12637	819	4159	1600	30021	31244	26186	27752	27790	23723
SPAC1006.08	409	110	139	14	46	17	453	498	273	302	207	291
SPAC1006.09	1277	309	357	40	186	73	1639	1543	1345	1259	1001	926
SPAC1039.01	438	98	154	34	88	25	424	334	386	438	672	368
SPAC1039.02	3287	836	3361	209	825	427	4840	1450	5891	3751	3295	6534
SPAC1039.03	312	85	131	14	62	17	439	477	292	349	494	284
SPAC1039.04	255	56	70	14	37	2	269	236	195	273	254	113
SPAC1039.05c	381	93	110	21	41	22	472	462	300	270	459	271
SPAC1039.06	292	98	109	12	73	26	336	394	279	376	414	363
SPAC1039.07c	166	38	56	2	18	6	184	220	131	132	184	114
SPAC1039.08	34	10	10	0	5	4	35	33	19	24	33	11
SPAC1039.09	30	12	7	0	3	1	44	44	16	25	33	18
SPAC1039.10	6	3	2	0	2	1	9	22	4	18	21	6
SPAC1039.11c	298	73	103	14	49	18	324	344	203	377	365	238
SPAC105.01c	441	139	143	22	100	26	406	371	290	324	368	394
SPAC105.02c	710	289	362	42	207	42	597	711	525	743	805	547
SPAC105.03c	946	286	416	41	168	50	1148	1015	788	972	939	536
SPAC1071.01c	1104	307	393	55	199	69	1478	1508	984	1518	1503	1028
SPAC1071.02	1161	333	449	51	224	77	1298	1480	1075	1246	1371	1208
SPAC1071.03c	558	177	307	31	114	26	646	608	500	621	625	508
SPAC1071.04c	116	27	55	3	35	5	140	153	112	169	182	156
SPAC1071.05	733	210	346	30	147	57	887	958	740	792	929	700
SPAC1071.06	926	258	368	44	174	58	1059	1156	833	1113	1060	926
SPAC1071.07c	8859	1809	3353	253	1143	487	8455	9618	8145	6904	9432	7672
SPAC1071.08	2835	691	570	94	494	125	2534	2469	2271	2050	2458	2248
SPAC1071.09c	255	65	93	16	62	46	272	268	234	371	295	329
SPAC1071.10c	35114	9019	9467	1546	6539	1899	44590	25678	27958	45329	37428	33934
SPAC1071.11	205	58	98	6	13	12	232	236	257	117	170	170
SPAC1071.12c	219	74	102	9	40	23	244	240	212	219	240	264
SPAC1071.13	2	0	1	0	0	1	4	4	3	10	3	17
SPAC1093.01	1213	325	285	63	282	53	1758	1743	1180	2007	1961	1242
SPAC1093.02	614	151	310	44	150	104	854	881	745	1855	1164	1276
SPAC1093.03	636	186	251	37	115	37	707	862	612	671	763	690
SPAC1093.04c	369	105	194	16	55	31	488	479	443	474	406	455
SPAC1093.05	1549	471	773	33	192	153	1511	1594	1534	961	733	1590
SPAC1093.06c	1096	286	250	56	205	61	1407	1398	1065	1288	960	1211
SPAC1093.07	7	1	4	1	2	2	8	9	4	9	8	10
SPAC10F6.01c	8680	3109	2364	438	2081	604	9538	8009	8103	8834	8066	8463
SPAC10F6.02c	1234	346	448	50	168	91	1509	1453	1177	1070	1034	1030
SPAC10F6.03c	5274	1819	3048	232	1120	556	5478	4731	5480	4545	3635	6072
SPAC10F6.04	206	70	83	10	44	19	219	356	192	257	317	239
SPAC10F6.05c	259	76	180	18	61	31	378	439	405	657	632	577
SPAC10F6.06	2640	601	547	223	981	110	3186	6279	1303	7738	9074	1749
SPAC10F6.07c	115	24	37	8	17	10	135	116	83	147	121	86
SPAC10F6.08c	551	118	236	24	81	52	641	666	538	549	579	637
SPAC10F6.09c	1298	423	522	79	287	104	1545	1491	1339	1493	1354	1443
SPAC10F6.10	685	295	316	27	181	104	741	732	678	763	497	916
SPAC10F6.11c	459	107	142	24	84	13	491	668	372	540	693	290
SPAC10F6.12c	266	79	92	11	43	16	310	293	210	218	268	197
SPAC10F6.13c	1718	424	821	96	313	145	1706	1656	1342	2773	1868	1867
SPAC10F6.14c	634	173	257	30	118	57	619	782	518	680	782	535
SPAC10F6.15	3	0	1	1	0	0	4	6	3	4	7	10
SPAC10F6.16	682	153	218	57	164	36	558	1082	442	849	994	411
SPAC10F6.17c	629	191	314	27	135	65	733	908	718	867	1116	781
SPAC110.01	900	172	159	36	145	22	1155	1090	709	789	574	241
SPAC110.02	566	176	226	30	134	43	753	627	575	686	705	521
SPAC110.03	1472	402	943	67	317	143	1950	1953	1572	2104	1819	1776
SPAC110.04c	13530	4104	8481	561	2834	1593	21034	21365	23005	30379	25465	29241
SPAC110.05	3	1	1	2	2	0	6	6	2	10	8	0
SPAC1142.01	951	265	433	49	213	88	1242	1285	1064	1405	1547	1138
SPAC1142.02c	1412	442	685	48	304	124	1537	1374	1133	1375	1452	1337
SPAC1142.03c	688	192	216	39	144	50	774	778	599	882	854	584
SPAC1142.04	2271	702	1192	59	336	230	2622	2433	2508	1977	1221	2661
SPAC1142.05	1138	401	778	57	263	123	828	740	1009	1106	654	886
SPAC1142.06	1523	379	802	70	298	134	1713	1558	1410	1824	1706	1684
SPAC1142.07c	421	114	112	20	71	28	426	435	355	461	487	370
SPAC1142.08	620	188	170	30	139	53	758	859	551	817	898	491
SPAC1142.09	1	0	0	0	0	0	2	0	0	6	1	5
SPAC11D3.01c	47	21	54	3	12	25	55	1802	112	122	2842	199
SPAC11D3.02c	348	124	546	24	98	98	521	392	1130	633	386	1231
SPAC11D3.03c	23	15	8	0	5	4	8	18	18	11	14	25
SPAC11D3.04c	626	131	214	37	113	53	470	343	472	608	491	671
SPAC11D3.05	140	36	103	24	77	14	203	101	194	352	388	142
SPAC11D3.06	131	30	86	2	22	17	141	176	160	154	159	315
SPAC11D3.07c	307	74	105	23	103	19	318	413	254	438	772	224
SPAC11D3.08c	232	74	107	14	58	15	262	346	211	466	396	250
SPAC11D3.09	18	2	22	3	12	9	19	37	42	232	84	120
SPAC11D3.10	101	16	47	4	24	12	101	144	108	73	107	133
SPAC11D3.11c	184	46	59	9	44	7	212	193	118	249	310	137
SPAC11D3.13	249	93	114	68	347	53	419	731	230	1699	5025	783
SPAC11D3.14c	256	62	56	10	20	18	234	219	156	180	127	187
SPAC11D3.15	1189	312	216	64	206	42	1345	1370	629	1138	1188	632
SPAC11D3.16c	70	16	63	8	17	5	94	107	105	130	100	98
SPAC11D3.17	58	19	78	4	7	8	65	77	124	131	83	108
SPAC11D3.18c	33	4	16	3	6	6	61	74	60	72	72	55
SPAC11D3.19	6	0	7	0	0	0	8	7	12	5	7	18
SPAC11E3.01c	1352	336	422	66	308	113	1484	1573	1175	1844	1414	1206
SPAC11E3.02c	896	219	267	67	234	34	1054	1214	717	1252	1380	628
SPAC11E3.03	184	57	66	14	41	18	180	207	151	208	238	179
SPAC11E3.04c	597	131	184	26	134	47	626	642	470	720	739	577
SPAC11E3.05	871	212	257	46	204	44	904	1204	692	1247	1383	610
SPAC11E3.06	15	9	6	0	11	2	25	60	19	45	73	21
SPAC11E3.07	918	251	338	35	198	68	1031	1017	854	1150	1292	1002
SPAC11E3.08c	117	36	51	8	19	13	169	151	124	170	170	171
SPAC11E3.09	363	85	119	26	126	43	461	652	270	951	1540	455
SPAC11E3.10	377	99	176	21	73	34	472	402	324	461	421	419
SPAC11E3.11c	1015	297	355	41	206	47	1339	1284	921	988	1096	706
SPAC11E3.12	116	33	49	9	21	4	107	129	99	125	145	78
SPAC11E3.13c	1844	497	479	25	142	47	2662	2643	1419	1530	1209	659
SPAC11E3.14	460	109	87	48	252	32	567	787	304	2016	1335	433
SPAC11E3.15	8306	1842	1744	307	1241	460	5891	6210	5635	4954	6258	6027
SPAC11G7.01	656	162	445	22	118	76	1296	1213	1474	994	1173	1309
SPAC11G7.02	2527	578	810	119	423	160	2889	2768	2170	3110	2452	2376
SPAC11G7.03	1014	202	337	54	174	67	980	1078	767	1284	1316	773
SPAC11G7.04	12729	2381	3949	439	1824	933	13762	14177	12830	11826	14353	11805
SPAC11G7.05c	202	52	112	7	36	10	233	201	263	168	184	152
SPAC11G7.06c	84	31	34	4	23	10	129	143	89	104	104	115
SPAC11H11.01	169	49	56	16	44	14	226	296	189	385	328	176
SPAC11H11.02c	107	40	74	6	26	12	137	180	106	102	230	112
SPAC11H11.03c	119	26	54	5	15	13	115	136	119	98	106	119
SPAC11H11.04	19	6	9	0	4	0	29	30	31	21	26	23
SPAC11H11.05c	19	9	8	2	3	4	30	33	21	29	17	36
SPAC11H11.06	1561	481	620	99	404	105	1706	2255	1277	2314	2866	1430
SPAC1250.01	1608	447	386	61	265	92	1912	2053	1297	1800	1919	1263
SPAC1250.02	6	1	2	1	0	0	2	3	2	3	2	2
SPAC1250.03	318	55	102	17	73	24	348	396	302	427	416	325
SPAC1250.04c	43	7	12	2	13	1	37	53	31	50	42	38
SPAC1250.05	427	67	128	20	71	44	475	468	488	486	375	544
SPAC1250.07	203	47	80	11	49	18	254	325	211	306	315	220
SPAC1296.01c	1117	329	381	50	249	59	1240	1276	977	1344	1333	1032
SPAC1296.02	1173	230	340	54	191	83	1004	877	778	1056	913	903
SPAC1296.03c	156	62	57	12	30	15	167	167	161	126	112	184
SPAC1296.04	220	64	59	21	85	12	243	347	124	305	406	97
SPAC1296.05c	266	62	100	11	37	16	292	299	224	259	316	273
SPAC1296.06	325	86	131	17	72	34	493	426	382	570	616	472
SPAC12B10.01c	1613	415	476	110	380	72	1883	1964	1192	2498	2533	965
SPAC12B10.02c	658	168	407	33	177	69	655	674	598	938	917	742
SPAC12B10.03	310	90	100	15	77	28	387	377	306	452	380	365
SPAC12B10.04	406	111	183	21	76	42	571	545	482	450	412	550
SPAC12B10.05	349	88	196	17	67	20	424	478	348	417	483	373
SPAC12B10.06c	182	56	60	15	46	14	220	218	175	234	247	198
SPAC12B10.07	337	83	143	20	79	31	421	416	363	425	458	311
SPAC12B10.08c	87	23	46	4	15	8	126	141	64	113	108	71
SPAC12B10.09	241	55	101	14	43	24	263	253	233	270	210	246
SPAC12B10.10	138	49	52	3	38	10	219	221	131	178	133	115
SPAC12B10.11	245	65	78	14	55	10	283	321	199	258	303	203
SPAC12B10.12c	401	120	156	17	89	14	493	558	300	629	542	245
SPAC12B10.13	176	41	91	12	44	3	167	212	153	234	222	89
SPAC12B10.14c	489	124	201	21	94	24	776	683	540	488	596	534
SPAC12B10.15c	63	17	23	3	9	4	70	79	62	54	76	60
SPAC12B10.16c	702	175	271	39	200	39	781	944	543	858	1281	435
SPAC12G12.01c	1091	302	412	52	187	66	1348	1383	1030	1198	1223	1088
SPAC12G12.02	355	156	232	18	74	35	554	467	520	305	254	463
SPAC12G12.03	1699	435	568	96	382	91	2261	2345	1437	2526	2454	1384
SPAC12G12.04	8553	2576	5864	343	1744	1068	16204	12920	14255	20793	14223	16102
SPAC12G12.05c	413	111	137	20	81	36	512	532	426	502	642	433
SPAC12G12.06c	1077	343	542	46	186	85	1339	1370	1175	1071	1016	1151
SPAC12G12.07c	2040	563	1034	94	443	195	2519	3142	2347	2768	3107	2047
SPAC12G12.08	322	83	158	14	63	32	336	378	307	432	409	311
SPAC12G12.09	627	181	276	23	98	44	837	831	672	634	752	644
SPAC12G12.10	498	147	139	16	104	33	567	594	407	489	572	450
SPAC12G12.11c	397	106	235	24	98	45	469	551	426	616	730	569
SPAC12G12.12	384	112	206	33	136	28	566	570	361	747	963	316
SPAC12G12.13c	1280	374	559	61	249	113	1551	1476	1391	1681	1190	1530
SPAC12G12.14c	369	109	158	13	74	31	515	605	402	590	548	371
SPAC12G12.15	361	117	171	22	85	20	460	477	364	546	445	407
SPAC12G12.16c	130	45	77	12	47	16	180	266	168	186	380	176
SPAC12G12.17	40	14	12	2	8	0	35	40	37	43	30	44
SPAC1327.01c	602	159	204	26	83	49	882	678	619	660	540	523
SPAC139.01c	1595	504	477	59	345	122	2145	2028	1425	2136	2059	1819
SPAC139.02c	495	170	480	33	129	112	680	584	935	1034	650	1314
SPAC139.03	349	85	190	18	82	21	486	486	452	561	499	431
SPAC139.04c	273	74	134	10	49	26	262	214	231	215	302	280
SPAC139.05	42	17	8	59	809	1	47	2331	20	1478	15524	33
SPAC139.06	623	166	355	29	122	52	690	562	719	691	450	677
SPAC1399.01c	85	10	68	3	30	10	134	142	279	129	504	164
SPAC1399.02	267	81	244	10	60	38	353	305	409	305	273	499
SPAC1399.03	868	183	485	45	178	56	1256	1133	1436	1106	944	763
SPAC1399.04c	159	30	81	17	28	12	119	108	184	103	192	175
SPAC1399.05c	230	61	103	14	44	15	310	274	259	219	300	256
SPAC1399.06	10	2	3	3	2	2	13	12	28	10	36	20
SPAC13A11.01c	1237	340	632	60	169	84	1584	1539	1395	1318	1474	1513
SPAC13A11.02c	3736	1233	2988	178	851	388	4880	3801	5687	3537	3344	5012
SPAC13A11.03	341	79	94	17	56	44	522	441	311	471	180	422
SPAC13A11.04c	259	78	153	16	46	35	325	323	303	376	351	428
SPAC13A11.05	1507	405	587	75	298	131	1843	1771	1709	2236	1849	2085
SPAC13A11.06	51	16	12	0	8	3	54	36	43	56	39	57
SPAC13C5.01c	1281	381	606	88	386	145	1524	1641	1368	2161	3555	1531
SPAC13C5.02	456	123	217	21	84	39	585	588	522	467	710	491
SPAC13C5.03	139	30	57	10	23	12	190	156	156	197	214	154
SPAC13C5.04	267	91	51	34	155	14	219	1275	121	833	4961	129
SPAC13C5.05c	605	166	248	37	122	50	756	825	610	826	864	735
SPAC13C5.06c	97	23	65	10	38	10	120	155	109	254	206	165
SPAC13C5.07	549	161	254	18	92	38	636	746	462	577	745	551
SPAC13D1.01c	568	103	179	34	59	45	648	572	459	962	467	603
SPAC13D6.01	76	15	25	6	31	4	192	208	116	391	436	123
SPAC13D6.02c	2948	670	1265	73	407	143	2797	2598	2311	1793	2090	2085
SPAC13D6.03c	251	76	83	14	50	27	276	305	248	263	226	266
SPAC13D6.04c	315	82	148	27	82	25	427	396	313	407	653	221
SPAC13D6.05	423	106	183	25	124	54	500	598	477	643	925	520
SPAC13F5.01c	593	146	197	29	107	39	810	797	565	699	655	589
SPAC13F5.02c	507	162	221	18	91	39	531	595	547	444	482	515
SPAC13F5.03c	54	12	14	3	10	3	95	114	58	201	140	134
SPAC13F5.04c	62	11	10	1	14	3	91	68	60	98	113	61
SPAC13F5.05	214	83	136	14	51	11	363	369	290	534	519	371
SPAC13F5.06c	566	162	211	32	131	26	762	754	523	883	789	559
SPAC13F5.07c	14	2	0	0	3	0	13	37	8	31	62	8
SPAC13G6.01c	1654	415	502	61	282	103	1716	1606	1315	1509	1450	1264
SPAC13G6.02c	13418	3474	5161	526	2424	941	17385	18236	16668	16199	17039	15210
SPAC13G6.03	529	166	191	20	92	24	626	652	493	505	597	480
SPAC13G6.04	201	36	41	8	32	12	131	144	129	146	155	180
SPAC13G6.05c	217	54	94	9	49	9	311	345	246	378	369	329
SPAC13G6.06c	2341	529	627	74	295	180	3167	2490	2683	2495	1858	3351
SPAC13G6.07c	16927	4372	5964	671	2934	1098	17927	17883	15768	15379	17215	15559
SPAC13G6.08	43	13	7	1	3	0	52	58	11	31	26	24
SPAC13G6.09	468	146	245	21	89	51	597	559	480	563	444	532
SPAC13G6.10c	7847	2528	4445	244	1276	390	10954	9804	9301	6696	6524	6860
SPAC13G6.11c	698	214	300	32	169	100	827	745	753	1020	769	872
SPAC13G6.12c	244	65	99	12	53	7	250	319	198	253	285	129
SPAC13G6.13	0	0	0	0	0	0	0	0	0	0	0	0
SPAC13G6.14	345	101	174	14	39	27	427	381	399	326	340	363
SPAC13G6.15c	149	32	55	3	36	7	165	209	129	173	365	122
SPAC13G7.01c	1074	286	430	58	318	62	1334	1453	925	1208	1496	942
SPAC13G7.02c	509	215	900	112	738	557	2440	2425	1506	34301	25501	9652
SPAC13G7.03	171	59	53	6	30	17	213	210	186	446	239	299
SPAC13G7.04c	1165	305	279	24	113	31	1570	1498	1032	1059	652	679
SPAC13G7.05	283	83	97	44	204	17	333	603	206	1177	923	189
SPAC13G7.06	806	299	607	51	258	127	1086	1245	1254	1492	1894	1549
SPAC13G7.07	106	20	34	4	12	5	124	128	77	146	146	113
SPAC13G7.08c	756	306	590	36	138	96	941	853	920	782	589	980
SPAC13G7.09c	171	41	61	13	28	8	158	154	124	111	147	64
SPAC13G7.10	340	81	150	17	48	24	503	489	368	474	436	395
SPAC13G7.11	550	145	182	42	116	43	584	526	404	736	675	559
SPAC13G7.12c	514	166	211	27	133	50	629	698	660	839	672	737
SPAC13G7.13c	144	25	58	3	16	18	252	103	310	91	84	194
SPAC140.01	1057	275	497	50	174	84	795	1220	1232	733	1082	1485
SPAC140.02	6273	2229	2526	164	1071	579	6524	4524	6331	4067	1974	6230
SPAC140.03	201	47	103	11	41	21	237	205	215	192	388	278
SPAC140.04	85	36	59	6	28	12	110	156	93	168	176	120
SPAC1420.01c	1508	487	715	89	342	141	2057	2276	1633	2446	1810	2118
SPAC1420.02c	2665	760	1218	130	518	186	3287	2818	2615	3248	2684	2989
SPAC1420.03	2339	633	1026	132	523	187	2602	2536	2094	3463	3389	2581
SPAC1420.04c	686	190	226	33	128	38	855	805	551	837	760	789
SPAC144.01	164	56	62	6	25	27	251	205	213	135	124	244
SPAC144.02	346	84	156	11	67	41	318	370	330	337	412	277
SPAC144.03	2630	638	1382	107	453	238	2800	3092	3190	3563	3163	3854
SPAC144.04c	2124	604	881	112	512	153	2799	3443	2511	3293	3539	2487
SPAC144.05	795	256	290	39	162	51	894	978	727	737	837	841
SPAC144.06	990	251	336	36	141	66	1252	1275	891	987	1139	937
SPAC144.07c	245	76	92	14	46	15	308	353	229	265	386	295
SPAC144.08	181	44	59	5	36	14	211	216	160	208	212	187
SPAC144.09c	407	133	211	10	83	40	449	597	463	430	388	470
SPAC144.10c	398	131	266	24	88	32	526	553	337	644	618	446
SPAC144.11	6122	1058	1983	135	781	302	4878	5352	4894	4141	4856	4351
SPAC144.12	989	424	740	42	271	120	1403	1226	1330	1288	1174	1244
SPAC144.13c	201	50	74	7	13	6	241	259	168	112	117	75
SPAC144.14	299	92	106	6	45	14	388	327	253	265	197	217
SPAC144.15c	640	188	270	26	96	34	748	750	556	665	764	489
SPAC144.16	273	63	106	27	70	27	290	397	289	364	466	293
SPAC144.17c	292	79	131	16	54	22	330	385	242	346	388	199
SPAC144.18	960	341	764	59	291	85	1328	1440	966	1527	1692	1066
SPAC1486.01	1119	218	315	56	217	58	1237	1656	656	1609	2151	713
SPAC1486.02c	563	164	462	24	139	58	793	737	612	722	805	554
SPAC1486.03c	850	297	344	51	255	52	988	1218	670	1194	1316	648
SPAC1486.04c	3288	905	1065	146	542	175	3386	3714	2521	2998	3791	2320
SPAC1486.05	5838	1460	1565	226	951	418	7582	6936	6183	6792	6367	6302
SPAC1486.06	948	255	453	45	174	74	1044	995	966	1053	850	1004
SPAC1486.07c	545	104	137	24	99	40	442	437	392	420	384	449
SPAC1486.08	205	58	76	10	54	25	199	223	149	182	237	163
SPAC1486.09	1044	317	499	25	169	124	1325	1329	1329	879	583	1447
SPAC1486.10	1006	257	395	26	119	71	1336	1241	1115	817	806	1256
SPAC1486.11	49	16	19	3	7	6	64	79	57	54	69	53
SPAC14C4.01c	79	23	10	4	15	1	82	271	30	103	314	27
SPAC14C4.02c	990	282	399	61	191	96	1149	1198	936	1407	1137	934
SPAC14C4.03	29	6	9	0	5	6	23	34	16	45	12	54
SPAC14C4.04	436	123	202	23	109	44	536	520	459	695	622	567
SPAC14C4.05c	586	198	238	39	146	40	745	746	494	1001	1021	666
SPAC14C4.06c	416	81	151	25	114	32	478	489	354	785	641	350
SPAC14C4.07	590	156	213	42	182	22	746	937	530	1088	1987	508
SPAC14C4.08	4	2	2	0	1	0	5	10	4	6	5	9
SPAC14C4.09	798	349	515	28	108	35	1312	1134	855	570	591	601
SPAC14C4.10c	135	28	61	13	27	3	159	254	127	224	333	91
SPAC14C4.11	2587	664	1032	67	310	218	3144	2914	2367	2474	1749	2562
SPAC14C4.12c	332	99	209	6	44	20	412	416	512	184	181	237
SPAC14C4.13	287	95	147	14	45	27	391	449	266	323	262	214
SPAC14C4.14	5173	1301	1861	252	994	338	6403	5830	4607	7289	5917	5427
SPAC14C4.15c	570	193	259	34	116	44	707	723	546	649	669	568
SPAC14C4.16	40	11	16	0	4	2	27	32	30	21	32	23
SPAC1527.01	924	269	232	35	163	48	1233	1061	849	1108	1269	1088
SPAC1527.02	136	38	65	13	35	14	170	157	129	224	224	144
SPAC1527.03	1507	490	751	50	251	124	2249	2231	1811	1588	1204	1602
SPAC1556.01c	757	173	215	50	154	56	838	1101	728	896	1195	633
SPAC1556.02c	5870	1759	2281	269	982	433	5015	5478	5246	4993	5174	5888
SPAC1556.03	333	83	133	14	57	16	310	326	314	251	285	223
SPAC1556.04c	49	12	25	3	9	3	41	44	24	50	63	36
SPAC1556.05c	302	63	77	9	58	40	222	250	272	175	175	248
SPAC1556.06.1	129	37	65	6	10	14	184	176	175	99	77	300
SPAC1556.06.2	5	3	6	0	0	2	12	18	17	20	6	43
SPAC1556.07	2411	688	1094	132	465	214	2775	2542	2603	2865	2957	2725
SPAC1556.08c	945	261	409	46	187	56	984	1025	792	995	1104	940
SPAC1565.01	768	155	270	29	116	50	788	894	586	844	901	621
SPAC1565.02c	283	91	151	14	44	26	398	345	288	326	316	289
SPAC1565.03	25	6	12	0	3	1	40	37	23	23	26	22
SPAC1565.04c	87	15	22	2	9	2	109	161	59	98	163	83
SPAC1565.05	1844	602	962	49	261	207	2330	2271	2248	1749	1276	2469
SPAC1565.06c	217	37	78	16	38	15	234	277	177	429	337	221
SPAC1565.07c	447	137	238	16	90	48	671	747	573	825	1282	1159
SPAC1565.08	8841	2459	5148	396	1962	791	12364	13782	11669	17214	19507	14090
SPAC15A10.01	492	145	235	38	132	61	623	729	533	1185	901	753
SPAC15A10.02	836	259	374	32	173	72	1079	1208	943	1137	1199	889
SPAC15A10.03c	448	130	183	22	91	44	583	538	511	958	775	591
SPAC15A10.04c	1990	752	1653	68	363	332	2593	2307	2664	5231	2396	6047
SPAC15A10.05c	87	21	3	4	32	2	73	194	20	142	362	36
SPAC15A10.06	423	114	159	22	110	30	520	546	341	595	626	390
SPAC15A10.07	207	52	76	6	24	10	179	239	130	161	238	73
SPAC15A10.08	677	195	294	34	129	46	688	702	626	818	666	828
SPAC15A10.09c	334	107	139	6	34	11	451	535	354	310	189	176
SPAC15A10.10	190	54	78	2	18	21	245	210	187	194	141	195
SPAC15A10.11	3240	844	675	137	570	138	3753	3605	2674	3608	3500	2629
SPAC15A10.12c	134	39	72	11	36	17	186	183	133	208	277	184
SPAC15A10.13	503	184	244	25	114	59	695	638	543	560	487	744
SPAC15A10.15	480	142	205	13	87	36	584	579	500	495	483	409
SPAC15A10.16	1546	383	456	83	372	94	2106	2069	1513	2079	2253	1306
SPAC15A10.17	127	24	35	1	12	13	150	98	132	94	102	151
SPAC15E1.02c	31	5	3	7	23	2	23	444	8	99	754	17
SPAC15E1.03	4756	1206	1269	194	967	378	3853	4132	3966	3257	4774	4192
SPAC15E1.04	951	274	357	67	237	43	1122	1210	860	1655	1678	750
SPAC15E1.05c	455	130	239	30	94	35	533	494	443	550	500	567
SPAC15E1.06	352	81	149	13	71	31	440	429	391	435	413	384
SPAC15E1.07c	6	1	2	0	1	0	2	5	2	2	2	5
SPAC15E1.08	765	231	434	37	148	96	782	786	883	964	888	1048
SPAC15E1.09	184	33	68	11	38	12	180	212	154	238	229	212
SPAC15E1.10	89	30	25	7	36	6	114	182	82	257	338	111
SPAC15F9.01c	16	1	2	2	1	0	18	27	5	20	29	4
SPAC15F9.02	669	177	266	33	130	64	656	758	550	796	878	629
SPAC15F9.03c	1054	201	296	30	177	63	988	1096	1000	963	1194	1143
SPAC16.01	129	40	83	4	20	12	175	183	142	146	121	111
SPAC16.02c	3422	965	1484	151	726	276	3262	2755	2255	3512	2580	2398
SPAC16.03c	681	167	294	28	124	55	748	626	713	772	646	698
SPAC16.04	878	271	401	20	135	84	991	913	893	588	606	867
SPAC16.05c	1447	334	651	39	178	82	2149	2079	1934	1286	1102	1264
SPAC1610.01	143	31	46	4	26	11	149	135	113	154	158	155
SPAC1610.02c	463	134	245	16	94	51	588	524	478	597	460	587
SPAC1610.03c	16	7	6	2	5	0	24	29	12	17	22	11
SPAC1610.04	314	104	152	24	76	20	438	445	294	502	525	282
SPAC1635.01	1787	521	944	97	430	177	2474	4212	2422	3516	4836	3015
SPAC1639.01c	1465	502	775	63	375	107	1942	1696	1456	2191	1853	1719
SPAC1639.02c	782	186	256	37	122	49	1094	1006	747	620	608	691
SPAC167.01	550	166	224	28	123	29	737	754	560	649	826	551
SPAC167.02	238	72	122	11	44	26	285	266	224	277	273	220
SPAC167.03c	485	142	209	22	85	39	609	576	525	438	423	325
SPAC167.04	609	136	234	28	99	46	683	775	506	719	887	566
SPAC167.05	600	136	185	32	129	20	725	762	449	940	1057	429
SPAC167.06c	38	10	3	18	54	0	45	63	14	243	233	8
SPAC167.07c	419	131	172	36	155	37	619	659	464	1053	1443	532
SPAC167.08	534	103	208	25	74	43	654	572	478	1012	464	680
SPAC167.09	80	27	33	4	15	8	104	79	59	115	111	75
SPAC1687.01	449	111	123	11	61	41	477	444	410	397	251	472
SPAC1687.02	133	52	81	9	27	11	189	191	89	166	227	116
SPAC1687.03c	779	188	353	31	129	57	817	759	774	664	715	680
SPAC1687.04	167	41	69	8	39	11	226	224	171	247	197	153
SPAC1687.05	917	221	305	44	147	73	1311	1204	910	1305	1076	1006
SPAC1687.06c	13175	2839	4118	381	2085	694	11761	12286	10874	8878	11916	10029
SPAC1687.07	71	25	40	4	29	4	95	120	78	159	252	78
SPAC1687.08	34	15	13	2	11	3	29	40	35	42	89	43
SPAC1687.09	1416	457	467	89	385	90	2315	2650	1920	2796	2853	1527
SPAC1687.10	411	108	152	16	54	28	397	384	357	266	266	327
SPAC1687.11	2392	781	1197	72	343	235	2975	2766	2959	2010	1235	2554
SPAC1687.12c	381	92	160	24	66	38	460	486	376	551	558	467
SPAC1687.13c	245	68	107	18	61	23	284	313	262	323	352	261
SPAC1687.14c	29	6	14	2	11	0	43	53	31	91	65	27
SPAC1687.15	642	176	283	44	179	73	915	863	619	1409	1204	787
SPAC1687.16c	507	134	370	28	106	39	528	690	810	677	455	902
SPAC1687.17c	225	62	110	12	34	20	242	228	180	236	208	223
SPAC1687.18c	748	204	289	30	123	37	763	832	570	645	714	599
SPAC1687.19c	529	174	322	16	98	54	764	773	715	579	530	695
SPAC1687.20c	195	46	93	10	24	23	269	271	205	208	176	193
SPAC1687.21	799	166	305	46	154	61	817	824	827	817	907	1009
SPAC1687.22c	683	143	125	49	156	35	627	716	424	1181	1319	423
SPAC1687.23c	0	0	0	0	0	0	0	0	0	1	0	0
SPAC16A10.01	266	75	31	44	190	6	266	630	45	1518	1073	71
SPAC16A10.02	356	81	134	17	59	31	332	381	262	301	388	252
SPAC16A10.03c	364	113	144	17	61	28	554	648	362	528	543	426
SPAC16A10.04	256	60	82	4	28	12	282	300	169	266	247	199
SPAC16A10.05c	52	8	14	5	12	2	42	50	39	65	59	43
SPAC16A10.06c	157	25	61	9	28	9	166	184	121	207	270	144
SPAC16A10.07c	527	182	265	44	123	56	557	585	420	739	701	670
SPAC16A10.08c	134	22	28	4	19	8	146	149	108	142	169	91
SPAC16C9.01c	210	55	76	16	76	14	240	393	163	463	493	205
SPAC16C9.02c	1575	450	757	64	280	116	1491	1546	1455	1381	1455	1412
SPAC16C9.03	1730	505	777	42	260	195	1887	1972	1821	1593	975	2048
SPAC16C9.04c	657	181	287	45	163	84	879	856	694	1066	851	819
SPAC16C9.05	480	125	310	37	89	51	659	549	514	672	644	564
SPAC16C9.06c	1647	456	549	73	217	81	1845	1874	1663	1265	1733	1695
SPAC16C9.07	854	225	256	29	157	30	1039	966	763	799	784	589
SPAC16E8.01	2477	591	430	113	489	134	2948	2487	1946	3112	2999	1797
SPAC16E8.02	96	28	43	8	30	7	117	149	94	157	193	115
SPAC16E8.03	41	18	17	2	13	6	45	55	24	68	82	40
SPAC16E8.04c	564	140	336	33	85	61	575	648	474	680	702	578
SPAC16E8.05c	7	0	2	1	1	0	1	7	6	5	4	8
SPAC16E8.06c	1001	326	591	26	165	125	1255	1178	1269	1160	650	1691
SPAC16E8.07c	3179	885	1936	155	664	298	4161	4006	3572	4628	4516	4307
SPAC16E8.08	145	31	77	10	17	9	180	197	158	107	120	61
SPAC16E8.09	643	170	197	31	115	35	780	962	541	745	854	455
SPAC16E8.10c	489	134	170	20	102	24	491	480	381	464	480	410
SPAC16E8.11c	524	143	208	40	131	28	590	671	446	698	887	442
SPAC16E8.12c	261	93	127	14	41	22	384	376	320	243	304	301
SPAC16E8.13	378	116	132	27	92	25	370	389	257	487	531	199
SPAC16E8.14c	241	45	90	8	36	16	185	248	187	210	197	202
SPAC16E8.15	1566	433	735	77	322	171	1693	1409	1540	1829	1434	1860
SPAC16E8.16	414	108	189	33	103	34	471	572	476	750	729	462
SPAC16E8.17c	533	120	185	28	108	38	597	604	454	649	617	464
SPAC16E8.18	72	24	19	7	8	3	95	98	72	65	64	68
SPAC16E8.18c	89	26	25	3	15	11	94	123	87	152	129	78
SPAC1705.02	188	34	69	6	32	18	166	181	197	160	272	236
SPAC1705.03c	9234	2465	4082	184	950	367	12006	10168	8914	5888	4320	4809
SPAC1751.01c	96	20	12	12	35	4	94	68	58	239	170	74
SPAC1751.02c	325	62	137	13	58	21	315	350	298	330	359	305
SPAC1751.03	5367	1425	2411	230	931	488	6832	5706	5762	6520	5250	5740
SPAC1751.04	197	56	52	8	29	22	277	226	228	120	116	228
SPAC1782.01	1715	496	618	78	380	100	2201	2160	1882	2096	3290	1735
SPAC1782.02c	362	109	199	20	70	42	382	342	306	395	318	374
SPAC1782.03	177	64	85	9	49	37	202	227	169	241	188	200
SPAC1782.04	291	80	102	12	51	13	331	309	279	389	316	266
SPAC1782.05	289	105	203	26	85	35	375	408	350	538	545	498
SPAC1782.06c	627	179	264	30	171	44	569	768	421	646	939	403
SPAC1782.07	676	141	267	31	144	79	564	545	460	638	613	591
SPAC1782.08c	855	286	386	43	153	65	1053	1031	767	892	943	518
SPAC1782.09c	502	152	199	18	79	31	543	563	462	411	433	333
SPAC1782.10c	1722	455	689	72	324	151	1498	1518	1400	1320	1379	1507
SPAC1782.11	2319	751	1322	106	450	177	2257	1875	1986	2029	1786	2233
SPAC1782.12c	51	12	17	5	17	5	50	122	45	95	140	38
SPAC1783.01	612	158	140	45	162	40	1167	1055	614	1467	1234	547
SPAC1783.02c	370	138	188	17	76	32	370	352	301	325	356	361
SPAC1783.03	114	28	32	5	22	4	172	164	117	109	140	68
SPAC1783.04c	867	193	432	50	151	58	862	787	734	854	808	625
SPAC1783.05	2523	630	628	109	367	158	3128	2941	2382	2479	2521	2340
SPAC1783.06c	25	9	8	0	4	2	40	46	25	31	39	32
SPAC1783.07c	695	243	597	42	185	96	1124	1148	1367	1429	1853	2000
SPAC1783.08c	7818	1552	3162	223	1092	522	6917	7146	6829	6679	6186	6642
SPAC1786.01c	2575	751	599	196	884	113	2575	3107	962	5301	4391	1497
SPAC1786.02	2341	583	599	77	387	234	3609	2055	1343	4088	2332	3627
SPAC1786.03	574	170	244	32	117	38	796	737	534	746	651	478
SPAC1786.04	0	0	0	0	0	0	0	1	2	2	0	1
SPAC17A2.01	111	30	35	9	34	19	161	131	88	826	133	653
SPAC17A2.02c	1216	410	846	62	301	88	1331	1062	1121	1291	1116	1274
SPAC17A2.03c	1003	331	504	59	209	79	1332	1242	1083	1422	1317	1300
SPAC17A2.04c	347	102	226	9	81	50	454	413	401	388	310	442
SPAC17A2.05	767	210	302	36	191	68	800	888	795	947	923	881
SPAC17A2.06c	907	238	306	42	151	32	1076	1089	720	1031	1066	690
SPAC17A2.07c	122	25	39	4	14	2	100	119	98	86	73	63
SPAC17A2.08c	263	98	118	9	52	17	326	306	285	307	277	374
SPAC17A2.09c	720	162	163	32	178	27	837	1017	778	965	977	768
SPAC17A2.10c	3	3	0	0	0	0	11	10	10	4	3	38
SPAC17A2.11	0	0	0	0	0	0	1	0	0	0	0	8
SPAC17A2.12	260	54	70	10	41	19	419	379	380	386	235	587
SPAC17A2.13c	3145	809	1352	133	649	246	3244	3031	2950	3914	3988	3385
SPAC17A2.14	1015	253	364	45	164	69	1283	1249	1128	1217	1263	1163
SPAC17A5.01	807	224	303	43	151	59	953	975	734	882	985	723
SPAC17A5.02c	455	124	196	18	75	32	520	529	397	411	389	448
SPAC17A5.03	27510	6236	11680	986	4598	2046	37770	36364	34755	36304	33506	34132
SPAC17A5.04c	231	61	116	14	41	18	291	300	244	265	271	221
SPAC17A5.05c	117	35	60	4	18	11	132	133	119	115	123	106
SPAC17A5.06	796	176	288	49	143	50	889	931	719	926	1021	634
SPAC17A5.07c	760	195	324	18	104	56	942	950	741	665	695	653
SPAC17A5.08	906	239	626	51	226	75	1023	971	872	1053	1169	922
SPAC17A5.09c	325	99	142	15	68	25	348	402	330	560	453	337
SPAC17A5.10	96	25	48	10	46	16	127	194	101	335	314	103
SPAC17A5.11	31	5	16	1	5	2	40	57	29	39	45	46
SPAC17A5.12	602	167	216	25	108	34	798	743	605	656	670	592
SPAC17A5.13	556	185	206	33	128	52	529	482	416	536	466	554
SPAC17A5.14	2080	518	690	100	386	149	2568	2301	1796	2709	2439	1973
SPAC17A5.15c	8443	2327	3153	366	1632	691	11463	9455	10054	11002	9543	10249
SPAC17A5.16	899	292	368	45	193	65	1237	1078	853	1232	1159	1036
SPAC17A5.18c	25	7	9	1	2	2	29	29	24	22	21	41
SPAC17A5.19	58	10	22	3	8	6	89	83	66	46	84	49
SPAC17C9.01c	551	156	168	26	111	35	593	642	466	685	527	446
SPAC17C9.02c	160	45	63	6	17	9	203	217	136	158	173	156
SPAC17C9.03	16432	4472	4394	621	2737	1234	23919	21308	20701	20439	17018	19202
SPAC17C9.05c	128	38	39	3	24	8	131	112	94	121	115	72
SPAC17C9.06	431	121	144	27	128	23	488	552	381	683	728	364
SPAC17C9.07	705	208	477	37	155	57	1044	1011	751	1076	1139	756
SPAC17C9.08	432	107	218	25	98	44	477	493	386	568	497	454
SPAC17C9.09c	432	69	105	23	62	24	309	313	305	288	393	336
SPAC17C9.10	783	291	631	52	202	119	1183	781	1002	1489	808	1068
SPAC17C9.11c	200	41	128	21	76	30	207	350	183	473	496	273
SPAC17C9.12	1083	300	251	111	392	46	1502	2450	558	2462	3094	578
SPAC17C9.13c	765	253	396	37	130	65	1051	971	928	825	711	1049
SPAC17C9.14	341	92	134	21	81	32	445	545	415	588	501	453
SPAC17C9.15c	158	37	34	4	29	17	168	189	184	172	161	176
SPAC17C9.16c	266	97	174	10	69	32	539	546	549	730	382	1328
SPAC17D4.01	5670	1322	2799	172	607	259	4741	3772	4711	3142	3070	4649
SPAC17D4.02	492	136	232	11	64	43	613	551	529	415	360	598
SPAC17D4.03c	545	177	277	21	103	35	765	679	518	591	763	343
SPAC17D4.04	1271	371	624	59	239	122	1456	1339	1244	1277	1250	1469
SPAC17G6.02c	163	48	110	3	44	16	301	279	386	255	379	461
SPAC17G6.03	107	34	62	10	32	6	148	190	128	178	218	104
SPAC17G6.04c	529	155	146	20	106	24	496	540	346	528	588	283
SPAC17G6.05c	740	187	204	28	124	25	788	698	526	587	851	418
SPAC17G6.06	5190	1064	1451	188	758	318	4346	4965	4386	3996	5970	4187
SPAC17G6.07c	386	65	154	15	72	34	407	428	336	363	582	355
SPAC17G6.08	319	76	121	15	43	15	360	372	267	278	624	249
SPAC17G6.09	825	204	339	47	195	71	719	742	611	861	898	778
SPAC17G6.10	973	256	365	61	251	82	1144	1287	926	1688	1536	1258
SPAC17G6.11c	1663	504	868	50	256	126	1933	1809	1684	1483	1520	1683
SPAC17G6.12	626	149	319	41	145	67	805	878	643	900	1093	751
SPAC17G6.13	722	248	1013	81	565	430	2445	2188	1780	17530	13560	8117
SPAC17G6.14c	4883	1297	2115	175	928	374	5577	5434	4467	5561	5589	4675
SPAC17G6.15c	949	364	527	67	286	109	1340	1294	1277	1364	1288	1477
SPAC17G6.16c	1556	465	696	87	360	150	1858	1816	1621	1933	1993	1820
SPAC17G6.17	312	90	126	10	41	15	422	424	298	338	317	225
SPAC17G8.01c	714	195	276	33	114	73	895	853	752	906	616	879
SPAC17G8.02	238	66	105	11	44	19	244	209	237	325	220	284
SPAC17G8.03c	307	89	183	14	73	24	376	374	295	410	375	286
SPAC17G8.04c	615	159	300	28	156	69	725	764	635	844	947	796
SPAC17G8.05	130	23	63	6	24	8	148	143	144	144	158	164
SPAC17G8.06c	6749	1574	2007	272	974	511	6780	5917	6696	7093	4640	7323
SPAC17G8.07	404	113	188	18	82	30	502	442	386	550	531	393
SPAC17G8.08c	1101	311	614	39	185	75	929	987	859	887	894	1168
SPAC17G8.09	74	21	38	4	16	7	69	105	76	107	97	86
SPAC17G8.10c	121	34	49	10	35	2	156	186	139	169	299	64
SPAC17G8.11c	488	146	256	26	113	31	638	556	506	725	537	440
SPAC17G8.12	463	115	156	26	126	28	569	647	381	607	699	376
SPAC17G8.13c	327	89	175	8	64	33	472	413	515	414	345	468
SPAC17G8.14c	972	259	357	40	226	57	1290	1350	910	1266	1334	1045
SPAC17G8.15	46	13	21	2	6	6	58	67	43	39	54	44
SPAC17H9.01	858	215	304	38	180	47	1184	1204	867	1155	1186	797
SPAC17H9.02	1293	388	500	54	284	95	1630	1607	1333	1712	1744	1650
SPAC17H9.03c	111	17	36	4	14	5	95	122	104	113	128	109
SPAC17H9.04c	2180	726	1123	54	302	197	2570	2558	2205	1233	1282	1722
SPAC17H9.05	1874	621	1150	52	250	252	2543	2299	2585	1647	1246	2656
SPAC17H9.06c	207	44	92	5	31	31	279	265	213	353	196	429
SPAC17H9.07	412	92	107	14	60	39	295	327	297	284	313	323
SPAC17H9.08	197	47	91	7	23	15	279	302	219	204	220	163
SPAC17H9.09c	266	81	195	12	55	32	294	261	286	293	262	339
SPAC17H9.10c	1373	427	451	68	236	85	1636	1569	1235	1341	1636	1218
SPAC17H9.11	360	87	105	13	57	43	337	373	339	430	420	396
SPAC17H9.12c	945	237	264	43	147	51	962	1041	581	964	1011	722
SPAC17H9.13c	880	231	457	52	187	90	1027	988	994	1315	1232	1246
SPAC17H9.14c	2295	728	1732	127	643	216	3167	3282	2788	3461	4631	3201
SPAC17H9.16	790	186	235	43	135	81	860	740	736	855	787	782
SPAC17H9.17c	172	37	65	10	29	10	230	198	161	200	234	194
SPAC17H9.18c	0	0	0	0	0	0	0	0	0	0	0	0
SPAC17H9.19c	324	91	132	23	82	22	307	249	274	459	321	253
SPAC17H9.20	521	162	252	32	123	20	608	508	439	514	617	358
SPAC1805.01c	852	226	336	61	220	53	1051	1159	785	1187	1270	821
SPAC1805.02c	1175	323	436	50	207	91	1257	1363	1034	1096	1449	1004
SPAC1805.03c	156	44	68	6	23	16	189	180	150	158	129	207
SPAC1805.04	1492	412	505	63	248	89	1830	1726	1260	1522	1649	1356
SPAC1805.05	1598	424	627	63	224	118	1933	1734	1697	1335	1416	1332
SPAC1805.06c	910	287	416	37	200	61	1129	1033	865	1152	1068	939
SPAC1805.07c	50	8	12	0	8	1	40	62	39	44	82	49
SPAC1805.08	458	113	172	21	92	44	506	454	403	531	492	469
SPAC1805.09c	47	6	25	1	10	1	70	61	60	47	34	84
SPAC1805.10	274	59	96	13	27	9	389	430	255	293	339	145
SPAC1805.11c	10399	1125	2756	232	1057	552	7339	6304	6399	6935	5953	6380
SPAC1805.12c	4418	1271	2162	170	827	315	4823	5077	4144	3651	4504	3712
SPAC1805.13	6678	915	1231	175	807	326	5385	5727	5145	5611	5604	5221
SPAC1805.14	493	155	224	21	87	40	637	684	572	429	564	543
SPAC1805.15c	208	56	81	17	60	11	230	245	175	298	219	198
SPAC1805.16c	356	124	205	24	99	42	338	349	324	476	386	388
SPAC1805.17	3207	925	1125	154	614	251	5684	5200	3869	6187	5130	4376
SPAC1805.18	165	30	35	9	25	9	162	188	139	138	188	138
SPAC1834.01	2932	743	1256	117	530	201	3045	2817	2546	2946	2066	2801
SPAC1834.02	5339	1329	1568	203	784	371	6935	5848	6600	6713	5748	7693
SPAC1834.03c	1527	434	755	93	306	100	2644	1898	1515	2626	2098	1675
SPAC1834.04	2570	606	1129	102	466	149	3790	2996	2298	4000	2689	2390
SPAC1834.05	954	292	501	44	235	84	1132	1096	869	1192	1236	934
SPAC1834.06c	487	121	202	24	116	33	594	624	512	666	802	551
SPAC1834.07	335	119	160	19	77	30	462	532	338	363	538	310
SPAC1834.08	1748	480	627	115	468	114	2420	2833	1756	2685	3816	1516
SPAC1834.09	81	26	33	7	14	6	101	141	87	120	159	88
SPAC1834.10c	280	72	110	11	27	23	362	317	295	243	385	221
SPAC1834.11c	2206	558	721	130	556	156	2351	2944	1896	3575	3910	2333
SPAC1834.13	2	1	1	0	0	0	3	3	4	2	1	1
SPAC1851.02	733	248	474	44	168	47	910	794	730	858	929	828
SPAC1851.03	663	147	317	32	100	79	781	892	711	802	840	887
SPAC1851.04c	818	210	307	34	137	65	1038	1301	847	1042	1312	1006
SPAC186.01	54	19	10	2	13	2	58	90	23	35	57	24
SPAC186.02c	4	4	0	2	2	0	4	18	0	6	23	0
SPAC186.03	34	12	8	2	16	2	36	88	12	98	207	42
SPAC186.04c	0	0	0	0	0	0	0	1	2	0	1	1
SPAC186.05c	0	0	75	0	0	7	1	2	90	1	1	110
SPAC186.06	0	0	3	0	0	4	0	0	4	0	0	27
SPAC186.07c	0	0	0	0	0	0	0	0	0	0	0	0
SPAC186.08c	1	0	0	0	0	0	0	1	2	1	0	0
SPAC186.09	2	0	9	0	1	0	1	0	18	0	0	22
SPAC18B11.02c	722	228	320	41	119	89	812	565	687	629	525	687
SPAC18B11.03c	163	56	77	7	43	23	224	213	182	193	203	216
SPAC18B11.04	232	57	127	5	34	20	304	289	222	301	264	305
SPAC18B11.05	302	87	177	11	58	36	488	441	359	478	474	403
SPAC18B11.06	627	192	335	16	68	68	628	627	681	363	257	662
SPAC18B11.07c	361	99	215	15	73	40	479	509	442	584	695	466
SPAC18B11.08c	300	58	67	15	49	19	325	340	312	328	362	359
SPAC18B11.09c	192	53	51	16	67	21	213	221	156	363	393	195
SPAC18B11.10	949	245	362	38	148	89	1259	1129	1063	1432	1149	1283
SPAC18B11.11	621	171	206	32	120	32	829	917	563	762	863	553
SPAC18G6.01c	99	21	45	5	27	11	117	160	83	142	174	129
SPAC18G6.02c	504	158	197	8	73	55	667	752	562	618	402	522
SPAC18G6.03	1972	596	970	88	391	167	2187	1998	1702	2299	2008	1945
SPAC18G6.04c	1323	301	453	58	199	82	1588	1351	1092	1590	1362	1237
SPAC18G6.05c	6583	1738	1511	264	1229	397	7985	6818	6154	7220	7618	7241
SPAC18G6.06	432	143	184	29	100	50	539	553	465	525	400	529
SPAC18G6.07c	1239	380	672	63	251	122	1481	1441	1439	1323	1239	1422
SPAC18G6.09c	524	93	166	48	164	36	926	1064	631	2037	1214	904
SPAC18G6.10	610	176	286	25	138	41	810	1005	598	915	940	575
SPAC18G6.11c	982	331	479	33	141	107	1166	1177	1090	946	648	1215
SPAC18G6.12c	218	60	54	17	97	15	225	287	127	273	320	94
SPAC18G6.13	62	9	23	6	8	2	63	68	60	49	73	47
SPAC18G6.14c	20940	4782	7511	680	3320	1205	21280	22302	20168	17398	20518	17704
SPAC18G6.15	781	218	478	32	187	92	997	1109	953	1251	1175	1159
SPAC1952.01	279	86	158	13	56	14	384	421	261	279	403	238
SPAC1952.02	375	142	244	12	79	45	567	490	476	343	364	438
SPAC1952.03	278	78	111	15	88	38	382	451	386	477	492	340
SPAC1952.04c	91	24	33	11	24	8	123	131	81	189	160	144
SPAC1952.05	532	139	215	27	64	42	592	705	514	554	572	542
SPAC1952.06c	492	151	203	18	93	37	560	530	425	492	499	426
SPAC1952.07	238	72	130	9	52	7	299	288	218	250	288	264
SPAC1952.08c	386	100	181	19	108	38	490	526	470	537	979	494
SPAC1952.09c	641	144	258	28	117	51	750	762	697	911	857	690
SPAC1952.10c	99	31	73	2	18	4	134	122	129	54	138	89
SPAC1952.11c	1587	364	543	70	260	108	1853	1671	1467	1765	1670	1509
SPAC1952.12c	134	44	56	4	26	4	129	144	112	88	106	57
SPAC1952.13	750	192	319	54	172	26	896	965	624	1162	1177	628
SPAC1952.14c	318	74	92	20	55	20	324	314	298	329	418	327
SPAC1952.15c	8	1	2	0	1	0	14	20	9	4	9	13
SPAC1952.16	471	139	159	18	61	16	571	604	398	430	442	444
SPAC1952.17c	264	65	118	18	74	21	320	434	267	569	638	290
SPAC19A8.01c	480	149	149	16	68	17	682	628	539	375	445	236
SPAC19A8.02	1188	326	382	72	294	54	1280	1464	1099	1451	1416	832
SPAC19A8.03	497	147	180	24	104	17	659	763	427	614	715	431
SPAC19A8.04	7003	1771	3496	341	1340	615	8916	8323	8024	9151	9187	9165
SPAC19A8.05c	333	92	94	20	57	6	411	453	274	271	699	174
SPAC19A8.06	488	110	296	23	94	45	540	534	520	536	734	558
SPAC19A8.07c	833	254	460	19	79	93	983	896	1016	445	361	783
SPAC19A8.08	1040	304	395	44	203	71	1278	1498	1054	1298	1412	1000
SPAC19A8.09	62	13	9	5	16	2	54	69	40	87	91	53
SPAC19A8.10	234	57	100	8	29	9	274	294	196	231	210	210
SPAC19A8.11c	208	56	58	11	43	11	239	214	165	275	263	192
SPAC19A8.12	664	178	212	53	179	46	962	990	647	1112	1143	608
SPAC19A8.13	357	79	142	23	69	44	401	379	391	530	473	403
SPAC19A8.14	265	67	106	9	48	25	293	339	262	347	406	271
SPAC19A8.15	4276	1034	1994	171	749	389	5173	4699	4776	5759	4683	5641
SPAC19A8.16	15	2	2	2	5	1	12	169	7	26	392	11
SPAC19B12.01	1197	397	683	40	200	121	1326	1033	1417	1041	541	1492
SPAC19B12.02c	11614	3423	7461	127	634	449	11706	9924	11257	4280	2556	4660
SPAC19B12.03	3344	954	1077	118	534	214	4433	3824	3224	3530	3024	3432
SPAC19B12.04	3388	604	673	99	512	211	2323	1989	1966	1878	2363	2303
SPAC19B12.05c	1197	344	536	60	206	102	1359	1367	1058	1348	1323	1253
SPAC19B12.06c	731	250	439	38	176	51	809	701	608	829	744	664
SPAC19B12.07c	157	33	64	15	35	8	170	210	135	186	290	160
SPAC19B12.08	84	11	31	11	49	4	89	116	81	238	231	64
SPAC19B12.09	564	100	142	17	74	48	448	441	404	374	453	421
SPAC19B12.10	146	38	41	15	53	12	216	222	104	292	304	163
SPAC19B12.11c	486	150	214	19	82	57	529	639	571	341	397	589
SPAC19B12.12c	131	32	62	6	20	6	126	159	143	116	102	174
SPAC19B12.13	653	192	246	34	138	51	901	810	634	913	774	785
SPAC19D5.01	108	22	36	85	417	8	144	169	113	3999	476	121
SPAC19D5.02c	414	106	197	31	77	31	564	430	379	523	504	455
SPAC19D5.03	161	42	74	13	42	6	262	279	199	277	253	239
SPAC19D5.04	4276	1083	922	182	754	201	5708	4866	3784	5352	5376	4379
SPAC19D5.05c	445	119	168	9	73	45	541	484	465	407	284	538
SPAC19D5.06c	306	91	183	13	53	30	404	425	335	309	379	343
SPAC19D5.07	134	47	49	4	25	9	137	228	108	156	181	176
SPAC19D5.09c	495	103	214	27	60	44	622	542	437	934	476	550
SPAC19D5.10c	28	13	18	2	3	3	35	31	23	30	26	27
SPAC19D5.11c	68	13	30	2	12	5	73	62	60	47	55	69
SPAC19E9.01c	952	248	436	51	190	83	1274	1260	975	1399	1168	1173
SPAC19E9.02	907	261	361	32	105	50	1128	1305	813	731	678	804
SPAC19E9.03	361	114	376	46	84	90	686	801	1031	2051	745	1640
SPAC19G12.01c	355	65	118	16	41	21	367	387	273	371	297	272
SPAC19G12.02c	496	133	193	31	95	27	533	564	448	615	575	561
SPAC19G12.03	350	77	147	21	64	22	367	377	346	393	355	342
SPAC19G12.04	60	22	19	3	5	4	48	59	67	65	85	59
SPAC19G12.05	687	256	418	32	144	72	871	784	758	913	623	935
SPAC19G12.06c	1446	417	830	72	329	88	2113	1377	1188	1660	1334	871
SPAC19G12.07c	472	121	169	30	74	60	490	609	593	677	472	943
SPAC19G12.08	1825	512	839	100	423	197	2232	1949	2025	2727	1750	2785
SPAC19G12.09	460	159	31	133	601	7	641	1944	108	2947	6262	121
SPAC19G12.10c	18959	3603	5348	941	3544	1056	24895	28305	13780	31503	46170	16615
SPAC19G12.11	479	163	255	33	106	44	540	506	482	604	615	560
SPAC19G12.12	309	80	169	25	71	26	347	395	316	398	429	269
SPAC19G12.13c	169	50	43	4	28	10	206	184	141	174	179	160
SPAC19G12.14	1034	280	311	43	188	87	1507	1411	1046	1770	1369	1832
SPAC19G12.15c	2825	791	767	190	782	243	2871	4105	2224	4983	5975	2847
SPAC19G12.16c	3711	994	1588	110	476	200	7680	6198	4494	6453	3288	3198
SPAC19G12.17	197	43	87	10	30	14	233	240	199	214	214	205
SPAC1A6.01c	372	113	155	20	94	25	423	463	343	562	491	416
SPAC1A6.02	682	197	309	21	125	66	677	660	719	624	563	867
SPAC1A6.03c	2341	717	1028	145	541	167	2936	3531	2148	3120	4036	2188
SPAC1A6.04c	9294	3207	4302	735	3282	1256	12577	14260	12156	23724	20241	15574
SPAC1A6.05c	720	236	443	38	194	71	872	867	719	922	909	814
SPAC1A6.06c	6	0	2	1	2	1	2	8	5	8	11	9
SPAC1A6.07	871	221	375	80	412	69	1152	1367	1000	2748	2240	988
SPAC1A6.08c	35	15	16	2	12	12	30	46	26	53	25	70
SPAC1A6.09c	892	294	484	42	191	76	1116	986	868	963	795	836
SPAC1A6.10	1343	335	684	53	210	120	1479	1442	1285	1374	1283	1529
SPAC1A6.11	0	0	0	0	0	0	1	0	1	2	0	1
SPAC1B1.01	619	139	178	25	111	48	949	1046	831	968	797	779
SPAC1B1.02c	356	90	146	18	56	27	467	473	358	379	614	423
SPAC1B1.03c	3423	822	1125	157	603	216	3992	3671	2992	4047	3368	3362
SPAC1B1.04c	761	194	242	32	129	47	1137	996	906	1108	798	1043
SPAC1B2.02c	704	186	297	34	114	66	987	965	704	958	833	824
SPAC1B2.03c	2629	839	1766	118	484	190	3805	3344	3117	2717	2712	3191
SPAC1B2.04	743	179	344	26	131	62	804	613	583	770	642	726
SPAC1B2.05	559	173	254	33	128	42	746	764	632	619	578	497
SPAC1B2.06	26	9	11	2	2	2	27	22	29	17	13	30
SPAC1B3.01c	785	245	520	37	144	89	922	763	744	744	782	651
SPAC1B3.02c	518	118	178	24	88	29	395	343	284	306	369	268
SPAC1B3.03c	1711	553	4796	107	493	849	7252	7120	8230	14239	10759	11925
SPAC1B3.04c	243	73	40	14	46	4	183	220	122	136	104	117
SPAC1B3.05	1121	339	484	57	308	94	1529	1336	1137	1466	1263	1088
SPAC1B3.06c	226	60	111	18	53	33	224	281	239	355	472	340
SPAC1B3.07c	206	54	85	12	39	7	291	272	200	236	292	140
SPAC1B3.08	717	167	274	45	167	34	844	988	588	986	1257	501
SPAC1B3.09c	1072	368	658	55	213	106	1419	1267	1073	1236	1058	1226
SPAC1B3.10c	340	103	157	15	81	10	343	428	274	362	473	232
SPAC1B3.11c	53	13	18	5	7	2	48	77	37	99	125	51
SPAC1B3.12c	390	103	204	16	65	27	542	453	438	407	409	431
SPAC1B3.13	1864	643	905	59	298	186	2496	2247	2145	1909	1065	2716
SPAC1B3.14	1347	386	702	52	225	88	1461	1315	1063	1492	1439	1342
SPAC1B3.15c	120	31	46	8	45	5	129	192	170	145	266	112
SPAC1B3.16c	3374	1387	3630	141	565	364	2319	1861	4440	2782	1249	4241
SPAC1B3.17	248	65	87	17	44	21	331	356	232	315	293	257
SPAC1B3.18c	207	95	101	17	63	23	289	238	246	266	311	247
SPAC1B3.20	183	29	22	7	28	5	119	150	101	153	233	103
SPAC1B3.21	68	13	29	2	19	2	57	92	51	77	141	35
SPAC1B9.02c	1152	292	412	62	230	74	1389	1412	1075	1576	1531	1259
SPAC1B9.03c	1336	367	687	43	217	170	1608	1451	1574	1246	890	1872
SPAC1D4.01	222	61	85	15	34	19	259	249	236	268	184	201
SPAC1D4.02c	404	109	161	25	105	29	503	506	348	825	695	442
SPAC1D4.03c	187	46	95	13	41	6	242	266	177	304	282	152
SPAC1D4.04	3509	1100	1660	150	755	312	3936	3722	3568	3847	3907	4153
SPAC1D4.05c	445	125	233	23	96	21	582	564	386	416	552	179
SPAC1D4.06c	224	59	128	12	35	22	227	229	214	257	200	294
SPAC1D4.07c	16	9	8	2	3	1	19	22	21	24	32	19
SPAC1D4.08	709	178	476	23	115	59	788	668	590	707	610	690
SPAC1D4.09c	443	143	223	37	111	45	587	636	609	570	885	666
SPAC1D4.10	546	207	266	52	192	32	627	584	418	696	744	376
SPAC1D4.11c	216	46	85	2	12	20	371	412	384	166	199	351
SPAC1D4.12	498	121	187	21	94	29	562	648	497	539	573	431
SPAC1D4.13	287	80	114	22	56	17	438	745	235	461	797	270
SPAC1D4.14	1901	527	549	81	337	137	2399	2224	1840	2460	2267	2056
SPAC1F12.02c	9541	2632	4050	386	1791	775	11935	12468	10800	9580	11717	11589
SPAC1F12.03c	21	5	5	0	3	2	21	13	11	28	18	16
SPAC1F12.04c	296	83	126	14	79	30	268	289	233	324	279	288
SPAC1F12.05	432	124	139	18	85	37	578	531	426	322	458	259
SPAC1F12.06c	82	17	26	6	12	6	89	86	66	116	99	62
SPAC1F12.07	2152	640	1480	142	466	261	2735	2520	2598	3902	2702	3257
SPAC1F12.08	238	85	105	13	45	21	250	281	206	270	305	305
SPAC1F12.09	490	128	257	29	98	27	655	634	398	652	734	421
SPAC1F12.10c	196	53	55	23	69	15	210	246	139	375	447	173
SPAC1F3.01	1275	414	765	46	198	116	1698	1569	1566	1196	1028	1459
SPAC1F3.02c	617	149	218	34	183	40	793	956	628	1029	1486	529
SPAC1F3.03	754	215	214	51	146	44	894	961	682	972	1061	582
SPAC1F3.04c	344	108	173	15	67	40	397	467	327	449	499	474
SPAC1F3.05	942	230	336	48	179	73	1042	930	774	919	902	911
SPAC1F3.06c	5588	1516	1859	183	764	311	6943	6899	5130	5374	5364	4752
SPAC1F3.07c	568	147	186	22	100	57	643	538	504	724	517	683
SPAC1F3.08c	0	0	0	0	0	0	1	0	0	2	0	0
SPAC1F3.09	1063	368	398	128	606	81	1562	2965	968	3022	4136	1117
SPAC1F3.10c	321	66	89	17	75	14	323	352	265	414	376	228
SPAC1F5.02	5444	1509	2851	304	1133	431	6540	6099	4828	7087	7849	5537
SPAC1F5.03c	880	275	413	49	187	78	1101	1067	950	1020	824	1149
SPAC1F5.04c	1615	411	453	72	315	54	2096	2041	1412	1623	1889	924
SPAC1F5.05c	220	59	68	12	56	14	287	267	238	279	301	190
SPAC1F5.06	3395	856	1756	144	674	266	4267	4308	3391	4216	4448	3531
SPAC1F5.07c	658	165	226	37	106	41	700	655	489	729	623	497
SPAC1F5.08c	340	113	174	32	121	30	431	485	316	689	793	240
SPAC1F5.09c	70	18	37	3	27	13	66	83	58	173	151	115
SPAC1F5.10	957	264	395	54	180	95	1025	933	896	1024	978	996
SPAC1F5.11c	3239	690	608	108	489	200	4237	4081	2868	3965	4006	3736
SPAC1F7.01c	3698	918	1138	180	629	189	4007	4091	3163	3851	3994	2966
SPAC1F7.02c	2320	703	1106	63	373	182	2643	2536	2591	1831	1119	2733
SPAC1F7.03	1304	401	681	76	358	101	1680	1746	1206	1992	1891	1133
SPAC1F7.04	2536	727	1390	149	498	229	3028	2711	2485	2837	2845	2530
SPAC1F7.05	8369	2391	2640	228	1323	380	10482	9684	7244	9302	6162	5365
SPAC1F7.06	1	1	0	0	1	0	1	2	0	1	5	1
SPAC1F7.07c	727	146	144	23	87	27	2541	1222	576	763	796	372
SPAC1F7.08	1394	250	163	40	118	25	4240	2197	1040	1803	1253	755
SPAC1F7.09c	230	56	80	15	37	14	292	311	197	285	386	223
SPAC1F7.10	110	34	40	4	18	6	105	132	114	123	137	119
SPAC1F7.11c	704	186	246	43	157	36	840	807	593	838	964	422
SPAC1F7.12	518	179	171	31	148	43	488	794	374	658	2307	465
SPAC1F7.13c	13574	2997	4227	386	2041	767	14667	13705	12535	13043	12350	12347
SPAC1F7.14c	30	7	19	1	8	4	48	44	37	30	33	31
SPAC1F8.01	29	12	12	0	14	1	76	144	45	81	251	44
SPAC1F8.02c	0	0	0	0	1	0	0	15	0	4	105	0
SPAC1F8.03c	233	53	149	15	62	20	2531	884	1383	815	844	1123
SPAC1F8.04c	17	6	4	3	24	0	18	28	10	29	869	20
SPAC1F8.05	17	5	6	2	2	1	19	66	24	18	61	26
SPAC1F8.06	149	37	130	4	16	14	208	120	342	72	65	283
SPAC1F8.07c	81142	17753	29456	2503	11648	5745	103450	95382	102390	98967	90927	103118
SPAC1F8.08	11	3	5	1	1	1	8	7	9	12	6	12
SPAC20G4.01	432	117	145	20	75	37	454	416	357	485	424	519
SPAC20G4.02c	258	76	114	18	80	38	307	405	198	582	497	646
SPAC20G4.03c	211	65	107	13	26	25	245	410	340	465	213	464
SPAC20G4.04c	140	37	90	8	33	17	176	165	163	197	185	183
SPAC20G4.05c	204	54	64	6	56	7	188	465	123	203	525	119
SPAC20G4.06c	1500	346	568	69	274	101	1733	1733	1483	1868	2238	1689
SPAC20G4.07c	1056	291	625	48	245	67	1593	1508	1205	1571	1655	1289
SPAC20G4.08	1654	434	618	77	351	125	2142	2222	1731	2445	2342	1642
SPAC20G4.09	2	1	2	0	0	0	5	1	3	2	2	2
SPAC20G8.01	778	186	295	33	134	62	847	952	800	875	974	854
SPAC20G8.02	445	133	150	35	170	20	514	620	360	717	875	339
SPAC20G8.03	2917	720	1451	138	542	192	3181	2524	2376	3353	2684	2814
SPAC20G8.04c	1746	469	815	74	266	149	1488	1818	2314	1445	1223	2125
SPAC20G8.05c	2106	631	601	69	200	110	2411	2374	1992	1867	946	1702
SPAC20G8.06	3852	846	955	128	565	213	5125	4260	3725	5088	3591	4141
SPAC20G8.07c	901	246	508	37	145	66	1021	904	786	1028	984	914
SPAC20G8.08c	774	231	301	24	129	69	1001	1037	777	674	661	854
SPAC20G8.09c	4091	1257	1668	109	640	362	4590	4287	4033	3285	2275	3967
SPAC20G8.10c	118	31	36	6	33	5	115	112	68	198	183	50
SPAC20H4.01	1542	478	705	60	289	135	2072	1931	1775	1633	1265	1852
SPAC20H4.02	352	91	142	13	62	28	340	391	292	400	517	325
SPAC20H4.03c	617	180	281	25	148	83	820	729	677	864	767	897
SPAC20H4.04	399	106	204	14	73	22	556	534	436	455	453	393
SPAC20H4.05c	212	56	113	10	45	30	284	228	265	253	222	288
SPAC20H4.06c	304	98	136	15	83	22	457	552	329	440	513	271
SPAC20H4.07	282	84	159	18	64	20	360	346	347	376	401	333
SPAC20H4.08	344	126	212	20	99	38	504	504	537	574	578	676
SPAC20H4.09	398	137	155	26	72	34	563	500	385	462	489	444
SPAC20H4.10	1812	495	575	104	351	95	2193	2166	1420	2294	2477	1579
SPAC20H4.11c	24	9	8	0	4	2	43	45	21	35	26	22
SPAC212.01c	22	13	22	4	20	6	23	68	32	48	126	59
SPAC212.02	4	1	0	0	4	0	0	16	0	2	23	1
SPAC212.03	0	0	0	0	0	0	0	1	0	2	2	1
SPAC212.04c	31	10	22	4	24	1	40	51	30	91	108	47
SPAC212.05c	0	0	0	0	0	0	0	0	0	0	0	0
SPAC212.06c	2	1	2	0	2	0	4	6	11	2	6	6
SPAC212.07c	0	0	0	0	0	0	2	0	3	0	1	3
SPAC212.08c	2	1	0	0	3	0	4	10	2	6	11	9
SPAC212.09c	350	92	48	20	76	12	323	672	92	430	818	104
SPAC212.10	46	10	37	2	5	4	44	19	20	38	23	23
SPAC212.11	129	55	106	6	44	16	78	13	278	86	14	159
SPAC212.12	3	0	0	0	0	0	1	2	2	2	5	2
SPAC21E11.03c	201	44	21	30	187	5	291	487	85	1506	853	74
SPAC21E11.04	153	37	77	9	28	26	186	151	167	421	188	220
SPAC21E11.05c	363	107	209	25	56	45	522	554	464	494	396	555
SPAC21E11.06	1416	384	741	46	275	108	1660	1516	1322	1691	1323	1464
SPAC21E11.07	183	58	66	16	38	20	206	226	190	242	215	207
SPAC21E11.08	2120	699	1088	121	507	164	2459	2374	2042	2776	2557	2199
SPAC222.03c	387	74	96	25	50	33	352	334	356	300	415	341
SPAC222.04c	229	23	46	6	33	20	185	213	141	166	289	175
SPAC222.05c	354	88	142	17	57	22	477	460	323	372	431	339
SPAC222.06	822	288	478	19	173	117	857	833	1001	647	424	930
SPAC222.07c	382	118	317	22	83	69	865	723	652	1529	1245	944
SPAC222.08c	304	96	199	19	60	65	397	306	410	624	446	599
SPAC222.09	1828	380	495	60	359	173	2273	2079	1691	3724	1922	2026
SPAC222.10c	480	136	210	19	75	24	730	700	653	450	676	543
SPAC222.11	1597	362	428	108	438	109	1447	1314	1326	2296	1946	1458
SPAC222.12c	11054	2950	4900	475	2067	799	15154	14173	11296	16644	14444	12238
SPAC222.13c	513	143	174	43	167	32	596	726	392	868	929	439
SPAC222.14c	1359	349	569	72	273	88	1738	1561	1226	1893	1944	1242
SPAC222.15	7	2	5	1	2	0	6	8	11	10	2	17
SPAC222.16c	216	59	94	8	38	10	253	280	195	239	266	171
SPAC222.17	98	23	34	8	26	8	77	133	78	72	157	96
SPAC222.18	74	24	39	7	21	9	129	155	95	126	150	93
SPAC222.19	78	16	25	6	15	3	84	105	88	129	150	73
SPAC227.01c	193	62	120	9	38	15	279	234	217	207	197	138
SPAC227.02c	265	91	103	15	44	35	321	358	401	302	259	429
SPAC227.03c	203	67	114	16	67	10	280	322	222	363	366	188
SPAC227.04	66	13	31	3	12	4	66	79	63	83	111	70
SPAC227.05	204	54	75	7	40	13	239	221	208	233	246	221
SPAC227.06	389	110	239	14	70	32	550	441	344	510	468	393
SPAC227.07c	894	290	477	47	240	77	1208	1320	1013	1515	1530	1037
SPAC227.08c	124	39	37	8	34	10	149	142	123	193	178	120
SPAC227.09	477	150	235	41	106	56	642	727	555	638	711	558
SPAC227.10	230	53	73	9	39	19	262	275	225	243	290	286
SPAC227.11c	285	81	128	14	65	24	322	332	222	314	332	257
SPAC227.12	295	97	150	16	72	34	352	462	345	388	339	361
SPAC227.13c	641	208	388	55	245	80	1056	864	952	1923	1290	964
SPAC227.14	215	70	138	11	51	28	274	346	215	319	383	300
SPAC227.15	924	232	252	42	157	63	1279	1248	870	1665	1380	956
SPAC227.16c	258	66	125	11	51	22	285	390	285	300	426	317
SPAC227.17c	183	40	79	9	43	18	174	223	160	262	229	238
SPAC227.18	3287	933	1793	165	660	339	3809	3182	3490	5405	3214	4339
SPAC227.19c	59	17	27	2	12	2	81	68	55	77	57	63
SPAC22A12.01c	394	113	122	14	55	27	451	566	396	331	462	377
SPAC22A12.02c	4	2	2	1	0	0	4	3	7	3	3	3
SPAC22A12.03c	250	66	137	11	42	25	292	297	235	277	281	306
SPAC22A12.04c	11978	1696	2549	365	1759	864	10323	10830	10384	8754	10807	10392
SPAC22A12.05	148	48	54	6	25	7	146	188	103	125	138	96
SPAC22A12.06c	856	270	1105	11	84	116	1120	577	2115	499	371	1443
SPAC22A12.07c	2908	780	1610	131	520	224	3078	3217	2996	3154	3465	3173
SPAC22A12.08c	866	238	308	38	210	76	998	1247	776	1246	1423	967
SPAC22A12.09c	559	157	194	24	86	28	729	635	577	567	565	578
SPAC22A12.10	1494	355	1132	74	235	117	1843	1743	1600	1813	1667	1720
SPAC22A12.11	1906	489	463	88	378	97	2101	2543	1413	2778	2862	1551
SPAC22A12.12c	319	83	151	24	69	42	339	353	316	330	504	369
SPAC22A12.13	104	20	25	4	18	5	95	85	58	104	94	76
SPAC22A12.14c	533	140	329	25	132	77	640	621	470	777	874	681
SPAC22A12.15c	10143	3039	8141	488	2242	1131	17877	18067	15247	26787	26332	19155
SPAC22A12.16	4458	1164	2408	183	876	408	4878	4987	5270	5554	4848	5866
SPAC22A12.17c	13	4	5	11	48	0	17	263	12	106	2066	8
SPAC22E12.01	249	75	106	9	32	21	343	261	183	200	213	159
SPAC22E12.02	163	59	71	12	43	14	232	202	212	241	182	242
SPAC22E12.03c	416	83	91	22	125	16	350	549	216	725	922	218
SPAC22E12.04	638	182	360	34	172	81	653	783	727	752	1346	851
SPAC22E12.05c	567	114	369	26	124	36	665	667	510	828	768	495
SPAC22E12.06c	352	129	190	27	126	27	523	518	432	592	729	260
SPAC22E12.07	1390	407	615	54	278	138	1558	1443	1472	1595	1156	1616
SPAC22E12.08	74	12	28	2	10	8	74	72	77	59	68	61
SPAC22E12.09c	1222	332	566	28	149	69	1309	1146	1068	868	834	1069
SPAC22E12.10c	1900	500	778	70	304	162	2086	1741	1491	1932	1383	1672
SPAC22E12.11c	1191	295	375	39	194	84	1616	1591	1147	1650	1385	944
SPAC22E12.13c	1118	327	804	33	168	147	1176	1212	1258	772	517	1043
SPAC22E12.14c	987	258	351	28	201	53	1216	1275	883	1158	995	824
SPAC22E12.16c	1499	382	521	59	300	80	1947	2051	1401	1620	1651	1172
SPAC22E12.17c	1655	442	786	90	333	165	1733	2056	1574	1875	1860	1719
SPAC22E12.18	465	133	236	15	73	36	567	484	462	469	312	537
SPAC22E12.19	648	147	202	20	90	29	737	789	522	452	570	340
SPAC22F3.02	18	2	10	2	10	4	13	28	11	46	17	25
SPAC22F3.03c	203	50	57	11	31	11	187	199	160	150	141	164
SPAC22F3.04	5	2	1	1	2	0	7	4	4	4	18	5
SPAC22F3.05c	119	38	44	2	20	11	123	114	71	69	116	88
SPAC22F3.06c	4491	1148	1231	206	753	257	4918	4579	3709	4585	4368	3473
SPAC22F3.07c	898	172	247	28	138	77	929	816	740	877	857	871
SPAC22F3.08c	471	175	246	19	84	52	706	658	716	555	358	681
SPAC22F3.09c	336	72	106	30	120	14	380	384	261	719	513	116
SPAC22F3.10c	2059	594	1184	110	628	216	2505	2551	2807	3039	4500	3221
SPAC22F3.11c	82	24	39	6	35	17	87	148	101	184	176	133
SPAC22F3.12c	118	44	33	4	13	4	147	123	99	89	55	93
SPAC22F3.13	784	173	283	45	183	31	900	921	667	934	1085	570
SPAC22F3.15	86	25	63	5	14	7	106	107	99	111	123	130
SPAC22F8.02c	214	53	91	15	66	6	428	406	315	324	337	202
SPAC22F8.03c	0	0	0	0	0	0	2	2	0	0	2	3
SPAC22F8.04	772	248	417	47	159	53	1305	1088	920	1018	913	879
SPAC22F8.05	802	264	23	352	1748	8	800	6940	103	10436	11231	126
SPAC22F8.06	666	186	318	29	161	57	858	808	704	1008	1043	825
SPAC22F8.07c	457	121	159	22	76	28	438	432	356	416	317	403
SPAC22F8.08	2706	795	912	140	571	235	3713	3163	2840	3839	3277	3364
SPAC22F8.09	1210	422	560	38	182	193	1683	1454	1597	1164	875	1676
SPAC22F8.10c	571	157	221	35	132	44	612	664	546	649	635	486
SPAC22F8.11	775	201	279	22	134	53	926	1104	739	651	891	781
SPAC22F8.12c	158	35	50	14	27	16	202	220	180	193	206	218
SPAC22G7.01c	1735	429	588	73	343	90	1966	1992	1146	2267	1994	1465
SPAC22G7.02	1079	289	364	48	200	72	1524	1375	968	1475	1120	854
SPAC22G7.03	50	10	27	3	11	6	49	57	45	73	84	70
SPAC22G7.04	1445	341	507	64	270	99	1941	1888	1493	1822	1882	1695
SPAC22G7.05	1528	495	755	48	322	162	1672	1588	1613	1544	941	1763
SPAC22G7.06c	33414	8412	7352	1159	5283	1585	39690	39778	28960	34666	35863	32641
SPAC22G7.07c	174	46	67	3	33	19	171	186	131	147	501	150
SPAC22G7.08	172	33	61	21	78	17	230	177	182	386	1858	231
SPAC22G7.09c	886	252	411	47	183	77	1258	1145	1000	1074	933	1081
SPAC22G7.10	1023	280	452	48	188	84	1169	1194	928	1078	1163	814
SPAC22G7.11c	16	2	6	1	7	4	15	54	5	29	144	14
SPAC22H10.02	126	28	35	7	35	3	184	184	137	199	222	92
SPAC22H10.03c	1158	308	446	62	222	63	1511	1326	1031	1573	1172	1026
SPAC22H10.04	287	87	144	12	69	13	311	313	203	281	379	201
SPAC22H10.05c	774	198	396	43	149	68	855	832	680	941	883	823
SPAC22H10.06c	0	0	1	0	0	0	0	0	0	0	0	1
SPAC22H10.07	247	61	100	10	40	20	329	330	271	261	245	353
SPAC22H10.08	505	127	211	21	98	55	589	644	441	585	605	557
SPAC22H10.09	589	176	253	27	119	42	701	640	490	693	644	508
SPAC22H10.10	150	58	84	12	28	21	195	208	179	270	183	297
SPAC22H10.11c	1361	363	610	71	366	125	1740	2004	1334	1969	1587	1245
SPAC22H10.12c	1429	408	424	118	479	66	1523	2014	828	2661	2814	974
SPAC22H10.13	55	6	4	7	30	0	51	362	9	164	637	13
SPAC22H12.01c	193	54	186	29	111	105	439	566	330	2724	1808	1742
SPAC22H12.02	690	200	469	43	144	87	838	807	732	1364	1264	1264
SPAC22H12.03	185	35	95	6	29	20	184	186	154	256	313	228
SPAC22H12.04c	24274	6303	8035	1005	4683	1773	28342	29724	26927	28655	29048	29126
SPAC22H12.05c	331	82	153	25	92	14	452	497	278	487	618	269
SPAC23A1.02c	321	75	83	11	59	9	450	428	318	374	243	175
SPAC23A1.03	1657	473	454	71	311	92	1505	1317	1151	1319	1106	1389
SPAC23A1.04c	507	165	220	24	118	29	670	682	463	590	743	394
SPAC23A1.05	198	58	86	8	38	12	215	197	160	187	190	121
SPAC23A1.06c	347	97	173	18	83	18	440	432	391	411	302	214
SPAC23A1.07	195	60	77	11	41	8	241	270	184	152	234	170
SPAC23A1.08c	6982	1339	1416	236	985	412	5865	6182	5328	5888	6529	6122
SPAC23A1.09	157	42	61	10	36	6	186	215	154	270	253	148
SPAC23A1.10	62475	14534	25612	2009	9587	3591	49898	42843	42085	47172	37411	41387
SPAC23A1.11	13562	2235	5055	358	1505	758	11992	7241	9504	10643	6587	9017
SPAC23A1.12c	3866	1037	1966	160	722	337	5198	4336	4685	4809	4346	4801
SPAC23A1.14c	448	91	155	28	129	39	554	518	439	862	1053	383
SPAC23A1.15c	159	39	80	15	33	9	221	231	150	246	222	168
SPAC23A1.16c	44	13	18	5	2	1	63	54	29	43	54	22
SPAC23A1.17	2154	434	340	79	360	102	2711	1846	1972	3178	2519	2205
SPAC23A1.18c	368	96	177	20	101	32	486	471	358	804	490	525
SPAC23A1.19c	923	296	293	39	182	48	1145	1115	712	813	916	606
SPAC23A1.20	0	0	0	0	0	0	0	0	0	0	0	0
SPAC23C11.01	396	122	239	25	92	30	654	552	488	551	425	307
SPAC23C11.02c	8325	1648	2670	282	1233	490	6155	7016	6396	5783	7204	6075
SPAC23C11.03	1572	492	683	52	213	166	2063	1882	1783	1410	982	2083
SPAC23C11.04c	124	46	51	5	39	11	165	231	127	206	204	149
SPAC23C11.05	7110	2102	3163	351	1382	587	9345	9529	8687	9678	10199	9298
SPAC23C11.06c	177	40	59	35	202	14	206	1036	137	809	2497	151
SPAC23C11.07	7	1	4	0	2	1	14	11	10	10	9	13
SPAC23C11.08	142	39	72	7	35	11	160	162	155	204	167	193
SPAC23C11.09	5494	1514	2589	221	986	402	7369	6280	6302	6665	6055	6888
SPAC23C11.10	79	24	37	7	16	10	103	101	97	92	94	90
SPAC23C11.11	1672	462	735	84	284	116	2018	1817	1558	1925	1858	1699
SPAC23C11.12	75	11	23	1	8	8	77	77	70	51	68	64
SPAC23C11.13c	1253	277	411	62	237	99	1371	1071	1065	1322	1089	1216
SPAC23C11.14	1696	498	1013	93	413	184	2414	1997	2006	2793	2361	2285
SPAC23C11.15	1076	277	403	54	211	65	1342	1416	1051	1363	1492	1240
SPAC23C11.16	610	166	186	22	67	24	673	750	474	410	442	400
SPAC23C11.17	1061	296	510	65	219	87	1276	1177	903	1297	1296	932
SPAC23C4.02	1887	528	681	92	366	124	2270	2212	1839	2163	2347	1749
SPAC23C4.03	1986	547	767	73	375	141	2470	2187	1851	2335	2312	1873
SPAC23C4.04c	49	4	17	1	10	6	43	50	32	40	54	40
SPAC23C4.05c	1070	259	204	104	497	44	1131	1773	424	2881	2959	524
SPAC23C4.06c	385	130	277	14	74	41	463	494	643	328	260	804
SPAC23C4.07	19	4	12	2	2	2	31	25	29	11	13	44
SPAC23C4.08	417	155	248	36	141	25	520	574	473	776	808	490
SPAC23C4.09c	313	76	81	10	54	28	294	309	301	288	326	325
SPAC23C4.10	367	95	135	21	72	18	392	483	297	444	390	243
SPAC23C4.11	95	6	9	3	8	5	48	63	46	58	80	50
SPAC23C4.12	341	104	176	19	102	46	437	524	382	639	599	433
SPAC23C4.13	123	23	40	4	20	9	103	116	87	95	63	89
SPAC23C4.14	441	119	224	32	135	30	518	610	326	619	856	375
SPAC23C4.15	1195	340	538	43	252	103	1330	1172	1262	1343	972	1278
SPAC23C4.16c	399	88	199	20	104	19	430	544	364	480	820	283
SPAC23C4.17	1258	439	484	57	240	112	1444	1357	1205	1088	983	1320
SPAC23C4.18c	373	104	143	18	71	23	418	475	360	427	537	306
SPAC23C4.19	2527	677	707	110	461	176	2708	2708	2136	2553	2662	2067
SPAC23D3.01	452	136	265	14	81	34	668	561	459	538	450	372
SPAC23D3.02	440	142	208	23	98	43	558	511	515	582	713	592
SPAC23D3.03c	897	241	366	33	119	75	1147	1003	940	820	710	930
SPAC23D3.04c	1495	434	880	74	287	196	1594	1410	2001	2585	1521	3376
SPAC23D3.05c	116	28	32	4	14	6	100	138	85	72	95	64
SPAC23D3.06c	2439	660	578	108	471	124	2921	2704	2149	2930	2969	2382
SPAC23D3.07	1384	298	579	68	229	128	1462	1589	1304	1679	2231	1411
SPAC23D3.08	614	161	270	22	127	49	992	834	771	931	900	785
SPAC23D3.09	537	154	283	21	111	42	688	639	548	578	652	578
SPAC23D3.10c	861	260	406	56	213	61	1167	1220	933	1029	1331	910
SPAC23D3.11	151	35	17	12	63	6	135	338	38	263	647	50
SPAC23D3.12	1513	576	1836	12	133	107	3821	4397	6316	657	767	2234
SPAC23D3.13c	1468	366	433	77	281	90	1833	1806	1235	1702	1755	1358
SPAC23D3.14c	180	43	66	6	30	7	202	259	177	159	266	186
SPAC23D3.16	63	10	16	2	9	3	43	39	44	47	52	39
SPAC23D3.17	62	15	20	2	12	7	62	79	46	46	76	55
SPAC23E2.01	832	243	398	40	118	54	1083	1413	1064	940	1395	798
SPAC23E2.02	750	229	279	36	130	42	994	1077	766	939	1234	684
SPAC23E2.03c	70	10	7	0	6	3	94	66	43	49	62	26
SPAC23G3.01	4336	1073	1458	192	740	279	5082	5171	3939	4602	5032	4000
SPAC23G3.02c	1950	393	433	121	446	108	2456	2459	1899	3331	4795	2653
SPAC23G3.03	352	97	64	56	213	21	550	786	246	1556	3491	319
SPAC23G3.04	159	49	62	6	41	19	172	161	177	212	130	205
SPAC23G3.05c	262	100	158	14	62	21	437	379	336	335	342	270
SPAC23G3.06	5168	1591	2336	215	1052	459	6363	5799	5823	6118	5105	6362
SPAC23G3.07c	234	74	91	13	52	19	282	323	231	305	317	265
SPAC23G3.08c	1003	280	365	46	165	62	1227	1140	979	951	1020	997
SPAC23G3.09	551	161	285	34	143	40	596	706	469	721	761	548
SPAC23G3.10c	579	150	241	24	86	49	781	788	670	848	718	768
SPAC23G3.11	1478	394	586	89	327	119	1813	1680	1484	2335	2487	1894
SPAC23G3.12c	2922	807	1045	131	475	212	3470	3647	3053	3270	3507	3231
SPAC23H3.02c	240	60	74	11	43	30	202	191	219	241	286	244
SPAC23H3.03c	205	43	86	9	47	14	232	273	180	254	309	211
SPAC23H3.04	53	10	16	5	12	0	70	80	50	39	74	22
SPAC23H3.05c	609	166	184	26	122	22	691	679	454	698	609	347
SPAC23H3.06	917	232	362	36	191	40	1268	1194	963	1137	1250	768
SPAC23H3.07c	207	46	91	10	35	15	210	202	162	168	196	162
SPAC23H3.08c	85	30	34	4	26	10	123	142	105	186	190	139
SPAC23H3.09c	3262	1166	1697	173	819	317	3484	2901	3798	3911	4114	4280
SPAC23H3.10	530	169	292	37	148	44	671	688	546	795	705	610
SPAC23H3.11c	288	81	94	14	72	13	356	372	254	536	399	191
SPAC23H3.12c	96	35	45	5	31	4	117	124	96	188	82	76
SPAC23H3.13c	597	157	237	38	128	24	626	655	638	750	829	601
SPAC23H3.14	569	157	340	21	99	40	764	658	776	753	632	696
SPAC23H3.15c	176	58	37	752	3436	14	116	10643	129	13194	27074	186
SPAC23H4.01c	1563	486	514	58	235	150	1904	1526	1485	1526	1312	2340
SPAC23H4.02	663	176	339	30	134	50	879	779	717	830	707	771
SPAC23H4.03c	773	182	333	29	146	58	785	698	568	640	764	498
SPAC23H4.04	302	110	144	23	73	49	460	441	377	554	355	475
SPAC23H4.05c	0	0	0	0	0	0	0	0	2	0	1	2
SPAC23H4.06	3464	796	1506	93	405	279	3281	1542	3427	1899	983	3656
SPAC23H4.07c	433	131	184	14	63	33	516	492	425	451	470	472
SPAC23H4.08	253	54	104	8	37	24	307	286	219	317	209	302
SPAC23H4.09	4407	1277	1965	222	907	357	5411	5124	4118	5610	5276	4963
SPAC23H4.10c	568	185	279	26	127	66	782	778	550	1075	789	1207
SPAC23H4.11c	118	45	81	4	31	12	152	195	155	137	175	105
SPAC23H4.12	866	245	417	35	184	90	1009	999	921	1055	987	972
SPAC23H4.13c	132	40	61	6	30	13	175	177	135	156	164	170
SPAC23H4.14	604	144	222	18	110	33	753	844	558	733	801	671
SPAC23H4.15	2011	593	820	43	247	189	2314	2195	2180	1595	953	2288
SPAC23H4.16c	330	73	129	15	72	29	380	391	331	510	409	397
SPAC23H4.17c	194	52	96	10	46	12	243	324	202	296	313	215
SPAC23H4.18c	159	48	45	7	33	10	158	191	159	181	279	143
SPAC23H4.21	73	11	19	2	6	6	33	36	30	39	31	36
SPAC24B11.05	114	35	42	10	45	17	131	181	112	383	254	160
SPAC24B11.06c	1395	381	189	57	294	30	1718	1696	391	2257	2631	537
SPAC24B11.07c	535	159	200	28	93	30	800	731	640	437	485	300
SPAC24B11.08c	684	181	364	44	118	35	876	833	703	705	848	510
SPAC24B11.09	360	104	118	24	85	36	391	376	437	694	321	441
SPAC24B11.10c	835	192	327	17	128	39	1238	1269	1074	749	866	625
SPAC24B11.11c	758	218	339	36	177	54	864	987	713	960	888	446
SPAC24B11.12c	1983	636	662	143	559	109	2129	2436	1694	2742	2789	1986
SPAC24B11.13	695	214	226	16	76	47	648	681	752	377	274	782
SPAC24B11.14	26	11	13	0	2	4	25	18	36	24	12	60
SPAC24C9.02c	397	94	115	17	62	28	421	485	360	386	477	337
SPAC24C9.03	1965	463	921	87	312	173	2067	1836	1903	2326	1841	2178
SPAC24C9.04	193	44	85	13	33	14	276	255	203	241	234	191
SPAC24C9.05c	861	241	338	27	133	64	1108	1154	855	904	990	814
SPAC24C9.06c	7953	1996	2143	310	1295	481	6839	8705	5907	7647	8427	6102
SPAC24C9.07c	668	187	206	34	115	33	728	864	538	523	775	560
SPAC24C9.08	1052	269	542	78	277	76	1228	1297	848	1672	1750	968
SPAC24C9.09	380	80	145	27	109	18	411	420	279	436	567	285
SPAC24C9.10c	464	114	140	26	86	30	527	492	398	637	566	458
SPAC24C9.11	805	241	444	26	101	67	909	870	770	598	441	745
SPAC24C9.12c	10334	2417	4860	378	1852	846	13862	12298	11568	12676	10671	12818
SPAC24C9.13c	108	34	66	7	20	21	134	155	154	191	167	192
SPAC24C9.14	315	98	192	23	114	29	443	531	345	933	895	634
SPAC24C9.15c	10	7	13	0	0	2	23	47	35	14	34	23
SPAC24C9.16c	176	17	18	6	17	10	81	83	60	67	91	69
SPAC24H6.01c	300	109	174	14	67	18	371	365	232	322	389	224
SPAC24H6.02c	114	35	38	8	38	21	138	175	156	181	155	198
SPAC24H6.03	633	168	208	31	116	34	618	692	488	667	772	490
SPAC24H6.04	3476	871	969	152	566	207	4302	4175	3474	4244	4166	3607
SPAC24H6.05	566	152	93	33	114	18	904	1269	478	717	799	240
SPAC24H6.06	490	117	174	32	101	23	565	679	447	702	666	339
SPAC24H6.07	6949	1602	3842	296	1360	547	7775	7549	7039	7252	7380	6975
SPAC24H6.08	132	42	73	18	43	13	154	166	145	276	188	161
SPAC24H6.09	874	270	318	42	184	58	1181	1306	1012	1262	1229	842
SPAC24H6.10c	3868	941	1898	129	615	360	4310	4111	4749	3976	3622	5324
SPAC24H6.11c	778	208	211	34	148	26	740	746	589	665	784	489
SPAC24H6.12c	386	123	268	23	122	18	547	834	591	439	986	378
SPAC24H6.13	2140	756	1833	60	260	122	2810	3087	3656	1148	1120	1812
SPAC25A8.01c	2492	691	884	93	485	240	3081	2871	2605	2994	2604	3233
SPAC25A8.02	197	58	117	22	51	14	278	324	242	475	491	248
SPAC25A8.03c	207	71	97	10	47	16	292	343	244	331	341	271
SPAC25B8.01	336	102	193	28	112	38	346	319	266	507	375	347
SPAC25B8.02	202	47	96	14	56	27	233	242	195	288	319	200
SPAC25B8.03	310	78	103	10	52	20	557	561	329	472	468	322
SPAC25B8.04c	283	66	93	18	70	11	429	344	252	440	389	226
SPAC25B8.05	387	121	180	11	61	34	461	414	438	262	347	517
SPAC25B8.06c	313	97	156	12	53	44	358	421	291	342	375	338
SPAC25B8.07c	87	22	36	4	11	5	90	95	72	58	83	57
SPAC25B8.08	325	98	129	38	118	26	389	432	304	683	653	366
SPAC25B8.09	117	43	58	7	34	20	104	157	109	178	202	157
SPAC25B8.10	443	104	270	20	95	62	455	598	522	538	644	589
SPAC25B8.11	999	290	435	51	177	48	1163	1070	896	993	1120	650
SPAC25B8.12c	6269	1383	2051	291	1426	407	7354	6940	6282	8996	5656	6187
SPAC25B8.13c	412	81	142	38	69	10	494	248	528	165	584	86
SPAC25B8.14	162	43	102	6	30	9	265	261	178	166	307	131
SPAC25B8.15c	184	40	67	13	31	13	168	201	173	128	148	216
SPAC25B8.16	568	177	226	15	89	37	635	693	644	603	638	577
SPAC25B8.17	353	89	219	17	65	31	437	448	413	485	443	393
SPAC25B8.18	73	23	22	4	31	2	72	77	47	123	178	50
SPAC25B8.19c	336	96	93	21	104	28	491	501	330	634	643	364
SPAC25B8.20	21	6	12	3	8	3	29	28	22	16	23	24
SPAC25G10.01	472	153	106	27	78	22	424	539	292	439	638	263
SPAC25G10.02	25	12	15	3	6	5	36	48	33	34	44	30
SPAC25G10.03	1459	518	1022	85	378	187	2140	2614	2127	3006	3104	2917
SPAC25G10.04c	102	38	54	8	22	20	124	152	121	232	97	166
SPAC25G10.05c	3803	944	2167	146	629	288	4421	4233	4142	4449	3896	4695
SPAC25G10.06	3002	605	631	100	549	215	2824	3109	3139	2277	3465	3324
SPAC25G10.07c	457	133	159	16	73	20	466	562	444	358	438	343
SPAC25G10.08	10441	2904	3289	440	1738	751	11897	9918	9388	12074	9423	10123
SPAC25G10.09c	3635	686	523	107	442	120	4960	3883	2983	4307	3836	2784
SPAC25H1.02	257	60	119	30	148	22	235	461	300	683	791	359
SPAC25H1.03	111	21	50	7	38	6	111	92	85	229	154	134
SPAC25H1.04	154	36	78	8	52	12	164	147	135	247	174	176
SPAC25H1.05	304	94	212	9	34	9	348	333	367	169	224	180
SPAC25H1.06	478	148	200	17	101	34	496	531	436	458	544	418
SPAC25H1.07	3367	930	1581	148	548	221	4464	4207	3364	3929	4427	3633
SPAC25H1.08c	1612	439	653	68	398	138	1375	1368	1479	1244	1585	1576
SPAC25H1.09	10	5	8	0	3	1	2	5	7	3	10	8
SPAC25H1.10c	351	54	105	11	36	30	295	239	216	237	324	244
SPAC26A3.01	3668	918	1600	181	818	134	4669	5950	3381	5100	6807	1524
SPAC26A3.02	362	102	154	18	56	24	444	433	357	313	349	339
SPAC26A3.03c	78	30	35	2	20	6	127	132	84	64	77	74
SPAC26A3.04	8915	1471	3196	245	1056	559	8390	9184	8100	7737	8467	7110
SPAC26A3.05	12459	3053	2832	493	1984	672	15449	13923	10911	14914	14132	11849
SPAC26A3.06	444	151	224	8	68	54	523	473	447	330	248	446
SPAC26A3.07c	6441	1434	2159	203	972	353	5928	5966	5542	5552	5335	5374
SPAC26A3.08	581	98	222	14	92	37	408	501	377	422	392	388
SPAC26A3.09c	1157	250	300	40	167	54	1497	1290	944	1035	896	714
SPAC26A3.10	1048	325	372	38	139	64	1333	1378	1019	956	815	672
SPAC26A3.11	599	151	305	25	124	49	664	742	617	756	788	698
SPAC26A3.12c	1833	489	599	72	314	126	2254	2304	1864	1855	1656	1514
SPAC26A3.13c	515	106	211	32	66	50	585	518	491	1039	458	658
SPAC26A3.14c	196	42	68	6	43	16	175	224	152	255	245	190
SPAC26A3.15c	1842	528	722	77	377	179	2776	2567	2181	2568	2297	2309
SPAC26A3.16	1669	448	785	83	371	152	1873	2135	1356	2569	2790	1812
SPAC26A3.17c	679	164	348	23	103	63	681	631	697	591	404	768
SPAC26F1.01	320	83	89	14	62	18	471	436	313	424	479	283
SPAC26F1.02	131	33	67	11	37	15	136	148	100	191	200	150
SPAC26F1.03	3140	866	1365	126	493	256	3356	2881	3344	3695	2826	3905
SPAC26F1.04c	305	109	73	89	478	24	378	872	165	3008	5460	302
SPAC26F1.05	20	4	24	0	5	7	25	12	56	29	13	75
SPAC26F1.06	33674	5134	15561	837	3885	2974	33961	23019	39171	37602	23787	39609
SPAC26F1.07	2951	772	417	336	1753	75	4261	6543	1140	13407	10701	1221
SPAC26F1.08c	356	116	119	27	69	19	445	427	319	286	415	262
SPAC26F1.09	1127	258	320	63	216	40	1235	1356	889	1313	1346	744
SPAC26F1.10c	532	146	43	52	170	7	538	941	107	1091	899	70
SPAC26F1.11	7	1	0	2	2	0	0	22	0	15	11	1
SPAC26F1.12c	629	256	323	18	142	73	921	873	790	859	700	925
SPAC26F1.13c	8748	1990	2215	345	1284	523	10558	9047	8715	11217	8324	9885
SPAC26F1.14c	292	63	42	30	124	8	139	413	120	383	650	147
SPAC26H5.02c	279	72	109	9	52	17	301	331	239	236	290	228
SPAC26H5.03	287	73	126	13	62	30	369	358	306	399	334	307
SPAC26H5.04	561	138	232	44	219	36	659	737	547	962	1178	514
SPAC26H5.05	2468	592	747	109	440	162	2646	2780	2243	3292	2901	2534
SPAC26H5.06	350	103	140	9	51	22	356	392	316	325	282	344
SPAC26H5.07c	2420	742	1600	140	583	184	3076	3007	2424	3339	3663	2346
SPAC26H5.08c	611	178	500	25	111	90	874	854	1030	886	734	1264
SPAC26H5.09c	1608	359	676	155	691	144	1784	2693	1639	5585	6827	2038
SPAC26H5.10c	9879	2509	5094	306	1683	876	11459	11731	13672	9718	9317	11885
SPAC26H5.11	887	252	275	48	153	48	1084	980	738	910	955	797
SPAC26H5.12	1365	319	379	57	196	60	1482	1459	1054	1391	1214	1038
SPAC26H5.13c	344	78	166	15	44	21	571	316	287	351	271	159
SPAC27D7.02c	676	148	264	42	111	31	849	886	643	772	1035	439
SPAC27D7.03c	73	18	15	1	4	1	126	216	80	58	65	29
SPAC27D7.04	78	23	29	4	13	6	77	105	64	69	93	60
SPAC27D7.05c	72	15	22	4	5	6	84	71	50	67	52	34
SPAC27D7.06	1002	224	309	45	157	68	1021	950	945	1070	1003	1023
SPAC27D7.07c	475	94	167	29	85	38	454	481	436	457	544	455
SPAC27D7.08c	96	26	60	10	20	13	141	175	141	167	193	206
SPAC27D7.09c	359	143	249	38	267	60	1441	5172	351	9459	14995	1364
SPAC27D7.11c	844	211	668	30	201	60	2271	6494	3299	3753	3044	2752
SPAC27D7.12c	108	25	35	3	14	6	142	145	99	93	78	78
SPAC27D7.13c	106	36	38	6	14	11	152	122	85	102	50	213
SPAC27D7.14c	2455	614	812	122	409	157	2880	3206	2244	3075	3331	2558
SPAC27E2.01	206	62	96	10	51	24	249	255	137	270	228	199
SPAC27E2.02	327	95	128	19	71	38	368	396	330	353	297	384
SPAC27E2.03c	5466	1539	2605	246	1068	451	6858	6122	6116	7340	5906	6517
SPAC27E2.04c	8	5	9	1	0	4	17	19	16	35	30	36
SPAC27E2.05	424	107	225	21	71	31	634	623	529	514	491	525
SPAC27E2.06c	325	86	108	26	91	17	418	519	325	605	671	322
SPAC27E2.07	152	59	101	17	67	8	258	254	190	273	345	140
SPAC27E2.08	522	100	204	32	64	51	610	523	462	1029	473	654
SPAC27E2.09	1842	524	530	91	379	101	2173	2080	1684	2113	2546	1552
SPAC27E2.10c	436	125	228	18	79	42	534	475	464	560	460	576
SPAC27E2.11c	17298	2488	5140	331	1851	731	17178	17691	18232	13069	16784	17545
SPAC27E2.12	0	0	0	0	0	0	0	0	0	0	0	1
SPAC27E2.13	1	0	0	0	0	0	0	0	0	1	0	1
SPAC27E2.14	15	5	5	0	3	2	18	18	21	16	17	19
SPAC27F1.02c	2560	642	1280	106	506	233	2851	3480	2890	3084	5023	2824
SPAC27F1.03c	151	43	56	8	28	21	174	187	143	203	218	179
SPAC27F1.04c	221	61	88	4	34	13	258	305	202	196	220	227
SPAC27F1.05c	77	18	34	2	10	5	66	90	40	52	67	60
SPAC27F1.06c	1617	446	708	63	305	144	1803	1695	1682	1867	870	1839
SPAC27F1.07	2691	727	1210	122	516	174	3397	3271	2552	3555	3303	2551
SPAC27F1.08	611	110	289	27	140	33	701	666	460	1035	816	470
SPAC27F1.09c	2273	535	674	103	317	123	2523	2386	2099	2257	2247	1784
SPAC27F1.10	1	0	0	0	0	0	0	1	0	0	0	0
SPAC29A4.02c	19287	5793	8977	741	3796	1899	26141	22926	26452	24908	19882	28558
SPAC29A4.03c	575	195	268	20	110	46	680	643	492	570	730	403
SPAC29A4.04c	6186	1947	3292	259	1289	613	7304	6994	6723	7372	6162	7740
SPAC29A4.05	378	90	110	20	86	24	483	469	355	540	586	362
SPAC29A4.06c	185	57	75	10	52	12	207	241	178	268	301	164
SPAC29A4.07	95	33	50	5	17	13	101	98	87	79	85	96
SPAC29A4.08c	1330	387	614	59	265	87	1556	1486	1231	1564	1525	1326
SPAC29A4.09	475	109	249	27	109	48	496	579	466	511	558	468
SPAC29A4.10	390	108	165	11	56	36	526	575	413	462	479	516
SPAC29A4.11	800	178	180	38	174	35	995	1009	667	943	947	485
SPAC29A4.12c	0	2	0	1	1	0	3	11	0	15	16	1
SPAC29A4.13	188	60	82	14	24	12	245	228	201	142	174	215
SPAC29A4.14c	296	74	137	16	47	21	292	342	271	343	307	260
SPAC29A4.15	3793	1058	1607	178	672	292	4598	3998	3721	4493	3948	4029
SPAC29A4.16	2447	627	747	90	336	137	3284	3208	2524	2268	2438	2253
SPAC29A4.17c	22	5	7	6	17	2	31	61	22	128	108	16
SPAC29A4.18	751	244	349	33	203	70	952	834	812	1074	868	1010
SPAC29A4.19c	445	143	192	23	96	34	714	560	457	734	661	527
SPAC29A4.20	1126	294	430	35	162	86	1339	1369	1203	959	748	1233
SPAC29A4.22	0	0	0	0	0	0	0	0	0	0	0	0
SPAC29B12.01	2654	690	707	120	434	168	3041	3286	2475	2667	3211	2208
SPAC29B12.02c	1460	468	479	52	267	104	1722	1720	1407	1406	1524	1265
SPAC29B12.03	505	129	208	48	179	61	670	859	651	1169	1223	742
SPAC29B12.04	4015	950	1805	177	647	300	3678	2609	3705	4195	3141	4238
SPAC29B12.05c	67	25	44	7	18	4	72	87	67	74	85	72
SPAC29B12.06c	385	93	181	17	83	33	536	495	409	487	468	371
SPAC29B12.07	3347	702	680	125	503	122	4445	4436	3156	3614	4368	2543
SPAC29B12.08	374	89	167	8	35	22	647	608	766	280	376	552
SPAC29B12.10c	1161	404	990	35	165	64	1570	1480	1925	677	1093	1048
SPAC29B12.11c	93	13	32	11	41	8	99	156	121	237	239	75
SPAC29B12.12	13	6	10	1	2	2	16	12	12	23	9	28
SPAC29B12.13	53	7	12	3	7	1	61	73	24	87	49	60
SPAC29B12.14c	211	77	109	22	113	19	201	218	221	220	2955	315
SPAC29E6.01	400	103	176	20	94	17	463	517	326	413	627	284
SPAC29E6.02	770	221	253	29	136	49	1051	969	761	687	795	573
SPAC29E6.03c	1825	482	769	74	294	125	2309	2022	1667	1640	1744	1678
SPAC29E6.04	189	52	102	8	29	13	271	228	196	134	142	126
SPAC29E6.05c	79	26	19	2	18	4	73	120	73	97	261	81
SPAC29E6.06c	2568	807	1026	115	539	241	3156	3096	2904	3087	2808	3554
SPAC29E6.07	10	2	2	1	1	0	9	6	8	17	4	9
SPAC29E6.08	869	255	536	56	206	73	993	969	985	1273	824	824
SPAC29E6.09	124	38	42	7	32	7	156	156	102	222	263	120
SPAC29E6.10c	1535	426	614	60	289	160	2005	2042	1750	2134	1851	1933
SPAC2C4.03c	399	77	183	14	60	43	455	409	385	454	464	430
SPAC2C4.04c	259	69	169	13	64	35	280	271	301	404	500	550
SPAC2C4.05	673	148	366	30	136	71	949	939	825	1217	1473	1126
SPAC2C4.06c	407	122	207	10	68	29	432	446	390	259	188	364
SPAC2C4.07c	571	153	170	50	171	25	601	787	427	865	1025	263
SPAC2C4.08	68	17	21	0	13	4	84	104	54	84	94	38
SPAC2C4.09	148	39	53	16	41	8	165	171	145	248	241	100
SPAC2C4.10c	173	46	76	9	31	15	235	241	169	230	270	267
SPAC2C4.11c	648	184	306	12	59	62	631	678	690	325	290	534
SPAC2C4.12c	302	121	144	13	56	36	408	371	358	354	294	363
SPAC2C4.13	337	80	153	18	51	18	335	349	225	314	342	289
SPAC2C4.14c	472	123	222	19	97	41	495	566	407	461	541	370
SPAC2C4.15c	428	134	175	29	139	27	455	555	368	593	980	406
SPAC2C4.16c	15767	3371	5009	510	2136	888	12856	13689	12522	11737	13023	11788
SPAC2C4.17c	500	130	210	68	305	30	685	1119	449	2325	1822	316
SPAC2E12.02	970	281	398	95	458	98	1194	1226	894	2465	1771	889
SPAC2E12.03c	55	18	28	9	19	11	90	109	71	196	130	80
SPAC2E12.05	80	23	32	8	14	10	93	110	73	95	94	98
SPAC2E1P3.01	186	58	70	43	185	26	218	608	157	965	3240	314
SPAC2E1P3.02c	45	6	14	2	4	9	34	24	30	85	16	59
SPAC2E1P3.03c	511	102	193	36	72	60	648	558	447	1028	488	648
SPAC2E1P3.04	1198	256	331	53	213	74	1009	1106	828	1072	2164	886
SPAC2E1P3.05c	2168	649	1735	115	492	224	2373	1891	2740	2588	1382	3232
SPAC2E1P5.01c	580	198	434	22	129	49	706	617	652	610	513	559
SPAC2E1P5.02c	61	17	20	3	7	1	92	64	36	85	43	74
SPAC2E1P5.03	1058	294	420	55	218	59	1044	913	687	959	862	742
SPAC2E1P5.04c	191	38	97	7	30	19	223	230	177	281	238	411
SPAC2E1P5.05	1311	396	517	17	144	146	1527	1643	1555	934	672	1333
SPAC2F3.01	374	103	154	13	83	16	519	576	331	485	506	281
SPAC2F3.02	460	131	223	11	91	35	522	457	440	389	331	452
SPAC2F3.03c	1735	443	799	46	242	170	1734	1606	1876	1338	862	1894
SPAC2F3.04c	279	78	124	18	59	20	291	287	321	344	342	325
SPAC2F3.05c	174	41	60	26	143	20	184	640	129	3236	3410	291
SPAC2F3.06c	2867	920	1247	133	525	252	3461	3707	3316	3707	3099	3894
SPAC2F3.07c	0	0	0	0	0	0	0	0	0	0	0	0
SPAC2F3.08	265	87	132	45	174	10	264	474	282	1342	847	169
SPAC2F3.09	1986	480	885	89	316	219	1941	1424	2275	2143	1266	2759
SPAC2F3.10	679	175	225	35	113	38	765	763	655	794	752	543
SPAC2F3.11	945	221	242	46	160	45	1122	945	638	1166	1361	690
SPAC2F3.12c	480	122	171	23	86	45	601	570	484	461	512	510
SPAC2F3.13c	1013	243	458	52	180	81	1183	1139	971	958	1001	1002
SPAC2F3.14c	296	105	136	16	69	24	367	412	359	393	394	330
SPAC2F3.15	532	144	185	20	77	35	708	626	560	470	487	478
SPAC2F3.16	301	89	145	29	93	27	432	412	406	706	586	386
SPAC2F3.17c	320	67	67	17	28	27	305	330	299	263	364	275
SPAC2F3.18c	218	48	85	11	30	15	227	214	179	186	257	202
SPAC2F7.02c	401	114	147	23	91	26	467	507	356	423	462	292
SPAC2F7.03c	1158	284	327	29	149	54	1679	1493	1151	1132	1040	681
SPAC2F7.04	538	143	244	28	85	38	777	695	513	660	648	550
SPAC2F7.05c	4091	1809	2363	215	1303	389	4457	4850	3955	4567	5123	2952
SPAC2F7.06c	12	2	2	0	5	1	7	61	6	14	118	4
SPAC2F7.07c	1139	310	512	51	203	125	1404	1371	1145	1527	1270	1323
SPAC2F7.08c	453	132	176	17	70	32	677	716	570	628	584	525
SPAC2F7.09c	307	81	119	10	58	24	400	426	272	330	399	283
SPAC2F7.10	334	87	188	11	69	20	380	425	304	417	434	304
SPAC2F7.11	543	150	179	12	64	23	1061	885	844	599	609	520
SPAC2F7.13c	1819	530	1056	109	399	185	2330	2100	2242	2244	2219	2592
SPAC2F7.14c	416	109	229	13	55	41	559	516	489	426	402	582
SPAC2F7.15	474	143	177	18	84	46	550	546	420	489	486	474
SPAC2F7.16c	1551	351	414	62	274	83	1687	1914	1421	1442	1703	1009
SPAC2F7.17	444	118	149	13	95	31	483	590	397	372	439	479
SPAC2G11.02	1274	365	552	46	212	92	1653	1591	1365	1364	1042	1559
SPAC2G11.03c	785	172	300	31	133	63	1006	1024	700	1009	1104	689
SPAC2G11.04	167	57	66	7	41	11	228	231	168	226	227	120
SPAC2G11.05c	153	42	77	7	33	10	215	247	155	157	246	163
SPAC2G11.06	706	189	338	37	141	47	662	694	538	781	775	635
SPAC2G11.07c	2575	709	1080	101	488	167	2668	2977	1951	2947	3159	2076
SPAC2G11.08c	93	17	44	4	15	16	99	89	79	75	135	102
SPAC2G11.09	1047	270	634	59	294	77	1577	1587	1266	1660	1884	823
SPAC2G11.10c	269	82	103	10	40	26	250	305	203	258	299	235
SPAC2G11.11c	772	205	314	17	87	59	1032	875	817	436	439	692
SPAC2G11.12	802	230	295	28	114	64	999	1025	893	721	831	760
SPAC2G11.13	250	55	80	20	84	6	316	436	199	458	588	115
SPAC2G11.14	1091	328	397	50	312	93	1245	1328	984	1697	1529	930
SPAC2G11.15c	201	37	77	10	39	10	272	238	203	277	214	280
SPAC2H10.01	177	23	6	14	49	51	133	100	36	2005	380	660
SPAC2H10.02c	252	71	96	16	68	24	346	341	216	373	431	249
SPAC2H10.04	0	0	0	0	0	0	0	0	0	0	0	0
SPAC30.01c	2854	730	768	138	505	145	3713	3181	2503	3115	5852	2543
SPAC30.02c	319	75	147	14	51	41	424	424	385	383	319	562
SPAC30.03c	279	95	180	22	59	36	402	403	403	427	432	592
SPAC30.04c	3459	973	1283	167	747	210	4247	4063	2688	4425	4814	2936
SPAC30C2.02	1189	422	469	45	260	124	1181	1029	1129	962	525	1320
SPAC30C2.03	99	19	42	4	13	8	127	133	96	163	166	154
SPAC30C2.04	4260	1309	1732	240	830	399	4940	4150	4535	4893	4153	5549
SPAC30C2.05	222	56	80	12	40	11	288	278	208	284	320	231
SPAC30C2.06c	360	96	131	18	69	30	362	420	329	466	401	326
SPAC30C2.07	1274	351	311	58	224	44	1767	1780	802	1276	1657	720
SPAC30C2.08	1444	375	615	94	301	99	1844	2014	1470	2117	2193	1625
SPAC30D11.01c	350	124	129	26	117	16	368	442	298	385	472	315
SPAC30D11.02c	0	0	0	1	0	0	0	1	1	1	3	3
SPAC30D11.03	1690	570	635	37	225	154	1790	1758	1665	1072	765	1532
SPAC30D11.04c	2313	647	662	105	571	196	3067	3298	2407	3155	3302	2492
SPAC30D11.05	174	28	47	6	22	10	157	148	111	119	109	122
SPAC30D11.06c	376	104	205	14	59	34	532	519	380	504	522	383
SPAC30D11.07	98	26	28	12	24	12	129	139	87	199	179	125
SPAC30D11.08c	705	181	251	33	139	52	974	903	742	1036	862	660
SPAC30D11.09	520	166	185	30	135	44	607	667	514	684	591	575
SPAC30D11.10	445	124	190	16	77	27	521	562	409	398	583	286
SPAC30D11.11	1213	352	566	67	275	98	1481	1052	1140	1778	1153	1556
SPAC30D11.12	2627	469	685	93	491	192	1805	2172	1974	1646	2539	2140
SPAC30D11.13	160	45	91	5	51	16	219	219	206	261	201	236
SPAC30D11.14c	1291	345	624	44	248	141	1311	1325	1291	1410	1233	1351
SPAC31A2.02	261	61	103	12	45	23	287	296	247	321	211	310
SPAC31A2.03	427	124	156	22	71	39	437	465	426	485	434	534
SPAC31A2.04c	643	187	354	44	137	58	923	841	688	1191	1390	969
SPAC31A2.05c	778	181	216	41	84	51	1119	858	804	796	714	612
SPAC31A2.06	627	144	248	32	135	36	899	846	564	1101	909	700
SPAC31A2.07c	1455	510	662	54	268	166	1849	1779	1591	1444	1044	1834
SPAC31A2.08	238	64	114	13	52	26	308	256	238	259	282	219
SPAC31A2.09c	384	99	169	20	88	36	461	440	337	462	540	399
SPAC31A2.10	347	84	118	22	61	29	433	417	282	418	387	380
SPAC31A2.11c	286	71	172	14	48	20	435	427	432	342	338	311
SPAC31A2.12	800	171	262	86	389	74	1070	1438	878	2402	2214	771
SPAC31A2.13c	141	30	44	9	32	13	120	140	115	158	186	125
SPAC31A2.14	1002	229	207	40	185	44	1248	1121	836	1099	1101	692
SPAC31A2.15c	269	87	158	10	40	25	377	342	299	300	294	347
SPAC31A2.16	881	284	306	54	169	55	1006	1129	874	872	1108	876
SPAC31F12.01	827	239	306	54	189	63	1098	1135	886	1252	1319	938
SPAC31G5.01	403	102	275	21	105	50	674	788	569	993	835	931
SPAC31G5.02	572	116	276	16	69	46	499	473	440	305	306	379
SPAC31G5.03	11034	1854	2905	290	1457	574	8387	9054	8328	7550	9083	7980
SPAC31G5.04	1932	553	938	90	388	183	2191	1886	2214	2069	1751	2405
SPAC31G5.05c	1266	329	427	68	249	99	1297	1383	1113	1321	1527	1254
SPAC31G5.06	23	10	16	1	4	2	36	35	25	33	30	22
SPAC31G5.07	28	13	16	4	7	0	20	33	21	42	35	19
SPAC31G5.08	368	113	174	15	76	34	365	450	298	328	311	347
SPAC31G5.09c	68	19	32	0	7	1	94	156	91	48	71	53
SPAC31G5.10	84	26	28	2	4	6	109	101	107	105	56	81
SPAC31G5.11	1528	410	573	50	257	78	1446	1585	1080	1281	1035	1126
SPAC31G5.12c	108	25	38	16	45	5	120	153	98	234	141	107
SPAC31G5.13	1280	363	682	66	293	126	1680	1772	1266	2572	2336	1573
SPAC31G5.14	642	181	325	42	121	70	817	692	846	1054	786	1135
SPAC31G5.15	739	190	212	47	172	32	779	953	559	1054	1124	619
SPAC31G5.16c	862	225	425	49	197	83	917	953	730	1027	1111	950
SPAC31G5.17c	6650	1466	2177	224	1026	352	6330	5831	5200	5426	5238	4430
SPAC31G5.18c	151	49	61	4	43	11	144	183	114	154	195	86
SPAC31G5.19	1309	378	389	78	317	84	1828	1932	1392	2196	2298	1887
SPAC31G5.21	184	52	78	10	60	16	270	323	241	358	459	192
SPAC323.01c	316	93	131	13	56	25	421	368	321	324	435	373
SPAC323.02c	1248	278	528	49	261	118	1239	1481	1179	1550	2160	1418
SPAC323.03c	183	55	98	7	44	27	227	238	193	374	308	429
SPAC323.04	954	229	419	45	145	142	1249	1117	1179	1892	1288	2078
SPAC323.05c	144	27	45	5	18	2	177	164	102	123	169	108
SPAC323.06c	238	65	140	18	69	23	358	390	314	419	535	385
SPAC323.07c	571	141	317	20	73	39	695	577	670	600	612	675
SPAC323.08	115	37	47	8	25	3	141	140	116	110	134	69
SPAC328.01c	1792	530	596	84	409	121	2326	2373	1540	2640	2284	1735
SPAC328.02	449	119	197	31	122	46	446	550	395	715	563	444
SPAC328.03	1625	459	682	304	1483	149	2773	7333	1210	12764	13958	2483
SPAC328.04	278	81	103	56	220	17	370	550	283	1050	887	299
SPAC328.05	274	65	121	7	60	21	378	355	291	236	276	309
SPAC328.06	2213	544	655	116	566	142	2541	3130	1960	3486	3453	2086
SPAC328.07c	264	73	125	21	110	41	333	388	279	816	743	347
SPAC328.08c	51	14	28	4	4	6	82	74	75	95	57	102
SPAC328.09	323	75	174	24	74	49	299	252	386	650	220	458
SPAC328.10c	12011	2885	4484	412	1907	816	12608	12516	11608	11387	12163	11543
SPAC32A11.01	156	42	93	12	26	56	240	220	169	386	101	750
SPAC32A11.02c	460	145	195	155	753	44	610	4347	543	3149	9802	864
SPAC32A11.03c	542	180	184	29	116	27	737	892	539	804	766	408
SPAC32A11.04c	4528	1265	1859	216	874	460	4962	4828	4744	5353	4891	5739
SPAC343.01c	801	250	472	50	184	90	881	824	745	843	835	660
SPAC343.02	360	93	207	25	59	30	483	472	359	493	487	383
SPAC343.03	35	10	12	2	10	2	39	50	32	29	60	29
SPAC343.04c	661	147	299	46	180	35	854	825	642	1180	1195	574
SPAC343.05	3037	870	1612	148	587	232	3841	3287	2996	4207	3486	3644
SPAC343.06c	353	74	150	24	94	27	378	474	307	682	699	333
SPAC343.07	11	4	2	0	4	0	12	22	9	3	12	9
SPAC343.08c	75	16	32	2	17	6	89	88	80	90	105	92
SPAC343.09	693	230	1008	42	201	156	1614	1833	1926	2877	3146	2696
SPAC343.10	1138	287	478	61	276	97	1260	1195	1047	1765	1436	1285
SPAC343.11c	1193	246	356	53	240	81	1541	1518	1123	2066	1352	1562
SPAC343.12	1771	264	14	386	1811	3	903	11668	106	12354	24295	150
SPAC343.13	313	81	145	16	40	19	424	394	336	340	324	333
SPAC343.14c	1254	377	649	65	250	127	1586	1299	1264	1622	1180	1627
SPAC343.15	491	141	201	26	97	45	518	508	408	411	483	371
SPAC343.16	3216	897	1443	157	503	260	3465	3135	3600	3553	2671	4064
SPAC343.17c	398	87	119	16	74	20	381	355	314	484	357	343
SPAC343.18	100	27	39	2	24	6	127	162	111	126	147	121
SPAC343.19	491	132	136	18	71	19	611	589	404	430	522	279
SPAC343.20	56	17	18	1	6	6	45	29	33	69	11	71
SPAC343.21	2	0	2	0	0	0	2	0	5	6	3	5
SPAC3A11.02	775	224	294	31	141	35	936	941	760	956	783	692
SPAC3A11.03	150	39	47	5	20	12	138	154	92	163	116	108
SPAC3A11.04	189	41	86	9	41	13	161	204	96	210	269	159
SPAC3A11.05c	250	48	54	20	63	1	276	349	182	359	304	76
SPAC3A11.06	244	68	33	35	173	0	354	517	106	995	653	109
SPAC3A11.07	4142	1061	808	192	862	196	4562	2962	2341	4783	2506	2272
SPAC3A11.08	381	135	195	25	100	30	424	552	538	431	491	491
SPAC3A11.09	437	166	353	20	123	39	545	683	605	651	708	404
SPAC3A11.10c	663	153	289	47	164	62	590	731	453	1224	1315	731
SPAC3A11.11c	371	84	127	11	90	24	393	538	237	514	631	262
SPAC3A11.12c	1779	537	785	89	467	136	2212	2342	1899	2860	3499	2096
SPAC3A11.13	451	95	134	21	52	32	444	379	358	464	413	458
SPAC3A11.14c	371	86	125	16	59	26	412	454	317	355	369	291
SPAC3A12.02	165	49	55	8	30	12	143	205	134	136	211	144
SPAC3A12.03c	319	100	167	16	71	29	374	459	316	380	435	341
SPAC3A12.04c	282	84	85	18	54	17	282	285	204	279	254	247
SPAC3A12.05c	1473	361	406	58	221	69	1850	1712	1206	1549	1658	1189
SPAC3A12.06c	787	221	208	50	279	27	973	1103	633	1456	1500	405
SPAC3A12.07	381	104	191	21	63	17	450	465	344	336	508	351
SPAC3A12.08	76	16	23	5	22	8	89	125	86	146	200	93
SPAC3A12.09c	92	27	54	6	20	13	122	143	86	123	137	114
SPAC3A12.10	12204	2672	4598	383	1834	795	10866	11493	10639	10294	10836	10451
SPAC3A12.11c	650	155	286	29	108	60	668	690	671	653	638	643
SPAC3A12.12	277	81	114	17	45	36	287	286	212	368	297	458
SPAC3A12.13c	1161	351	598	50	232	114	1645	1741	1343	1570	1663	1554
SPAC3A12.14	741	202	279	45	182	30	715	1073	558	1016	1295	490
SPAC3A12.15	714	228	302	40	146	35	853	732	595	740	889	630
SPAC3A12.16c	326	92	174	13	69	26	321	344	287	387	329	270
SPAC3A12.17c	243	77	136	10	71	21	305	337	263	421	448	346
SPAC3A12.18	2335	940	768	407	1899	240	2513	4704	1736	6338	15144	2037
SPAC3A12.19	60	11	12	4	12	1	64	73	47	83	66	40
SPAC3C7.01c	1051	298	495	46	196	75	1230	1297	905	944	1386	900
SPAC3C7.02c	193	49	54	9	40	8	231	293	150	211	368	154
SPAC3C7.03c	210	61	95	5	45	8	261	272	205	207	257	208
SPAC3C7.04	921	267	523	38	157	110	1224	1352	1141	1313	1288	1290
SPAC3C7.05c	289	52	47	40	171	10	277	554	99	878	1114	107
SPAC3C7.06c	315	88	96	15	59	17	540	573	414	447	468	260
SPAC3C7.07c	250	67	138	9	45	30	277	287	232	292	286	296
SPAC3C7.08c	5584	1715	2183	183	960	414	6746	5741	5712	4592	3556	5940
SPAC3C7.09	109	24	38	2	26	9	123	139	87	125	128	132
SPAC3C7.10	252	59	132	11	55	16	295	315	273	327	387	238
SPAC3C7.11c	6946	2057	7170	365	1589	1006	10154	11979	11288	14971	16474	14291
SPAC3C7.12	698	170	406	32	129	51	935	872	766	993	915	719
SPAC3C7.13c	202	61	91	34	129	22	248	1594	232	669	2203	319
SPAC3C7.14c	1459	903	1364	201	1609	302	1802	3303	3979	2895	19805	4646
SPAC3F10.02c	814	258	374	30	127	52	1064	982	758	615	771	664
SPAC3F10.03	4762	1333	1672	185	819	376	5643	4889	5161	5913	4763	5394
SPAC3F10.04	1073	323	499	53	264	106	1236	1363	1159	1404	2021	1369
SPAC3F10.05c	426	107	133	21	59	25	549	528	417	361	330	378
SPAC3F10.06c	452	115	155	11	65	38	617	687	467	425	448	425
SPAC3F10.07c	73	12	12	1	10	5	62	74	51	45	62	51
SPAC3F10.08c	243	93	125	2	32	33	325	325	324	201	191	203
SPAC3F10.09	425	124	184	23	88	35	481	490	417	517	423	453
SPAC3F10.10c	50	13	22	2	4	4	63	51	45	51	25	38
SPAC3F10.11c	2957	926	1517	151	715	246	3752	3887	3104	3664	5429	3083
SPAC3F10.12c	197	54	91	7	48	20	271	273	202	255	449	139
SPAC3F10.13	920	211	335	41	258	98	1338	1252	869	2547	1823	1517
SPAC3F10.15c	168	43	50	1	8	10	159	190	136	87	47	80
SPAC3F10.16c	1431	423	539	28	193	151	1827	1729	1831	1036	967	1427
SPAC3F10.17	750	238	383	19	127	89	874	834	797	687	512	656
SPAC3F10.18c	3008	272	493	58	310	173	1526	1650	1645	1320	1801	1605
SPAC3F10.19	288	52	186	17	60	49	370	531	599	675	640	759
SPAC3G6.01	2086	597	836	86	376	184	2549	2656	2318	2634	2327	2561
SPAC3G6.02	365	60	109	17	50	28	279	274	247	308	327	260
SPAC3G6.03c	420	113	164	26	97	34	484	513	408	507	553	479
SPAC3G6.04	540	145	216	19	77	49	546	526	588	495	319	614
SPAC3G6.05	316	111	301	21	104	58	287	375	484	565	496	601
SPAC3G6.06c	379	98	210	31	137	47	387	445	347	545	555	397
SPAC3G6.07	0	1	0	0	17	0	0	29	0	59	180	0
SPAC3G6.08	195	44	100	16	61	30	204	261	237	253	676	245
SPAC3G6.09c	976	261	379	48	246	69	1195	1296	906	1374	1540	1003
SPAC3G6.10c	85	33	35	5	18	10	115	135	110	135	143	152
SPAC3G6.11	438	124	178	19	85	35	565	602	449	451	496	513
SPAC3G6.13c	1239	122	198	35	135	65	749	841	718	833	967	880
SPAC3G9.01	235	64	73	8	45	8	281	263	196	191	217	137
SPAC3G9.02	135	42	76	6	27	9	123	139	98	118	144	107
SPAC3G9.03	3510	924	1227	150	679	241	3950	3828	3182	3390	3278	2496
SPAC3G9.04	176	38	73	8	27	16	165	164	167	102	122	106
SPAC3G9.05	453	130	189	40	106	43	585	585	516	439	513	451
SPAC3G9.06	2931	879	1480	150	633	273	3573	3056	3094	3572	2973	3521
SPAC3G9.07c	228	75	102	11	58	17	255	320	253	236	296	237
SPAC3G9.08	152	45	70	7	24	14	141	158	139	147	141	143
SPAC3G9.09c	3556	988	1669	136	658	300	4019	3359	3905	4355	3438	4263
SPAC3G9.10c	236	66	131	8	32	21	358	333	302	208	174	340
SPAC3G9.11c	31	8	12	0	9	2	46	58	51	39	69	31
SPAC3G9.12	809	225	272	32	134	50	1027	1083	760	724	918	731
SPAC3G9.13c	275	75	96	14	47	14	306	302	254	259	239	284
SPAC3G9.14	899	207	198	36	120	67	1329	1270	916	955	1002	960
SPAC3G9.15c	660	205	405	36	156	78	856	791	756	874	688	835
SPAC3G9.16c	153	36	69	7	31	7	202	174	137	197	242	139
SPAC3G9.17	101	25	42	5	11	6	100	99	84	89	85	75
SPAC3H1.01c	500	146	258	22	106	28	563	609	526	541	663	388
SPAC3H1.02c	1565	405	538	85	307	113	1739	1637	1330	1914	1766	1512
SPAC3H1.03	142	26	28	5	28	6	150	108	104	136	109	107
SPAC3H1.04c	547	150	211	40	121	41	731	753	521	725	711	498
SPAC3H1.05	2331	651	1217	97	451	159	2748	2552	1923	2684	2964	2273
SPAC3H1.06c	629	162	762	12	58	62	1123	693	2011	399	436	1532
SPAC3H1.07	7666	1931	5550	243	1327	886	8130	7403	10929	6811	5979	10860
SPAC3H1.08c	157	66	78	8	42	14	129	162	116	153	257	149
SPAC3H1.09c	1157	352	644	68	286	93	1403	1555	1243	1515	2064	1293
SPAC3H1.10	351	95	126	16	47	24	287	302	222	315	279	327
SPAC3H1.11	921	172	104	65	183	12	739	794	364	572	1761	202
SPAC3H1.12c	516	179	204	30	119	30	625	632	443	493	622	312
SPAC3H1.13	227	78	98	16	29	26	283	267	174	266	295	237
SPAC3H1.14	102	18	40	4	16	7	100	110	86	86	111	88
SPAC3H5.04	337	94	155	24	70	25	345	347	347	457	343	375
SPAC3H5.05c	3380	727	774	79	438	113	3531	3812	3222	1869	3176	1849
SPAC3H5.06c	1487	369	463	43	194	70	1781	1549	1375	1323	1247	1098
SPAC3H5.07	9028	2345	4071	295	1531	546	8576	8419	7776	7313	7044	8170
SPAC3H5.08c	944	242	294	44	191	54	1090	1368	946	1086	1123	906
SPAC3H5.09c	2292	595	612	114	520	111	2760	2515	1796	2791	3435	1681
SPAC3H5.10	5696	1196	1850	204	878	446	4230	4816	4527	4001	4696	4376
SPAC3H5.11	306	88	113	26	78	22	336	346	253	510	600	273
SPAC3H5.12c	17185	4491	9558	656	3007	1397	14510	14280	13606	13944	13971	13830
SPAC3H5.13	114	48	46	4	22	13	163	147	104	148	106	115
SPAC3H8.02	1084	277	385	53	230	75	1356	1214	987	1453	1152	1035
SPAC3H8.03	183	43	49	4	19	17	213	174	185	129	181	201
SPAC3H8.04	400	107	173	43	152	22	497	631	351	1289	1062	368
SPAC3H8.05c	928	277	377	51	206	78	1286	1232	950	1131	1152	1096
SPAC3H8.06	811	201	385	34	146	62	915	815	654	729	631	588
SPAC3H8.07c	222	58	78	10	47	19	290	295	254	266	288	274
SPAC3H8.08c	218	61	134	18	80	20	295	327	274	353	763	252
SPAC3H8.09c	212	65	84	9	46	17	273	580	229	301	518	317
SPAC3H8.10	1468	435	644	70	352	107	1810	1868	1490	2341	2164	1732
SPAC458.02c	3956	1212	2111	208	849	364	4919	4555	4418	4511	4815	4749
SPAC458.03	436	125	203	36	123	35	582	602	431	818	769	481
SPAC458.04c	26	3	7	5	12	3	30	48	28	68	64	35
SPAC458.05	435	141	171	45	138	22	547	619	393	769	893	289
SPAC458.06	99	20	66	12	18	10	118	123	92	207	194	199
SPAC458.07	426	128	188	35	115	51	414	447	345	520	484	457
SPAC4A8.02c	107	28	25	7	34	6	134	167	100	173	216	120
SPAC4A8.03c	384	94	143	23	62	31	413	383	320	385	315	330
SPAC4A8.04	1102	237	206	104	414	31	1133	1252	491	2299	2426	355
SPAC4A8.05c	2678	869	647	64	343	105	2946	3638	1859	1995	2084	1301
SPAC4A8.06c	1101	305	450	59	188	91	1499	1304	1097	1431	1232	1011
SPAC4A8.07c	621	161	235	32	76	49	669	606	504	439	430	792
SPAC4A8.08c	891	245	308	39	133	57	1050	910	727	826	900	722
SPAC4A8.09c	346	100	170	24	88	44	445	424	419	617	501	592
SPAC4A8.10	688	225	212	32	144	43	694	605	541	824	556	649
SPAC4A8.11c	20314	5354	4588	798	3466	1147	26445	17553	23553	26403	16051	25861
SPAC4A8.12c	488	169	264	32	110	54	498	560	357	586	694	530
SPAC4A8.13c	946	271	488	57	216	86	1043	964	933	1244	1406	1064
SPAC4A8.14	1118	346	638	57	241	114	1458	1370	1387	1555	1526	1494
SPAC4A8.15c	2151	517	511	100	409	169	2209	2175	1981	2184	2526	2357
SPAC4A8.16c	12731	3676	4592	524	2319	964	14246	14264	12781	14110	12329	13834
SPAC4C5.01	636	209	292	32	145	54	722	652	643	749	517	805
SPAC4C5.02c	312	98	194	23	94	37	464	490	360	497	479	467
SPAC4C5.03	396	143	222	34	134	25	524	599	411	634	737	372
SPAC4C5.04	231	62	147	6	48	24	308	295	283	318	262	307
SPAC4D7.01c	2341	572	567	100	436	139	2705	2738	1964	2548	2816	2096
SPAC4D7.02c	278	73	47	29	134	4	277	737	101	555	965	100
SPAC4D7.03	515	133	187	13	54	13	699	687	509	436	576	279
SPAC4D7.04c	549	134	212	14	57	40	687	632	544	319	463	637
SPAC4D7.05	5159	1418	2672	237	1018	441	7672	6071	5893	7515	5740	6025
SPAC4D7.06c	297	91	117	16	62	36	295	325	274	327	355	325
SPAC4D7.07c	420	135	217	24	95	13	566	643	435	484	580	349
SPAC4D7.08c	4358	1223	1764	188	748	325	4701	4087	4020	4312	3696	4572
SPAC4D7.09	1642	523	796	73	315	145	1696	1443	1487	1712	1385	1705
SPAC4D7.10c	247	75	163	20	60	26	443	419	378	555	464	368
SPAC4D7.11	215	70	143	13	44	25	249	268	173	273	265	193
SPAC4D7.12c	392	105	156	22	84	19	429	453	320	417	393	293
SPAC4D7.13	1346	363	491	67	265	101	1472	1469	1125	1738	1452	897
SPAC4D7.14	123	31	60	12	38	15	167	207	175	159	244	138
SPAC4D7.15	15	5	10	0	5	1	18	26	21	13	12	16
SPAC4F10.02	460	137	196	31	98	46	461	629	418	711	703	508
SPAC4F10.03c	300	94	165	13	62	34	371	421	330	351	308	313
SPAC4F10.04	219	65	106	10	50	25	293	312	230	339	339	231
SPAC4F10.05c	89	24	28	5	13	14	105	129	91	131	106	110
SPAC4F10.06	732	239	359	17	125	87	1007	968	855	632	581	1104
SPAC4F10.07c	419	103	125	44	116	33	519	633	406	1118	1019	414
SPAC4F10.08	40	11	15	0	7	4	41	65	56	86	67	77
SPAC4F10.09c	1979	608	814	49	220	145	2407	2135	2101	1379	1071	1891
SPAC4F10.10c	909	331	533	55	285	77	1115	1167	1006	1225	1117	894
SPAC4F10.11	708	197	319	42	144	61	802	866	634	841	959	643
SPAC4F10.12	189	48	94	6	26	13	210	191	173	145	200	135
SPAC4F10.13c	2559	691	636	109	477	242	3403	2882	2646	3676	2816	2626
SPAC4F10.14c	9305	2461	3553	386	1812	748	10811	11936	10558	8557	13242	9428
SPAC4F10.15c	398	86	87	18	69	21	346	247	223	376	243	261
SPAC4F10.16c	578	155	172	16	88	36	704	805	538	496	636	594
SPAC4F10.17	3	0	1	0	2	0	2	34	0	3	55	4
SPAC4F10.18	606	175	248	25	138	45	719	716	549	726	679	516
SPAC4F10.19c	93	22	31	2	15	12	108	150	74	172	149	132
SPAC4F10.20	679	165	96	54	260	26	764	2715	319	1823	4304	529
SPAC4F10.22	17	4	5	1	5	1	12	62	7	15	83	6
SPAC4F8.01	450	113	234	17	80	41	449	605	444	501	670	309
SPAC4F8.02c	542	135	202	27	106	28	657	628	503	650	657	556
SPAC4F8.03	560	172	311	32	140	83	826	697	779	844	608	848
SPAC4F8.04	621	242	294	14	104	98	917	833	816	483	322	917
SPAC4F8.05c	285	83	102	14	68	28	290	312	264	338	279	305
SPAC4F8.06	181	37	80	6	34	15	223	234	212	176	192	193
SPAC4F8.07c	10234	2581	3830	358	1809	881	10739	9938	10828	12960	9803	14163
SPAC4F8.08	2	0	2	0	1	0	6	0	4	5	2	9
SPAC4F8.10c	326	76	82	18	69	28	230	300	223	381	458	322
SPAC4F8.11	492	137	189	22	108	32	584	648	463	584	779	496
SPAC4F8.12c	5239	1185	1044	216	1001	302	5930	6118	4719	6088	7187	4770
SPAC4F8.13c	1331	390	470	60	259	83	1870	1910	1368	1416	1659	1046
SPAC4F8.14c	3736	1219	2401	210	854	405	4405	3769	4004	4446	4038	4098
SPAC4F8.15	766	214	172	40	173	42	776	683	450	828	903	542
SPAC4G8.02c	423	63	88	13	52	25	364	334	339	249	409	309
SPAC4G8.03c	183	55	50	13	53	16	195	214	139	240	153	217
SPAC4G8.04	712	175	206	30	98	29	1054	949	691	649	745	692
SPAC4G8.05	481	139	208	33	120	33	566	476	400	635	598	389
SPAC4G8.06c	720	226	295	29	93	44	855	772	635	542	567	594
SPAC4G8.07c	792	230	422	32	116	67	839	808	753	487	505	612
SPAC4G8.08	195	52	87	14	44	21	265	279	197	312	289	284
SPAC4G8.09	690	206	225	41	147	42	851	848	541	818	644	421
SPAC4G8.10	123	32	28	9	60	6	119	134	86	274	259	61
SPAC4G8.11c	49	17	31	2	15	7	69	78	78	90	83	70
SPAC4G8.12c	170	46	85	8	22	9	226	199	139	200	165	151
SPAC4G8.13c	616	149	173	24	137	33	905	893	626	900	911	578
SPAC4G9.02	180	58	62	5	39	12	198	197	144	159	203	160
SPAC4G9.03	2136	585	913	102	441	190	2459	2158	2435	2568	2098	2753
SPAC4G9.04c	521	137	164	40	84	42	780	738	616	967	702	675
SPAC4G9.05	17	5	9	0	3	3	28	27	16	22	18	18
SPAC4G9.06c	359	115	135	16	77	27	353	373	326	291	460	356
SPAC4G9.07	21	5	8	2	2	0	22	17	20	20	21	20
SPAC4G9.08c	2073	534	717	58	287	153	2209	2039	2027	1602	1395	1979
SPAC4G9.09c	3460	1033	1441	191	731	343	4234	3627	3790	4737	3641	4628
SPAC4G9.10	447	129	335	9	80	75	489	445	519	564	480	713
SPAC4G9.11c	390	112	157	32	164	38	412	768	331	780	1509	420
SPAC4G9.12	419	127	186	27	120	33	565	722	557	840	1296	586
SPAC4G9.13c	264	66	125	10	59	19	299	332	261	448	471	291
SPAC4G9.14	232	71	164	14	80	27	283	314	231	323	371	269
SPAC4G9.15	1487	388	663	63	319	126	1725	1677	1431	1868	2144	1744
SPAC4G9.16c	12884	2775	5367	458	2014	851	13147	13384	11992	12306	12240	12540
SPAC4G9.17c	581	164	190	29	116	49	669	582	558	623	493	597
SPAC4G9.19	73	18	23	6	20	3	81	110	75	121	126	36
SPAC4G9.20c	460	109	279	16	103	39	452	354	411	288	244	414
SPAC4G9.22	112	41	58	27	96	2	147	211	105	376	236	31
SPAC4H3.01	1349	414	879	84	306	151	1957	2188	1855	2380	2188	2306
SPAC4H3.02c	210	60	73	11	57	13	267	277	167	263	273	128
SPAC4H3.03c	28	12	2	33	164	0	26	436	9	663	1096	13
SPAC4H3.04c	25	4	8	2	13	2	33	52	24	56	106	31
SPAC4H3.05	371	111	106	24	70	18	344	506	313	387	477	294
SPAC4H3.06	169	43	71	7	30	17	158	189	186	153	171	176
SPAC4H3.07c	715	167	251	21	123	63	708	908	658	773	1002	672
SPAC4H3.08	79	19	6	8	63	2	25	2564	9	55	4477	12
SPAC4H3.09	341	77	114	12	76	40	389	348	365	421	572	428
SPAC4H3.10c	39374	11315	21563	1806	7501	4004	61173	60436	64007	61856	60967	68601
SPAC4H3.11c	802	221	323	33	122	55	1088	1121	901	932	807	934
SPAC4H3.12c	0	0	1	0	0	0	1	2	2	0	0	3
SPAC4H3.13	90	19	28	6	20	4	108	114	102	92	149	89
SPAC4H3.14c	343	96	139	24	69	26	343	473	288	423	416	296
SPAC4H3.16	99	24	29	3	10	3	103	95	85	89	93	89
SPAC4H3.17	4	2	4	0	0	2	17	8	7	40	39	51
SPAC513.01c	28824	7961	10428	1076	5230	1906	34632	31082	28434	29177	29227	27611
SPAC513.02	20	7	10	13	123	4	28	436	24	867	1604	37
SPAC513.03	53	11	14	2	5	0	68	105	29	29	49	28
SPAC513.04	1	0	0	0	0	0	2	3	2	3	2	9
SPAC513.05	791	249	204	46	197	34	766	1142	448	936	1553	439
SPAC513.06c	215	63	79	16	81	10	205	468	180	312	2833	234
SPAC513.07	440	188	388	48	264	83	740	812	782	2580	9138	2290
SPAC521.02	534	164	187	35	114	44	485	505	398	428	678	349
SPAC521.03	977	218	769	97	235	107	1252	1069	1306	1922	3403	1489
SPAC521.04c	490	126	148	31	151	11	563	761	333	683	948	211
SPAC521.05	11754	2029	3808	296	1425	601	13550	13684	12039	12656	11921	10217
SPAC56E4.02c	88	21	23	2	22	4	101	96	88	100	100	120
SPAC56E4.03	2496	674	1678	204	581	471	3201	2819	3606	5599	3533	4773
SPAC56E4.04c	23996	6413	5391	903	3861	1237	29238	20023	21546	25163	19816	22230
SPAC56E4.05	489	147	350	19	109	46	544	476	432	467	488	629
SPAC56E4.06c	398	127	239	43	145	44	542	672	526	826	1105	455
SPAC56E4.07	323	89	127	12	70	26	342	347	362	364	356	303
SPAC56F8.02	890	241	277	38	179	62	1181	1197	841	1149	1056	632
SPAC56F8.03	5827	1916	1952	262	1152	478	7144	6970	6094	6231	7013	6140
SPAC56F8.04c	434	124	251	19	89	44	511	568	461	602	537	574
SPAC56F8.05c	2091	596	1379	90	378	238	2526	1920	2981	2735	1949	3463
SPAC56F8.06c	157	39	90	15	46	3	264	248	162	229	268	120
SPAC56F8.07	322	115	195	20	95	48	445	395	361	494	436	419
SPAC56F8.08	645	182	369	37	163	51	722	697	608	824	883	665
SPAC56F8.09	383	121	169	6	52	22	362	383	335	225	207	360
SPAC56F8.10	1290	462	614	45	256	97	1556	1508	1449	1456	1046	1372
SPAC56F8.11	322	71	174	14	56	33	304	345	283	365	324	379
SPAC56F8.12	7	0	0	0	2	0	4	3	8	4	3	12
SPAC56F8.13	12	6	11	2	4	2	26	26	24	28	16	54
SPAC56F8.14c	48	8	33	2	4	5	47	60	71	35	21	78
SPAC56F8.15	23	3	6	5	5	2	33	32	18	33	29	28
SPAC56F8.16	340	75	179	8	88	29	623	694	626	701	477	532
SPAC57A10.02	828	185	286	37	170	40	1147	1198	849	1085	1062	704
SPAC57A10.03	190	53	75	5	34	14	180	206	191	183	222	234
SPAC57A10.04	26	5	9	0	4	3	41	26	31	17	16	33
SPAC57A10.05c	348	80	140	16	79	28	459	465	512	683	497	331
SPAC57A10.06	2	0	2	0	0	0	3	2	7	3	5	2
SPAC57A10.07	437	150	231	17	78	32	506	396	411	275	314	373
SPAC57A10.08c	95	28	43	5	28	5	99	109	63	149	167	135
SPAC57A10.09c	583	144	122	58	261	36	609	1061	308	1300	1643	393
SPAC57A10.10c	2818	892	1268	106	518	260	3422	2919	2957	2771	1945	3436
SPAC57A10.11c	648	168	255	36	135	68	730	775	621	822	1071	602
SPAC57A10.12c	4992	1331	2192	152	821	416	7159	6208	6594	5344	3754	6039
SPAC57A10.14	221	61	55	10	39	21	237	293	196	204	275	227
SPAC57A7.04c	13332	3189	3191	433	1961	722	12075	8714	13457	10939	6882	13565
SPAC57A7.05	243	53	91	24	137	24	325	461	175	1604	1092	500
SPAC57A7.06	2552	756	967	83	389	224	2890	2907	2429	1800	1584	1938
SPAC57A7.07c	241	71	96	8	61	23	327	305	256	388	400	341
SPAC57A7.08	1098	305	433	71	285	71	1521	1708	1100	2489	2373	1112
SPAC57A7.09	218	54	92	16	83	10	250	276	181	402	476	140
SPAC57A7.10c	4480	1104	1220	204	796	270	5154	4340	3684	5103	4329	4208
SPAC57A7.11	1685	402	470	82	365	113	2075	1786	1612	2182	2118	1432
SPAC57A7.12	7927	2428	3448	293	1557	623	9443	8415	8289	7771	7379	8571
SPAC57A7.13	391	130	122	16	89	34	446	445	365	471	466	429
SPAC57A7.15c	48	8	10	2	7	4	68	66	51	64	121	69
SPAC589.02c	462	108	128	31	100	17	593	598	384	494	604	368
SPAC589.03c	58	28	23	4	12	8	83	90	83	80	73	92
SPAC589.04	256	79	111	16	63	27	330	363	253	314	378	312
SPAC589.05c	166	46	87	6	34	13	221	267	194	246	229	241
SPAC589.06c	2588	685	1748	120	578	256	3369	3281	3452	3766	4130	4218
SPAC589.07c	87	15	31	3	23	7	70	93	67	131	126	87
SPAC589.08c	46	12	14	3	16	4	60	71	41	72	92	60
SPAC589.09	535	156	243	29	115	48	528	488	466	609	547	565
SPAC589.10c	8593	1905	3653	317	1226	666	9765	10617	9328	8938	11249	8350
SPAC589.11	29	9	6	2	4	2	45	57	28	35	28	42
SPAC589.12	2438	700	984	125	485	161	3000	2822	2242	3022	2983	2271
SPAC5D6.01	2876	591	813	107	499	186	2808	2760	2196	2748	2354	2322
SPAC5D6.02c	92	40	38	3	17	7	142	136	119	87	101	90
SPAC5D6.04	546	158	320	51	173	25	682	841	553	963	1015	457
SPAC5D6.05	316	71	152	12	53	34	370	411	350	362	380	380
SPAC5D6.06c	91	23	34	3	19	5	85	94	58	107	78	63
SPAC5D6.07c	177	52	81	19	109	6	203	282	139	496	563	87
SPAC5D6.08c	69	14	32	1	13	6	72	63	55	59	69	58
SPAC5D6.09c	106	31	36	3	32	3	90	141	50	138	105	53
SPAC5D6.10c	0	0	0	0	0	0	0	0	0	0	0	0
SPAC5D6.12	513	135	193	14	85	40	682	597	506	554	530	504
SPAC5D6.13	475	146	235	24	112	35	553	531	437	509	544	405
SPAC5H10.01	55	11	24	1	7	2	60	84	54	52	75	84
SPAC5H10.02c	5	1	4	0	4	0	19	89	9	47	400	16
SPAC5H10.03	2929	685	1829	124	435	283	3275	2088	4336	3093	1960	4653
SPAC5H10.04	25	5	1	1	3	0	17	16	4	12	14	6
SPAC5H10.05c	168	47	90	13	47	33	129	213	218	178	707	291
SPAC5H10.06c	498	136	294	25	93	53	636	494	827	650	383	916
SPAC5H10.07	2	1	8	1	1	4	4	2	12	16	1	26
SPAC5H10.08c	395	110	183	19	66	29	375	388	377	396	388	407
SPAC5H10.09c	142	36	74	10	32	10	145	164	151	154	164	147
SPAC5H10.10	302	96	282	17	55	74	308	294	526	430	292	898
SPAC5H10.11	7	5	3	0	0	4	8	11	8	20	24	22
SPAC5H10.12c	376	125	285	25	111	35	591	596	484	659	626	440
SPAC5H10.13c	828	274	412	30	139	81	882	888	665	721	722	964
SPAC607.02c	320	121	194	10	57	56	418	422	422	305	333	474
SPAC607.03c	1694	411	362	73	322	144	1642	1633	1774	1530	1711	1896
SPAC607.04	319	91	130	14	70	18	407	395	312	351	413	286
SPAC607.05	1492	357	654	85	295	119	1740	1858	1410	2075	2373	1705
SPAC607.06c	570	116	172	26	81	32	521	550	420	504	556	516
SPAC607.07c	346	81	176	24	106	37	431	469	372	534	561	361
SPAC607.08c	372	113	70	52	248	14	419	697	146	984	1172	123
SPAC607.09c	143	55	79	12	88	8	207	285	112	365	381	112
SPAC607.10	382	104	107	26	95	28	478	424	271	583	525	279
SPAC630.03	2007	568	795	147	539	156	2138	2200	1641	2566	2731	1807
SPAC630.04c	107	21	39	6	26	6	117	119	80	136	316	76
SPAC630.05	376	101	98	32	114	10	381	485	265	576	826	244
SPAC630.06c	227	51	139	12	50	30	260	242	221	306	242	316
SPAC630.07c	138	33	48	11	56	10	141	191	109	280	326	148
SPAC630.08c	2549	699	1076	128	755	203	3616	3295	3333	4104	3034	2094
SPAC630.09c	415	121	160	34	102	18	474	539	339	564	702	334
SPAC630.10	342	101	161	14	58	33	368	310	291	420	351	400
SPAC630.11	160	28	67	8	36	12	152	148	104	185	235	109
SPAC630.12	405	132	243	18	86	34	500	448	366	455	528	392
SPAC630.13c	1516	395	441	81	317	72	1634	1595	1173	1478	1778	1052
SPAC630.14c	1625	428	604	70	404	110	1921	2055	1652	2225	3260	1754
SPAC630.15	8	1	1	0	0	0	1	3	4	2	4	7
SPAC631.01c	965	240	393	51	196	109	1176	1128	1156	1359	1302	1399
SPAC631.02	1347	383	708	90	288	78	2224	2134	1649	2269	1499	1211
SPAC637.03	90	26	36	49	280	5	95	890	77	1494	1986	76
SPAC637.04	854	264	379	38	164	68	1085	1111	863	1118	1234	880
SPAC637.05c	2921	776	1492	138	593	285	3723	3516	2926	3904	3770	3499
SPAC637.06	744	231	400	30	201	79	893	869	686	896	1044	766
SPAC637.07	5601	1682	2509	246	1076	457	7326	6077	5988	6871	5672	6542
SPAC637.08	593	158	278	39	164	52	789	851	693	850	1038	945
SPAC637.09	1025	315	505	38	147	116	1320	1252	1292	973	756	1564
SPAC637.10c	595	176	367	36	119	63	768	818	646	920	1119	711
SPAC637.11	482	163	182	31	67	30	645	612	521	436	449	392
SPAC637.12c	414	110	209	15	73	28	529	543	448	438	409	420
SPAC637.13c	1005	284	291	105	434	48	1217	2244	532	2454	3068	659
SPAC644.04	299	82	127	19	53	28	416	345	324	436	395	365
SPAC644.05c	416	109	109	8	42	30	465	398	366	388	248	391
SPAC644.06c	508	115	147	42	112	14	748	701	533	1102	740	336
SPAC644.07	327	94	150	20	67	19	440	467	303	466	537	255
SPAC644.08	190	53	74	13	42	11	182	231	134	248	266	146
SPAC644.09	302	78	156	13	66	30	370	370	342	551	513	459
SPAC644.10	119	35	35	6	16	11	112	114	82	84	108	87
SPAC644.11c	493	128	228	19	80	45	573	577	427	547	537	497
SPAC644.12	1206	370	557	52	260	115	1306	1435	1270	1381	1366	998
SPAC644.13c	222	84	198	11	71	14	315	270	189	288	324	259
SPAC644.14c	345	118	166	16	110	24	385	451	389	425	409	244
SPAC644.15	2722	1118	1524	157	822	205	2360	2291	2218	2022	2434	2146
SPAC644.16	1220	317	634	45	196	99	1429	1499	1287	1257	1332	1215
SPAC644.17c	495	112	204	19	82	35	532	536	490	561	631	502
SPAC644.18c	302	74	147	15	37	20	240	293	197	263	324	225
SPAC652.01	84	27	54	7	22	5	105	158	87	120	160	85
SPAC664.01c	783	222	294	43	149	63	887	985	685	871	891	847
SPAC664.02c	620	208	271	35	168	64	752	636	643	813	701	826
SPAC664.03	1189	308	494	53	214	121	1517	1423	1228	1565	1363	1450
SPAC664.04c	6523	1049	1374	156	742	311	7590	7144	6961	5527	6450	5338
SPAC664.05	24109	4097	10590	723	3295	1631	22612	19114	18103	23363	17685	18554
SPAC664.06	1683	451	691	33	136	168	2077	2073	2133	986	925	1997
SPAC664.07c	133	36	61	9	29	7	174	159	138	149	156	161
SPAC664.08c	803	236	430	17	97	75	961	917	889	532	341	827
SPAC664.09	650	191	458	27	162	77	844	899	814	776	821	980
SPAC664.10	657	169	279	35	141	53	770	836	624	871	895	606
SPAC664.11	15113	3744	4839	624	2558	1350	20055	24676	23129	25814	24249	25053
SPAC664.12c	52	22	37	6	11	8	82	72	72	68	89	70
SPAC664.13	41	5	7	1	3	2	42	35	41	28	41	38
SPAC664.14	837	238	466	33	204	76	1124	1247	1099	1393	951	1417
SPAC664.15	444	110	132	36	103	30	565	583	357	869	655	339
SPAC683.02c	347	123	223	4	41	56	437	477	559	218	168	515
SPAC683.03	0	0	0	0	0	0	0	0	0	0	0	0
SPAC688.02c	169	47	71	5	33	17	200	177	134	131	171	135
SPAC688.03c	46	7	10	7	20	5	55	117	32	140	315	67
SPAC688.04c	303	87	104	61	251	10	345	1055	195	1395	1994	189
SPAC688.06c	77	24	46	2	7	12	101	76	93	82	75	116
SPAC688.07c	1873	550	576	73	297	99	1907	1910	1407	1587	1882	1154
SPAC688.08	710	193	205	32	138	27	919	924	621	776	1050	576
SPAC688.09	316	85	128	16	75	17	414	417	303	420	404	280
SPAC688.10	383	108	140	17	65	22	543	561	393	524	486	383
SPAC688.11	3063	707	755	131	571	163	3368	3569	2567	3833	3908	2635
SPAC688.12c	433	158	226	26	116	81	670	591	642	752	689	778
SPAC688.13	88	21	44	6	33	4	110	131	86	209	176	98
SPAC688.14	363	115	162	16	63	25	448	475	413	431	392	418
SPAC688.16	117	37	55	5	34	9	111	93	117	124	165	116
SPAC694.02	12742	3003	2765	440	1790	603	13970	13022	10350	11913	12109	10505
SPAC694.03	115	45	86	9	24	18	121	137	119	143	178	164
SPAC694.04c	1251	422	463	48	243	88	1326	1010	925	1159	1017	1141
SPAC694.05c	6316	911	1068	160	894	402	4810	5603	5254	4435	6204	5687
SPAC694.06c	977	319	425	26	120	50	1168	1091	788	763	683	682
SPAC6B12.02c	1062	261	386	58	264	68	1367	1472	1117	1520	1383	989
SPAC6B12.03c	1	0	1	1	2	1	2	4	1	4	18	6
SPAC6B12.04c	622	145	289	33	116	54	623	568	512	676	772	655
SPAC6B12.05c	394	152	188	24	83	51	464	504	422	489	528	469
SPAC6B12.06c	28	6	11	2	6	4	37	42	23	27	37	29
SPAC6B12.07c	717	244	249	73	360	42	1047	1322	701	2068	1564	454
SPAC6B12.08	142	45	70	7	36	15	196	271	136	206	261	148
SPAC6B12.09	505	123	285	22	108	63	603	640	597	670	644	674
SPAC6B12.10c	399	118	177	12	72	25	519	513	399	441	391	441
SPAC6B12.11	366	91	188	26	48	38	517	460	423	417	365	390
SPAC6B12.12	3741	980	1539	178	732	226	4243	4053	2956	4553	4189	3376
SPAC6B12.13	157	37	59	9	28	9	194	191	128	195	210	145
SPAC6B12.14c	280	75	104	11	41	18	288	290	274	193	229	108
SPAC6B12.15	33810	6722	15642	1058	4447	2456	37983	30677	34944	33329	27269	34107
SPAC6B12.16	10	2	7	1	2	1	5	9	9	20	4	7
SPAC6B12.18	129	28	26	7	17	9	89	72	58	85	70	64
SPAC6B12.19	58	15	14	6	12	4	65	70	57	51	68	52
SPAC6C3.02c	1356	315	905	57	248	169	1357	1050	1774	1542	1233	1883
SPAC6C3.03c	0	0	1	0	0	1	0	1	4	9	0	15
SPAC6C3.04	1497	375	651	127	471	135	1370	1715	1150	2719	1889	1321
SPAC6C3.05	18	5	9	1	2	2	20	28	23	9	17	17
SPAC6C3.06c	892	268	492	42	130	62	998	859	837	701	806	880
SPAC6C3.07	11	8	11	2	1	0	17	21	18	7	7	23
SPAC6C3.08	176	49	62	16	57	20	246	266	186	325	400	203
SPAC6C3.09	453	109	246	35	112	37	723	661	581	849	719	609
SPAC6F12.02	695	176	169	36	169	42	819	911	615	1078	1358	621
SPAC6F12.03c	184	43	77	22	69	14	191	225	175	351	521	220
SPAC6F12.04	475	145	259	23	134	31	510	630	379	519	911	487
SPAC6F12.05c	460	132	288	25	116	78	605	617	588	669	725	855
SPAC6F12.06	459	124	332	33	94	56	532	586	573	673	773	652
SPAC6F12.07	985	237	364	40	196	103	1073	1007	1088	1170	1138	1245
SPAC6F12.08c	359	83	139	24	112	30	398	487	307	542	562	367
SPAC6F12.09	802	196	280	35	130	27	933	1025	641	820	1000	552
SPAC6F12.10c	7821	2057	2599	273	1278	552	9361	7916	8834	8692	7322	9572
SPAC6F12.11c	494	128	205	24	102	30	670	748	426	817	681	589
SPAC6F12.12	666	178	256	31	127	28	951	1051	601	1098	896	550
SPAC6F12.13c	2362	601	1111	91	405	186	2708	2476	2523	2800	2490	3045
SPAC6F12.14	249	66	152	18	51	14	313	318	233	321	274	269
SPAC6F12.15c	319	76	100	20	71	28	430	409	306	544	479	348
SPAC6F12.16c	1671	684	741	85	396	151	2457	2004	2163	1852	1363	2364
SPAC6F12.17	1465	396	745	85	275	113	2001	2029	1749	2081	2111	1843
SPAC6F6.01	1017	330	423	57	217	67	1534	1508	1094	1408	1400	908
SPAC6F6.02c	199	65	95	15	59	23	305	318	212	577	405	355
SPAC6F6.03c	1985	762	1326	52	310	240	2181	2211	2242	1499	1037	1684
SPAC6F6.04c	131	30	68	6	14	11	143	146	128	95	92	135
SPAC6F6.05	900	253	400	41	176	69	1130	1023	884	944	1179	976
SPAC6F6.06c	1327	422	742	50	195	70	1697	1493	1326	938	1111	1019
SPAC6F6.07c	15977	4277	4750	672	3124	984	15337	14763	14010	14556	14323	15993
SPAC6F6.08c	142	49	63	9	34	11	180	212	136	167	194	147
SPAC6F6.09	109	20	40	6	23	8	120	110	102	179	170	144
SPAC6F6.10c	1363	368	640	73	310	113	1595	1589	1245	1923	1881	1516
SPAC6F6.11c	259	55	141	23	61	34	342	322	297	380	344	368
SPAC6F6.12	540	140	253	49	154	55	659	704	516	1042	890	689
SPAC6F6.13c	808	193	339	45	162	56	840	859	654	827	776	660
SPAC6F6.15	709	190	207	41	175	50	829	810	689	998	999	768
SPAC6F6.16c	486	116	218	17	73	41	550	598	431	473	504	509
SPAC6F6.17	2083	541	678	41	249	141	2737	2410	2098	2038	1468	2485
SPAC6F6.19	83	34	47	3	13	5	98	135	127	102	136	125
SPAC6G10.02c	1286	350	441	47	183	82	1576	1655	1146	1348	1430	1550
SPAC6G10.03c	461	151	353	38	242	101	549	669	932	864	2899	1116
SPAC6G10.04c	1280	308	505	55	232	74	1426	1273	1302	1737	1954	1636
SPAC6G10.05c	1483	368	412	70	271	63	1717	1829	1303	1547	1917	1321
SPAC6G10.06	4	0	1	0	0	0	5	0	4	2	6	4
SPAC6G10.07	1781	539	760	95	338	112	2457	2219	1948	2357	2227	2249
SPAC6G10.08	2046	608	701	108	474	151	2909	2845	2561	3448	2831	2651
SPAC6G10.09	3763	917	1338	152	601	170	4396	4266	3010	4324	4412	3150
SPAC6G10.10c	99	36	47	10	37	16	136	155	114	236	178	149
SPAC6G10.11c	13361	2692	5154	474	1862	920	11450	12264	11434	11177	13156	11063
SPAC6G10.12c	1209	255	164	3	17	30	1178	1100	716	487	56	315
SPAC6G9.01c	101	27	31	5	17	11	89	117	121	78	113	112
SPAC6G9.02c	1677	492	683	50	235	149	1978	1921	1947	1313	949	2050
SPAC6G9.03c	240	64	110	10	38	22	266	275	226	252	269	229
SPAC6G9.04	613	173	220	18	87	46	775	752	609	693	581	683
SPAC6G9.05	205	51	97	7	33	11	296	276	235	177	299	163
SPAC6G9.06c	720	194	241	31	93	22	862	972	648	595	836	441
SPAC6G9.07c	542	126	187	34	117	35	591	624	455	610	767	465
SPAC6G9.08	917	263	364	58	205	80	1048	1068	854	1322	1151	940
SPAC6G9.09c	6429	1362	2509	225	1022	420	5890	6446	6209	5105	6242	5020
SPAC6G9.10c	2706	795	785	75	415	158	3094	2982	2894	1607	1404	2680
SPAC6G9.11	540	169	330	17	118	61	545	514	461	684	603	547
SPAC6G9.12	1165	332	591	66	239	122	1583	1487	1227	1564	1350	1247
SPAC6G9.13c	22	6	5	2	6	2	21	15	12	21	11	18
SPAC6G9.14	850	265	347	52	247	85	1208	1066	881	1759	1506	1206
SPAC6G9.15c	362	116	200	10	66	19	399	370	320	277	301	223
SPAC6G9.16c	127	31	62	17	38	18	122	198	104	184	214	201
SPAC732.01	515	142	291	27	102	51	506	484	414	477	593	464
SPAC732.02c	398	116	163	30	110	28	527	457	361	608	641	413
SPAC750.01	397	236	1107	62	321	248	572	1236	1536	1290	3017	1928
SPAC750.02c	3	0	6	0	1	0	7	6	8	5	14	8
SPAC750.03c	0	0	0	0	0	0	0	0	0	0	0	0
SPAC750.04c	0	0	0	0	0	0	0	2	0	1	0	0
SPAC750.05c	108	40	60	9	24	20	69	115	98	117	115	222
SPAC750.06c	16	14	28	2	20	4	26	57	36	51	111	63
SPAC750.07c	4	0	0	0	0	0	4	1	2	2	4	2
SPAC750.08c	92	22	10	6	22	2	68	156	16	96	186	24
SPAC767.01c	1949	530	728	86	435	136	2205	2475	1511	2391	2811	1758
SPAC7D4.02c	402	128	195	15	96	45	516	520	461	425	465	427
SPAC7D4.03c	1172	314	410	39	220	56	1539	1425	1169	1103	1051	720
SPAC7D4.04	1249	337	427	72	223	53	1396	1476	866	1244	1502	738
[truncated: 3,176 more rows]

## Sheet: MMS
	rna_wt_untreated_15min_rep1	rna_s52a_untreated_15min_rep1	rna_sty1delta_untreated_15min_rep1	rna_wt_mms_15min_rep1	rna_s52a_mms_15min_rep1	rna_sty1delta_mms_15min_rep1	rna_wt_untreated_15min_rep2	rna_s52a_untreated_15min_rep2	rna_sty1delta_untreated_15min_rep2	rna_wt_mms_15min_rep2	rna_s52a_mms_15min_rep2	rna_sty1delta_mms_15min_rep2
SPAC1002.01	139	153	75	59	75	65	76	58	111	92	51	85
SPAC1002.02	685	625	293	296	368	316	414	355	529	477	368	500
SPAC1002.03c	5178	5698	2869	2379	3145	2643	2657	2661	3333	2977	2438	2984
SPAC1002.04c	468	334	191	211	226	196	177	157	226	289	256	215
SPAC1002.05c	229	231	92	104	137	84	150	123	140	152	124	103
SPAC1002.06c	4	6	2	2	2	1	4	5	5	3	2	3
SPAC1002.07c	1133	1012	864	414	604	731	503	550	976	497	532	958
SPAC1002.08c	660	691	304	277	345	268	318	279	356	341	277	334
SPAC1002.09c	6318	8340	5041	3140	5288	4853	2978	2922	3980	3448	2980	3603
SPAC1002.10c	901	606	165	314	396	199	355	300	383	416	369	328
SPAC1002.11	1016	1130	498	477	693	402	503	535	614	601	531	517
SPAC1002.12c	1602	1658	778	792	1004	789	796	660	604	946	569	581
SPAC1002.13c	14759	20119	8826	5032	7888	8034	10009	10558	9582	8427	7103	9932
SPAC1002.14	668	758	402	331	526	408	356	386	480	432	445	524
SPAC1002.15c	343	313	176	124	158	168	159	158	194	147	125	194
SPAC1002.16c	118	117	47	45	36	36	67	62	76	55	31	65
SPAC1002.17c	218	432	2673	176	127	1877	257	109	2151	187	46	1567
SPAC1002.18	1275	1756	3225	711	796	2485	800	585	2539	763	480	2050
SPAC1002.19	168	439	4606	198	115	3152	266	80	3167	186	47	2260
SPAC1002.20	5	11	5	8	15	7	3	4	9	13	10	11
SPAC1006.01	1839	2767	1028	1583	2219	900	1197	1130	1051	1885	1592	1088
SPAC1006.02	915	1071	545	379	570	487	419	447	576	462	419	549
SPAC1006.03c	2025	1332	732	598	561	636	960	938	1117	965	812	1068
SPAC1006.04c	155	123	53	46	43	35	81	62	58	48	37	56
SPAC1006.05c	914	1051	475	455	635	431	438	449	510	604	472	523
SPAC1006.06	4196	4873	2548	1737	2370	2208	1943	1868	2349	2015	1564	2103
SPAC1006.07	44407	63322	32793	20708	31807	28515	29223	29344	31968	30096	25381	30147
SPAC1006.08	747	1172	587	319	450	474	431	362	556	375	303	440
SPAC1006.09	2925	3559	1759	1147	1677	1640	1429	1330	1709	1516	1163	1641
SPAC1039.01	572	643	598	293	368	489	367	304	687	352	269	604
SPAC1039.02	3303	6583	9459	2364	3566	7983	2649	3104	11512	3038	2994	9890
SPAC1039.03	780	844	325	322	422	315	475	409	425	489	413	413
SPAC1039.04	593	613	234	296	346	267	244	259	297	268	247	260
SPAC1039.05c	846	783	368	317	350	327	423	360	487	410	292	389
SPAC1039.06	674	817	374	301	427	316	381	352	374	346	336	316
SPAC1039.07c	453	450	190	177	214	177	161	198	186	170	160	165
SPAC1039.08	109	84	23	33	31	16	39	38	34	39	30	35
SPAC1039.09	118	84	39	13	20	25	42	34	38	25	19	25
SPAC1039.10	26	24	4	10	14	4	14	10	6	13	11	9
SPAC1039.11c	566	616	271	253	341	234	364	309	293	412	321	319
SPAC105.01c	1015	1029	527	428	553	417	563	540	558	598	498	448
SPAC105.02c	1136	1340	816	567	780	778	702	638	739	770	627	719
SPAC105.03c	1995	2322	1235	989	1243	1093	1108	1056	1276	1247	1036	1225
SPAC1071.01c	2589	2928	1368	1246	1797	1225	1288	1189	1339	1510	1345	1230
SPAC1071.02	2300	2978	1612	1033	1531	1375	1284	1208	1575	1364	1102	1256
SPAC1071.03c	1096	1247	746	510	717	723	655	655	786	661	622	794
SPAC1071.04c	303	314	242	134	165	191	147	132	187	163	145	190
SPAC1071.05	1861	2303	1210	769	1231	1073	816	893	1124	916	822	970
SPAC1071.06	2120	2315	1056	999	1283	1101	1007	1031	1216	1152	991	1141
SPAC1071.07c	13869	20044	10469	6849	10072	9818	10449	10356	10288	10932	8903	10601
SPAC1071.08	6097	10953	5016	3441	6205	4927	2565	2354	2481	2567	1969	2394
SPAC1071.09c	733	506	231	229	258	236	265	243	379	321	296	339
SPAC1071.10c	41065	74767	35217	22783	34392	31137	35377	32916	35182	37713	24395	29916
SPAC1071.11	499	506	260	163	219	206	256	259	371	226	245	340
SPAC1071.12c	539	613	384	198	308	351	277	261	408	263	248	352
SPAC1071.13	4	7	2	0	4	2	4	3	5	4	2	4
SPAC1093.01	2355	3335	1292	1319	1857	1164	1437	1365	1212	1669	1281	1120
SPAC1093.02	1744	1785	1040	790	1045	1052	764	764	1092	855	757	1053
SPAC1093.03	1501	1441	818	652	831	767	716	702	889	833	675	792
SPAC1093.04c	902	634	454	305	334	477	398	373	622	432	363	497
SPAC1093.05	4141	3350	1774	1009	1343	1818	1603	1638	1967	1266	1215	1885
SPAC1093.06c	2356	2846	1344	1023	1175	1181	1294	1165	1356	1295	844	1022
SPAC1093.07	21	9	4	3	3	3	14	4	8	9	5	7
SPAC10F6.01c	12081	22186	11974	6424	11335	10464	6860	7406	9294	7270	5649	7152
SPAC10F6.02c	3148	3082	1734	1151	1565	1710	1368	1319	1762	1445	1079	1471
SPAC10F6.03c	9243	12769	7421	3525	6312	6735	5213	5688	6759	5178	4486	6125
SPAC10F6.04	581	630	226	359	446	210	234	233	233	386	290	227
SPAC10F6.05c	510	698	396	330	478	365	328	340	425	460	413	423
SPAC10F6.06	5252	7282	1492	4757	7364	1381	3282	3289	1337	5595	4734	1336
SPAC10F6.07c	354	290	129	129	166	115	118	126	151	130	146	130
SPAC10F6.08c	1258	1002	493	463	532	515	589	478	829	663	596	774
SPAC10F6.09c	3097	3293	1708	1151	1818	1820	1345	1222	1906	1517	1273	1711
SPAC10F6.10	2171	1138	418	438	614	563	810	564	1101	845	799	950
SPAC10F6.11c	910	975	439	537	664	308	575	463	532	756	570	436
SPAC10F6.12c	567	693	307	249	360	292	295	293	389	290	257	309
SPAC10F6.13c	3544	3948	2647	1743	2188	2247	1893	1624	2039	2123	1521	2127
SPAC10F6.14c	1422	1524	805	717	970	781	724	642	823	805	665	744
SPAC10F6.15	14	25	20	6	10	14	4	4	9	4	9	22
SPAC10F6.16	1251	1820	663	980	1420	608	817	859	680	1185	1172	634
SPAC10F6.17c	1336	1570	845	647	870	750	777	802	911	885	728	835
SPAC110.01	1880	2537	884	1321	1542	691	1186	1179	951	1764	1151	834
SPAC110.02	1433	1230	678	571	693	633	700	595	831	788	645	776
SPAC110.03	3049	4147	2097	1559	2188	1820	1875	1935	2273	2069	1894	2205
SPAC110.04c	31455	43805	25283	13785	22873	21797	15735	18272	22324	16572	15979	20728
SPAC110.05	9	7	1	4	4	0	3	2	1	3	8	2
SPAC1142.01	2493	2348	988	1174	1433	1021	1267	1086	1424	1452	1278	1327
SPAC1142.02c	3328	3996	2049	1491	2063	1797	1585	1484	1889	1755	1405	1735
SPAC1142.03c	1581	1590	657	779	980	680	867	720	878	1052	754	812
SPAC1142.04	5685	5536	2787	1595	2359	3037	2492	2513	3623	2281	2199	3378
SPAC1142.05	2829	3686	2311	1291	1909	1930	1679	1858	2143	1682	1596	1913
SPAC1142.06	2967	3775	2029	1444	2105	1882	1630	1615	2040	1839	1597	1954
SPAC1142.07c	865	718	362	414	433	381	476	395	513	532	449	449
SPAC1142.08	1358	1615	646	690	981	593	805	732	691	1050	787	687
SPAC1142.09	6	7	4	3	1	5	2	2	1	4	1	2
SPAC11D3.01c	128	126	148	46	78	162	64	54	169	73	62	173
SPAC11D3.02c	1015	1070	1636	394	539	1547	521	500	1625	540	443	1451
SPAC11D3.03c	58	50	20	18	21	25	12	12	17	22	20	19
SPAC11D3.04c	1686	1541	914	726	862	926	675	606	764	760	563	749
SPAC11D3.05	299	219	224	204	208	397	131	97	227	216	145	326
SPAC11D3.06	371	382	298	107	166	266	161	153	255	131	141	214
SPAC11D3.07c	613	717	345	387	569	300	323	329	377	514	423	300
SPAC11D3.08c	570	648	271	323	517	238	261	256	257	397	288	230
SPAC11D3.09	40	49	60	48	68	55	24	26	54	63	53	64
SPAC11D3.10	253	263	112	87	134	108	107	103	129	94	106	122
SPAC11D3.11c	427	368	150	217	263	148	209	199	203	282	227	176
SPAC11D3.13	620	942	255	908	1514	410	361	401	311	1065	1045	357
SPAC11D3.14c	613	487	232	191	179	256	226	208	238	200	168	206
SPAC11D3.15	2916	2944	943	1075	1484	834	1326	1083	810	1280	925	713
SPAC11D3.16c	145	201	125	81	108	99	99	103	150	128	96	139
SPAC11D3.17	123	152	239	79	84	200	72	70	259	64	53	212
SPAC11D3.18c	83	79	61	36	47	70	36	31	66	38	29	59
SPAC11D3.19	13	13	7	3	5	12	9	4	7	3	2	6
SPAC11E3.01c	3290	3308	1435	1678	2228	1425	1493	1410	1626	1945	1618	1422
SPAC11E3.02c	2026	2180	904	1220	1586	828	1034	1004	1100	1463	1255	906
SPAC11E3.03	481	294	50	173	177	65	182	129	257	248	221	210
SPAC11E3.04c	1032	1222	644	529	702	580	611	583	750	653	642	682
SPAC11E3.05	1831	2262	956	1064	1609	932	939	966	910	1277	1094	848
SPAC11E3.06	62	59	13	41	55	12	25	17	22	78	57	17
SPAC11E3.07	2156	2351	1156	1025	1431	1143	990	1011	1285	1209	1087	1235
SPAC11E3.08c	374	256	49	138	136	92	141	120	171	173	129	124
SPAC11E3.09	825	866	364	587	747	334	383	433	453	609	613	423
SPAC11E3.10	814	911	467	358	541	403	404	383	592	496	450	561
SPAC11E3.11c	2741	2948	1301	1260	1582	1158	1273	1267	1514	1484	1291	1267
SPAC11E3.12	315	239	106	131	137	103	123	118	166	158	137	152
SPAC11E3.13c	3645	7086	2315	1359	2322	1748	2380	2454	2531	1969	1643	2233
SPAC11E3.14	946	1323	407	1224	1854	401	636	483	383	1325	1139	393
SPAC11E3.15	13861	22636	10943	7594	12324	10481	6472	6975	7495	6619	6269	7023
SPAC11G7.01	1891	2902	1714	763	1073	1560	1097	1327	2076	938	1023	2091
SPAC11G7.02	5007	6520	3317	2660	3674	3115	2799	2578	2966	3189	2522	2862
SPAC11G7.03	1816	2008	988	915	1200	975	1026	914	1065	1163	941	1008
SPAC11G7.04	22724	29805	16040	10619	15234	14841	13760	13320	14153	14983	11510	13596
SPAC11G7.05c	623	608	428	220	282	368	212	248	369	195	169	340
SPAC11G7.06c	260	221	133	75	110	91	97	100	137	121	104	119
SPAC11H11.01	371	243	130	177	206	82	237	205	264	329	338	203
SPAC11H11.02c	392	356	160	158	214	122	180	209	211	210	181	155
SPAC11H11.03c	265	195	108	61	120	115	109	118	187	93	94	172
SPAC11H11.04	60	58	28	22	24	30	41	22	35	25	20	39
SPAC11H11.05c	54	27	16	15	13	15	24	27	41	29	23	29
SPAC11H11.06	3784	4721	2419	2144	3358	2245	1885	1745	1785	2314	2002	1705
SPAC1250.01	4162	3580	1687	1662	1868	1623	1749	1591	1687	1858	1415	1594
SPAC1250.02	9	6	2	2	2	2	6	4	5	3	3	7
SPAC1250.03	700	736	351	405	485	326	380	384	471	477	408	461
SPAC1250.04c	104	93	44	41	44	36	42	43	69	47	39	52
SPAC1250.05	461	727	388	216	354	325	438	426	540	403	421	546
SPAC1250.07	523	610	288	303	356	279	301	283	304	348	307	286
SPAC1296.01c	2448	2936	1442	1449	1910	1297	1298	1258	1328	1642	1276	1328
SPAC1296.02	2485	3042	1629	1186	1824	1536	1003	943	1151	1019	838	1011
SPAC1296.03c	397	316	150	95	140	152	208	167	231	164	125	203
SPAC1296.04	357	549	156	274	481	123	250	276	182	450	405	161
SPAC1296.05c	578	618	345	272	363	311	240	280	413	268	276	365
SPAC1296.06	831	619	386	323	336	410	426	377	570	509	403	567
SPAC12B10.01c	3008	3731	1545	1967	2624	1490	1845	1630	1704	2599	1939	1527
SPAC12B10.02c	1179	1445	641	579	946	721	672	680	1020	861	736	957
SPAC12B10.03	612	737	352	298	398	331	415	355	448	452	348	366
SPAC12B10.04	1074	1003	570	423	498	550	540	572	730	538	519	649
SPAC12B10.05	848	640	312	302	348	299	415	421	532	471	441	507
SPAC12B10.06c	562	496	295	235	320	301	223	214	320	233	235	254
SPAC12B10.07	897	874	457	441	493	484	445	447	601	507	466	574
SPAC12B10.08c	260	152	60	81	80	57	124	91	107	131	102	108
SPAC12B10.09	525	589	347	236	311	340	252	267	360	260	234	319
SPAC12B10.10	400	421	184	175	200	138	193	161	198	220	170	173
SPAC12B10.11	651	634	284	273	359	243	271	262	307	328	265	225
SPAC12B10.12c	942	834	355	466	542	367	490	430	460	631	491	397
SPAC12B10.13	369	366	169	277	292	193	182	190	276	292	275	228
SPAC12B10.14c	1136	1244	533	445	569	463	640	603	719	681	490	628
SPAC12B10.15c	201	221	120	95	97	103	85	78	98	87	56	91
SPAC12B10.16c	1456	1800	831	846	1234	680	820	850	882	1032	895	795
SPAC12G12.01c	2165	2506	1383	894	1273	1109	1199	1318	1504	1248	1061	1386
SPAC12G12.02	972	686	271	240	333	297	490	462	742	492	495	652
SPAC12G12.03	3304	4581	1967	2031	2972	1735	2047	2046	2225	2747	2204	2102
SPAC12G12.04	19354	29340	16931	8195	13507	14130	10451	9056	11629	10222	7380	10925
SPAC12G12.05c	926	1041	542	438	630	473	475	516	652	623	573	603
SPAC12G12.06c	2356	3264	1761	1017	1641	1508	1246	1369	1855	1298	1246	1666
SPAC12G12.07c	4920	5198	2654	2423	3085	2424	2550	2487	3146	2823	2542	2846
SPAC12G12.08	882	761	267	344	412	311	332	332	431	388	326	425
SPAC12G12.09	1458	1588	823	684	909	759	782	696	922	841	664	761
SPAC12G12.10	1378	1363	602	573	776	516	597	574	660	649	478	490
SPAC12G12.11c	1036	879	646	465	608	599	500	514	730	610	579	642
SPAC12G12.12	764	921	431	609	839	353	489	440	609	795	694	543
SPAC12G12.13c	3182	2679	1061	1083	1355	1335	1373	1452	2020	1478	1472	1847
SPAC12G12.14c	909	877	483	384	538	440	527	456	606	625	480	556
SPAC12G12.15	914	1027	538	429	649	458	476	418	562	564	459	522
SPAC12G12.16c	325	288	123	164	198	119	154	193	273	232	266	252
SPAC12G12.17	77	77	59	29	40	46	41	29	33	36	37	36
SPAC1327.01c	1078	1407	667	475	655	571	688	618	778	677	549	751
SPAC139.01c	3232	4119	1866	1565	2309	1676	2010	1910	2216	2245	1829	2084
SPAC139.02c	1013	1422	1257	489	749	1142	646	684	1277	704	550	1216
SPAC139.03	839	948	528	467	598	522	479	428	676	549	505	615
SPAC139.04c	536	526	344	221	326	280	266	270	377	339	273	329
SPAC139.05	73	228	26	1624	7127	16	53	92	26	1148	3080	20
SPAC139.06	1621	1221	794	606	662	860	712	732	1192	853	741	1046
SPAC1399.01c	183	219	232	118	136	297	121	94	233	136	98	244
SPAC1399.02	662	824	588	230	320	557	290	307	592	278	231	579
SPAC1399.03	1870	2270	1327	788	1103	1126	1182	1109	1757	1157	1068	1533
SPAC1399.04c	186	198	296	76	100	250	140	93	387	130	92	298
SPAC1399.05c	542	551	360	203	287	269	274	251	351	317	267	320
SPAC1399.06	22	26	18	11	16	17	16	7	33	16	11	37
SPAC13A11.01c	2805	3031	1780	1238	1532	1711	1552	1514	2086	1698	1329	1966
SPAC13A11.02c	6342	9880	6236	2906	4672	5188	4162	4859	7565	4442	3981	7322
SPAC13A11.03	726	902	312	324	489	298	365	441	441	441	413	376
SPAC13A11.04c	754	681	475	275	346	408	329	324	476	393	291	389
SPAC13A11.05	2850	3956	2481	1477	2257	2138	1710	1714	2267	1989	1512	2088
SPAC13A11.06	103	145	77	60	79	72	46	60	72	59	58	76
SPAC13C5.01c	2807	3157	1732	1729	2321	1824	1415	1376	2029	1868	1730	1972
SPAC13C5.02	1272	1014	473	481	559	507	550	588	754	650	606	693
SPAC13C5.03	327	426	164	147	221	185	195	182	217	186	185	207
SPAC13C5.04	458	768	144	716	1146	179	232	333	269	633	817	221
SPAC13C5.05c	1644	1663	924	693	1002	844	704	644	900	804	658	876
SPAC13C5.06c	239	273	128	207	299	139	134	147	177	244	245	160
SPAC13C5.07	1311	966	434	528	610	427	610	599	757	709	663	656
SPAC13D1.01c	1444	881	330	400	388	355	660	439	730	582	406	568
SPAC13D6.01	276	280	155	201	216	126	134	128	127	244	152	117
SPAC13D6.02c	6242	7687	4229	2399	3495	3880	3230	2958	3505	3017	2301	3258
SPAC13D6.03c	775	622	335	261	328	301	269	316	422	295	274	339
SPAC13D6.04c	673	659	326	334	471	342	377	360	466	495	428	415
SPAC13D6.05	974	1136	535	576	842	548	508	548	794	646	637	713
SPAC13F5.01c	1628	1555	820	681	902	670	731	682	808	809	667	738
SPAC13F5.02c	1391	1194	762	520	704	687	578	588	660	752	566	651
SPAC13F5.03c	112	198	95	80	145	72	64	75	77	81	84	63
SPAC13F5.04c	125	178	94	91	107	86	79	77	71	97	72	71
SPAC13F5.05	522	721	309	273	470	273	309	319	488	400	395	428
SPAC13F5.06c	1217	1427	741	758	948	605	727	625	757	928	792	656
SPAC13F5.07c	57	10	6	22	13	3	23	10	3	26	15	5
SPAC13G6.01c	3869	3964	1772	1503	2050	1751	1790	1655	2001	1817	1405	1782
SPAC13G6.02c	28365	39168	21886	13370	20204	19978	17043	17085	18316	17778	14653	17686
SPAC13G6.03	1117	1320	574	404	567	462	646	611	729	613	516	600
SPAC13G6.04	298	230	133	111	132	158	126	111	201	141	128	162
SPAC13G6.05c	592	402	211	238	247	219	260	245	371	323	284	342
SPAC13G6.06c	4960	6198	4550	2065	2786	4095	2680	2350	3577	2622	1748	3323
SPAC13G6.07c	33950	48161	23465	15964	25332	20979	18063	16931	17057	18483	14649	16261
SPAC13G6.08	104	92	26	26	31	17	56	42	23	30	17	10
SPAC13G6.09	1305	834	406	383	454	460	520	548	857	625	577	744
SPAC13G6.10c	16158	23954	9992	6451	9628	8527	11262	12692	12910	10529	9259	12246
SPAC13G6.11c	1513	1584	926	654	951	925	752	713	1002	876	721	1025
SPAC13G6.12c	621	651	283	291	511	245	276	305	370	337	303	284
SPAC13G6.13	0	0	0	0	0	0	0	0	0	0	0	0
SPAC13G6.14	889	861	582	333	424	505	388	359	612	354	321	527
SPAC13G6.15c	250	420	203	178	293	195	143	165	194	185	202	196
SPAC13G7.01c	2766	2775	1363	1460	1855	1343	1222	1212	1491	1700	1371	1301
SPAC13G7.02c	614	3974	2692	1235	3828	2514	1042	1086	1737	1850	1643	1912
SPAC13G7.03	474	326	129	160	200	124	222	180	262	278	224	250
SPAC13G7.04c	2062	3507	1447	1013	1343	1244	1431	1369	1611	1308	1126	1529
SPAC13G7.05	508	826	239	681	1206	250	345	383	325	910	952	296
SPAC13G7.06	1952	2571	1761	967	1715	1581	870	1100	1687	1152	1235	1565
SPAC13G7.07	254	106	87	79	86	64	123	103	175	154	135	145
SPAC13G7.08c	1795	1910	1157	592	1044	1140	914	902	1304	919	793	1157
SPAC13G7.09c	313	234	65	126	122	77	141	119	230	169	154	215
SPAC13G7.10	1016	1033	489	390	446	447	493	415	528	520	333	483
SPAC13G7.11	922	1117	504	468	655	459	542	535	648	689	585	619
SPAC13G7.12c	1219	1757	820	685	1061	906	684	661	851	800	715	844
SPAC13G7.13c	194	321	274	54	81	259	143	167	436	98	77	394
SPAC140.01	1440	2396	1181	781	1345	1059	940	1291	1815	1201	1309	1671
SPAC140.02	12844	19886	12239	3988	7429	10755	6625	6327	7887	5325	4254	7038
SPAC140.03	543	411	246	173	235	272	226	210	357	255	228	320
SPAC140.04	294	137	30	94	110	28	117	53	135	148	146	109
SPAC1420.01c	3947	3927	1645	1592	2161	1530	2015	1838	2103	2181	1822	1912
SPAC1420.02c	6409	7616	4249	2830	4155	3877	3019	2917	3405	3236	2599	3088
SPAC1420.03	4677	5359	2516	2476	3310	2656	2605	2538	3309	3120	2824	3097
SPAC1420.04c	1467	1639	707	650	899	605	795	778	846	970	749	741
SPAC144.01	472	269	60	85	116	75	195	123	353	156	192	294
SPAC144.02	795	837	420	377	474	376	410	322	410	433	352	390
SPAC144.03	5136	7599	4662	2530	3923	3989	2935	3143	3994	2962	2779	3744
SPAC144.04c	5649	7416	3570	3186	4888	3324	2753	2802	3198	3468	2909	2968
SPAC144.05	1889	1886	862	690	979	914	884	856	1101	886	827	946
SPAC144.06	2290	2296	1113	941	1247	1074	1172	1086	1384	1228	964	1248
SPAC144.07c	541	555	287	247	351	245	282	301	376	300	303	326
SPAC144.08	401	406	208	203	219	186	202	182	272	210	192	217
SPAC144.09c	1160	958	349	335	412	378	540	596	629	592	535	580
SPAC144.10c	618	821	341	339	488	354	421	427	565	518	482	557
SPAC144.11	11749	18013	8996	5903	9359	8255	5297	5453	5576	5284	4399	5300
SPAC144.12	2587	3168	1970	953	1774	1711	1444	1469	1864	1626	1238	1641
SPAC144.13c	448	545	202	148	178	154	227	164	183	207	127	190
SPAC144.14	754	687	404	247	263	380	306	256	369	269	213	329
SPAC144.15c	1503	1630	852	683	908	807	820	676	874	852	684	781
SPAC144.16	569	552	193	264	365	239	280	337	384	424	417	385
SPAC144.17c	645	662	365	340	425	353	321	309	394	407	339	315
SPAC144.18	1934	2375	1310	1052	1575	1181	1187	1210	1503	1488	1361	1443
SPAC1486.01	2046	2444	992	1337	1739	858	1236	1068	967	1660	1334	983
SPAC1486.02c	1415	1498	782	611	816	665	750	790	1078	880	799	962
SPAC1486.03c	1929	2287	794	1181	1790	817	957	912	970	1420	1256	768
SPAC1486.04c	7378	7951	3385	3246	4747	3419	3582	3081	4130	4111	3259	3397
SPAC1486.05	12756	15183	8707	5815	7698	7819	6390	5740	7340	6877	4718	5965
SPAC1486.06	1986	2572	1472	882	1413	1302	1163	1070	1361	1106	962	1247
SPAC1486.07c	666	915	392	365	515	361	430	416	617	501	508	586
SPAC1486.08	466	300	138	162	169	121	205	179	260	201	239	200
SPAC1486.09	3251	2655	1409	758	1076	1384	1310	1445	1765	1094	1157	1728
SPAC1486.10	2711	2710	1360	852	1220	1263	1244	1077	1401	1143	908	1286
SPAC1486.11	120	90	41	56	54	55	73	67	102	84	60	82
SPAC14C4.01c	255	200	46	114	136	42	101	84	35	116	76	24
SPAC14C4.02c	2642	1997	751	876	1113	829	1117	889	1486	1274	1096	1190
SPAC14C4.03	70	58	34	27	23	25	42	32	40	37	37	36
SPAC14C4.04	1118	1308	623	553	787	622	604	559	692	713	590	710
SPAC14C4.05c	1031	1332	579	577	917	535	652	617	774	801	724	635
SPAC14C4.06c	911	1010	410	617	829	452	516	500	495	792	615	477
SPAC14C4.07	1243	1405	568	857	1050	531	772	704	782	1203	950	713
SPAC14C4.08	15	24	9	3	6	7	13	7	17	5	8	7
SPAC14C4.09	2171	2414	1066	455	805	718	881	715	972	645	601	768
SPAC14C4.10c	325	344	144	186	289	110	190	203	182	233	229	140
SPAC14C4.11	6290	7306	3635	2299	3394	3524	2933	2779	3209	2903	2081	2950
SPAC14C4.12c	775	997	636	248	390	584	497	513	662	363	335	651
SPAC14C4.13	816	716	346	359	403	288	403	353	381	466	359	316
SPAC14C4.14	8884	12653	6293	4302	6787	5296	5479	5367	5845	6129	4882	5340
SPAC14C4.15c	1461	1409	723	598	821	607	705	708	882	784	660	724
SPAC14C4.16	98	57	43	25	32	34	29	41	41	36	40	44
SPAC1527.01	2044	2751	1324	926	1212	1195	962	930	969	961	657	766
SPAC1527.02	240	289	128	120	174	106	163	150	238	240	188	193
SPAC1527.03	3585	4092	1838	1221	1704	1739	2055	2157	2416	1894	1802	2260
SPAC1556.01c	1892	1541	678	715	870	689	803	702	991	1036	814	852
SPAC1556.02c	10073	15985	8340	5233	8815	7244	5813	5891	7033	6287	5432	6391
SPAC1556.03	720	891	449	333	499	400	347	368	450	342	347	345
SPAC1556.04c	124	101	46	47	62	46	39	37	50	50	49	47
SPAC1556.05c	534	497	169	188	245	170	271	212	412	249	270	373
SPAC1556.06.1	410	342	159	100	122	123	177	141	237	140	123	211
SPAC1556.06.2	30	18	17	10	7	12	14	19	19	9	11	29
SPAC1556.07	5836	7082	4380	2564	3871	3987	2965	2891	4130	3186	2721	3552
SPAC1556.08c	2295	2606	1299	1097	1470	1260	1055	1083	1302	1154	998	1213
SPAC1565.01	1628	2145	813	739	964	684	908	863	719	911	602	708
SPAC1565.02c	615	680	323	254	331	270	334	346	435	365	309	382
SPAC1565.03	64	70	20	21	22	13	35	24	27	30	20	20
SPAC1565.04c	231	120	48	92	69	38	115	60	65	114	53	49
SPAC1565.05	4975	5507	2632	1466	2141	2617	2151	2331	2906	1691	1726	2608
SPAC1565.06c	369	398	166	243	323	200	242	231	252	426	324	262
SPAC1565.07c	1179	1142	599	470	613	580	561	562	712	568	476	634
SPAC1565.08	17476	27189	13594	9704	15429	12397	10355	10738	11710	11986	10162	11535
SPAC15A10.01	1136	1303	709	730	1004	697	628	618	800	847	745	650
SPAC15A10.02	1997	2208	883	939	1213	869	1150	1132	1297	1367	1148	1224
SPAC15A10.03c	1003	1272	578	518	697	606	586	494	684	661	476	644
SPAC15A10.04c	4976	5898	3382	1807	2933	3172	2270	2329	3035	2229	2149	2845
SPAC15A10.05c	136	135	30	121	157	12	88	64	29	126	104	14
SPAC15A10.06	1133	1133	508	536	745	439	601	516	569	650	525	539
SPAC15A10.07	321	436	171	174	292	150	210	217	227	246	264	243
SPAC15A10.08	1484	1207	716	662	716	631	685	624	940	808	644	817
SPAC15A10.09c	608	1010	426	209	359	379	477	397	623	359	309	474
SPAC15A10.10	374	311	242	94	124	161	189	178	347	168	138	276
SPAC15A10.11	5111	7602	3704	2930	4024	3139	3701	3186	3454	3905	2781	2870
SPAC15A10.12c	315	318	177	164	201	175	181	172	262	223	234	253
SPAC15A10.13	1594	1115	701	418	540	647	630	558	856	642	543	802
SPAC15A10.15	1157	904	401	365	395	403	576	474	676	612	499	658
SPAC15A10.16	3318	3389	1599	1583	1871	1462	1936	1848	2136	2309	1873	1895
SPAC15A10.17	179	217	121	93	106	111	134	136	214	128	127	239
SPAC15E1.02c	49	61	14	120	197	15	29	25	16	94	134	12
SPAC15E1.03	9674	14421	8629	4628	7749	8212	4533	4750	5678	4560	4246	5105
SPAC15E1.04	2070	2547	1008	1401	1836	1029	1177	1061	1118	1687	1279	1169
SPAC15E1.05c	1186	1246	793	515	641	666	508	550	796	586	493	660
SPAC15E1.06	1004	1069	610	457	610	494	480	432	641	518	484	512
SPAC15E1.07c	12	14	4	2	3	1	8	6	7	2	2	2
SPAC15E1.08	1594	1988	1075	698	1181	982	835	847	1444	886	935	1399
SPAC15E1.09	368	369	234	188	239	201	221	193	307	238	213	301
SPAC15E1.10	223	275	97	174	240	82	145	128	101	193	207	92
SPAC15F9.01c	40	17	5	13	13	2	14	10	8	15	16	2
SPAC15F9.02	1420	1537	861	752	880	749	689	656	796	811	731	802
SPAC15F9.03c	1909	2588	1455	904	1406	1387	1158	1140	1406	1215	1062	1241
SPAC16.01	369	398	213	140	195	177	166	171	233	213	146	221
SPAC16.02c	5573	7239	3994	2596	3689	3395	3234	2998	3000	3523	2548	2990
SPAC16.03c	1304	1840	990	702	1080	1009	737	775	1110	836	753	1080
SPAC16.04	2115	2057	1186	639	969	1111	936	995	1242	909	795	1118
SPAC16.05c	3132	3754	1819	963	1257	1553	2211	1839	2482	1613	1121	2083
SPAC1610.01	286	325	141	139	155	129	166	150	198	162	169	201
SPAC1610.02c	990	1126	560	460	566	502	576	596	769	641	584	669
SPAC1610.03c	38	36	10	11	20	12	21	22	13	25	17	22
SPAC1610.04	703	711	306	446	536	296	438	374	474	598	495	393
SPAC1635.01	4057	6062	2857	2558	3960	2658	2532	3000	2944	3288	3148	2867
SPAC1639.01c	2942	3767	1846	1523	2170	1644	2045	1863	2384	2194	1958	2184
SPAC1639.02c	2076	1888	871	897	1026	670	1046	916	1037	1220	988	907
SPAC167.01	1256	1248	602	585	797	555	670	651	854	782	652	746
SPAC167.02	557	514	290	230	327	277	224	227	343	320	256	311
SPAC167.03c	1414	852	233	392	477	327	551	422	675	636	499	582
SPAC167.04	1302	1333	682	644	820	611	625	608	882	824	781	792
SPAC167.05	1096	1278	555	791	1155	511	661	656	643	1046	802	611
SPAC167.06c	66	125	16	277	487	14	48	48	22	274	283	22
SPAC167.07c	1067	1328	598	627	987	563	589	583	696	771	668	621
SPAC167.08	1323	928	357	421	402	368	633	435	709	546	385	587
SPAC167.09	176	158	84	77	108	73	92	76	134	124	97	121
SPAC1687.01	881	1073	585	322	534	533	431	467	747	491	452	606
SPAC1687.02	328	317	155	124	155	121	170	168	213	190	164	177
SPAC1687.03c	1557	1658	1063	620	872	960	831	810	1055	863	723	934
SPAC1687.04	383	360	196	177	226	182	191	168	250	218	167	230
SPAC1687.05	2137	2150	903	840	1036	836	1182	1047	1200	1196	969	1104
SPAC1687.06c	25716	37121	19695	12513	19596	18081	11822	11850	12575	12334	10210	11471
SPAC1687.07	165	229	111	153	224	116	103	105	125	176	158	116
SPAC1687.08	95	148	69	86	132	76	45	46	58	58	52	50
SPAC1687.09	3468	4738	2107	2172	3230	1852	2139	2343	2397	2929	2607	2285
SPAC1687.10	992	742	300	296	343	358	386	398	483	425	314	466
SPAC1687.11	6863	5573	3583	1584	2169	3331	2835	2981	3785	2261	2162	3321
SPAC1687.12c	897	1003	550	420	583	509	467	464	571	503	547	509
SPAC1687.13c	429	516	204	266	379	212	253	272	362	388	346	328
SPAC1687.14c	61	85	39	68	104	28	39	31	41	79	92	36
SPAC1687.15	1302	1733	828	827	1119	794	869	879	1100	1179	1115	1026
SPAC1687.16c	960	1504	554	395	588	467	616	740	783	477	616	725
SPAC1687.17c	491	485	239	167	226	229	194	229	312	213	177	239
SPAC1687.18c	1790	1667	902	705	873	728	820	840	1007	845	791	847
SPAC1687.19c	1673	1903	1128	524	832	1076	606	701	985	600	590	841
SPAC1687.20c	543	524	287	178	204	234	281	242	335	224	198	279
SPAC1687.21	1938	2262	1450	881	1317	1334	918	832	1244	898	842	1158
SPAC1687.22c	1112	1170	475	1058	1262	442	826	565	609	1478	884	473
SPAC1687.23c	0	0	0	0	0	0	1	0	1	0	0	1
SPAC16A10.01	460	663	83	992	1508	62	243	243	73	1010	899	73
SPAC16A10.02	792	588	231	289	339	242	371	261	467	396	373	391
SPAC16A10.03c	1062	1004	477	421	492	395	571	505	539	596	489	464
SPAC16A10.04	452	599	256	164	236	232	273	225	293	220	233	245
SPAC16A10.05c	106	92	35	47	64	40	56	39	74	58	55	73
SPAC16A10.06c	293	228	123	99	125	105	169	164	198	218	206	195
SPAC16A10.07c	1202	989	483	476	593	414	576	503	585	716	637	447
SPAC16A10.08c	319	274	129	152	147	102	123	111	132	150	117	120
SPAC16C9.01c	505	496	197	284	359	181	227	238	221	399	340	176
SPAC16C9.02c	3700	4654	2595	1501	2440	2282	1764	1713	2153	1922	1562	1903
SPAC16C9.03	4057	4293	2290	1289	1884	2353	1951	2177	2474	1725	1680	2412
SPAC16C9.04c	1579	1602	889	664	843	918	856	808	1004	952	739	1040
SPAC16C9.05	1134	1291	788	577	743	679	591	544	868	681	565	705
SPAC16C9.06c	3349	4516	2503	1534	2142	2130	1885	2033	2399	1982	1760	2150
SPAC16C9.07	1873	1834	688	838	1126	683	953	861	1043	1166	934	997
SPAC16E8.01	4795	6489	2963	2595	3538	2774	2986	2568	2402	3467	2158	2196
SPAC16E8.02	249	273	114	143	188	101	122	119	111	161	171	108
SPAC16E8.03	110	131	50	59	86	47	43	45	52	67	66	37
SPAC16E8.04c	1040	1119	663	489	645	539	575	585	865	679	619	826
SPAC16E8.05c	19	4	3	4	6	2	8	10	12	7	6	7
SPAC16E8.06c	3124	2240	767	542	827	1059	1099	1021	1647	888	852	1515
SPAC16E8.07c	7411	8862	4809	3674	5011	4302	4012	4171	5340	4737	3962	5029
SPAC16E8.08	341	329	168	107	128	150	175	188	233	150	137	228
SPAC16E8.09	1291	1453	622	620	847	568	711	705	749	953	661	678
SPAC16E8.10c	1051	1008	420	455	551	429	522	499	686	544	460	530
SPAC16E8.11c	1287	1203	577	590	752	489	551	535	663	690	596	593
SPAC16E8.12c	723	600	300	273	291	294	363	316	464	375	319	420
SPAC16E8.13	809	843	383	454	709	323	399	395	387	525	486	395
SPAC16E8.14c	430	631	342	194	327	319	185	199	276	199	192	278
SPAC16E8.15	3361	3828	2345	1353	2076	2090	1700	1711	2567	1751	1581	2363
SPAC16E8.16	952	1211	722	570	777	691	571	567	691	791	579	724
SPAC16E8.17c	1168	1451	789	644	928	712	607	583	685	706	587	634
SPAC16E8.18	193	165	72	64	79	84	97	90	115	88	80	89
SPAC16E8.18c	240	292	130	136	219	119	92	105	169	159	151	137
SPAC1705.02	294	348	268	151	200	238	192	188	323	198	208	321
SPAC1705.03c	15863	27066	12325	5782	9185	9852	11782	10530	13875	9690	7037	12297
SPAC1751.01c	120	193	67	126	135	67	111	70	80	145	102	69
SPAC1751.02c	760	620	479	289	381	458	330	377	525	367	376	538
SPAC1751.03	11201	13740	7868	4999	7230	7111	6072	5862	7923	6457	5519	7025
SPAC1751.04	657	503	236	169	206	243	244	227	386	199	192	323
SPAC1782.01	3328	4227	2500	1677	2324	2421	1955	1947	2715	2196	1849	2363
SPAC1782.02c	711	873	515	350	455	450	384	407	559	368	368	541
SPAC1782.03	545	302	55	154	159	88	203	160	244	192	160	211
SPAC1782.04	560	744	365	304	442	320	382	333	467	414	344	432
SPAC1782.05	600	620	347	316	389	333	345	315	488	433	437	459
SPAC1782.06c	1003	1355	656	505	837	596	584	609	697	785	703	638
SPAC1782.07	1064	1019	683	441	634	668	474	517	676	608	529	668
SPAC1782.08c	2279	1868	1034	785	1049	1030	1045	941	1202	1065	901	939
SPAC1782.09c	1024	1140	693	456	630	685	594	503	724	600	450	580
SPAC1782.10c	3037	3510	1845	1230	2030	1836	1489	1572	2081	1543	1402	1817
SPAC1782.11	3561	5054	2932	1735	2771	2578	2008	2057	2906	2303	1931	2570
SPAC1782.12c	161	178	77	107	148	71	64	65	74	90	99	58
SPAC1783.01	1512	1743	788	1041	1374	704	911	702	748	1322	1001	737
SPAC1783.02c	649	849	414	317	483	403	357	370	478	373	345	435
SPAC1783.03	345	254	118	101	130	123	160	148	209	135	109	144
SPAC1783.04c	1468	1533	885	704	890	740	820	726	1078	925	761	972
SPAC1783.05	6479	6153	3279	2346	2972	2894	2775	2390	3102	2810	2214	2513
SPAC1783.06c	56	52	28	19	24	26	30	24	36	33	30	25
[truncated: 4,721 more rows]

## Sheet: Sorbitol
	rna_wt_untreated_0min_rep1	rna_s52a_untreated_0min_rep1	rna_sty1delta_untreated_0min_rep1	rna_wt_sorbitol_15min_rep1	rna_s52a_sorbitol_15min_rep1	rna_sty1delta_sorbitol_15min_rep1	rna_wt_untreated_0min_rep2	rna_s52a_untreated_0min_rep2	rna_sty1delta_untreated_0min_rep2	rna_wt_sorbitol_15min_rep2	rna_s52a_sorbitol_15min_rep2	rna_sty1delta_sorbitol_15min_rep2
[truncated: 5,175 more rows]
