# Supplementary material for: Ribosome profiling reveals ribosome stalling on tryptophan codons and ribosome queuing upon oxidative stress in fission yeast
Source: Nucleic Acids Res. 2020 Dec 11;49(1):383–99. doi: 10.1093/nar/gkaa1180 (PMC7797079; doi:10.1093/nar/gkaa1180)
Supplement: gkaa1180_Supplemental_Files [file gkaa1180_supplemental_files.zip › Dataset_S2_RPF_counts.xlsx]

## Sheet: Cadmium
	ribo_wt_untreated_15min_exp10_rep1	ribo_s52a_untreated_15min_exp10_rep1	ribo_sty1delta_untreated_15min_exp10_rep1	ribo_wt_cd_15min_exp10_rep1	ribo_s52a_cd_15min_exp10_rep1	ribo_sty1delta_cd_15min_exp10_rep1	ribo_wt_untreated_15min_exp15_rep2	ribo_s52a_untreated_15min_exp15_rep2	ribo_sty1delta_untreated_15min_exp15_rep2	ribo_wt_cd_15min_exp15_rep2	ribo_s52a_cd_15min_exp15_rep2	ribo_sty1delta_cd_15min_exp15_rep2
SPAC1002.01	80	62	48	43	33	28	33	47	38	24	40	22
SPAC1002.02	324	229	197	352	247	142	127	145	124	179	246	131
SPAC1002.03c	2517	1930	1818	1014	1184	691	1067	1194	842	597	798	500
SPAC1002.04c	221	190	144	356	335	120	132	159	99	230	251	99
SPAC1002.05c	37	41	21	69	63	18	30	21	11	40	42	9
SPAC1002.06c	2	1	0	10	8	3	2	0	0	7	6	2
SPAC1002.07c	807	807	836	483	478	393	410	522	590	296	510	350
SPAC1002.08c	39	53	42	17	21	12	27	26	27	10	7	14
SPAC1002.09c	2904	2931	2618	1702	1460	1290	1346	1837	1566	944	1072	906
SPAC1002.10c	138	117	80	50	69	24	58	72	48	34	44	19
SPAC1002.11	143	124	72	125	148	45	72	95	42	61	88	46
SPAC1002.12c	802	580	408	586	435	236	369	369	269	305	319	155
SPAC1002.13c	14706	13219	8878	1403	1530	1574	6730	9940	6423	879	1375	1593
SPAC1002.14	24	25	12	7	12	14	15	27	8	5	3	11
SPAC1002.15c	121	113	98	59	51	48	43	73	42	29	63	32
SPAC1002.16c	65	49	58	23	15	18	30	30	21	10	9	6
SPAC1002.17c	675	216	1824	767	471	2793	193	103	882	256	288	2127
SPAC1002.18	1225	802	2116	975	687	1892	577	456	1054	511	446	1409
SPAC1002.19	1002	240	3441	1820	916	6567	164	95	1276	523	445	5212
SPAC1002.20	2	1	0	1	2	0	1	1	0	3	0	0
SPAC1006.01	1635	1302	816	1860	1295	488	758	860	417	946	971	364
SPAC1006.02	130	128	101	46	69	41	65	85	74	24	41	29
SPAC1006.03c	305	243	199	176	141	98	128	137	110	89	108	84
SPAC1006.04c	8	10	3	5	7	1	4	3	1	1	1	1
SPAC1006.05c	426	365	208	148	168	96	205	208	126	92	95	58
SPAC1006.06	312	212	213	148	133	82	143	137	134	55	82	57
SPAC1006.07	35015	31629	24586	6970	10660	7621	15722	22107	15180	3899	8585	5679
SPAC1006.08	329	282	169	99	116	87	129	177	104	54	83	57
SPAC1006.09	530	423	365	214	213	124	199	251	144	74	115	79
SPAC1039.01	285	205	354	252	227	479	104	124	133	106	134	376
SPAC1039.02	2937	2393	5567	1647	1842	4435	1056	1311	2792	822	1190	3293
SPAC1039.03	15	10	2	7	3	4	4	4	2	3	1	1
SPAC1039.04	18	7	8	16	5	13	4	6	5	7	7	6
SPAC1039.05c	72	70	34	23	41	21	36	35	23	22	30	19
SPAC1039.06	135	80	98	73	44	63	54	47	58	30	28	56
SPAC1039.07c	41	35	34	25	25	21	18	29	7	13	13	7
SPAC1039.08	17	28	11	5	7	7	14	13	5	4	6	8
SPAC1039.09	21	7	17	2	1	3	3	3	10	1	0	6
SPAC1039.10	13	4	3	29	8	10	5	1	1	16	7	9
SPAC1039.11c	35	52	25	46	38	17	14	25	20	18	22	15
SPAC105.01c	117	146	107	64	44	41	54	52	51	14	40	34
SPAC105.02c	1570	1262	993	624	859	294	816	809	572	320	548	231
SPAC105.03c	342	289	213	102	166	62	179	207	129	63	84	42
SPAC1071.01c	522	536	339	364	361	181	278	318	170	190	230	167
SPAC1071.02	732	650	645	263	327	259	295	357	254	151	209	184
SPAC1071.03c	381	332	264	147	257	118	184	219	133	89	159	87
SPAC1071.04c	203	173	137	158	170	91	109	120	83	93	125	81
SPAC1071.05	627	556	405	284	244	153	284	330	280	149	222	139
SPAC1071.06	814	666	512	453	365	253	360	392	259	234	260	187
SPAC1071.07c	18895	16381	11839	1485	4035	2134	11096	15038	8630	1224	4234	2154
SPAC1071.08	12422	11635	8391	2342	5188	2281	7345	9080	5415	1658	4206	1603
SPAC1071.09c	491	474	345	239	236	145	241	200	193	131	185	117
SPAC1071.10c	93043	70277	54840	26079	26482	18527	32006	40768	24747	13039	17345	13380
SPAC1071.11	63	70	58	68	42	32	26	44	41	29	35	35
SPAC1071.12c	625	618	611	224	291	214	315	463	406	124	224	132
SPAC1071.13	0	0	0	0	0	0	0	0	0	0	0	0
SPAC1093.01	673	509	312	215	208	100	184	254	131	88	120	77
SPAC1093.02	1119	938	773	1779	1507	832	552	562	426	913	1189	791
SPAC1093.03	109	94	59	60	80	50	47	54	34	32	50	26
SPAC1093.04c	177	170	198	77	106	74	102	131	101	37	62	55
SPAC1093.05	1073	1046	833	232	200	148	505	628	484	83	142	121
SPAC1093.06c	7	9	5	7	7	2	1	4	1	2	4	4
SPAC1093.07	7	1	2	0	0	0	0	2	1	1	2	1
SPAC10F6.01c	13782	13028	14050	6251	6708	6076	4187	6380	5359	2792	4174	3826
SPAC10F6.02c	503	459	412	124	213	137	237	290	201	83	120	91
SPAC10F6.03c	5597	5138	3922	197	368	326	2372	3035	1842	95	224	266
SPAC10F6.04	131	126	55	90	99	21	58	68	35	46	76	13
SPAC10F6.05c	296	290	230	456	348	230	153	179	160	271	312	224
SPAC10F6.06	3809	3227	973	8932	7037	1387	2016	2429	658	4896	5850	1189
SPAC10F6.07c	1	0	0	0	0	0	0	0	0	1	0	0
SPAC10F6.08c	433	444	359	329	330	210	189	228	203	189	220	154
SPAC10F6.09c	778	713	642	519	627	385	264	305	240	234	358	225
SPAC10F6.10	577	690	492	147	190	160	270	344	248	74	124	119
SPAC10F6.11c	148	127	60	145	66	46	89	92	44	76	59	38
SPAC10F6.12c	207	198	132	28	78	35	108	136	65	19	32	36
SPAC10F6.13c	2762	2186	1980	1675	1367	1016	1313	1328	1032	918	1050	740
SPAC10F6.14c	263	237	185	122	151	76	148	125	127	77	87	51
SPAC10F6.15	1	3	1	1	1	1	2	0	2	1	0	0
SPAC10F6.16	801	803	445	770	718	196	464	538	267	436	604	180
SPAC10F6.17c	492	446	350	247	279	145	190	249	184	87	164	112
SPAC110.01	164	113	73	51	56	11	64	90	38	19	32	11
SPAC110.02	252	204	183	199	212	121	76	99	78	108	91	81
SPAC110.03	3050	2653	2136	1619	1558	1067	1640	1993	1294	1041	1244	831
SPAC110.04c	19693	18304	16847	13426	13792	8857	8014	11198	9751	7241	10009	7556
SPAC110.05	0	0	0	1	0	0	0	0	0	2	0	0
SPAC1142.01	683	569	481	493	470	185	261	371	271	265	318	166
SPAC1142.02c	2574	2163	1758	1165	1558	670	962	1136	841	602	968	519
SPAC1142.03c	227	201	114	293	213	94	99	121	93	133	142	78
SPAC1142.04	1695	1716	1476	261	342	326	700	904	679	147	202	223
SPAC1142.05	2401	2297	1683	189	210	152	1515	1760	1154	94	153	140
SPAC1142.06	2233	2192	1649	1212	1204	721	903	1147	855	595	759	480
SPAC1142.07c	531	481	353	550	432	241	306	255	235	302	316	160
SPAC1142.08	160	128	96	114	78	53	73	83	55	68	56	38
SPAC1142.09	0	0	0	0	0	0	0	0	0	0	0	0
SPAC11D3.01c	10	15	2	15	19	0	1	6	0	3	14	1
SPAC11D3.02c	888	967	1882	378	490	657	510	648	1249	217	335	484
SPAC11D3.03c	10	9	9	1	3	5	6	4	3	2	4	4
SPAC11D3.04c	854	680	548	408	472	196	441	458	344	214	356	157
SPAC11D3.05	117	76	140	64	44	67	49	41	64	22	29	55
SPAC11D3.06	24	30	33	14	13	29	12	14	20	6	8	18
SPAC11D3.07c	76	63	53	59	70	30	26	47	16	41	46	29
SPAC11D3.08c	11	5	5	21	17	6	2	4	5	9	4	9
SPAC11D3.09	3	2	14	12	4	5	2	1	3	2	4	5
SPAC11D3.10	6	2	6	9	4	1	4	5	3	6	4	1
SPAC11D3.11c	26	29	16	23	25	10	12	19	6	15	11	6
SPAC11D3.13	211	207	98	1314	1106	411	100	109	52	767	749	273
SPAC11D3.14c	16	19	26	11	5	9	10	11	9	6	3	14
SPAC11D3.15	593	435	256	210	182	103	212	234	113	84	98	88
SPAC11D3.16c	108	123	103	193	116	130	66	77	82	97	105	105
SPAC11D3.17	14	20	32	14	8	25	7	14	15	2	6	15
SPAC11D3.18c	2	3	5	1	3	4	4	2	1	1	5	1
SPAC11D3.19	1	2	6	5	6	15	3	3	1	1	4	17
SPAC11E3.01c	217	178	111	137	126	39	85	104	65	61	65	41
SPAC11E3.02c	150	129	73	144	125	53	67	77	45	98	65	37
SPAC11E3.03	145	149	86	143	138	60	75	87	55	88	121	53
SPAC11E3.04c	1086	1002	726	693	566	313	513	642	530	392	553	270
SPAC11E3.05	194	230	140	171	172	63	83	135	69	82	121	50
SPAC11E3.06	14	10	10	36	25	3	3	9	0	29	19	5
SPAC11E3.07	2422	2264	1874	1960	1888	1033	1179	1369	1049	1027	1468	733
SPAC11E3.08c	63	78	55	57	68	17	33	30	20	22	26	22
SPAC11E3.09	215	207	132	247	275	93	108	168	85	139	201	79
SPAC11E3.10	352	322	231	233	229	126	209	215	123	134	143	103
SPAC11E3.11c	361	322	196	190	176	95	164	168	112	84	113	86
SPAC11E3.12	51	59	50	24	30	13	36	45	37	20	29	12
SPAC11E3.13c	3070	2514	1614	1482	1373	1399	1045	1364	710	747	741	652
SPAC11E3.14	512	377	212	1151	854	135	228	241	115	516	558	95
SPAC11E3.15	20879	20453	15556	1391	7275	1705	10375	14654	10592	759	6542	1588
SPAC11G7.01	1096	1126	1237	553	512	598	440	682	653	287	409	461
SPAC11G7.02	1745	1434	1133	1184	1080	563	910	897	643	680	717	453
SPAC11G7.03	1366	1120	891	1137	870	489	580	792	504	662	662	366
SPAC11G7.04	13778	12063	8723	2980	4048	3543	6079	8097	5776	1709	3078	2400
SPAC11G7.05c	31	26	27	9	18	4	19	16	14	4	5	0
SPAC11G7.06c	0	1	2	0	6	1	3	1	1	0	2	0
SPAC11H11.01	76	73	63	162	187	48	39	40	31	89	104	47
SPAC11H11.02c	58	62	31	23	38	13	43	31	24	10	18	14
SPAC11H11.03c	129	113	98	37	31	31	46	60	81	13	36	27
SPAC11H11.04	5	1	2	3	3	0	4	2	1	1	1	1
SPAC11H11.05c	27	19	35	8	14	13	12	12	19	9	9	4
SPAC11H11.06	3189	2697	1872	2263	2002	962	1341	1525	1040	1140	1420	653
SPAC1250.01	869	716	551	382	244	196	327	390	272	175	120	134
SPAC1250.02	1	1	0	0	0	0	0	0	1	0	1	0
SPAC1250.03	326	323	193	271	290	123	161	212	134	148	234	100
SPAC1250.04c	46	41	20	16	24	12	23	24	13	14	16	8
SPAC1250.05	2530	2669	2288	929	1403	793	1130	1460	1363	472	1022	664
SPAC1250.07	53	47	29	38	36	20	20	25	15	31	31	17
SPAC1296.01c	711	582	473	453	381	208	409	377	250	306	317	200
SPAC1296.02	2657	2121	1676	1580	1696	965	1393	1479	877	713	1202	661
SPAC1296.03c	28	25	21	14	7	11	14	18	19	6	4	4
SPAC1296.04	60	67	23	37	54	8	27	48	18	24	37	11
SPAC1296.05c	173	148	116	63	76	50	81	75	52	39	42	32
SPAC1296.06	277	257	228	202	181	151	114	163	113	92	138	98
SPAC12B10.01c	720	579	338	559	443	86	265	284	149	216	234	66
SPAC12B10.02c	1218	1050	885	748	941	479	615	721	476	459	625	434
SPAC12B10.03	306	297	245	300	205	162	158	150	107	123	97	96
SPAC12B10.04	448	415	296	145	156	142	216	207	170	77	101	109
SPAC12B10.05	230	212	182	125	100	56	109	116	91	58	70	36
SPAC12B10.06c	354	332	296	235	281	131	237	223	137	144	170	109
SPAC12B10.07	1033	909	821	869	704	350	533	615	444	453	567	349
SPAC12B10.08c	22	16	11	11	14	6	10	12	1	6	8	5
SPAC12B10.09	353	345	291	129	161	115	175	188	152	70	120	78
SPAC12B10.10	68	62	39	59	41	26	21	26	14	21	21	12
SPAC12B10.11	5	9	2	4	1	1	2	7	2	1	2	0
SPAC12B10.12c	60	65	46	42	58	21	39	45	16	25	28	10
SPAC12B10.13	112	108	76	278	222	72	48	63	29	137	118	65
SPAC12B10.14c	88	88	53	101	103	53	28	49	34	54	52	43
SPAC12B10.15c	76	72	57	26	52	18	38	46	28	19	36	16
SPAC12B10.16c	534	411	251	275	313	137	260	265	156	175	191	114
SPAC12G12.01c	270	246	161	134	108	104	96	116	70	72	58	73
SPAC12G12.02	542	607	447	93	134	124	329	356	291	55	112	102
SPAC12G12.03	1315	1039	803	1055	822	455	561	770	436	496	721	396
SPAC12G12.04	15739	12567	12668	14932	11640	10980	6936	7340	6808	8237	8703	8349
SPAC12G12.05c	411	383	264	298	311	161	259	262	165	163	238	126
SPAC12G12.06c	1234	1181	945	426	488	318	639	705	539	270	361	223
SPAC12G12.07c	2836	2604	1994	1808	1596	844	1199	1370	1165	929	1193	613
SPAC12G12.08	409	383	319	271	254	155	190	246	195	157	206	110
SPAC12G12.09	370	320	242	208	206	123	144	161	114	96	116	92
SPAC12G12.10	60	52	35	34	40	13	23	24	17	19	24	13
SPAC12G12.11c	274	215	193	239	186	131	97	130	110	142	144	90
SPAC12G12.12	498	389	282	517	421	158	197	235	168	264	328	114
SPAC12G12.13c	379	431	361	75	95	71	172	264	192	41	68	51
SPAC12G12.14c	306	276	229	247	182	110	126	150	112	136	115	84
SPAC12G12.15	174	192	143	257	204	128	94	112	83	109	128	88
SPAC12G12.16c	20	23	28	21	31	20	16	10	7	17	16	14
SPAC12G12.17	99	103	74	61	65	28	60	64	58	35	51	37
SPAC1327.01c	463	309	241	282	202	141	195	226	139	126	137	120
SPAC139.01c	872	708	619	608	480	270	343	390	282	273	286	188
SPAC139.02c	1040	1144	1323	135	248	323	471	676	827	86	125	246
SPAC139.03	130	110	103	93	82	48	68	81	55	53	54	56
SPAC139.04c	239	200	216	158	139	78	108	112	89	69	75	75
SPAC139.05	30	53	7	1296	1810	11	20	39	9	453	1428	6
SPAC139.06	399	331	344	197	217	145	194	205	164	95	142	115
SPAC1399.01c	88	72	151	34	31	62	27	35	77	17	15	48
SPAC1399.02	164	138	263	50	51	113	46	66	131	22	25	80
SPAC1399.03	984	849	598	287	320	189	386	492	320	159	242	160
SPAC1399.04c	67	28	232	76	50	649	10	9	154	30	39	482
SPAC1399.05c	88	71	51	55	66	32	57	47	31	38	31	37
SPAC1399.06	7	3	4	1	0	8	1	2	5	3	0	4
SPAC13A11.01c	870	699	657	456	401	306	321	365	293	195	224	256
SPAC13A11.02c	7150	6823	6815	2493	2673	2452	2918	4116	3559	1212	1788	1952
SPAC13A11.03	4	4	3	0	1	0	0	1	0	0	0	1
SPAC13A11.04c	156	137	143	81	83	64	84	85	78	66	52	61
SPAC13A11.05	2033	1852	1690	974	936	670	896	1171	1027	502	707	514
SPAC13A11.06	17	18	17	5	21	7	6	7	9	2	5	6
SPAC13C5.01c	1604	1433	1236	1539	1858	716	748	797	614	753	1191	512
SPAC13C5.02	166	123	73	192	154	78	78	89	49	86	129	59
SPAC13C5.03	0	13	4	0	5	0	0	10	1	1	4	2
SPAC13C5.04	195	233	65	1472	1297	89	91	131	35	665	994	58
SPAC13C5.05c	467	440	407	364	337	167	243	273	190	198	231	122
SPAC13C5.06c	5	3	1	9	9	0	2	1	0	1	4	0
SPAC13C5.07	142	115	91	108	82	43	54	67	41	46	68	36
SPAC13D1.01c	68	65	38	32	15	19	16	25	15	18	8	15
SPAC13D6.01	42	54	18	69	68	13	37	31	13	42	40	18
SPAC13D6.02c	5973	5399	4145	2634	2889	1974	3126	3928	2833	1594	2504	1447
SPAC13D6.03c	417	430	298	170	224	136	179	273	188	104	156	94
SPAC13D6.04c	191	165	100	71	103	29	85	93	71	49	64	21
SPAC13D6.05	730	676	564	744	746	327	364	383	288	377	573	272
SPAC13F5.01c	148	104	88	65	50	43	68	62	44	34	33	24
SPAC13F5.02c	649	599	462	308	272	179	303	334	317	174	219	144
SPAC13F5.03c	3	17	9	941	780	22	5	3	7	383	581	17
SPAC13F5.04c	139	160	87	103	125	50	53	72	48	44	101	39
SPAC13F5.05	238	188	171	552	539	165	74	123	115	225	336	157
SPAC13F5.06c	275	228	190	301	256	116	118	130	77	142	174	108
SPAC13F5.07c	8	2	1	11	5	1	1	1	3	6	3	0
SPAC13G6.01c	302	230	172	70	103	41	147	149	98	34	81	33
SPAC13G6.02c	14816	13940	10259	3260	6421	3766	7540	9820	6568	1935	5146	3016
SPAC13G6.03	429	383	214	176	236	108	121	196	92	105	131	78
SPAC13G6.04	859	843	655	479	708	324	473	406	301	262	408	238
SPAC13G6.05c	264	249	195	277	239	118	120	147	99	131	153	77
SPAC13G6.06c	1937	1509	1834	470	343	657	684	805	742	202	213	498
SPAC13G6.07c	15566	13823	10087	1809	3412	1849	9118	10162	6297	1201	2813	1596
SPAC13G6.08	4	7	4	0	1	2	2	3	4	0	0	1
SPAC13G6.09	529	560	426	293	342	218	220	339	282	187	249	171
SPAC13G6.10c	14320	13087	8839	1597	2349	2275	6120	8723	5265	913	1750	2002
SPAC13G6.11c	877	853	762	496	544	343	385	408	403	233	342	225
SPAC13G6.12c	29	37	19	16	17	21	10	23	7	12	14	5
SPAC13G6.13	0	0	0	0	0	0	0	0	0	0	0	0
SPAC13G6.14	239	267	179	373	225	175	125	156	125	197	188	179
SPAC13G6.15c	89	92	82	69	92	26	75	71	53	36	51	25
SPAC13G7.01c	1085	927	725	195	266	179	476	562	403	130	179	104
SPAC13G7.02c	2772	2599	2602	59103	35729	13230	1462	1521	1366	28411	25513	10684
SPAC13G7.03	62	57	35	107	83	38	34	40	28	61	62	33
SPAC13G7.04c	1235	990	742	500	403	356	395	493	375	217	224	186
SPAC13G7.05	308	276	136	711	534	132	136	126	68	332	339	91
SPAC13G7.06	1578	1768	1704	1189	1188	1131	768	1068	965	667	913	766
SPAC13G7.07	50	51	35	68	49	24	36	28	13	36	31	25
SPAC13G7.08c	1069	941	789	235	236	240	419	599	501	145	214	207
SPAC13G7.09c	76	84	55	38	44	26	37	43	37	16	24	16
SPAC13G7.10	186	147	109	138	91	86	104	105	82	104	73	69
SPAC13G7.11	181	141	138	179	161	85	72	102	67	87	125	52
SPAC13G7.12c	621	645	502	356	375	232	245	324	282	166	280	159
SPAC13G7.13c	205	163	321	49	61	189	68	93	183	25	26	169
SPAC140.01	1250	1521	1287	837	1107	647	613	995	659	442	753	463
SPAC140.02	12253	11282	10680	399	814	1341	4279	7211	4708	174	544	775
SPAC140.03	87	90	78	36	50	35	35	57	37	26	42	18
SPAC140.04	46	43	27	46	64	23	20	22	25	24	41	18
SPAC1420.01c	663	550	343	1006	664	369	266	331	207	506	528	244
SPAC1420.02c	4813	4296	3446	2232	2172	1528	2119	2396	1974	1183	1440	1148
SPAC1420.03	2323	2298	1816	2014	2242	933	1054	1279	1011	923	1494	720
SPAC1420.04c	358	303	204	226	142	119	134	151	92	114	87	81
SPAC144.01	239	310	261	69	43	56	81	96	97	21	33	20
SPAC144.02	263	199	148	125	126	93	112	150	102	95	89	69
SPAC144.03	4391	4088	3842	1583	2189	1543	1888	2417	1914	836	1408	1104
SPAC144.04c	2179	1741	1483	1272	935	586	921	1134	881	641	654	455
SPAC144.05	85	124	92	67	47	39	39	69	29	22	34	27
SPAC144.06	415	394	306	288	267	166	166	195	151	125	141	118
SPAC144.07c	194	207	134	57	86	57	96	118	91	49	52	36
SPAC144.08	250	252	192	176	144	90	119	119	81	70	120	61
SPAC144.09c	52	53	40	11	20	16	32	33	20	8	12	7
SPAC144.10c	423	348	240	209	251	126	217	215	135	97	136	76
SPAC144.11	14153	13171	10574	1569	3224	2150	8566	11607	7527	1221	3114	1858
SPAC144.12	1654	1739	1296	551	630	379	873	1096	881	322	558	292
SPAC144.13c	70	57	32	36	23	19	24	36	23	25	14	24
SPAC144.14	187	177	181	74	81	69	83	90	67	32	47	31
SPAC144.15c	271	278	193	138	182	75	120	143	76	49	109	71
SPAC144.16	430	467	290	364	314	142	212	259	180	211	271	131
SPAC144.17c	282	228	196	252	180	121	121	137	103	102	130	81
SPAC144.18	1674	1458	1183	954	954	479	772	878	581	483	682	377
SPAC1486.01	1901	1461	838	2267	1705	543	878	908	486	1170	1390	477
SPAC1486.02c	622	536	400	286	302	167	282	298	224	155	235	162
SPAC1486.03c	376	376	185	272	259	82	186	177	120	125	204	55
SPAC1486.04c	967	852	673	567	520	262	320	357	267	260	300	215
SPAC1486.05	3035	2517	2296	1456	1282	1039	1031	1296	1093	703	930	656
SPAC1486.06	949	855	670	449	397	257	410	541	375	235	287	224
SPAC1486.07c	453	521	372	386	363	180	275	269	220	206	289	148
SPAC1486.08	114	127	65	42	74	19	51	75	45	13	45	12
SPAC1486.09	1072	1039	776	175	153	165	481	645	460	88	80	139
SPAC1486.10	289	302	235	86	104	88	145	149	126	58	62	69
SPAC1486.11	69	66	61	47	43	29	36	42	43	34	46	24
SPAC14C4.01c	78	55	22	98	82	18	52	47	12	45	41	12
SPAC14C4.02c	195	207	159	119	98	84	86	95	82	67	59	65
SPAC14C4.03	5	2	0	1	1	1	1	0	0	3	2	0
SPAC14C4.04	941	815	641	634	548	343	408	553	383	318	383	215
SPAC14C4.05c	416	346	296	438	410	199	168	179	148	227	220	137
SPAC14C4.06c	403	378	263	456	306	132	184	235	220	257	265	110
SPAC14C4.07	345	247	160	315	292	102	128	157	70	140	175	82
SPAC14C4.08	3	5	3	0	4	1	0	1	0	0	0	3
SPAC14C4.09	881	711	551	43	53	19	332	398	235	17	31	14
SPAC14C4.10c	57	61	34	65	50	10	27	34	23	33	42	24
SPAC14C4.11	3090	2422	1891	992	1155	494	1170	1255	810	440	644	338
SPAC14C4.12c	321	262	306	23	52	78	177	193	208	15	27	51
SPAC14C4.13	74	53	43	23	27	10	42	21	19	13	19	9
SPAC14C4.14	10034	8172	6196	5629	5522	3177	4533	5315	3319	3005	3919	2177
SPAC14C4.15c	66	56	33	37	48	27	32	47	27	21	23	17
SPAC14C4.16	36	43	25	18	20	8	19	26	14	9	16	8
SPAC1527.01	7	6	4	2	8	2	1	7	0	0	2	4
SPAC1527.02	250	185	200	263	222	105	123	117	92	126	150	102
SPAC1527.03	1145	1131	819	242	303	196	417	544	491	120	200	173
SPAC1556.01c	224	212	165	90	86	42	81	92	60	41	32	42
SPAC1556.02c	6041	5813	4950	3518	3363	2101	2373	3275	2547	1593	2408	1467
SPAC1556.03	116	111	77	45	55	33	53	74	49	23	36	24
SPAC1556.04c	54	65	48	64	33	40	30	29	19	25	34	17
SPAC1556.05c	1024	1150	920	220	278	224	511	588	551	118	225	195
SPAC1556.06.1	5	13	11	7	7	13	8	7	8	5	6	5
SPAC1556.06.2	2	3	6	0	3	4	4	4	6	2	2	1
SPAC1556.07	7647	6143	5375	2560	3731	1990	3513	3955	2912	1477	2811	1547
SPAC1556.08c	903	819	671	664	498	310	430	471	358	336	392	242
SPAC1565.01	1521	1266	689	586	497	252	632	842	534	302	460	189
SPAC1565.02c	235	193	127	135	141	79	118	121	77	87	87	52
SPAC1565.03	0	3	0	1	1	0	2	0	0	0	0	1
SPAC1565.04c	56	28	13	61	41	14	30	29	8	33	40	16
SPAC1565.05	1059	1104	992	223	263	193	454	606	432	122	146	181
SPAC1565.06c	267	193	166	200	210	77	133	125	89	98	134	61
SPAC1565.07c	260	221	182	217	241	122	84	102	64	102	146	127
SPAC1565.08	13221	11673	9578	12907	10042	6857	5618	7184	5707	6961	7688	5321
SPAC15A10.01	243	202	200	376	342	160	116	119	91	151	186	109
SPAC15A10.02	849	817	570	558	543	352	418	514	351	304	461	302
SPAC15A10.03c	337	262	206	467	421	210	150	135	105	239	304	175
SPAC15A10.04c	2744	2803	2458	3106	3158	2830	1280	1779	1444	1690	2282	1991
SPAC15A10.05c	87	97	12	137	121	6	37	50	9	56	104	10
SPAC15A10.06	425	329	219	365	221	111	179	190	90	167	148	79
SPAC15A10.07	119	115	72	161	205	78	66	68	46	92	138	53
SPAC15A10.08	540	446	384	462	515	265	303	336	181	259	383	263
SPAC15A10.09c	537	489	313	228	233	224	215	247	158	129	132	129
SPAC15A10.10	12	10	4	3	4	2	2	8	9	1	3	4
SPAC15A10.11	1145	876	681	490	505	261	333	437	277	200	250	183
SPAC15A10.12c	191	220	162	194	175	88	104	127	87	92	136	59
SPAC15A10.13	354	328	234	94	110	79	135	152	139	48	63	59
SPAC15A10.15	267	284	192	131	151	105	118	163	108	72	102	81
SPAC15A10.16	731	655	492	398	568	226	312	318	273	183	331	168
SPAC15A10.17	124	149	106	105	158	74	104	90	73	78	89	66
SPAC15E1.02c	100	69	17	397	275	7	68	54	10	202	274	6
SPAC15E1.03	12419	12332	8936	1261	2819	1624	6745	8237	5486	701	1891	1366
SPAC15E1.04	1023	825	549	1026	701	238	421	477	319	457	424	151
SPAC15E1.05c	370	312	309	179	186	147	167	178	194	106	159	119
SPAC15E1.06	285	252	190	122	149	79	143	159	116	63	100	59
SPAC15E1.07c	0	1	0	0	0	0	0	0	0	0	0	0
SPAC15E1.08	605	626	522	383	470	257	289	352	268	196	284	190
SPAC15E1.09	237	235	200	198	171	81	109	151	135	92	126	67
SPAC15E1.10	89	96	70	183	158	52	55	80	49	96	124	52
SPAC15F9.01c	4	3	2	2	6	0	0	2	1	1	3	0
SPAC15F9.02	1271	1138	839	664	723	395	613	738	520	374	575	312
SPAC15F9.03c	2616	2439	1896	1513	1741	876	1496	1833	1374	918	1586	753
SPAC16.01	220	213	166	134	93	69	112	115	107	62	83	68
SPAC16.02c	9563	7393	5726	3284	3677	2482	4036	4618	3018	1802	2647	1569
SPAC16.03c	661	682	610	417	449	283	284	379	295	212	318	183
SPAC16.04	863	854	742	130	153	171	349	474	392	75	124	104
SPAC16.05c	627	509	427	36	35	52	275	284	279	23	31	47
SPAC1610.01	198	189	134	145	117	66	99	106	101	73	86	43
SPAC1610.02c	191	178	150	106	99	49	104	120	97	65	67	46
SPAC1610.03c	5	8	5	8	5	0	5	3	4	3	2	3
SPAC1610.04	185	173	108	130	140	55	87	64	65	73	88	44
SPAC1635.01	3433	3398	2331	3357	2680	1403	1691	2455	1625	2007	2598	1109
SPAC1639.01c	2267	1947	1318	1263	1335	457	928	1304	736	618	935	327
SPAC1639.02c	114	88	57	61	70	26	50	63	28	39	53	20
SPAC167.01	180	186	123	189	218	108	87	97	69	95	146	78
SPAC167.02	256	244	238	210	206	143	136	167	110	117	166	106
SPAC167.03c	369	341	279	270	159	127	189	215	169	143	136	101
SPAC167.04	407	382	300	317	262	127	228	285	144	156	211	116
SPAC167.05	539	514	315	767	613	231	205	297	193	349	383	179
SPAC167.06c	81	72	18	668	487	25	47	58	16	351	395	21
SPAC167.07c	236	239	161	678	592	219	73	79	77	239	288	140
SPAC167.08	66	52	44	43	16	23	24	20	15	16	12	14
SPAC167.09	53	47	32	63	43	40	30	21	22	30	43	27
SPAC1687.01	1364	1507	1121	247	258	326	557	733	688	108	228	246
SPAC1687.02	120	86	82	77	84	52	57	78	40	47	43	37
SPAC1687.03c	617	596	526	192	281	153	333	409	311	132	213	126
SPAC1687.04	241	174	126	144	184	98	97	103	99	78	96	72
SPAC1687.05	164	161	125	85	71	47	96	108	70	47	59	41
SPAC1687.06c	16010	15009	10458	1261	5514	1405	7994	11797	8109	757	4661	1235
SPAC1687.07	84	84	49	94	97	41	35	43	34	52	81	35
SPAC1687.08	0	0	0	0	0	1	0	0	0	0	0	0
SPAC1687.09	197	222	138	130	163	63	105	147	96	68	140	52
SPAC1687.10	91	75	42	32	43	23	44	52	36	13	16	13
SPAC1687.11	2157	1984	1819	158	193	184	913	1084	885	86	96	159
SPAC1687.12c	600	566	452	333	347	208	323	360	217	211	231	148
SPAC1687.13c	116	136	88	112	106	49	69	94	57	84	83	38
SPAC1687.14c	50	49	24	114	113	21	23	33	25	42	100	26
SPAC1687.15	710	645	486	811	680	370	322	376	298	420	571	270
SPAC1687.16c	665	719	521	121	228	143	217	389	242	56	130	115
SPAC1687.17c	239	213	170	130	124	103	126	151	96	72	100	91
SPAC1687.18c	200	197	129	110	104	79	80	135	76	59	65	63
SPAC1687.19c	864	785	798	137	213	246	402	568	458	112	165	179
SPAC1687.20c	49	62	44	24	18	17	13	28	15	21	21	10
SPAC1687.21	1398	1202	1056	696	808	562	740	717	572	391	533	438
SPAC1687.22c	486	329	211	635	489	136	162	196	122	278	271	123
SPAC1687.23c	0	0	0	0	0	0	0	0	0	0	1	0
SPAC16A10.01	125	101	28	424	270	30	49	52	15	179	175	7
SPAC16A10.02	324	326	223	243	273	100	151	187	125	112	162	86
SPAC16A10.03c	176	114	76	112	107	65	57	85	40	68	65	38
SPAC16A10.04	413	372	261	178	182	159	208	201	117	127	180	124
SPAC16A10.05c	87	96	81	64	82	39	37	48	48	34	64	33
SPAC16A10.06c	81	97	50	53	77	30	50	47	29	37	47	47
SPAC16A10.07c	220	193	118	256	298	112	89	128	86	148	188	85
SPAC16A10.08c	0	1	0	0	1	0	0	0	0	0	0	0
SPAC16C9.01c	185	184	117	293	253	84	97	108	54	151	161	61
SPAC16C9.02c	2275	1974	1615	330	894	265	946	1128	820	174	589	207
SPAC16C9.03	1416	1482	1209	233	217	252	638	864	612	118	153	199
SPAC16C9.04c	628	587	482	481	400	295	297	338	292	261	315	286
SPAC16C9.05	330	313	284	227	218	140	168	219	165	132	179	108
SPAC16C9.06c	889	822	705	287	275	220	394	494	333	144	197	149
SPAC16C9.07	188	210	114	101	111	68	87	118	76	53	76	45
SPAC16E8.01	2236	1773	1348	1357	1007	665	734	918	689	600	760	452
SPAC16E8.02	39	36	14	113	68	25	19	21	8	48	49	14
SPAC16E8.03	19	28	11	64	39	11	18	22	6	32	27	12
SPAC16E8.04c	564	526	440	388	328	267	309	336	284	208	223	188
SPAC16E8.05c	4	3	5	1	0	4	4	5	2	1	2	1
SPAC16E8.06c	1377	1369	1224	279	315	362	667	906	781	160	249	282
SPAC16E8.07c	2863	2231	1950	1779	1413	1028	1218	1352	1043	998	1014	719
SPAC16E8.08	104	114	69	66	73	42	43	71	66	42	57	38
SPAC16E8.09	195	170	125	84	111	42	81	96	66	41	66	38
SPAC16E8.10c	447	389	276	280	273	142	222	232	170	140	200	102
SPAC16E8.11c	323	322	179	267	284	126	171	198	153	137	193	88
SPAC16E8.12c	50	42	33	13	33	13	27	25	24	12	18	15
SPAC16E8.13	124	127	78	104	137	43	69	65	38	71	98	40
SPAC16E8.14c	391	352	295	222	267	131	197	211	178	104	196	107
SPAC16E8.15	3141	2977	2626	1796	1853	1330	1742	2061	1513	1180	1558	1090
SPAC16E8.16	420	352	310	119	109	55	224	252	185	60	86	43
SPAC16E8.17c	717	715	508	686	493	308	362	461	365	367	442	237
SPAC16E8.18	1	1	0	1	0	0	0	0	0	0	0	0
SPAC16E8.18c	61	54	46	54	70	9	30	39	20	47	50	17
SPAC1705.02	470	463	410	264	342	205	236	272	258	149	218	144
SPAC1705.03c	19768	15578	13485	6693	5323	6460	6606	8290	6758	3026	3539	4066
SPAC1751.01c	40	34	14	322	171	44	13	19	8	144	103	33
SPAC1751.02c	525	437	355	241	249	177	209	265	242	122	186	132
SPAC1751.03	5754	5397	4509	1336	1556	1309	2364	2916	2348	742	1252	980
SPAC1751.04	155	190	123	41	46	38	56	55	70	16	23	22
SPAC1782.01	563	545	544	290	397	188	208	281	201	124	169	133
SPAC1782.02c	891	732	645	385	391	237	403	478	311	212	323	181
SPAC1782.03	125	109	92	121	130	77	58	70	58	63	81	66
SPAC1782.04	232	226	168	185	152	92	125	124	109	83	109	88
SPAC1782.05	370	305	240	247	247	115	161	199	163	114	159	82
SPAC1782.06c	942	832	551	723	622	329	502	642	381	396	528	234
SPAC1782.07	1818	1861	1103	1231	1131	675	923	1057	963	682	966	511
SPAC1782.08c	146	193	120	44	80	36	85	117	69	17	31	16
SPAC1782.09c	329	251	219	165	145	109	121	166	121	88	108	87
SPAC1782.10c	2144	2454	1717	565	1006	583	942	1271	1150	281	689	415
SPAC1782.11	5218	4631	4012	2168	3064	1617	2950	2953	2183	1405	2063	1288
SPAC1782.12c	225	192	130	209	187	68	113	144	83	141	135	63
SPAC1783.01	373	308	201	280	291	107	166	184	108	150	200	84
SPAC1783.02c	418	371	298	300	252	169	174	237	170	150	181	131
SPAC1783.03	27	33	17	22	16	12	13	9	10	11	5	9
SPAC1783.04c	229	168	167	73	62	37	118	89	87	33	53	38
SPAC1783.05	1376	1215	979	640	567	424	546	563	461	294	350	315
SPAC1783.06c	35	17	14	8	12	4	24	21	11	4	14	9
SPAC1783.07c	456	446	462	652	577	494	248	254	281	331	405	407
SPAC1783.08c	11129	10611	8031	1422	2527	1485	5070	7064	5732	814	2047	1198
SPAC1786.01c	1434	1283	447	1230	1281	238	579	681	221	609	744	124
SPAC1786.02	3873	3248	1658	689	793	769	1610	2325	931	395	602	511
SPAC1786.03	508	457	333	247	191	130	198	240	164	117	130	99
SPAC1786.04	2	1	2	0	2	0	1	2	0	3	0	0
SPAC17A2.01	7	6	0	1	4	1	1	2	0	0	2	2
SPAC17A2.02c	2207	1928	1625	1359	1073	839	934	1188	876	621	826	602
SPAC17A2.03c	952	849	790	751	787	415	493	554	348	412	486	334
SPAC17A2.04c	470	445	311	221	256	157	240	265	226	132	192	155
SPAC17A2.05	853	763	550	470	521	313	356	366	332	262	312	239
SPAC17A2.06c	78	81	32	78	79	35	30	49	16	47	49	29
SPAC17A2.07c	104	83	73	85	54	30	30	59	34	51	46	38
SPAC17A2.08c	149	123	102	77	101	72	73	64	79	66	74	47
SPAC17A2.09c	894	713	448	1152	993	231	325	470	271	486	742	175
SPAC17A2.10c	10	10	4	26	35	11	2	4	1	3	13	5
SPAC17A2.11	0	0	0	1	0	0	0	0	0	0	0	1
SPAC17A2.12	42	52	26	14	13	6	16	23	5	7	13	9
SPAC17A2.13c	5432	5010	4217	4174	3858	1983	2098	2585	2290	1790	2732	1516
SPAC17A2.14	479	487	396	210	278	208	277	327	208	136	192	135
SPAC17A5.01	269	264	197	74	117	54	122	144	103	39	47	52
SPAC17A5.02c	252	248	169	97	73	63	98	112	95	56	55	44
SPAC17A5.03	35224	31409	24077	4710	7668	5963	16817	20626	15695	2822	5925	5194
SPAC17A5.04c	5	7	2	1	2	0	2	1	1	1	0	0
SPAC17A5.05c	94	125	78	35	60	26	43	64	35	20	42	16
SPAC17A5.06	375	290	202	376	244	140	151	161	104	174	187	103
SPAC17A5.07c	177	150	132	60	55	43	93	94	68	43	30	27
SPAC17A5.08	1135	1056	820	710	744	413	543	564	408	353	525	301
SPAC17A5.09c	522	498	382	716	737	314	211	267	188	339	452	258
SPAC17A5.10	111	85	57	380	279	113	74	73	49	211	259	99
SPAC17A5.11	6	5	1	2	2	0	2	5	3	4	4	2
SPAC17A5.12	458	362	291	364	311	190	193	192	152	192	240	138
SPAC17A5.13	493	520	436	230	353	167	262	289	199	135	210	124
SPAC17A5.14	1111	906	837	749	561	422	394	440	304	341	312	231
SPAC17A5.15c	9649	7966	7291	2278	2819	2499	4189	5222	3823	1232	1954	1936
SPAC17A5.16	496	447	368	290	261	137	197	212	150	133	174	136
SPAC17A5.18c	7	11	6	2	4	2	2	0	1	0	2	4
SPAC17A5.19	24	17	23	11	11	5	12	8	7	7	9	6
SPAC17C9.01c	110	124	77	114	72	47	68	64	42	52	62	26
SPAC17C9.02c	45	47	38	19	28	11	31	34	22	9	15	9
SPAC17C9.03	9402	8455	7780	2934	2989	2981	3233	4168	3494	1516	2146	2140
SPAC17C9.05c	59	56	37	85	78	27	39	25	17	29	49	24
SPAC17C9.06	437	399	328	469	429	158	190	253	139	221	270	110
SPAC17C9.07	825	611	489	317	308	173	342	368	250	167	224	172
SPAC17C9.08	547	497	384	267	229	155	227	301	213	131	198	117
SPAC17C9.09c	1140	1100	679	810	734	384	566	732	524	425	589	309
SPAC17C9.10	1235	1143	1093	996	690	607	556	657	535	447	540	381
SPAC17C9.11c	227	250	154	500	397	151	125	158	119	261	332	139
SPAC17C9.12	1124	1100	343	997	924	132	542	698	224	614	812	122
SPAC17C9.13c	775	690	522	541	407	338	334	444	340	269	290	270
SPAC17C9.14	238	216	178	107	132	66	125	129	109	59	111	40
SPAC17C9.15c	65	60	44	24	28	26	29	16	10	10	17	11
SPAC17C9.16c	74	91	64	18	45	22	20	29	43	14	21	13
SPAC17D4.01	728	615	264	69	122	47	332	401	194	44	84	30
SPAC17D4.02	219	237	233	55	51	51	126	161	100	30	30	36
SPAC17D4.03c	352	253	211	169	233	88	125	132	82	95	130	59
SPAC17D4.04	755	739	591	188	307	210	346	396	334	97	203	159
SPAC17G6.02c	144	136	161	84	73	54	51	56	95	34	37	39
SPAC17G6.03	71	68	55	273	146	62	37	48	43	96	88	64
SPAC17G6.04c	349	290	193	315	275	124	162	181	109	148	199	91
SPAC17G6.05c	632	519	378	377	342	197	243	304	173	176	228	126
SPAC17G6.06	8184	7510	5737	2120	2751	1764	4272	5518	3716	1340	2477	1288
SPAC17G6.07c	219	236	174	109	176	71	115	119	108	60	109	55
SPAC17G6.08	98	91	75	77	77	49	47	58	27	38	34	29
SPAC17G6.09	882	845	633	644	596	347	464	584	374	373	487	331
SPAC17G6.10	691	613	447	492	423	225	295	356	268	252	343	252
SPAC17G6.11c	1663	1618	1412	637	670	518	695	1051	793	373	455	378
SPAC17G6.12	374	396	333	518	551	167	164	196	143	252	271	143
SPAC17G6.13	700	675	842	9321	6397	4217	270	313	358	4538	3921	3251
SPAC17G6.14c	8075	6827	5757	3017	3987	2267	3432	4052	3233	1601	2803	1715
SPAC17G6.15c	1662	1508	1305	584	735	484	790	980	728	292	546	397
SPAC17G6.16c	666	603	491	188	206	160	311	329	266	118	143	104
SPAC17G6.17	106	115	93	59	50	28	47	58	37	30	41	28
SPAC17G8.01c	391	312	302	166	127	117	176	219	138	71	104	85
SPAC17G8.02	229	200	202	142	100	110	120	123	123	99	83	66
SPAC17G8.03c	290	291	241	392	329	166	169	163	151	174	229	138
SPAC17G8.04c	1045	980	720	664	824	351	499	570	477	359	548	252
SPAC17G8.05	100	107	74	53	66	47	56	70	41	25	45	16
SPAC17G8.06c	8699	7397	7415	1481	1654	1755	3294	4260	3623	732	979	1084
SPAC17G8.07	117	120	70	34	51	29	51	69	61	17	34	19
SPAC17G8.08c	1388	1399	1154	384	666	434	710	860	660	254	507	351
SPAC17G8.09	69	73	51	24	33	18	37	50	39	15	37	13
SPAC17G8.10c	138	129	78	209	164	72	62	71	56	104	124	58
SPAC17G8.11c	748	681	477	393	381	216	327	363	239	184	251	128
SPAC17G8.12	166	161	94	129	131	52	86	103	64	61	88	29
SPAC17G8.13c	92	108	87	55	58	37	45	52	50	21	41	31
SPAC17G8.14c	640	570	464	541	401	253	231	321	222	271	278	174
SPAC17G8.15	31	42	29	13	25	10	16	25	13	1	16	7
SPAC17H9.01	85	79	52	84	54	51	43	36	35	39	24	29
SPAC17H9.02	362	406	285	161	180	105	140	197	126	83	120	89
SPAC17H9.03c	21	24	12	22	16	6	8	17	8	6	12	5
SPAC17H9.04c	1119	1054	751	88	112	119	502	636	445	54	63	102
SPAC17H9.05	1615	1666	1347	315	327	371	715	895	776	174	249	278
SPAC17H9.06c	52	61	52	42	48	27	27	36	28	24	26	22
SPAC17H9.07	476	504	383	293	279	209	264	262	242	156	188	169
SPAC17H9.08	47	52	50	9	25	7	38	24	28	8	10	9
SPAC17H9.09c	438	460	368	199	178	140	170	227	203	83	146	102
SPAC17H9.10c	329	324	282	78	154	57	128	169	118	32	66	42
SPAC17H9.11	808	808	705	573	582	296	377	486	311	244	361	203
SPAC17H9.12c	1368	1205	837	827	757	344	711	755	461	413	658	314
SPAC17H9.13c	748	731	660	311	346	305	334	413	397	197	265	196
SPAC17H9.14c	4548	4182	3294	2372	2688	1719	2315	2572	1930	1389	1848	1397
SPAC17H9.16	1149	1059	846	676	750	380	612	750	506	399	607	318
SPAC17H9.17c	97	98	68	58	62	41	40	58	37	29	49	16
SPAC17H9.18c	0	0	0	0	0	0	0	0	0	0	0	0
SPAC17H9.19c	504	414	338	405	323	210	157	209	157	178	224	136
SPAC17H9.20	326	266	212	182	225	102	108	135	82	84	103	55
SPAC1805.01c	210	222	145	140	146	69	125	124	80	69	78	51
SPAC1805.02c	1333	1277	869	269	388	207	676	764	496	157	307	228
SPAC1805.03c	105	124	86	59	58	48	38	67	53	29	53	31
SPAC1805.04	1004	714	628	506	305	256	338	380	280	240	178	166
SPAC1805.05	883	953	725	274	281	227	452	503	388	160	212	175
SPAC1805.06c	2057	1591	1262	1041	887	552	844	967	601	541	674	397
SPAC1805.07c	40	29	17	25	27	11	19	10	9	11	11	6
SPAC1805.08	1072	997	735	750	806	368	547	571	497	443	687	273
SPAC1805.09c	44	31	32	13	13	17	13	19	25	6	11	14
SPAC1805.10	41	45	35	37	39	15	21	27	25	21	20	22
SPAC1805.11c	13954	13106	9617	889	3215	1371	6918	9063	6548	600	2835	1158
SPAC1805.12c	6192	5655	3836	1126	2030	1063	3186	4052	2362	692	1493	850
SPAC1805.13	23270	20983	16093	2896	6872	3121	13234	15495	10649	1862	5986	3115
SPAC1805.14	145	152	111	52	79	27	67	90	61	36	50	28
SPAC1805.15c	138	111	68	17	26	18	63	75	37	12	9	11
SPAC1805.16c	851	734	686	744	642	403	413	511	377	371	440	263
SPAC1805.17	2479	2147	1653	2207	1955	1108	953	1135	791	1023	1203	813
SPAC1805.18	47	70	50	19	40	15	44	59	35	12	30	15
SPAC1834.01	4768	4331	3430	1590	1698	1492	2167	2454	1738	865	1149	1114
SPAC1834.02	4581	3744	4910	2244	2126	1867	1469	1809	1808	1003	1213	1135
SPAC1834.03c	5913	5405	4138	3352	2441	1896	2782	3626	2466	1678	2152	1243
SPAC1834.04	3370	2868	2030	1916	1644	955	1746	2205	1183	1110	1465	783
SPAC1834.05	1004	813	663	451	507	272	461	468	302	232	309	213
SPAC1834.06c	408	376	302	300	293	133	214	218	173	161	199	127
SPAC1834.07	99	112	79	60	63	37	55	70	44	29	44	22
SPAC1834.08	364	353	225	243	281	118	147	163	101	118	140	85
SPAC1834.09	90	67	34	144	146	44	44	40	23	82	115	49
SPAC1834.10c	118	190	90	45	69	27	67	89	56	19	59	30
SPAC1834.11c	1781	1461	1079	1548	1264	705	750	947	632	838	929	489
SPAC1834.13	0	0	0	1	0	0	0	0	0	0	1	0
SPAC1851.02	1336	1275	1112	529	769	400	595	788	540	263	503	311
SPAC1851.03	500	438	348	421	377	240	258	269	185	223	250	199
SPAC1851.04c	193	202	131	156	115	69	107	137	80	77	108	72
SPAC186.01	6	8	0	2	1	0	0	2	0	1	0	0
SPAC186.02c	4	5	0	1	1	0	1	2	0	1	1	0
SPAC186.03	0	3	0	8	19	14	1	0	0	3	8	5
SPAC186.04c	0	0	0	0	0	0	1	0	0	0	0	0
SPAC186.05c	0	0	57	0	0	17	0	1	26	0	0	8
SPAC186.06	0	0	0	0	0	0	0	0	0	0	0	0
SPAC186.07c	0	0	0	0	1	0	0	0	0	0	1	0
SPAC186.08c	0	0	2	0	0	0	0	0	0	0	1	0
SPAC186.09	2	0	4	3	1	4	0	0	2	0	0	2
SPAC18B11.02c	385	269	276	143	105	147	197	189	169	86	74	96
SPAC18B11.03c	62	75	109	32	57	27	22	40	28	15	27	23
SPAC18B11.04	372	373	283	285	244	178	200	220	197	153	203	118
SPAC18B11.05	122	144	103	111	97	55	52	73	66	59	64	43
SPAC18B11.06	890	991	878	158	168	183	420	553	491	90	106	125
SPAC18B11.07c	908	767	601	643	561	335	513	610	470	386	505	323
SPAC18B11.08c	880	867	665	436	398	263	343	430	390	210	373	203
SPAC18B11.09c	127	92	74	117	97	42	48	62	43	58	67	26
SPAC18B11.10	873	660	578	549	508	354	351	458	309	298	396	294
SPAC18B11.11	259	236	193	168	153	104	106	116	87	100	89	65
SPAC18G6.01c	106	158	114	98	118	61	59	82	56	58	95	52
SPAC18G6.02c	111	94	54	26	30	21	47	55	36	17	13	8
SPAC18G6.03	2825	2360	1905	1741	1530	1047	1441	1786	1278	1087	1392	829
SPAC18G6.04c	1991	1648	1318	864	857	473	784	947	645	428	593	377
SPAC18G6.05c	3627	3017	2942	1106	1016	935	1045	1391	957	503	482	555
SPAC18G6.06	668	653	469	312	294	208	318	329	284	180	269	173
SPAC18G6.07c	1604	1536	1252	589	678	508	719	970	686	280	553	392
SPAC18G6.09c	417	345	227	817	480	238	186	228	156	380	341	214
SPAC18G6.10	336	253	187	138	164	73	138	172	107	80	114	58
SPAC18G6.11c	586	560	435	161	151	106	245	349	227	63	104	65
SPAC18G6.12c	230	187	83	173	180	56	111	93	23	97	118	38
SPAC18G6.13	49	37	35	23	14	20	17	20	20	17	14	8
SPAC18G6.14c	30722	29079	21162	2600	6266	3509	15258	20405	15584	1573	6027	3346
SPAC18G6.15	605	623	517	576	510	343	338	382	369	333	442	260
SPAC1952.01	244	177	203	147	161	64	107	110	81	84	95	64
SPAC1952.02	182	219	147	24	36	29	91	126	91	12	32	34
SPAC1952.03	244	288	179	250	242	94	127	136	114	128	172	82
SPAC1952.04c	122	112	59	251	146	64	52	69	34	122	140	72
SPAC1952.05	162	197	112	67	85	48	71	108	80	27	54	34
SPAC1952.06c	347	293	258	136	200	102	172	180	138	65	98	69
SPAC1952.07	89	103	80	75	58	39	49	75	43	33	52	30
SPAC1952.08c	421	448	375	357	340	249	189	223	244	177	246	158
SPAC1952.09c	782	712	561	542	456	281	311	423	283	269	297	189
SPAC1952.10c	83	70	51	36	44	35	33	37	21	29	19	31
SPAC1952.11c	1109	911	849	614	421	450	445	493	383	269	272	274
SPAC1952.12c	161	150	78	70	68	46	74	73	57	41	52	26
SPAC1952.13	441	305	213	344	249	143	190	174	93	199	160	91
SPAC1952.14c	254	278	201	204	195	115	124	155	126	129	150	102
SPAC1952.15c	11	10	8	3	3	7	1	8	5	1	2	3
SPAC1952.16	195	152	102	137	113	82	81	88	60	61	59	61
SPAC1952.17c	162	153	106	207	170	78	71	91	66	104	95	40
SPAC19A8.01c	132	128	86	33	47	21	69	65	52	10	24	11
SPAC19A8.02	216	232	133	79	109	42	80	103	51	30	65	25
SPAC19A8.03	231	226	163	224	171	82	97	135	74	103	114	81
SPAC19A8.04	7273	5466	4682	3539	3009	1984	3042	3247	2422	1720	2038	1731
SPAC19A8.05c	282	268	180	567	373	169	97	111	101	248	276	117
SPAC19A8.06	554	469	476	100	175	120	271	292	250	64	120	81
SPAC19A8.07c	942	1041	800	127	123	127	410	599	534	72	92	103
SPAC19A8.08	213	257	157	183	151	119	128	135	85	87	89	94
SPAC19A8.09	198	168	143	124	196	48	97	95	94	70	132	50
SPAC19A8.10	119	84	66	54	43	23	57	47	30	34	40	20
SPAC19A8.11c	310	321	266	231	220	116	175	168	136	125	190	107
SPAC19A8.12	308	280	177	227	190	109	147	139	90	133	117	88
SPAC19A8.13	436	425	348	285	333	208	216	259	195	198	273	167
SPAC19A8.14	529	474	352	402	315	173	270	323	251	222	268	134
SPAC19A8.15	6904	6025	5616	2516	2929	2047	2673	3339	2835	1280	1821	1387
SPAC19A8.16	4	6	1	57	45	1	1	0	0	17	43	0
SPAC19B12.01	1356	1333	1322	61	76	202	610	747	580	29	48	162
SPAC19B12.02c	20288	15392	16160	2581	2940	5342	6466	8360	7824	1176	1630	3079
SPAC19B12.03	1777	1622	1262	383	495	334	580	782	445	183	238	216
SPAC19B12.04	6832	6894	4510	3018	2980	2018	2535	3668	3022	1315	2191	1127
SPAC19B12.05c	597	581	472	436	391	250	327	354	244	232	263	197
SPAC19B12.06c	1978	1744	1307	838	1029	586	885	945	507	448	567	389
SPAC19B12.07c	51	40	48	52	60	33	30	43	24	32	29	17
SPAC19B12.08	43	43	18	146	98	17	26	37	7	86	72	25
SPAC19B12.09	790	870	615	337	415	258	426	489	412	189	326	219
SPAC19B12.10	108	79	49	285	182	93	31	55	35	128	158	75
SPAC19B12.11c	808	810	544	100	139	169	419	572	467	71	127	116
SPAC19B12.12c	55	56	41	28	33	19	28	16	24	26	18	20
SPAC19B12.13	337	304	180	244	135	103	115	175	81	93	110	84
SPAC19D5.01	31	59	24	2179	1318	25	17	16	13	928	942	16
SPAC19D5.02c	336	285	239	233	232	181	166	229	140	125	195	108
SPAC19D5.03	169	138	105	131	78	71	67	70	67	57	60	49
SPAC19D5.04	1864	1509	1139	651	768	369	515	653	399	257	293	222
SPAC19D5.05c	542	622	472	117	91	121	269	316	271	71	87	117
SPAC19D5.06c	97	103	84	35	40	32	63	51	51	17	26	18
SPAC19D5.07	105	108	83	84	49	35	59	71	51	29	46	31
SPAC19D5.09c	67	42	44	42	24	21	22	20	17	17	11	15
SPAC19D5.10c	9	6	6	4	4	4	0	3	1	0	1	1
SPAC19D5.11c	61	75	56	19	32	16	34	40	21	14	24	13
SPAC19E9.01c	544	566	382	668	516	324	224	307	308	332	432	273
SPAC19E9.02	358	302	240	194	131	112	148	179	128	89	92	89
SPAC19E9.03	85	72	101	89	85	34	35	48	46	35	52	28
SPAC19G12.01c	111	108	78	74	94	39	41	74	37	39	47	18
SPAC19G12.02c	144	89	89	115	78	44	67	67	41	70	64	33
SPAC19G12.03	410	350	269	269	223	147	181	199	193	124	153	96
SPAC19G12.04	52	64	53	55	53	26	31	38	21	23	43	17
SPAC19G12.05	1647	1699	1260	403	455	469	679	992	717	209	304	308
SPAC19G12.06c	3272	2746	2126	1428	1331	683	1270	1706	1235	635	1088	449
SPAC19G12.07c	293	283	222	159	116	89	135	197	196	89	107	71
SPAC19G12.08	3991	3004	2581	1311	1017	1094	1624	1886	1295	689	817	882
SPAC19G12.09	1048	977	94	3808	3078	96	547	610	52	1877	2340	64
SPAC19G12.10c	15473	9724	7488	11424	7366	4180	5729	6060	3585	6092	5112	2845
SPAC19G12.11	668	591	493	476	446	252	277	360	259	247	348	188
SPAC19G12.12	202	186	147	127	159	106	90	118	70	69	103	61
SPAC19G12.13c	39	53	17	19	16	9	23	25	14	11	15	9
SPAC19G12.14	455	399	268	608	531	450	209	249	185	343	415	318
SPAC19G12.15c	2602	2290	1524	2532	1976	1198	1049	1224	707	1292	1322	851
SPAC19G12.16c	3788	2864	2474	644	649	711	1099	1413	1119	373	458	446
SPAC19G12.17	204	197	171	136	136	80	98	123	118	63	97	74
SPAC1A6.01c	202	201	150	230	211	78	113	137	104	111	135	78
SPAC1A6.02	621	676	593	216	310	180	334	377	311	116	198	134
SPAC1A6.03c	2781	2175	1515	1652	1324	784	1038	1302	797	831	927	544
SPAC1A6.04c	11149	11162	8662	12273	10863	11228	4290	7253	5233	5864	8549	8047
SPAC1A6.05c	314	277	248	148	187	107	170	148	157	71	124	87
SPAC1A6.06c	6	3	4	5	1	8	2	1	2	0	3	3
SPAC1A6.07	620	546	425	1192	888	390	218	348	288	511	698	319
SPAC1A6.08c	5	6	19	6	5	9	4	5	5	1	6	2
SPAC1A6.09c	814	670	531	342	306	275	271	384	263	188	227	188
SPAC1A6.10	1872	1751	1363	660	739	548	822	1063	849	371	547	459
SPAC1A6.11	0	0	0	0	0	0	0	0	0	0	1	0
SPAC1B1.01	560	544	353	349	293	158	274	372	272	197	260	151
SPAC1B1.02c	215	207	131	128	155	110	90	108	73	77	102	83
SPAC1B1.03c	4203	3521	2790	2411	1958	1474	1736	2041	1346	1306	1352	1070
SPAC1B1.04c	316	297	187	135	165	82	146	190	103	74	120	68
SPAC1B2.02c	572	554	332	269	222	160	287	357	224	174	191	130
SPAC1B2.03c	7052	6766	4644	999	1923	1209	2985	4622	2750	604	1493	941
SPAC1B2.04	1064	938	728	712	804	371	439	498	339	367	460	286
SPAC1B2.05	443	436	361	281	207	180	208	242	189	139	159	148
SPAC1B2.06	1	1	1	0	1	1	0	3	0	0	1	0
SPAC1B3.01c	1255	1056	894	429	542	305	715	661	519	294	448	252
SPAC1B3.02c	283	299	208	139	141	109	141	182	117	88	118	76
SPAC1B3.03c	3794	3400	3295	7387	6405	4449	2142	2141	2668	4590	5071	4355
SPAC1B3.04c	84	56	68	22	15	12	33	38	25	9	11	6
SPAC1B3.05	1414	1268	1004	691	863	439	593	760	566	374	643	312
SPAC1B3.06c	342	317	385	428	301	265	230	227	249	238	243	185
SPAC1B3.07c	102	77	67	35	43	21	55	61	32	18	41	17
SPAC1B3.08	302	268	182	234	200	120	161	128	97	130	119	102
SPAC1B3.09c	955	960	763	245	326	239	344	477	338	156	234	186
SPAC1B3.10c	213	207	160	71	128	54	97	105	72	46	86	37
SPAC1B3.11c	65	49	38	83	90	45	31	30	16	53	70	25
SPAC1B3.12c	735	762	538	100	150	115	325	435	374	54	121	95
SPAC1B3.13	1614	1503	1403	222	190	281	664	859	608	108	152	198
SPAC1B3.14	5550	5040	3735	2939	2851	1715	2395	3072	2266	1706	2323	1245
SPAC1B3.15c	33	43	26	65	66	37	16	18	12	36	39	27
SPAC1B3.16c	5478	6704	8197	1335	1274	2604	1960	4246	3435	611	885	1287
SPAC1B3.17	70	76	54	48	45	26	30	41	25	21	33	18
SPAC1B3.18c	266	268	175	206	224	110	145	148	113	114	165	78
SPAC1B3.20	173	166	122	190	186	68	84	94	58	88	138	62
SPAC1B3.21	148	119	46	159	166	43	73	80	32	71	135	32
SPAC1B9.02c	375	290	272	554	373	175	181	177	142	317	271	149
SPAC1B9.03c	986	1200	964	185	195	238	441	674	517	96	125	202
SPAC1D4.01	126	121	98	55	57	38	68	74	54	30	51	36
SPAC1D4.02c	307	276	188	475	356	112	116	158	127	235	259	113
SPAC1D4.03c	59	50	36	53	55	25	34	32	13	22	26	18
SPAC1D4.04	5309	4596	3887	1736	2093	1372	2380	2952	2242	1080	1644	1123
SPAC1D4.05c	106	110	53	55	65	34	53	65	41	33	50	23
SPAC1D4.06c	200	172	173	118	86	107	118	148	97	72	72	73
SPAC1D4.07c	2	6	4	0	4	2	0	0	0	0	2	0
SPAC1D4.08	1237	1185	832	496	585	319	684	713	539	269	437	285
SPAC1D4.09c	296	292	239	202	213	138	140	168	159	117	192	130
SPAC1D4.10	349	277	214	151	184	52	160	179	116	96	111	51
SPAC1D4.11c	126	99	118	25	34	15	58	74	64	18	17	8
SPAC1D4.12	193	182	167	119	180	73	134	114	81	70	95	66
SPAC1D4.13	302	238	145	82	101	47	137	123	101	42	54	40
SPAC1D4.14	851	653	626	448	406	246	318	356	241	229	222	187
SPAC1F12.02c	19846	19212	13759	1232	4226	2025	10477	13150	8278	852	3292	1832
SPAC1F12.03c	0	0	0	0	0	1	0	0	0	0	0	0
SPAC1F12.04c	399	377	347	322	263	195	251	250	171	158	222	182
SPAC1F12.05	281	260	153	185	162	67	141	143	104	78	102	54
SPAC1F12.06c	27	17	11	12	14	2	11	11	10	5	9	4
SPAC1F12.07	4621	3867	3577	2957	2364	1712	2057	2394	2095	1522	1665	1298
SPAC1F12.08	181	215	174	112	149	82	109	112	69	63	90	58
SPAC1F12.09	218	202	103	115	151	50	114	123	71	56	72	50
SPAC1F12.10c	490	420	286	1629	1429	423	238	278	175	806	1161	314
SPAC1F3.01	985	873	802	145	239	183	411	432	377	103	158	150
SPAC1F3.02c	215	217	152	238	267	112	111	103	79	136	177	75
SPAC1F3.03	368	278	199	284	202	93	140	141	77	164	112	64
SPAC1F3.04c	352	323	309	130	119	84	187	221	172	78	89	64
SPAC1F3.05	1124	1069	955	654	634	433	482	584	478	318	441	266
SPAC1F3.06c	2056	1879	1597	1063	1006	725	667	692	612	441	510	446
SPAC1F3.07c	231	222	154	162	135	93	119	114	76	79	123	91
SPAC1F3.08c	0	0	0	1	1	1	0	1	0	0	0	0
SPAC1F3.09	708	715	435	1024	919	190	334	461	216	520	676	169
SPAC1F3.10c	150	125	88	129	104	42	68	70	43	60	74	35
SPAC1F5.02	7959	6603	5544	4117	4337	2444	3507	3953	2912	2221	2820	1859
SPAC1F5.03c	1315	1235	1057	532	639	459	617	697	547	287	464	296
SPAC1F5.04c	197	176	122	107	96	52	68	113	62	44	74	35
SPAC1F5.05c	78	57	48	44	54	21	27	37	40	18	39	14
SPAC1F5.06	3040	2661	2080	1590	1755	981	1219	1421	1046	811	1126	738
SPAC1F5.07c	569	402	341	187	176	94	226	219	149	103	142	59
SPAC1F5.08c	74	81	75	70	60	32	42	69	43	31	56	25
SPAC1F5.09c	36	46	15	53	55	42	26	21	11	30	32	23
SPAC1F5.10	1180	1195	1045	500	568	454	634	806	638	313	447	298
SPAC1F5.11c	757	606	489	261	246	167	180	225	152	93	93	98
SPAC1F7.01c	2431	2166	1763	1356	1215	703	1151	1162	843	734	891	538
SPAC1F7.02c	2626	2824	2171	530	688	643	1066	1525	1242	293	503	525
SPAC1F7.03	1300	960	863	946	757	470	528	565	349	495	489	313
SPAC1F7.04	4710	4059	3097	1904	1828	1200	2162	2595	2109	1058	1636	926
SPAC1F7.05	8105	5937	5318	2609	3117	1804	2526	2960	1832	1344	1671	1004
SPAC1F7.06	2	2	1	21	13	1	1	2	0	6	6	1
SPAC1F7.07c	3327	1517	696	419	247	951	1268	957	425	190	154	814
SPAC1F7.08	5706	2285	1033	1219	806	978	2144	1505	624	706	626	862
SPAC1F7.09c	319	296	195	252	205	114	146	201	144	149	148	87
SPAC1F7.10	138	129	90	81	65	38	60	73	46	32	41	28
SPAC1F7.11c	366	317	244	332	253	152	159	239	154	169	166	107
SPAC1F7.12	637	445	322	293	267	144	298	329	169	156	190	122
SPAC1F7.13c	30477	27192	20288	2867	5276	4218	15001	21070	15281	2080	4572	3504
SPAC1F7.14c	67	83	82	20	22	16	31	61	52	10	29	18
SPAC1F8.01	12	14	14	34	28	3	3	7	3	18	18	7
SPAC1F8.02c	23	4	0	77	11	0	26	3	0	45	5	0
SPAC1F8.03c	1984	773	1125	121	98	329	720	379	603	58	57	238
SPAC1F8.04c	39	19	12	16	12	8	14	16	6	3	10	6
SPAC1F8.05	11	9	3	12	7	0	3	3	1	8	8	0
SPAC1F8.06	136	91	87	24	18	59	48	55	63	11	14	29
SPAC1F8.07c	140188	118243	108077	36749	57303	39402	60286	79260	57870	21199	39499	28156
SPAC1F8.08	1	1	1	1	1	0	0	0	1	0	0	0
SPAC20G4.01	704	634	596	405	450	297	307	374	303	211	351	226
SPAC20G4.02c	10	8	4	18	24	4	2	6	3	13	16	1
SPAC20G4.03c	100	70	85	100	83	34	36	37	36	46	51	28
SPAC20G4.04c	35	43	18	40	42	11	15	31	16	16	25	15
SPAC20G4.05c	92	87	39	95	96	18	34	60	16	47	55	13
SPAC20G4.06c	8182	6910	5616	3407	5018	1926	3787	4588	3337	1791	3892	1611
SPAC20G4.07c	1549	1320	1060	784	885	475	597	747	501	397	561	353
SPAC20G4.08	1146	931	1092	1249	1018	589	537	567	527	664	731	461
SPAC20G4.09	0	0	0	0	0	0	0	0	0	0	0	0
SPAC20G8.01	521	396	389	282	349	195	228	250	218	171	249	166
SPAC20G8.02	219	199	135	326	194	82	120	137	73	125	161	70
SPAC20G8.03	3909	2628	2246	1225	1207	694	1498	1426	1274	646	817	576
SPAC20G8.04c	1413	1349	1423	740	790	668	509	835	730	359	504	464
SPAC20G8.05c	1270	1070	957	563	539	634	421	533	452	247	289	381
SPAC20G8.06	2200	1742	1667	1408	1200	844	646	729	559	545	550	512
SPAC20G8.07c	2253	1820	1520	751	942	478	1086	1390	898	411	795	381
SPAC20G8.08c	387	345	239	159	144	107	152	181	137	73	88	71
SPAC20G8.09c	2759	2642	2065	191	248	231	1059	1245	881	94	122	175
SPAC20G8.10c	58	50	26	126	124	17	31	35	16	71	57	18
SPAC20H4.01	1208	1186	1001	211	248	226	568	701	487	115	166	192
SPAC20H4.02	465	416	317	475	492	170	267	306	211	220	360	155
SPAC20H4.03c	779	755	634	583	513	363	403	436	415	327	397	364
SPAC20H4.04	39	24	17	13	9	6	14	19	12	2	4	7
SPAC20H4.05c	502	417	440	220	250	171	269	297	260	115	164	145
SPAC20H4.06c	123	158	68	46	66	19	55	68	43	18	49	21
SPAC20H4.07	60	71	46	14	29	13	26	32	29	14	17	11
SPAC20H4.08	58	74	68	20	45	15	19	54	30	12	14	12
SPAC20H4.09	128	83	81	74	78	43	82	45	34	38	45	23
SPAC20H4.10	1033	866	677	838	687	359	416	478	283	393	425	296
SPAC20H4.11c	51	37	35	40	34	20	19	18	20	22	29	16
SPAC212.01c	12	11	12	14	11	6	6	12	11	9	7	3
SPAC212.02	2	4	0	1	1	0	1	1	0	0	2	1
SPAC212.03	0	0	0	0	0	0	1	0	0	0	0	0
SPAC212.04c	10	9	2	13	18	5	4	6	5	6	15	4
SPAC212.05c	0	0	0	0	0	0	0	0	0	0	0	2
SPAC212.06c	0	0	0	0	0	0	0	0	0	0	0	0
SPAC212.07c	0	1	0	1	1	0	0	0	0	0	0	0
SPAC212.08c	1	0	5	0	5	2	1	2	1	0	0	0
SPAC212.09c	872	813	243	776	646	104	318	504	106	349	441	63
SPAC212.10	40	26	21	4	10	5	11	15	13	4	5	3
SPAC212.11	0	8	9	4	3	2	2	1	5	0	0	1
SPAC212.12	0	2	0	0	1	0	2	5	1	0	0	0
SPAC21E11.03c	205	190	49	706	530	48	99	127	33	387	400	45
SPAC21E11.04	152	144	119	111	73	57	68	92	60	49	65	44
SPAC21E11.05c	222	208	166	92	95	75	102	133	102	60	64	57
SPAC21E11.06	1599	1440	1104	735	812	532	778	888	650	402	592	398
SPAC21E11.07	76	54	76	46	57	35	41	46	48	33	39	31
SPAC21E11.08	1860	1614	1294	1035	887	586	871	1044	718	543	640	426
SPAC222.03c	579	580	451	270	359	167	195	212	209	89	216	111
SPAC222.04c	279	240	209	234	237	104	129	158	109	125	149	81
SPAC222.05c	40	33	30	14	27	12	21	17	12	14	13	6
SPAC222.06	990	1037	807	97	74	82	479	597	565	56	59	55
SPAC222.07c	89	93	79	243	191	143	45	47	39	131	121	125
SPAC222.08c	509	455	506	220	240	295	267	321	301	146	211	193
SPAC222.09	2587	2283	1679	1584	1485	910	1165	1378	948	879	1187	575
SPAC222.10c	203	239	170	162	124	122	96	134	122	80	116	87
SPAC222.11	2342	2160	1114	1020	1106	437	833	1036	663	400	720	376
SPAC222.12c	10173	8862	6105	7180	6328	3452	5363	6179	4100	4111	5091	2922
SPAC222.13c	294	326	166	240	272	84	159	180	101	128	178	66
SPAC222.14c	1422	1226	974	669	829	405	506	596	435	342	501	299
SPAC222.15	5	7	6	1	2	1	7	5	1	1	1	0
SPAC222.16c	102	117	96	98	77	60	69	70	47	51	53	51
SPAC222.17	126	115	117	74	94	36	52	68	52	42	48	27
SPAC222.18	58	79	46	26	23	18	41	43	34	10	27	15
SPAC222.19	146	152	139	172	165	58	84	81	76	70	125	46
SPAC227.01c	162	184	120	59	102	68	70	95	73	40	52	46
SPAC227.02c	427	416	416	129	130	122	193	232	265	55	79	73
SPAC227.03c	42	40	19	59	54	12	24	28	19	29	33	15
SPAC227.04	29	32	21	26	26	8	22	18	13	11	22	6
SPAC227.05	455	419	322	246	260	126	199	209	202	104	150	117
SPAC227.06	720	595	542	441	437	269	366	401	289	237	337	241
SPAC227.07c	887	912	659	1024	913	410	414	466	331	489	527	345
SPAC227.08c	205	219	139	200	203	95	125	128	96	119	187	92
SPAC227.09	314	266	229	158	206	93	160	151	115	61	113	79
SPAC227.10	433	442	320	290	278	147	254	243	205	161	242	121
SPAC227.11c	346	295	195	253	230	85	144	146	133	126	149	86
SPAC227.12	390	369	285	164	204	96	227	251	167	114	184	68
SPAC227.13c	2232	1909	2157	2866	2190	1693	1099	1291	1224	1791	1719	1379
SPAC227.14	330	291	276	283	230	149	157	232	131	158	218	97
SPAC227.15	310	241	192	328	217	134	118	129	116	153	203	102
SPAC227.16c	147	145	115	87	122	60	74	116	79	46	65	48
SPAC227.17c	199	173	157	132	120	71	93	120	94	87	81	36
SPAC227.18	5988	5478	5222	3465	2992	2746	2845	3373	2867	1867	2232	1891
SPAC227.19c	41	25	23	8	24	7	18	17	11	7	20	3
SPAC22A12.01c	197	222	135	123	130	68	101	114	77	69	88	40
SPAC22A12.02c	3	4	2	0	3	0	1	2	2	0	1	1
SPAC22A12.03c	109	135	108	71	57	44	81	78	59	34	51	44
SPAC22A12.04c	18971	17793	13351	1423	5216	1981	11685	13260	8935	997	4123	1842
SPAC22A12.05	132	175	94	22	47	24	101	94	47	20	35	22
SPAC22A12.06c	667	597	1678	213	179	2248	262	321	949	116	117	1486
SPAC22A12.07c	2979	2224	2398	1489	1481	1120	1173	1329	1010	809	880	908
SPAC22A12.08c	646	610	502	405	427	217	285	342	232	184	294	127
SPAC22A12.09c	330	300	239	339	220	137	169	172	148	192	166	117
SPAC22A12.10	2473	1871	1770	764	950	701	1067	1176	763	443	598	526
SPAC22A12.11	3202	2365	1810	4748	2716	868	1331	1365	1112	2412	2128	654
SPAC22A12.12c	613	549	506	484	555	294	318	393	314	294	426	280
SPAC22A12.13	105	90	62	62	82	35	57	63	27	26	44	28
SPAC22A12.14c	545	526	380	301	354	96	243	229	201	173	228	68
SPAC22A12.15c	17496	15095	12057	20172	18970	11045	7300	9149	7272	10811	13336	8569
SPAC22A12.16	10434	9164	8697	2817	3658	3239	5394	6671	5597	2058	3365	2914
SPAC22A12.17c	9	10	2	130	63	0	5	9	3	54	52	1
SPAC22E12.01	199	160	128	53	46	44	107	124	64	24	27	27
SPAC22E12.02	218	220	164	146	166	82	116	139	112	86	102	73
SPAC22E12.03c	796	606	357	1379	964	220	467	468	254	779	900	196
SPAC22E12.04	941	964	902	731	887	483	505	618	427	339	568	436
SPAC22E12.05c	1246	1057	789	819	874	308	594	687	424	454	599	290
SPAC22E12.06c	698	544	458	623	522	328	332	312	241	328	389	208
SPAC22E12.07	1822	1899	1583	811	1188	666	926	1172	769	485	731	487
SPAC22E12.08	149	114	103	25	28	24	63	65	49	11	22	21
SPAC22E12.09c	679	501	440	53	62	64	320	350	228	38	58	62
SPAC22E12.10c	1458	1252	953	702	573	478	670	795	471	357	365	328
SPAC22E12.11c	168	155	101	65	80	48	69	84	69	32	55	42
SPAC22E12.13c	1099	1221	909	79	107	165	580	742	551	38	88	139
SPAC22E12.14c	342	321	204	87	157	66	172	194	143	47	111	45
SPAC22E12.16c	345	350	230	130	190	83	157	205	136	75	126	52
SPAC22E12.17c	1936	1821	1401	1207	1159	706	967	1238	855	653	824	487
SPAC22E12.18	754	749	572	131	185	150	342	425	313	63	108	134
SPAC22E12.19	277	282	174	169	151	88	147	139	104	109	75	68
SPAC22F3.02	0	0	0	0	1	1	1	0	0	0	1	0
SPAC22F3.03c	27	21	16	10	6	11	14	9	12	3	7	8
SPAC22F3.04	2	2	2	1	2	0	1	2	0	0	0	0
SPAC22F3.05c	102	92	67	30	44	24	47	46	49	27	29	26
SPAC22F3.06c	2200	1841	1426	1778	1455	831	860	1003	666	824	865	495
SPAC22F3.07c	1154	1125	911	715	786	344	614	704	508	383	599	340
SPAC22F3.08c	470	476	442	106	133	122	248	295	262	63	93	111
SPAC22F3.09c	89	86	50	170	118	20	35	43	35	67	76	18
SPAC22F3.10c	1470	1498	1608	759	887	643	646	805	787	391	576	479
SPAC22F3.11c	113	127	94	105	104	44	49	58	36	58	63	30
SPAC22F3.12c	56	21	14	12	2	1	16	14	7	4	2	2
SPAC22F3.13	441	351	272	353	273	135	175	205	155	174	185	139
SPAC22F3.15	130	99	111	72	80	62	59	73	63	56	63	44
SPAC22F8.02c	139	156	98	57	102	24	55	73	50	27	61	21
SPAC22F8.03c	0	0	0	0	0	0	0	0	0	0	0	0
SPAC22F8.04	908	765	546	529	502	390	382	412	325	293	404	279
SPAC22F8.05	633	663	64	5874	5004	34	262	429	30	2497	2779	28
SPAC22F8.06	1574	1403	1146	1247	1055	729	739	926	690	665	741	562
SPAC22F8.07c	66	52	55	36	42	20	34	39	23	27	37	19
SPAC22F8.08	3642	2960	2884	1801	1542	1183	1465	1820	1425	885	1066	834
SPAC22F8.09	993	1147	846	222	200	180	482	619	445	132	150	181
SPAC22F8.10c	552	517	367	501	452	189	238	296	199	239	302	181
SPAC22F8.11	65	64	35	27	37	11	40	29	24	7	16	2
SPAC22F8.12c	169	145	136	123	113	52	56	73	67	44	71	39
SPAC22G7.01c	2044	1728	1337	1189	1067	655	856	1063	588	563	640	392
SPAC22G7.02	365	317	195	193	183	101	137	172	123	117	103	90
SPAC22G7.03	33	36	34	27	35	20	19	21	12	16	31	16
SPAC22G7.04	457	411	364	192	191	121	180	239	185	75	110	103
SPAC22G7.05	1665	1750	1453	268	522	351	735	956	815	190	372	263
SPAC22G7.06c	15957	13857	11256	1562	2306	1204	4831	6362	3821	808	1308	858
SPAC22G7.07c	30	37	19	27	31	19	13	28	9	10	20	8
SPAC22G7.08	66	47	41	124	107	55	30	33	19	52	54	39
SPAC22G7.09c	735	683	482	366	407	239	309	400	273	197	272	193
SPAC22G7.10	777	642	476	336	281	212	360	442	331	188	271	171
SPAC22G7.11c	6	4	0	52	18	0	2	2	0	9	15	0
SPAC22H10.02	191	165	123	442	439	150	98	100	82	241	327	126
SPAC22H10.03c	883	695	604	759	754	414	334	386	271	385	451	313
SPAC22H10.04	66	74	55	58	61	22	35	49	28	25	43	17
SPAC22H10.05c	539	448	387	130	136	74	270	296	229	83	106	62
SPAC22H10.06c	0	0	1	0	0	0	0	0	0	0	0	0
SPAC22H10.07	169	149	116	98	104	77	61	88	77	66	95	69
SPAC22H10.08	354	379	271	179	225	126	167	224	137	86	180	84
SPAC22H10.09	95	128	65	82	79	24	38	61	35	33	46	33
SPAC22H10.10	48	38	41	28	27	17	24	28	19	17	14	15
SPAC22H10.11c	920	809	486	606	586	295	415	483	268	307	397	200
SPAC22H10.12c	1848	1535	843	2286	1945	494	906	1041	460	1198	1402	413
SPAC22H10.13	144	77	11	56	47	6	54	36	5	21	29	3
SPAC22H12.01c	480	384	260	1960	1326	590	236	246	193	1152	1179	560
SPAC22H12.02	1158	1237	931	691	736	442	480	695	558	336	565	296
SPAC22H12.03	123	127	100	87	101	53	67	87	65	53	85	43
SPAC22H12.04c	22007	20110	15020	2278	4073	2829	11466	13725	9149	1256	3258	2242
SPAC22H12.05c	312	209	133	300	278	104	119	135	73	150	153	85
SPAC23A1.02c	111	105	79	39	53	15	50	54	30	14	37	8
SPAC23A1.03	3768	3403	2305	1295	1732	803	1867	2584	1443	703	1313	676
SPAC23A1.04c	159	141	116	113	125	49	90	102	80	54	83	42
SPAC23A1.05	543	460	316	369	416	187	289	337	189	218	282	153
SPAC23A1.06c	197	200	131	121	141	39	101	106	85	65	119	42
SPAC23A1.07	70	77	53	28	27	20	44	41	38	17	24	21
SPAC23A1.08c	15839	14810	9977	2105	4690	1729	8282	9861	7206	1283	4057	1750
SPAC23A1.09	333	305	192	361	428	139	208	192	120	196	246	119
SPAC23A1.10	76777	67901	51210	14851	21407	14152	37762	49544	34783	9303	19479	11759
SPAC23A1.11	20474	18623	13862	1801	2680	3183	11338	13178	8804	1084	2041	2480
SPAC23A1.12c	5160	4205	3541	841	1332	823	2168	2362	1917	448	828	664
SPAC23A1.14c	947	653	573	2512	1824	1069	438	405	351	1068	1267	731
SPAC23A1.15c	237	212	152	260	297	66	121	143	112	144	197	79
SPAC23A1.16c	64	61	37	72	67	23	32	44	26	45	53	12
SPAC23A1.17	2194	1749	1513	1572	1166	763	803	949	857	780	951	568
SPAC23A1.18c	300	270	170	303	216	115	133	146	104	160	180	98
SPAC23A1.19c	186	142	92	50	79	43	78	93	60	34	38	28
SPAC23A1.20	0	0	0	0	0	0	0	0	0	0	0	0
SPAC23C11.01	223	237	126	94	96	65	91	114	68	57	54	40
SPAC23C11.02c	18835	18150	14651	2809	5394	3304	9789	12822	9645	1860	4538	2442
SPAC23C11.03	1260	1101	1078	272	433	275	612	688	572	171	289	275
SPAC23C11.04c	64	96	65	69	54	35	29	52	32	36	53	27
SPAC23C11.05	13046	11557	9449	4511	6548	3795	6387	8408	6078	2520	5319	3047
SPAC23C11.06c	64	47	6	945	685	6	28	30	5	381	494	10
SPAC23C11.07	1	0	1	0	0	0	1	1	1	1	0	0
SPAC23C11.08	114	113	83	92	98	48	54	48	69	50	62	38
SPAC23C11.09	7084	5946	5594	2469	2529	2148	2607	3140	2604	1159	1507	1384
SPAC23C11.10	10	6	17	5	2	3	4	3	6	3	4	5
SPAC23C11.11	2075	1735	1455	889	937	564	973	978	747	503	646	392
SPAC23C11.12	42	44	38	20	14	16	17	19	30	7	16	18
SPAC23C11.13c	2993	2634	2133	1508	1507	884	1508	1627	1321	847	1297	717
SPAC23C11.14	2469	2327	1734	1457	1048	788	845	1194	872	655	725	502
SPAC23C11.15	568	538	430	305	287	201	227	276	200	146	198	129
SPAC23C11.16	432	419	263	149	182	121	150	194	128	66	100	91
SPAC23C11.17	1736	1485	1119	939	790	469	843	988	624	524	575	378
SPAC23C4.02	2194	1902	1567	755	852	507	884	1084	763	399	552	378
SPAC23C4.03	85	87	81	29	35	23	57	51	44	18	22	19
SPAC23C4.04c	79	83	63	24	32	15	26	43	28	8	17	15
SPAC23C4.05c	1015	865	285	1720	1518	201	545	609	147	859	1052	152
SPAC23C4.06c	273	370	371	75	120	134	145	183	261	44	99	92
SPAC23C4.07	7	8	2	5	4	0	3	1	4	3	1	0
SPAC23C4.08	660	702	499	832	748	284	394	416	309	416	619	214
SPAC23C4.09c	713	684	560	362	414	278	410	429	403	218	361	233
SPAC23C4.10	106	115	69	117	130	49	62	53	51	56	77	42
SPAC23C4.11	1143	933	696	707	962	322	656	686	410	395	644	286
SPAC23C4.12	430	401	324	323	303	191	184	207	170	152	197	131
SPAC23C4.13	444	416	278	187	193	144	151	174	129	95	121	83
SPAC23C4.14	368	328	225	211	254	133	183	182	113	111	156	78
SPAC23C4.15	1176	1101	877	294	414	278	549	623	509	175	245	214
SPAC23C4.16c	310	263	179	186	206	84	176	177	104	118	155	66
SPAC23C4.17	926	960	832	229	289	262	379	492	431	87	161	210
SPAC23C4.18c	138	139	97	133	94	69	63	71	52	66	73	50
SPAC23C4.19	2490	2115	1590	1395	1260	633	1049	1158	930	774	935	425
SPAC23D3.01	107	116	78	37	46	15	44	45	41	10	40	20
SPAC23D3.02	669	642	604	413	435	307	394	414	378	271	348	234
SPAC23D3.03c	341	351	263	179	140	120	177	250	176	101	139	109
SPAC23D3.04c	2580	2259	2750	1041	1266	1154	1315	1452	1459	636	827	740
SPAC23D3.05c	5	3	0	3	1	1	0	1	0	0	0	0
SPAC23D3.06c	1476	1218	1072	580	595	377	588	689	495	307	400	307
SPAC23D3.07	1998	1717	1402	1312	1424	668	953	1073	815	678	996	503
SPAC23D3.08	557	585	426	267	272	169	251	321	256	120	198	140
SPAC23D3.09	641	583	509	497	414	261	307	341	306	236	300	206
SPAC23D3.10c	484	485	378	134	129	109	181	245	201	73	101	81
SPAC23D3.11	291	296	34	565	450	20	141	219	21	296	378	14
SPAC23D3.12	2172	1999	2472	229	317	527	922	1070	1496	175	216	557
SPAC23D3.13c	423	357	291	237	224	130	137	171	97	91	128	101
SPAC23D3.14c	8	8	10	9	8	2	5	7	3	7	3	7
SPAC23D3.16	156	151	117	89	115	47	103	121	87	33	72	41
SPAC23D3.17	133	99	77	81	67	48	74	61	44	45	43	24
SPAC23E2.01	430	411	399	316	447	248	184	284	220	179	359	196
SPAC23E2.02	349	282	237	193	178	125	131	191	101	117	148	78
SPAC23E2.03c	76	45	23	26	21	6	23	19	3	9	12	4
SPAC23G3.01	2418	2048	1669	561	602	382	954	1019	665	320	343	289
SPAC23G3.02c	359	238	230	261	180	117	86	114	69	102	83	92
SPAC23G3.03	385	318	116	899	628	138	190	235	63	423	478	112
SPAC23G3.04	205	198	160	96	80	69	86	89	117	43	43	46
SPAC23G3.05c	54	49	30	51	25	28	24	25	23	12	22	13
SPAC23G3.06	5978	5443	4572	1892	2181	1505	2666	3193	2397	904	1468	1205
SPAC23G3.07c	222	180	129	169	107	82	93	96	69	84	100	56
SPAC23G3.08c	285	267	249	100	123	84	114	124	114	63	78	64
SPAC23G3.09	544	469	351	598	430	290	259	331	216	317	355	212
SPAC23G3.10c	549	491	407	390	322	258	248	288	229	169	239	180
SPAC23G3.11	2461	2051	1771	2090	2009	944	1189	1309	933	1144	1438	759
SPAC23G3.12c	2790	2250	1902	1319	1294	856	1075	1319	913	669	849	586
SPAC23H3.02c	779	716	643	520	453	430	443	482	439	325	469	335
SPAC23H3.03c	196	167	113	104	130	51	99	106	49	57	64	47
SPAC23H3.04	15	19	6	16	21	2	9	9	4	7	13	3
SPAC23H3.05c	159	147	92	24	72	19	83	90	62	8	46	10
SPAC23H3.06	480	428	344	406	366	185	232	230	159	199	206	160
SPAC23H3.07c	612	475	445	385	385	232	309	304	232	225	268	179
SPAC23H3.08c	52	57	51	71	70	46	27	18	30	24	59	34
SPAC23H3.09c	7393	7180	6741	3931	3375	3787	3024	4555	3669	1875	2680	2377
SPAC23H3.10	642	608	467	433	454	263	289	392	272	277	341	206
SPAC23H3.11c	4	0	5	17	5	4	2	2	1	6	6	0
SPAC23H3.12c	61	53	43	56	56	24	34	31	25	24	40	30
SPAC23H3.13c	290	262	191	298	250	104	142	127	97	134	181	90
SPAC23H3.14	145	190	151	40	76	47	58	104	78	24	65	23
SPAC23H3.15c	295	323	96	31160	18480	42	154	284	93	14596	16323	36
SPAC23H4.01c	914	779	795	569	435	333	320	424	338	224	271	229
SPAC23H4.02	119	85	101	80	48	41	53	54	49	42	31	34
SPAC23H4.03c	1714	1555	1114	888	1005	528	848	890	596	493	642	419
SPAC23H4.04	74	67	52	39	47	24	46	51	25	17	29	15
SPAC23H4.05c	0	0	0	0	0	0	0	0	0	0	0	0
SPAC23H4.06	8111	6670	8451	1280	1602	3102	3244	4244	4524	768	1262	1897
SPAC23H4.07c	587	523	454	222	299	186	347	379	234	145	179	148
SPAC23H4.08	185	198	151	109	100	52	104	113	71	52	79	63
SPAC23H4.09	3732	3383	2555	2098	2294	1172	1652	1963	1307	1057	1627	878
SPAC23H4.10c	537	555	414	198	346	193	247	328	185	128	195	146
SPAC23H4.11c	33	38	18	11	29	11	14	27	16	15	16	9
SPAC23H4.12	552	534	468	247	327	191	304	312	286	151	235	161
SPAC23H4.13c	165	160	117	110	111	68	82	95	76	47	58	59
SPAC23H4.14	200	186	131	105	133	46	75	87	58	54	60	38
SPAC23H4.15	1621	1533	1417	190	201	217	728	769	627	90	114	129
SPAC23H4.16c	61	56	28	53	41	33	30	45	21	29	44	20
SPAC23H4.17c	40	50	48	34	61	46	20	38	23	31	31	27
SPAC23H4.18c	231	228	156	187	233	106	151	153	124	122	155	74
SPAC23H4.21	112	128	86	29	41	28	72	64	76	19	26	25
SPAC24B11.05	258	206	139	382	294	94	141	121	72	194	184	63
SPAC24B11.06c	1748	1579	392	1597	1296	180	749	899	256	776	927	161
SPAC24B11.07c	593	507	364	211	144	151	228	331	203	100	93	95
SPAC24B11.08c	561	492	372	254	220	153	256	340	191	124	156	113
SPAC24B11.09	521	485	472	515	359	261	221	329	247	279	295	192
SPAC24B11.10c	578	480	425	205	256	121	241	279	258	114	186	102
SPAC24B11.11c	756	640	464	542	457	260	307	332	256	269	280	167
SPAC24B11.12c	1199	929	703	1238	848	419	445	521	331	517	481	277
SPAC24B11.13	1019	966	812	335	444	288	561	648	459	187	297	198
SPAC24B11.14	1	2	1	0	0	0	2	1	1	0	2	0
SPAC24C9.02c	302	343	193	134	230	67	184	227	149	74	228	68
SPAC24C9.03	2580	2326	2054	1243	1148	900	1158	1324	1270	647	815	649
SPAC24C9.04	41	70	30	18	36	8	40	30	32	3	17	7
SPAC24C9.05c	757	658	533	396	359	255	362	425	316	246	274	201
SPAC24C9.06c	7865	7031	5033	4856	4131	2334	2774	4133	2426	2177	2591	1515
SPAC24C9.07c	30	26	18	14	17	7	5	9	7	5	6	8
SPAC24C9.08	1504	1055	970	1263	880	507	544	609	477	656	634	360
SPAC24C9.09	196	199	121	178	150	73	98	109	62	86	95	66
SPAC24C9.10c	327	300	220	296	200	105	159	207	142	175	223	92
SPAC24C9.11	512	532	482	126	111	93	218	297	245	70	71	85
SPAC24C9.12c	13638	11146	9923	2743	3438	3076	5613	7280	5995	1486	2657	2625
SPAC24C9.13c	137	127	119	115	120	67	62	72	81	59	63	60
SPAC24C9.14	337	323	183	1001	726	338	150	189	114	489	644	263
SPAC24C9.15c	3	3	1	0	0	2	2	2	1	0	1	1
SPAC24C9.16c	669	635	381	498	471	191	289	350	246	193	431	196
SPAC24H6.01c	413	307	266	221	216	113	159	171	106	111	124	86
SPAC24H6.02c	102	117	98	53	50	38	51	53	58	21	39	27
SPAC24H6.03	274	235	164	246	253	91	123	153	84	110	132	73
SPAC24H6.04	5029	4070	3492	2541	2614	1620	2164	2485	1653	1334	1736	1097
SPAC24H6.05	519	444	277	180	277	71	215	290	124	100	199	40
SPAC24H6.06	54	55	33	68	39	7	28	30	27	28	42	12
SPAC24H6.07	22315	19284	14298	2303	4308	3152	11855	14800	10607	1605	3862	2703
SPAC24H6.08	137	159	151	245	209	111	60	91	94	108	167	86
SPAC24H6.09	219	207	142	136	135	63	115	130	78	67	94	67
SPAC24H6.10c	5119	4587	4290	738	1457	999	2858	3364	2652	495	1130	862
SPAC24H6.11c	467	352	284	342	322	170	184	224	137	142	195	92
SPAC24H6.12c	149	167	123	121	130	52	91	107	90	79	83	40
SPAC24H6.13	1564	1261	1651	393	415	484	539	668	718	201	223	373
SPAC25A8.01c	1779	1486	1447	661	697	470	659	852	721	331	448	342
SPAC25A8.02	48	35	29	45	61	16	13	21	20	23	29	12
SPAC25A8.03c	18	47	30	13	22	7	16	22	12	5	12	12
SPAC25B8.01	461	414	283	421	375	173	261	294	163	236	347	135
SPAC25B8.02	252	251	208	308	241	104	152	190	132	176	191	97
SPAC25B8.03	452	360	273	306	327	218	222	257	173	150	228	169
SPAC25B8.04c	360	322	182	311	244	84	117	198	92	146	181	56
SPAC25B8.05	333	317	260	67	72	67	157	171	137	37	51	44
SPAC25B8.06c	101	124	86	55	66	48	60	59	57	30	39	31
SPAC25B8.07c	206	171	127	151	157	78	100	108	85	81	110	52
SPAC25B8.08	240	203	141	375	324	111	111	118	71	208	259	91
SPAC25B8.09	180	140	131	147	112	75	87	108	79	82	97	73
SPAC25B8.10	558	599	693	382	431	339	321	356	429	232	345	282
SPAC25B8.11	400	316	268	227	226	126	194	191	125	129	142	78
SPAC25B8.12c	9392	7970	6483	4194	4750	1929	5209	6298	3855	2578	3861	1445
SPAC25B8.13c	483	298	378	529	548	362	211	209	188	271	333	275
SPAC25B8.14	42	38	21	13	25	9	16	16	15	7	18	8
SPAC25B8.15c	191	189	177	46	75	59	101	125	103	32	53	46
SPAC25B8.16	253	216	206	117	156	88	122	120	133	65	94	54
SPAC25B8.17	409	377	331	233	212	148	211	229	184	93	164	112
SPAC25B8.18	18	16	12	88	58	12	6	15	7	33	66	5
SPAC25B8.19c	291	275	205	416	315	228	155	191	135	242	256	204
SPAC25B8.20	10	14	11	10	10	5	4	9	7	4	7	5
SPAC25G10.01	541	477	311	464	412	179	214	258	161	206	270	141
SPAC25G10.02	19	17	12	12	12	6	9	13	8	8	10	6
SPAC25G10.03	1666	1532	1199	1502	1018	858	932	1163	945	900	884	873
SPAC25G10.04c	38	40	38	27	34	18	12	20	14	11	20	10
SPAC25G10.05c	4570	4021	3304	1229	1511	1390	2457	2978	2139	855	1211	1078
SPAC25G10.06	8227	7738	5989	884	1929	1197	3940	5382	3761	485	1639	999
SPAC25G10.07c	138	143	101	64	83	25	76	68	45	22	47	26
SPAC25G10.08	12323	10707	8784	3535	3642	3051	5162	6640	4480	1858	2529	2267
SPAC25G10.09c	3135	2330	2080	1501	1165	917	1072	1413	1135	747	840	644
SPAC25H1.02	81	78	52	130	112	26	49	42	27	62	77	17
SPAC25H1.03	104	66	62	85	58	17	31	43	33	30	53	17
SPAC25H1.04	152	119	73	33	26	18	74	76	61	14	28	21
SPAC25H1.05	376	301	307	113	158	102	193	216	157	80	79	113
SPAC25H1.06	174	169	136	80	115	47	91	95	72	40	54	32
SPAC25H1.07	2096	1685	1394	1213	1140	647	906	999	702	591	751	459
SPAC25H1.08c	2555	2479	1875	1016	1245	621	1168	1633	1061	572	981	454
SPAC25H1.09	5	3	3	0	1	1	1	1	0	0	1	0
SPAC25H1.10c	792	720	545	378	700	207	400	417	264	203	395	132
SPAC26A3.01	4858	4134	3052	2404	2485	1212	1928	2497	1626	1316	1730	918
SPAC26A3.02	225	180	125	94	101	55	124	120	88	47	77	49
SPAC26A3.03c	61	124	63	12	34	18	43	53	54	13	16	13
SPAC26A3.04	14626	13624	9960	1667	2465	2236	7785	10048	7700	1132	2283	1898
SPAC26A3.05	8924	6774	5965	4374	3295	2196	3028	3506	2255	1976	1905	1453
SPAC26A3.06	1067	1027	769	172	215	157	544	672	477	108	159	123
SPAC26A3.07c	11391	10497	7688	1230	2430	1349	6554	7855	5495	841	1858	1193
SPAC26A3.08	941	892	605	519	452	303	491	604	449	381	437	253
SPAC26A3.09c	251	219	139	111	97	62	116	111	102	48	45	42
SPAC26A3.10	360	281	203	237	113	123	180	164	108	116	104	92
SPAC26A3.11	933	878	725	580	621	415	483	571	393	336	428	318
SPAC26A3.12c	1087	1022	719	366	302	226	465	634	442	215	217	213
SPAC26A3.13c	61	52	48	38	20	11	24	21	7	14	13	16
SPAC26A3.14c	471	403	329	382	454	156	253	293	197	183	372	121
SPAC26A3.15c	1786	1553	1271	1034	888	679	797	1027	775	583	792	545
SPAC26A3.16	2468	2026	1443	2335	2061	865	1120	1365	988	1398	1671	788
SPAC26A3.17c	845	825	769	161	238	201	480	566	436	92	219	207
SPAC26F1.01	106	108	60	93	128	37	53	50	31	40	67	24
SPAC26F1.02	187	178	116	166	150	85	73	107	98	86	118	53
SPAC26F1.03	4812	4100	3756	1750	1923	1563	2475	2659	2166	1104	1628	1187
SPAC26F1.04c	412	470	131	3917	2949	458	180	267	81	1922	2586	353
SPAC26F1.05	1	0	0	1	5	3	1	1	1	2	1	3
SPAC26F1.06	66814	63423	56799	23625	36557	19984	37747	45621	42661	15419	34682	17487
SPAC26F1.07	3398	3655	786	9964	8067	489	1849	2606	560	5613	6817	399
SPAC26F1.08c	43	35	28	37	23	12	24	17	14	18	19	8
SPAC26F1.09	517	475	343	437	472	169	233	290	173	233	313	161
SPAC26F1.10c	482	455	59	254	461	5	215	274	27	115	281	8
SPAC26F1.11	0	0	0	0	0	0	0	0	0	0	0	0
SPAC26F1.12c	1101	1171	861	202	315	182	570	692	438	125	231	143
SPAC26F1.13c	8056	6518	6129	1507	1520	1753	2821	3682	2579	748	925	1049
SPAC26F1.14c	316	265	148	1652	1130	95	166	186	81	807	799	73
SPAC26H5.02c	113	69	62	41	52	26	49	41	45	30	34	19
SPAC26H5.03	191	172	122	113	138	77	77	118	85	46	82	42
SPAC26H5.04	323	282	187	521	355	119	127	165	87	241	247	89
SPAC26H5.05	1001	882	664	1028	696	449	461	541	362	493	479	389
SPAC26H5.06	46	45	45	25	19	8	33	24	17	9	10	9
SPAC26H5.07c	2644	2174	1651	1218	1446	718	1165	1314	748	702	826	507
SPAC26H5.08c	1308	977	1181	1100	616	979	632	706	785	601	477	838
SPAC26H5.09c	2546	2305	1734	5801	3344	1691	1121	1748	1112	2892	3253	1206
SPAC26H5.10c	15305	16286	13870	3591	4956	2955	7446	11125	10737	2247	4520	2345
SPAC26H5.11	97	88	46	43	56	22	42	46	29	13	34	12
SPAC26H5.12	464	339	304	157	122	70	196	175	132	48	76	67
SPAC26H5.13c	462	328	209	145	118	97	180	155	128	94	88	76
SPAC27D7.02c	239	222	168	254	247	128	100	117	85	113	157	89
SPAC27D7.03c	100	60	30	24	9	8	30	33	8	7	9	5
SPAC27D7.04	184	200	115	137	123	60	119	103	91	56	98	43
SPAC27D7.05c	50	33	29	13	28	23	31	23	19	14	16	12
SPAC27D7.06	1930	1685	1330	621	849	512	772	999	705	337	596	342
SPAC27D7.07c	1040	1003	838	639	526	332	532	729	584	426	544	282
SPAC27D7.08c	43	46	52	42	43	21	26	35	12	24	40	25
SPAC27D7.09c	842	955	373	8888	4036	449	452	637	241	4577	3814	362
SPAC27D7.11c	1479	1345	1829	5044	3343	920	665	852	1458	2670	2807	798
SPAC27D7.12c	77	114	62	30	42	16	48	42	29	20	18	20
SPAC27D7.13c	7	8	7	2	2	0	0	2	4	4	1	3
SPAC27D7.14c	1212	982	752	436	387	290	532	546	377	172	238	204
SPAC27E2.01	161	145	95	184	169	49	73	80	50	120	112	46
SPAC27E2.02	280	285	207	129	186	58	130	171	125	71	92	72
SPAC27E2.03c	5670	5261	4050	1697	2191	1405	2947	3376	2470	1056	1469	1203
SPAC27E2.04c	5	2	2	2	1	0	3	1	2	1	1	2
SPAC27E2.05	219	207	180	124	128	69	88	106	96	58	90	51
SPAC27E2.06c	150	182	102	132	167	70	56	72	53	63	93	54
SPAC27E2.07	268	216	145	205	208	123	129	142	66	104	130	69
SPAC27E2.08	63	66	45	33	18	24	23	20	20	15	7	12
SPAC27E2.09	304	292	213	196	176	85	109	165	90	85	111	61
SPAC27E2.10c	300	274	224	113	143	96	183	159	134	91	120	83
SPAC27E2.11c	25479	27638	17277	7781	8210	5640	7879	13156	12122	3159	8273	4017
SPAC27E2.12	0	0	0	0	0	1	0	0	0	0	0	0
SPAC27E2.13	0	0	0	0	0	0	0	0	0	0	0	0
SPAC27E2.14	1	2	1	1	1	0	0	3	2	0	1	2
SPAC27F1.02c	4776	4313	3443	2998	3704	1858	2578	2808	2111	1789	2655	1638
SPAC27F1.03c	325	331	286	214	232	132	184	207	145	136	163	111
SPAC27F1.04c	207	192	122	143	140	56	80	99	59	65	99	60
SPAC27F1.05c	40	14	13	11	7	3	17	19	12	9	7	5
SPAC27F1.06c	2257	2228	1534	314	343	250	948	1189	941	174	233	214
SPAC27F1.07	3133	2629	2034	1435	1292	779	1463	1656	1101	810	1079	641
SPAC27F1.08	734	566	431	776	672	307	329	347	188	414	355	267
SPAC27F1.09c	1249	1013	1007	793	721	489	504	534	468	467	462	318
SPAC27F1.10	0	2	0	0	0	0	0	1	0	0	0	0
SPAC29A4.02c	25521	26214	20436	7095	9533	7592	13076	18320	13249	4614	7862	6352
SPAC29A4.03c	430	436	321	285	243	139	176	218	161	140	167	94
SPAC29A4.04c	7674	6804	5917	1621	2193	1673	3383	3864	2921	891	1532	1241
SPAC29A4.05	967	946	667	756	801	320	485	498	355	431	535	311
SPAC29A4.06c	125	117	73	247	181	61	60	67	44	125	148	73
SPAC29A4.07	112	93	92	69	67	46	57	72	70	35	60	35
SPAC29A4.08c	1354	1184	857	473	499	279	602	678	512	234	374	255
SPAC29A4.09	375	399	308	248	275	132	162	181	167	137	156	94
SPAC29A4.10	47	66	48	8	21	19	30	34	17	8	8	16
SPAC29A4.11	263	227	186	154	160	58	108	177	82	77	86	45
SPAC29A4.12c	4	7	4	37	27	1	3	3	1	8	26	1
SPAC29A4.13	113	97	96	24	41	16	46	54	49	18	17	10
SPAC29A4.14c	216	189	160	170	164	70	137	124	75	78	122	63
SPAC29A4.15	6140	5122	4220	1522	2174	1514	2825	3156	2323	901	1520	1246
SPAC29A4.16	1128	950	664	775	480	369	508	711	403	430	406	284
SPAC29A4.17c	54	37	16	147	132	8	26	36	14	71	104	8
SPAC29A4.18	636	592	521	462	499	324	360	434	273	275	372	255
SPAC29A4.19c	94	71	60	34	39	16	43	43	23	13	15	14
SPAC29A4.20	919	863	751	234	247	205	477	584	381	119	151	160
SPAC29A4.22	0	0	0	0	0	0	0	0	0	0	0	0
SPAC29B12.01	887	736	618	449	391	206	308	402	276	229	248	174
SPAC29B12.02c	530	555	342	72	139	57	236	286	197	43	87	75
SPAC29B12.03	610	609	368	890	687	293	359	550	269	534	711	216
SPAC29B12.04	12861	10173	10947	7186	5482	6091	6291	6811	6062	4248	4507	3952
SPAC29B12.05c	38	39	29	13	13	11	24	35	22	10	10	9
SPAC29B12.06c	451	382	300	364	299	188	202	247	162	187	232	154
SPAC29B12.07	1457	1303	891	718	905	368	491	643	437	359	532	267
SPAC29B12.08	521	469	446	227	240	221	234	267	269	109	175	192
SPAC29B12.10c	738	697	681	1004	1277	811	285	410	352	476	799	553
SPAC29B12.11c	186	180	138	533	608	141	86	94	65	243	359	101
SPAC29B12.12	6	8	12	5	5	1	4	9	6	1	5	3
SPAC29B12.13	59	37	32	33	26	16	23	27	13	16	19	12
SPAC29B12.14c	33	38	45	34	44	23	20	26	21	20	19	17
SPAC29E6.01	77	59	36	32	39	14	37	39	19	21	23	10
SPAC29E6.02	245	268	165	62	110	59	112	110	119	35	55	36
SPAC29E6.03c	1010	758	653	279	314	176	388	417	298	143	194	114
SPAC29E6.04	57	73	49	12	33	13	37	45	36	9	22	11
SPAC29E6.05c	119	148	151	141	180	71	46	73	72	65	97	40
SPAC29E6.06c	2314	2225	1962	879	864	733	1001	1414	957	442	606	506
SPAC29E6.07	0	1	3	0	0	0	0	1	0	0	0	0
SPAC29E6.08	1828	1742	1356	496	512	330	716	974	886	219	416	320
SPAC29E6.09	115	122	41	232	191	45	56	60	27	109	114	43
SPAC29E6.10c	567	493	342	215	162	175	251	265	217	96	121	112
SPAC2C4.03c	654	669	468	425	414	207	259	279	327	154	312	210
SPAC2C4.04c	363	411	302	354	411	276	197	266	201	212	342	247
SPAC2C4.05	1691	1466	1033	1714	1830	734	778	1009	576	913	1218	687
SPAC2C4.06c	269	246	182	39	33	42	116	142	114	18	23	46
SPAC2C4.07c	298	249	120	591	479	107	139	163	91	295	329	98
SPAC2C4.08	43	30	32	38	33	8	11	18	15	20	17	7
SPAC2C4.09	96	65	57	203	159	40	36	46	33	104	120	37
SPAC2C4.10c	102	87	62	66	63	41	49	49	33	60	61	37
SPAC2C4.11c	1118	1121	902	187	171	190	502	784	590	80	155	128
SPAC2C4.12c	289	299	249	77	158	103	143	202	152	58	92	70
SPAC2C4.13	811	697	597	401	587	273	474	456	267	214	322	183
SPAC2C4.14c	369	363	228	116	179	82	203	236	147	78	115	70
SPAC2C4.15c	582	550	394	914	667	318	274	375	273	466	529	218
SPAC2C4.16c	24163	21773	16709	1963	4747	2216	11381	14565	11241	1151	4407	1951
SPAC2C4.17c	342	253	154	644	563	101	149	175	88	321	361	83
SPAC2E12.02	701	690	436	1089	831	299	314	438	247	485	641	196
SPAC2E12.03c	62	78	39	89	50	29	29	39	26	32	53	21
SPAC2E12.05	6	2	5	7	9	2	3	9	6	4	5	1
SPAC2E1P3.01	200	236	108	1679	1364	332	126	135	61	837	1135	208
SPAC2E1P3.02c	9	4	9	11	3	5	4	5	7	5	3	3
SPAC2E1P3.03c	73	39	31	25	17	21	20	26	20	8	8	18
SPAC2E1P3.04	599	343	326	439	219	165	196	196	162	190	155	134
SPAC2E1P3.05c	2064	2520	2576	995	1156	1315	860	1482	1472	429	990	939
SPAC2E1P5.01c	533	458	448	291	266	164	261	302	232	147	158	165
SPAC2E1P5.02c	13	6	5	8	7	3	4	7	2	1	4	0
SPAC2E1P5.03	1026	842	657	277	263	182	435	500	300	149	209	118
SPAC2E1P5.04c	154	128	127	156	147	68	61	84	72	71	94	72
SPAC2E1P5.05	1567	1439	1246	158	150	231	746	886	757	111	105	164
SPAC2F3.01	135	136	102	98	111	45	88	102	61	42	90	38
SPAC2F3.02	556	520	431	237	294	189	288	354	326	155	255	156
SPAC2F3.03c	1855	1783	1560	327	332	388	920	1094	972	208	259	316
SPAC2F3.04c	711	622	620	470	505	323	390	393	361	260	361	274
SPAC2F3.05c	183	200	66	10654	8219	345	104	108	54	4940	6327	174
SPAC2F3.06c	2062	1842	1602	833	880	764	893	1165	799	511	603	536
SPAC2F3.07c	0	0	0	0	0	0	0	0	0	0	0	0
SPAC2F3.08	184	152	75	625	467	46	69	83	44	304	315	36
SPAC2F3.09	2618	2232	1908	473	295	531	950	1322	1048	242	215	343
SPAC2F3.10	408	314	241	310	288	127	176	169	116	153	172	84
SPAC2F3.11	872	732	440	415	538	204	397	371	216	225	341	149
SPAC2F3.12c	359	285	237	125	160	98	157	152	125	59	78	59
SPAC2F3.13c	929	805	653	311	378	261	377	499	402	168	231	169
SPAC2F3.14c	126	138	85	70	84	32	41	76	58	46	58	29
SPAC2F3.15	169	154	113	65	77	46	84	87	78	25	61	32
SPAC2F3.16	430	395	297	827	686	300	179	213	129	363	450	226
SPAC2F3.17c	590	468	348	278	341	149	308	343	237	149	228	134
SPAC2F3.18c	536	506	409	244	286	212	328	434	207	171	282	155
SPAC2F7.02c	193	209	137	117	134	62	104	135	79	60	89	57
SPAC2F7.03c	438	388	301	194	147	123	193	199	142	90	111	90
SPAC2F7.04	174	165	116	55	83	49	92	95	71	28	49	30
SPAC2F7.05c	2343	4022	1936	482	1587	348	1490	2679	1283	249	1044	334
SPAC2F7.06c	1	2	0	6	7	1	0	2	0	4	7	1
SPAC2F7.07c	387	357	335	207	176	126	172	207	184	104	143	98
SPAC2F7.08c	207	179	153	151	118	72	100	105	75	81	78	53
SPAC2F7.09c	42	52	20	20	18	5	16	32	11	14	14	7
SPAC2F7.10	133	108	113	43	68	42	64	66	46	34	31	29
SPAC2F7.11	935	881	816	174	298	126	389	530	431	93	197	108
SPAC2F7.13c	2997	2910	2636	753	878	753	1211	1620	1478	414	674	543
SPAC2F7.14c	793	790	626	413	336	318	386	492	446	212	289	202
SPAC2F7.15	271	319	220	147	193	90	156	180	130	83	119	79
SPAC2F7.16c	546	454	324	336	252	143	224	255	140	193	165	82
SPAC2F7.17	124	158	88	38	51	35	57	75	48	19	35	24
SPAC2G11.02	662	577	494	112	161	102	195	251	186	46	70	69
SPAC2G11.03c	398	378	264	301	285	118	156	192	132	139	166	97
SPAC2G11.04	45	48	32	30	35	8	20	29	16	16	20	11
SPAC2G11.05c	69	68	64	45	44	25	26	32	19	16	18	12
SPAC2G11.06	588	557	432	442	401	196	287	345	235	235	327	190
SPAC2G11.07c	4138	3552	2848	2619	2247	1255	1842	2308	1710	1428	1722	879
SPAC2G11.08c	100	87	71	69	65	43	70	62	66	35	40	39
SPAC2G11.09	531	412	336	398	471	207	204	222	161	219	234	159
SPAC2G11.10c	347	331	217	244	200	117	162	186	152	136	159	95
SPAC2G11.11c	459	460	385	13	26	27	197	266	189	11	14	17
SPAC2G11.12	96	67	53	28	24	13	35	41	44	15	18	15
SPAC2G11.13	145	134	51	348	317	66	53	63	31	129	169	53
SPAC2G11.14	603	523	383	410	382	166	207	279	185	169	216	138
SPAC2G11.15c	65	79	39	48	60	23	37	54	35	22	45	21
SPAC2H10.01	183	145	34	449	411	59	79	95	25	188	310	28
SPAC2H10.02c	335	336	195	501	368	175	166	187	153	233	267	162
SPAC2H10.04	0	0	0	0	0	0	0	0	0	0	0	0
SPAC30.01c	1350	1116	913	553	553	310	514	568	402	269	337	248
SPAC30.02c	268	266	170	123	120	70	114	148	108	58	75	52
SPAC30.03c	222	233	193	233	278	184	117	129	106	87	152	126
SPAC30.04c	2241	1765	1462	1875	1411	745	683	880	498	686	595	446
SPAC30C2.02	1976	2229	1778	265	345	380	982	1311	1027	166	263	257
SPAC30C2.03	31	34	18	23	37	9	12	22	9	15	23	15
SPAC30C2.04	6901	5768	5399	1599	2617	1659	3195	3593	2903	958	1972	1291
SPAC30C2.05	231	239	152	158	162	64	127	109	83	88	116	56
SPAC30C2.06c	225	243	150	144	129	73	106	128	113	84	89	55
SPAC30C2.07	164	165	20	45	76	7	67	98	26	24	41	8
SPAC30C2.08	2278	1983	1619	1937	1862	938	1103	1154	836	990	1145	739
SPAC30D11.01c	149	125	46	211	184	64	52	64	27	83	113	43
SPAC30D11.02c	0	0	0	0	0	0	0	0	0	0	0	0
SPAC30D11.03	1388	1370	1045	171	156	159	570	798	541	106	122	154
SPAC30D11.04c	1072	1014	785	493	455	275	456	601	436	243	350	232
SPAC30D11.05	166	119	129	34	36	20	66	54	51	22	45	17
SPAC30D11.06c	309	243	160	195	151	105	153	143	105	87	101	82
SPAC30D11.07	106	83	81	155	129	92	57	52	55	65	88	65
SPAC30D11.08c	282	245	182	224	194	92	142	158	100	104	169	91
SPAC30D11.09	285	300	219	254	314	112	147	141	122	130	204	72
SPAC30D11.10	189	164	96	124	81	55	69	78	63	49	50	32
SPAC30D11.11	1262	1017	991	500	441	324	501	634	503	247	327	279
SPAC30D11.12	7362	7427	5433	720	1479	979	3467	4802	3808	343	1232	877
SPAC30D11.13	296	322	219	171	195	105	178	189	179	95	159	102
SPAC30D11.14c	766	698	595	615	433	332	329	391	383	315	350	269
SPAC31A2.02	513	520	369	152	160	179	286	369	342	110	185	111
SPAC31A2.03	237	219	180	158	168	73	129	143	121	69	127	83
SPAC31A2.04c	1064	1005	775	1056	1047	517	502	514	394	532	674	373
SPAC31A2.05c	198	164	123	88	85	65	86	98	58	34	46	43
SPAC31A2.06	145	168	93	87	95	43	87	106	56	31	47	34
SPAC31A2.07c	985	965	798	256	260	299	464	624	430	142	182	263
SPAC31A2.08	151	163	140	102	114	66	93	92	81	63	62	45
SPAC31A2.09c	302	306	222	233	242	115	119	151	114	112	141	101
SPAC31A2.10	208	177	131	106	158	60	101	120	81	47	89	53
SPAC31A2.11c	154	162	124	121	99	75	75	75	77	63	88	47
SPAC31A2.12	487	411	316	947	745	225	252	303	180	475	524	184
SPAC31A2.13c	232	196	130	209	179	92	136	163	119	123	175	80
SPAC31A2.14	377	300	227	175	157	106	163	165	133	99	89	74
SPAC31A2.15c	128	101	86	57	72	34	47	70	47	29	34	28
SPAC31A2.16	240	201	156	122	105	70	79	112	76	58	53	52
SPAC31F12.01	214	172	127	97	173	50	101	99	81	54	103	52
SPAC31G5.01	344	355	234	477	480	224	164	222	184	254	476	207
SPAC31G5.02	918	843	613	237	337	231	485	575	342	154	212	187
SPAC31G5.03	18683	18635	12899	2380	4023	2646	9772	14798	10307	1533	3860	2167
SPAC31G5.04	5197	4498	4175	725	1316	991	2453	3187	2525	391	938	841
SPAC31G5.05c	2930	2594	2068	1323	1650	774	1630	1813	1130	771	1285	592
SPAC31G5.06	5	6	4	17	16	3	5	6	5	10	14	1
SPAC31G5.07	0	0	0	0	0	0	0	0	0	0	0	0
SPAC31G5.08	226	195	147	54	81	56	102	123	99	25	44	24
SPAC31G5.09c	60	43	33	52	34	19	21	22	26	14	19	20
SPAC31G5.10	45	51	38	34	41	15	15	26	14	17	22	11
SPAC31G5.11	1681	1448	811	602	673	326	970	1077	518	468	571	226
SPAC31G5.12c	117	119	79	174	155	51	68	82	55	115	139	50
SPAC31G5.13	1360	1218	859	1377	1130	554	601	759	499	716	875	460
SPAC31G5.14	872	774	866	421	396	351	385	454	518	221	286	264
SPAC31G5.15	262	228	138	184	180	64	102	124	64	91	116	47
SPAC31G5.16c	1427	1323	990	972	953	545	731	967	590	618	830	433
SPAC31G5.17c	9955	9091	6273	1599	2401	1527	4682	7777	5641	1107	2663	1296
SPAC31G5.18c	241	258	153	273	290	117	123	122	84	142	185	73
SPAC31G5.19	375	311	222	245	199	123	140	208	127	144	148	81
SPAC31G5.21	193	219	132	354	271	106	165	139	92	200	252	78
SPAC323.01c	226	226	182	49	80	66	114	130	91	37	43	38
SPAC323.02c	1519	1468	1024	1239	1148	597	779	1001	622	682	903	479
SPAC323.03c	90	58	65	39	48	32	42	44	40	32	35	41
SPAC323.04	505	399	437	339	293	251	217	244	257	182	166	177
SPAC323.05c	101	116	64	56	53	29	50	47	40	33	39	25
SPAC323.06c	196	200	147	218	161	105	88	106	88	94	134	94
SPAC323.07c	586	456	403	311	193	283	229	263	218	177	113	193
SPAC323.08	80	67	50	47	27	32	67	37	43	24	34	20
SPAC328.01c	831	690	548	685	545	326	332	368	220	293	287	221
SPAC328.02	463	373	264	396	370	170	256	217	132	221	210	140
SPAC328.03	2632	2578	857	11031	8017	1738	1097	1547	493	5013	5753	1259
SPAC328.04	160	162	95	362	351	72	94	123	61	183	273	51
SPAC328.05	118	116	107	29	28	27	72	91	64	20	25	20
SPAC328.06	1061	980	712	625	490	270	466	578	375	325	310	172
SPAC328.07c	354	344	261	946	660	393	231	267	174	581	511	277
SPAC328.08c	11	8	10	10	12	4	6	11	8	2	3	5
SPAC328.09	337	302	363	78	78	64	145	172	166	39	47	54
SPAC328.10c	16610	16175	10252	2187	3850	2655	7821	10513	7390	1346	3161	2395
SPAC32A11.01	9	7	6	10	0	2	2	7	3	4	4	6
SPAC32A11.02c	39	38	11	3500	2685	6	15	21	9	1318	1635	7
SPAC32A11.03c	116	99	65	48	64	23	48	69	38	17	46	18
SPAC32A11.04c	5852	5712	4477	3157	3100	2184	2887	3366	2732	1857	2464	1792
SPAC343.01c	551	644	415	244	314	163	248	404	247	136	190	125
SPAC343.02	302	326	169	192	175	115	200	185	132	131	143	94
SPAC343.03	50	57	31	58	55	17	26	45	30	31	40	23
SPAC343.04c	370	349	230	494	357	134	190	196	118	262	279	141
SPAC343.05	4915	3744	3417	2853	2604	1690	1956	2295	1676	1388	1617	1165
SPAC343.06c	164	146	87	483	268	116	90	94	56	234	213	138
SPAC343.07	6	3	4	2	3	0	4	5	0	1	2	1
SPAC343.08c	249	227	170	151	196	97	119	138	83	71	105	75
SPAC343.09	1616	1588	1520	2510	2054	1408	823	959	1084	1447	1710	1303
SPAC343.10	1135	989	761	869	737	423	482	567	408	466	480	332
SPAC343.11c	297	207	184	230	136	70	147	100	83	106	88	62
SPAC343.12	4326	2475	96	27071	13740	69	1434	2013	81	12717	14262	37
SPAC343.13	86	70	66	36	26	35	28	42	30	16	16	20
SPAC343.14c	1163	1162	878	485	513	395	594	643	492	257	320	319
SPAC343.15	99	127	75	31	59	31	64	69	40	18	27	32
SPAC343.16	4351	3633	3436	640	719	721	1793	2286	1872	309	465	593
SPAC343.17c	192	196	115	161	153	60	116	95	57	67	94	44
SPAC343.18	28	30	13	19	25	14	7	19	8	7	13	7
SPAC343.19	170	107	69	132	81	56	57	61	46	66	49	37
SPAC343.20	15	14	9	4	2	4	3	4	6	0	1	1
SPAC343.21	0	1	3	6	3	1	1	0	2	0	1	0
SPAC3A11.02	235	227	198	280	212	99	110	134	116	130	162	96
SPAC3A11.03	45	37	33	24	20	18	28	20	31	17	18	16
SPAC3A11.04	150	125	70	109	135	42	70	80	44	51	79	45
SPAC3A11.05c	22	28	11	49	48	7	24	30	15	27	38	5
SPAC3A11.06	142	82	29	326	194	15	56	51	17	123	143	16
SPAC3A11.07	6670	4793	3224	4267	2713	1455	2632	2905	1715	1955	1973	1190
SPAC3A11.08	203	193	140	128	114	90	89	105	70	52	75	56
SPAC3A11.09	423	357	374	622	614	363	181	239	175	306	355	249
SPAC3A11.10c	1064	718	503	1225	778	371	497	527	306	660	630	313
SPAC3A11.11c	617	439	306	375	328	135	313	297	151	207	235	94
SPAC3A11.12c	2347	2106	1730	2500	2325	1203	1110	1425	1035	1275	1890	932
SPAC3A11.13	389	457	341	278	243	130	155	191	214	139	198	101
SPAC3A11.14c	104	114	69	63	65	23	45	43	28	20	38	25
SPAC3A12.02	172	174	134	141	124	74	70	101	88	76	112	38
SPAC3A12.03c	0	2	0	0	0	2	0	0	0	0	0	0
SPAC3A12.04c	248	242	189	160	204	110	137	155	91	80	127	86
SPAC3A12.05c	630	476	401	345	288	203	242	255	177	169	175	149
SPAC3A12.06c	83	71	34	341	254	16	41	46	15	164	171	14
SPAC3A12.07	447	466	304	181	247	132	228	254	196	117	168	86
SPAC3A12.08	102	103	49	154	128	44	65	70	43	66	99	43
SPAC3A12.09c	122	100	75	102	101	69	60	72	39	42	68	46
SPAC3A12.10	18330	18288	13803	2325	4057	3356	9185	12730	10604	1359	3775	2760
SPAC3A12.11c	632	523	485	356	298	178	345	328	318	195	259	138
SPAC3A12.12	218	208	174	179	194	74	98	93	62	86	113	67
SPAC3A12.13c	2009	2029	1478	1166	1202	725	883	1055	906	611	975	466
SPAC3A12.14	1588	1556	1006	1267	1366	451	707	897	596	574	877	287
SPAC3A12.15	367	323	234	269	298	136	178	187	114	155	153	102
SPAC3A12.16c	1545	1438	1066	580	493	439	655	848	622	321	443	323
SPAC3A12.17c	412	347	268	384	308	201	180	247	155	200	257	166
SPAC3A12.18	3791	3983	2729	5646	5161	3265	1515	2368	1241	2558	3505	2223
SPAC3A12.19	213	169	114	113	131	47	89	121	83	56	144	37
SPAC3C7.01c	314	273	207	252	183	115	159	163	105	113	118	104
SPAC3C7.02c	1	1	1	12	5	1	0	3	1	4	6	0
SPAC3C7.03c	37	37	34	33	25	20	19	18	23	11	22	9
SPAC3C7.04	314	317	243	97	120	71	141	166	125	76	68	42
SPAC3C7.05c	267	208	88	713	633	40	116	137	39	335	400	28
SPAC3C7.06c	74	67	66	43	51	23	42	47	28	22	30	19
SPAC3C7.07c	125	96	105	53	68	42	73	79	66	37	60	41
SPAC3C7.08c	4525	3954	3318	302	342	630	1851	2207	1349	148	219	400
SPAC3C7.09	75	81	37	58	60	32	32	28	32	37	37	25
SPAC3C7.10	239	225	171	199	182	102	111	126	92	95	92	78
SPAC3C7.11c	9858	8508	7448	5885	6393	4117	4651	5814	4937	3722	5443	3998
SPAC3C7.12	292	323	221	213	241	98	163	161	132	136	195	104
SPAC3C7.13c	51	57	20	297	351	8	21	47	15	132	231	4
SPAC3C7.14c	3346	7496	6799	2606	5356	3915	1402	4307	2985	1256	3757	1976
SPAC3F10.02c	97	90	66	39	44	19	33	55	43	22	18	27
SPAC3F10.03	7543	6598	5696	2558	2635	2263	3436	3915	3252	1444	1708	1584
SPAC3F10.04	1244	1246	1182	795	832	588	527	685	518	388	457	411
SPAC3F10.05c	44	73	26	10	14	8	24	30	15	6	10	10
SPAC3F10.06c	242	239	185	102	93	74	106	127	86	45	87	44
SPAC3F10.07c	62	53	39	27	15	18	24	30	15	8	24	16
SPAC3F10.08c	327	318	275	103	106	100	144	215	179	65	90	76
SPAC3F10.09	657	630	497	228	318	193	327	342	337	128	209	140
SPAC3F10.10c	18	9	7	14	12	5	5	4	4	6	4	6
SPAC3F10.11c	1894	1648	1540	908	902	701	613	748	499	388	400	366
SPAC3F10.12c	35	37	35	8	23	12	18	22	9	7	18	1
SPAC3F10.13	619	500	327	670	527	236	247	333	181	326	417	192
SPAC3F10.15c	209	205	145	56	47	72	46	68	57	22	25	48
SPAC3F10.16c	1172	1106	987	240	242	284	545	637	614	110	164	211
SPAC3F10.17	936	848	690	180	159	144	404	524	454	114	129	135
SPAC3F10.18c	7727	9046	6099	3064	4004	2705	2668	3090	3706	1065	2501	1339
SPAC3F10.19	709	792	709	1432	1342	631	424	472	507	662	956	644
SPAC3G6.01	1213	1065	935	609	566	461	469	617	432	247	347	300
SPAC3G6.02	1231	1262	988	604	874	332	616	702	541	261	703	245
SPAC3G6.03c	644	709	584	557	526	234	306	439	357	258	416	195
SPAC3G6.04	780	835	672	119	122	192	353	481	369	51	102	121
SPAC3G6.05	635	552	691	685	540	332	262	390	382	335	444	254
SPAC3G6.06c	503	389	356	317	296	160	236	280	230	164	232	105
SPAC3G6.07	0	2	0	179	138	1	1	1	0	64	90	0
SPAC3G6.08	182	228	190	200	209	133	100	147	116	102	167	123
SPAC3G6.09c	258	233	182	377	285	158	106	110	96	149	174	107
SPAC3G6.10c	84	119	70	92	88	38	38	53	47	43	80	53
SPAC3G6.11	67	94	58	40	33	16	27	48	27	8	20	12
SPAC3G6.13c	11446	13216	9273	4520	6744	3814	3644	3679	3954	1648	3861	1789
SPAC3G9.01	36	44	19	16	29	15	17	22	18	13	20	15
SPAC3G9.02	104	98	68	42	26	23	45	74	56	14	25	15
SPAC3G9.03	10214	9571	6759	753	1428	1237	5596	7279	4139	438	1035	1062
SPAC3G9.04	210	215	173	109	120	76	115	143	95	75	119	69
SPAC3G9.05	508	391	352	359	326	203	215	249	188	186	225	147
SPAC3G9.06	4029	3310	2914	1362	1953	1225	1895	2133	1669	798	1277	974
SPAC3G9.07c	142	176	97	83	109	52	84	93	50	58	67	35
SPAC3G9.08	161	134	115	63	60	55	86	99	81	50	44	39
SPAC3G9.09c	6970	5939	5487	2188	2549	2275	3468	3627	3162	1262	1833	1708
SPAC3G9.10c	551	534	448	100	126	114	284	327	250	62	126	82
SPAC3G9.11c	19	21	27	29	13	8	14	8	12	23	9	9
SPAC3G9.12	335	321	220	151	110	84	126	176	106	59	75	59
SPAC3G9.13c	126	126	64	67	60	30	52	81	48	32	35	14
SPAC3G9.14	312	213	158	88	49	38	148	149	101	41	39	29
SPAC3G9.15c	694	678	498	304	288	182	343	391	348	154	197	168
SPAC3G9.16c	140	137	117	94	121	50	76	94	82	60	91	45
SPAC3G9.17	24	28	26	9	11	6	17	12	13	8	5	6
SPAC3H1.01c	196	208	166	79	121	55	89	118	73	55	62	35
SPAC3H1.02c	676	638	529	414	360	255	238	324	291	220	216	178
SPAC3H1.03	108	111	85	57	72	46	54	65	44	38	47	29
SPAC3H1.04c	151	133	87	225	163	70	60	71	43	84	103	65
SPAC3H1.05	2422	2083	1647	1170	1275	670	1044	1211	705	594	753	446
SPAC3H1.06c	108	124	700	40	60	365	45	57	328	29	31	291
SPAC3H1.07	17250	17569	19750	4101	6158	4412	8946	11973	14270	2667	4737	3826
SPAC3H1.08c	61	87	40	60	68	16	31	39	12	28	41	23
SPAC3H1.09c	1140	1064	857	929	899	610	415	577	428	426	602	435
SPAC3H1.10	136	142	95	54	65	30	66	66	53	29	40	25
SPAC3H1.11	577	392	178	255	341	72	183	247	100	121	212	59
SPAC3H1.12c	170	126	117	109	103	65	97	84	55	51	67	51
SPAC3H1.13	193	159	138	73	94	58	66	86	66	46	41	44
SPAC3H1.14	61	43	38	65	37	27	30	27	29	45	36	37
SPAC3H5.04	61	71	43	46	50	26	42	43	36	36	30	22
SPAC3H5.05c	7538	6717	5060	532	870	737	5063	5321	3337	345	749	635
SPAC3H5.06c	843	665	607	351	339	276	268	320	279	143	146	156
SPAC3H5.07	12139	11216	7958	746	3243	964	6509	7525	4809	549	2331	1057
SPAC3H5.08c	311	240	190	311	256	168	112	190	123	144	182	116
SPAC3H5.09c	328	259	203	240	249	97	99	140	72	120	105	54
SPAC3H5.10	14154	13811	9918	1142	2130	1941	8892	10419	7320	821	2037	1822
SPAC3H5.11	252	197	164	342	196	106	109	125	107	181	196	69
SPAC3H5.12c	23559	20680	15870	2648	5225	3261	12960	15673	10273	1655	4497	2857
SPAC3H5.13	132	161	106	54	62	41	89	99	80	27	46	28
SPAC3H8.02	1306	1194	931	553	643	343	641	660	532	280	436	234
SPAC3H8.03	171	152	123	79	96	51	79	68	72	41	82	49
SPAC3H8.04	24	22	11	47	48	11	11	6	5	20	22	11
SPAC3H8.05c	167	194	107	59	96	38	77	78	64	25	48	28
SPAC3H8.06	916	718	518	296	255	245	356	432	216	143	228	210
SPAC3H8.07c	512	524	422	285	300	188	249	296	296	136	222	142
SPAC3H8.08c	131	127	116	211	165	93	70	79	49	99	107	86
SPAC3H8.09c	34	35	18	25	38	13	8	31	18	12	30	10
SPAC3H8.10	2498	2357	1772	2360	2009	844	1218	1454	1079	1351	1874	720
SPAC458.02c	6332	5684	4706	1149	2542	938	2598	3161	2444	595	1585	833
SPAC458.03	215	145	133	345	285	114	72	71	60	132	144	92
SPAC458.04c	10	6	5	12	18	2	6	7	3	10	5	2
SPAC458.05	106	95	55	211	199	52	52	57	31	112	115	52
SPAC458.06	64	72	41	95	122	34	39	51	25	51	83	29
SPAC458.07	319	292	236	309	358	85	136	148	135	145	234	63
SPAC4A8.02c	253	208	142	268	227	82	134	157	97	190	221	83
SPAC4A8.03c	323	267	214	292	193	151	187	216	114	175	137	102
SPAC4A8.04	1790	1196	613	5613	2576	829	654	775	323	2418	2091	562
SPAC4A8.05c	466	393	249	149	186	70	142	186	94	77	112	49
SPAC4A8.06c	278	207	172	59	84	43	128	150	95	17	47	28
SPAC4A8.07c	527	465	332	114	146	104	260	230	160	53	77	74
SPAC4A8.08c	180	188	142	73	95	53	83	91	58	46	54	35
SPAC4A8.09c	281	315	216	322	243	138	132	118	146	145	176	93
SPAC4A8.10	250	211	175	101	85	53	122	120	102	38	52	34
SPAC4A8.11c	20852	15532	16205	8524	7316	6118	5968	7479	5692	3704	4067	3714
SPAC4A8.12c	311	280	194	295	261	131	144	166	106	152	197	103
SPAC4A8.13c	1833	1682	1497	1408	1328	785	994	1090	770	817	1040	595
SPAC4A8.14	1552	1440	1514	1033	955	774	771	918	890	565	711	538
SPAC4A8.15c	4975	4007	3440	1628	2386	1192	2557	2496	2018	905	1910	827
SPAC4A8.16c	13037	11627	9222	2390	3071	2857	5714	6884	5017	1383	2121	2116
SPAC4C5.01	651	684	587	233	269	232	324	373	319	157	251	143
SPAC4C5.02c	487	470	384	334	323	204	291	294	188	213	254	162
SPAC4C5.03	288	270	193	275	227	125	169	165	110	119	158	92
SPAC4C5.04	174	164	157	89	110	78	110	91	77	55	81	47
SPAC4D7.01c	888	823	681	533	560	328	286	349	268	290	301	206
SPAC4D7.02c	281	182	26	660	577	15	135	158	19	312	425	15
SPAC4D7.03	107	107	87	52	45	32	43	63	54	27	24	33
SPAC4D7.04c	489	492	354	276	301	154	224	267	230	124	216	113
SPAC4D7.05	5931	5282	4176	1184	1445	1147	2743	3320	2587	711	1230	867
SPAC4D7.06c	486	501	408	308	262	158	220	299	234	136	168	106
SPAC4D7.07c	47	45	28	17	33	13	20	18	20	14	22	8
SPAC4D7.08c	2826	2654	2086	836	1009	689	1430	1636	1254	464	763	503
SPAC4D7.09	1662	1510	1293	568	726	475	747	898	663	333	434	380
SPAC4D7.10c	160	134	105	72	102	53	79	69	51	53	76	65
SPAC4D7.11	169	153	71	186	130	57	86	91	55	89	124	44
SPAC4D7.12c	512	499	321	259	226	107	248	302	184	112	184	89
SPAC4D7.13	667	566	405	274	401	129	317	287	231	162	263	132
SPAC4D7.14	88	101	67	43	41	15	42	49	35	24	42	9
SPAC4D7.15	21	22	27	11	12	15	16	19	8	4	10	5
SPAC4F10.02	401	422	320	392	351	172	165	224	195	173	240	132
SPAC4F10.03c	379	400	270	228	244	171	179	199	173	118	201	101
SPAC4F10.04	244	200	140	127	149	77	125	83	87	79	104	47
SPAC4F10.05c	66	74	49	31	26	20	54	41	35	13	15	12
SPAC4F10.06	506	502	404	104	139	117	238	295	184	57	80	91
SPAC4F10.07c	70	59	29	116	109	29	31	25	20	49	80	34
SPAC4F10.08	4	4	4	0	3	1	3	1	0	1	1	0
SPAC4F10.09c	1302	1229	1125	219	305	298	526	617	457	87	134	194
SPAC4F10.10c	1363	1190	996	707	679	398	649	810	576	406	498	346
SPAC4F10.11	597	555	452	419	369	251	276	339	244	211	298	160
SPAC4F10.12	33	26	17	8	18	9	16	12	11	3	9	9
SPAC4F10.13c	1940	1763	1707	1011	1434	545	624	860	766	525	899	484
SPAC4F10.14c	12716	12516	8497	3111	5341	2727	7568	9735	6748	2082	5507	2252
SPAC4F10.15c	594	536	365	454	258	205	228	293	261	225	254	175
SPAC4F10.16c	7	5	3	8	10	1	2	4	1	4	7	4
SPAC4F10.17	7	1	0	7	6	0	4	0	0	2	0	0
SPAC4F10.18	518	580	401	276	385	155	291	320	242	165	254	111
SPAC4F10.19c	53	52	21	58	40	23	25	25	21	22	47	15
SPAC4F10.20	1947	2042	435	4353	4902	665	1137	1453	295	2124	4071	526
SPAC4F10.22	17	22	5	23	25	5	4	8	2	16	21	1
SPAC4F8.01	506	414	392	311	275	168	309	279	228	181	263	133
SPAC4F8.02c	301	307	193	216	264	95	163	207	125	121	191	102
SPAC4F8.03	829	774	717	542	533	355	386	486	462	289	389	324
SPAC4F8.04	491	539	438	70	71	90	230	302	257	54	55	78
SPAC4F8.05c	210	277	180	135	135	72	116	135	96	80	105	77
SPAC4F8.06	263	283	205	228	180	139	115	138	123	108	158	96
SPAC4F8.07c	15638	13961	12825	10573	8884	7467	7685	9478	7444	6274	7027	5133
SPAC4F8.08	0	0	0	1	0	0	0	0	0	0	0	0
SPAC4F8.10c	402	342	240	422	340	165	190	236	187	246	329	177
SPAC4F8.11	124	120	97	87	67	42	54	58	52	44	51	36
SPAC4F8.12c	1857	1560	1315	959	705	521	575	656	468	403	337	350
SPAC4F8.13c	433	390	267	217	217	126	192	206	132	109	134	89
SPAC4F8.14c	10152	8338	7416	3729	5199	2544	4152	5167	3804	1817	3547	1950
SPAC4F8.15	459	413	280	185	264	71	216	220	150	91	173	74
SPAC4G8.02c	1849	1579	1115	673	1004	443	932	987	711	367	907	366
SPAC4G8.03c	52	56	23	55	57	11	26	36	8	20	42	7
SPAC4G8.04	156	170	88	81	114	29	70	102	64	38	73	22
SPAC4G8.05	498	389	324	338	297	166	170	191	180	147	175	127
SPAC4G8.06c	184	172	102	45	53	37	84	103	54	22	31	16
SPAC4G8.07c	589	578	530	107	166	106	254	324	269	60	76	76
SPAC4G8.08	131	149	80	115	73	65	68	61	53	41	48	49
SPAC4G8.09	345	312	251	158	197	91	136	160	97	80	103	56
SPAC4G8.10	148	136	72	381	276	73	66	76	48	218	209	67
SPAC4G8.11c	72	62	38	62	69	36	18	35	26	36	40	26
SPAC4G8.12c	115	95	67	68	65	52	33	40	30	40	49	36
SPAC4G8.13c	269	238	158	138	182	87	133	173	96	82	161	65
SPAC4G9.02	224	195	155	218	152	105	109	119	93	117	138	86
SPAC4G9.03	9213	7710	6885	3775	5099	2933	4681	5216	4248	2180	3688	2276
SPAC4G9.04c	372	329	257	364	260	160	146	192	143	192	203	132
SPAC4G9.05	0	0	3	1	2	0	0	0	0	0	1	0
SPAC4G9.06c	486	422	360	343	377	174	188	231	195	109	239	85
SPAC4G9.07	11	3	3	2	1	3	5	2	1	1	2	3
SPAC4G9.08c	1138	1069	910	284	254	270	444	515	458	149	169	200
SPAC4G9.09c	4547	3836	3428	1455	1806	1128	1860	2181	1732	698	1133	764
SPAC4G9.10	600	585	583	215	307	239	255	335	302	104	154	144
SPAC4G9.11c	681	674	435	1035	868	235	314	397	243	504	764	193
SPAC4G9.12	761	790	735	808	709	426	466	565	518	497	590	312
SPAC4G9.13c	285	288	191	358	328	148	179	158	130	206	243	111
SPAC4G9.14	395	349	284	242	256	146	182	207	160	121	222	101
SPAC4G9.15	1831	1615	1244	940	893	524	836	1024	685	544	666	436
SPAC4G9.16c	15927	15237	10678	2062	5268	2636	7698	9029	6698	1304	4054	2385
SPAC4G9.17c	464	425	343	325	297	182	260	283	186	175	165	118
SPAC4G9.19	22	25	12	74	68	9	13	13	6	41	41	5
SPAC4G9.20c	733	596	570	113	206	134	286	385	282	60	134	112
SPAC4G9.22	145	176	74	275	342	19	81	125	61	129	259	20
SPAC4H3.01	1367	1357	953	846	880	556	671	796	581	509	637	530
SPAC4H3.02c	79	68	44	51	56	25	38	38	16	26	41	16
SPAC4H3.03c	42	35	18	976	623	5	15	21	7	422	419	4
SPAC4H3.04c	24	15	14	57	61	9	12	24	7	39	42	9
SPAC4H3.05	115	89	57	44	75	33	43	57	44	16	35	20
SPAC4H3.06	255	263	205	121	188	107	143	146	104	75	107	85
SPAC4H3.07c	1508	1369	1020	586	844	355	809	853	669	343	672	340
SPAC4H3.08	97	93	3	420	422	0	30	80	2	190	393	0
SPAC4H3.09	790	683	621	433	536	247	361	419	341	195	365	182
SPAC4H3.10c	57221	48584	43786	11776	21883	9768	26226	34004	28038	7070	17265	8207
SPAC4H3.11c	387	368	247	179	166	132	168	183	142	92	121	108
SPAC4H3.12c	7	12	2	2	0	1	3	2	0	0	1	0
SPAC4H3.13	233	236	158	107	167	80	137	159	99	85	103	65
SPAC4H3.14c	134	181	116	117	125	50	72	77	54	47	74	44
SPAC4H3.16	83	56	47	30	48	21	44	22	21	15	14	18
SPAC4H3.17	0	1	0	1	3	1	0	0	0	0	0	1
SPAC513.01c	46526	38540	32243	6094	11379	6887	19721	24124	16028	3416	7310	5075
SPAC513.02	14	22	9	534	589	9	10	18	3	266	484	8
SPAC513.03	105	88	42	35	53	13	40	39	31	16	30	12
SPAC513.04	0	0	0	1	0	0	0	0	0	0	0	0
SPAC513.05	397	344	191	325	275	84	125	191	71	123	147	40
SPAC513.06c	137	131	106	177	187	53	63	83	57	87	116	48
SPAC513.07	803	655	561	3425	3478	1316	270	277	292	1630	2250	786
SPAC521.02	135	148	60	92	77	35	70	77	46	36	56	38
SPAC521.03	2561	1792	2568	6610	4515	5730	898	921	1807	2803	3289	4229
SPAC521.04c	364	300	151	780	556	114	129	161	53	346	363	95
SPAC521.05	16914	15713	11967	2782	4260	3341	7905	10867	8221	1711	3946	2934
SPAC56E4.02c	139	118	97	104	88	56	63	87	63	70	69	73
SPAC56E4.03	4189	3662	4443	2484	2120	1932	1658	2052	2016	1156	1426	1232
SPAC56E4.04c	16921	13203	12355	6532	4379	4002	4653	6256	4139	2462	2363	2376
SPAC56E4.05	580	582	407	294	271	163	223	346	206	146	244	158
SPAC56E4.06c	576	469	370	532	446	156	273	303	198	255	277	133
SPAC56E4.07	787	693	655	416	429	249	377	493	360	250	348	243
SPAC56F8.02	395	311	252	226	193	130	157	165	125	117	124	116
SPAC56F8.03	3826	4021	2946	1597	2383	900	1954	2613	1731	1066	1706	891
SPAC56F8.04c	542	474	465	248	308	176	263	288	242	157	194	144
SPAC56F8.05c	3085	2583	2894	1114	1334	1217	1593	1639	1888	632	1073	1055
SPAC56F8.06c	203	188	108	144	162	83	112	96	56	100	99	45
SPAC56F8.07	297	304	230	155	206	90	137	167	124	91	151	66
SPAC56F8.08	508	444	381	390	416	192	190	255	204	195	230	133
SPAC56F8.09	263	292	212	50	37	52	121	157	126	24	24	41
SPAC56F8.10	1364	1351	1098	391	614	421	657	844	609	251	375	308
SPAC56F8.11	449	410	348	252	332	154	228	261	203	135	187	98
SPAC56F8.12	1	0	0	0	0	0	1	0	0	0	0	0
SPAC56F8.13	1	1	0	0	1	0	0	2	0	0	0	0
SPAC56F8.14c	1	1	3	0	0	0	0	1	2	0	0	1
SPAC56F8.15	30	27	25	19	10	6	5	6	10	5	9	5
SPAC56F8.16	779	749	688	385	376	206	264	357	451	187	323	169
SPAC57A10.02	546	449	285	213	190	121	245	265	176	117	131	137
SPAC57A10.03	288	343	300	139	197	130	123	199	184	79	179	94
SPAC57A10.04	1	4	1	1	0	1	0	2	0	0	2	0
SPAC57A10.05c	288	240	257	1869	1578	960	125	162	128	873	944	767
SPAC57A10.06	13	16	24	19	27	26	8	3	7	10	13	9
SPAC57A10.07	360	329	266	290	245	157	178	238	171	162	200	142
SPAC57A10.08c	106	86	52	120	106	35	37	50	28	68	61	28
SPAC57A10.09c	936	1012	447	1988	1306	250	468	504	239	874	1036	198
SPAC57A10.10c	4982	5223	4129	1034	2042	1068	2249	2975	2396	509	1342	801
SPAC57A10.11c	814	770	549	432	479	187	396	431	264	245	373	166
SPAC57A10.12c	2838	2745	1889	371	510	445	1203	1626	1014	180	332	325
SPAC57A10.14	58	62	24	13	32	14	25	41	28	6	15	9
SPAC57A7.04c	20043	18120	14656	2290	4500	1984	9368	11693	9704	1234	3348	1667
SPAC57A7.05	62	31	32	106	116	18	23	35	13	35	71	15
SPAC57A7.06	1707	1531	1204	257	384	134	830	939	674	165	292	107
SPAC57A7.07c	230	213	178	186	156	120	106	141	113	112	118	95
SPAC57A7.08	683	596	413	538	456	257	288	354	252	229	409	148
SPAC57A7.09	150	111	81	366	311	79	75	77	35	190	202	59
SPAC57A7.10c	4161	3268	2835	2698	2363	1478	1523	1757	1393	1212	1396	1009
SPAC57A7.11	451	392	320	177	309	129	192	219	187	100	175	89
SPAC57A7.12	11522	10284	8698	1384	2873	1902	4960	6341	4505	777	2027	1526
SPAC57A7.13	35	69	32	38	57	36	25	32	24	23	31	30
SPAC57A7.15c	72	64	64	53	33	31	44	40	25	18	17	35
SPAC589.02c	100	71	49	118	79	27	38	37	20	39	58	19
SPAC589.03c	162	176	166	157	152	89	69	94	66	77	118	66
SPAC589.04	341	269	232	270	256	127	162	186	124	140	207	105
SPAC589.05c	189	201	153	70	92	51	86	115	112	50	76	37
SPAC589.06c	3846	3400	2488	2287	2252	1308	1559	2147	1845	1112	1999	1245
SPAC589.07c	74	81	48	213	134	70	33	39	25	116	114	54
SPAC589.08c	39	40	21	48	57	14	22	23	13	30	63	12
SPAC589.09	530	543	441	357	289	248	212	305	216	149	227	165
SPAC589.10c	12183	11834	8141	3582	4133	4061	5802	8252	6189	2267	3675	3008
SPAC589.11	9	11	5	8	3	0	4	4	1	4	1	0
SPAC589.12	2348	1799	1584	803	862	607	880	883	535	378	394	369
SPAC5D6.01	4490	4377	2538	925	1723	733	2615	2768	1522	610	1264	578
SPAC5D6.02c	72	76	43	44	43	17	25	38	28	16	28	16
SPAC5D6.04	661	585	395	922	646	241	272	353	236	404	453	214
SPAC5D6.05	153	157	123	86	107	37	83	83	60	53	65	50
SPAC5D6.06c	192	153	90	158	146	72	88	101	45	103	108	50
SPAC5D6.07c	82	82	30	244	193	48	49	48	38	111	160	37
SPAC5D6.08c	48	56	29	35	24	24	23	31	27	12	24	9
SPAC5D6.09c	284	281	115	225	209	57	99	130	41	108	154	38
SPAC5D6.10c	0	0	0	0	0	0	0	0	0	0	0	0
SPAC5D6.12	215	236	110	171	179	82	95	127	74	81	102	64
SPAC5D6.13	802	762	597	683	539	339	419	497	361	383	383	295
SPAC5H10.01	27	30	29	8	9	11	15	27	14	11	22	8
SPAC5H10.02c	10	9	6	109	74	6	4	5	2	53	64	2
SPAC5H10.03	4563	3746	3956	1078	2148	1651	2450	2426	2002	620	1550	1169
SPAC5H10.04	1	1	0	0	0	0	2	0	0	0	0	0
SPAC5H10.05c	290	337	385	325	318	241	138	222	246	144	284	193
SPAC5H10.06c	426	415	521	1466	871	3132	200	188	267	717	600	2337
SPAC5H10.07	0	2	0	0	1	0	0	0	1	0	0	0
SPAC5H10.08c	633	563	484	332	332	207	240	340	266	161	281	206
SPAC5H10.09c	160	189	124	84	117	53	85	125	97	67	92	40
SPAC5H10.10	413	380	737	250	210	373	201	195	415	125	139	234
SPAC5H10.11	3	7	4	21	16	4	2	3	3	10	10	4
SPAC5H10.12c	356	359	307	247	230	200	170	205	175	111	135	156
SPAC5H10.13c	987	873	528	724	615	346	446	543	295	310	398	298
SPAC607.02c	401	431	323	125	147	139	170	182	211	52	95	93
SPAC607.03c	3158	2871	2298	605	831	597	1506	2056	1537	364	755	498
SPAC607.04	89	127	65	24	52	16	46	73	56	13	39	23
SPAC607.05	1688	1532	1121	1365	1338	639	698	804	544	685	857	440
SPAC607.06c	556	406	291	261	244	135	220	237	140	142	168	99
SPAC607.07c	338	298	255	171	170	121	162	176	173	103	134	135
SPAC607.08c	195	171	24	352	356	21	59	112	16	196	260	16
SPAC607.09c	171	140	56	173	157	29	88	96	46	87	128	25
SPAC607.10	10	51	28	4	44	20	0	4	0	1	1	13
SPAC630.03	3832	3225	2316	2567	2413	1138	1659	1968	1317	1361	1711	973
SPAC630.04c	69	77	36	103	61	46	23	37	20	61	47	35
SPAC630.05	234	174	87	269	199	86	87	103	55	136	136	64
SPAC630.06c	128	200	137	91	91	51	62	94	83	37	76	46
SPAC630.07c	33	46	17	41	57	9	22	13	14	25	40	8
SPAC630.08c	5812	5360	3777	1385	1798	1038	2314	3484	2527	708	1349	907
SPAC630.09c	495	485	272	363	333	146	274	279	179	211	304	114
SPAC630.10	138	170	96	104	92	43	64	81	65	50	71	61
SPAC630.11	433	366	296	366	385	203	234	238	113	199	269	140
SPAC630.12	456	396	311	178	195	116	202	244	181	68	120	86
SPAC630.13c	346	339	259	225	229	130	169	179	115	99	110	106
SPAC630.14c	1576	1481	1089	983	1231	508	649	753	626	511	870	410
SPAC630.15	4	2	3	2	0	0	2	0	0	0	3	0
SPAC631.01c	1295	1268	1131	781	745	547	628	760	701	402	559	392
SPAC631.02	833	741	617	293	298	162	399	509	380	191	237	123
SPAC637.03	194	192	48	3114	2162	65	93	111	39	1543	1548	54
SPAC637.04	577	471	460	471	433	255	210	299	204	216	209	191
SPAC637.05c	4954	4243	3546	2745	2367	1594	1821	2461	1831	1291	1674	1185
SPAC637.06	1124	978	763	561	585	365	546	532	390	328	419	315
SPAC637.07	8463	7545	6229	1559	2242	1815	3740	4567	3430	961	1761	1483
SPAC637.08	650	744	565	415	425	370	352	417	393	250	344	277
SPAC637.09	568	559	480	89	67	117	280	319	246	51	55	83
SPAC637.10c	1296	1253	913	979	962	489	598	704	583	531	739	404
SPAC637.11	70	38	28	14	18	5	28	24	15	8	14	4
SPAC637.12c	313	297	195	153	157	126	142	167	137	92	99	88
SPAC637.13c	970	869	415	1452	1113	212	457	598	220	761	819	157
SPAC644.04	310	311	263	330	318	188	183	211	130	181	228	167
SPAC644.05c	1534	1360	1239	689	633	633	715	806	648	457	580	354
SPAC644.06c	120	112	64	102	149	24	57	84	34	58	122	14
SPAC644.07	169	155	108	95	98	48	78	102	61	42	72	40
SPAC644.08	463	403	264	358	361	141	260	314	217	181	326	101
SPAC644.09	448	422	342	309	316	195	217	263	214	187	207	167
SPAC644.10	98	101	51	45	44	37	57	47	44	20	38	17
SPAC644.11c	267	288	172	126	150	73	154	159	100	64	107	55
SPAC644.12	857	775	702	408	427	327	371	457	363	242	285	247
SPAC644.13c	506	444	366	444	433	183	309	289	173	279	355	163
SPAC644.14c	519	490	404	434	399	266	231	269	268	240	327	209
SPAC644.15	12011	11301	8591	1569	2721	2415	6349	8716	5804	1062	2562	1661
SPAC644.16	534	482	412	170	138	105	289	352	249	100	143	89
SPAC644.17c	614	577	408	326	281	178	286	341	327	160	273	153
SPAC644.18c	477	442	366	435	430	193	269	281	186	223	316	162
SPAC652.01	129	118	63	120	101	51	59	82	62	65	75	43
SPAC664.01c	547	560	365	384	344	244	282	274	244	215	281	180
SPAC664.02c	590	564	491	387	377	251	235	312	275	202	237	213
SPAC664.03	686	648	551	372	332	238	344	437	291	230	281	176
SPAC664.04c	15539	13148	10094	1727	2293	2013	7639	10279	8240	1107	2681	1845
SPAC664.05	33141	29417	22922	5100	8788	5253	16888	22229	16352	3202	8543	4323
SPAC664.06	1838	1730	1330	196	257	225	961	1104	799	121	194	257
SPAC664.07c	69	71	61	81	97	36	47	56	28	38	73	37
SPAC664.08c	861	910	689	142	135	157	387	538	405	91	91	142
SPAC664.09	652	607	586	239	331	253	313	381	323	131	207	199
SPAC664.10	256	242	163	196	248	82	106	147	87	108	178	101
SPAC664.11	19443	17873	14861	12951	11096	8494	10070	12843	9868	7649	9337	7368
SPAC664.12c	86	98	75	77	48	36	47	53	43	24	42	33
SPAC664.13	52	56	33	35	45	27	17	23	21	15	16	18
SPAC664.14	688	633	571	102	166	72	395	442	287	84	109	49
SPAC664.15	261	227	129	552	422	179	115	115	87	226	228	116
SPAC683.02c	442	439	423	35	30	56	255	322	266	18	20	48
SPAC683.03	0	0	0	1	0	0	0	0	0	0	0	0
SPAC688.02c	75	79	61	54	47	21	43	48	35	30	38	23
SPAC688.03c	60	87	36	109	143	26	52	66	25	64	108	21
SPAC688.04c	702	584	300	2887	2343	246	356	403	192	1528	1702	190
SPAC688.06c	17	14	10	8	8	12	10	12	10	5	5	3
SPAC688.07c	625	592	474	393	412	253	276	328	285	179	280	198
SPAC688.08	110	89	77	96	64	50	64	63	35	49	54	28
SPAC688.09	142	122	94	106	95	45	95	88	51	62	81	48
SPAC688.10	14	15	10	25	29	9	6	7	5	15	14	8
SPAC688.11	2277	1848	1589	1905	1499	891	971	1201	691	974	920	579
SPAC688.12c	531	586	428	214	318	176	251	321	273	124	193	140
SPAC688.13	70	69	38	174	163	43	23	44	20	107	101	32
SPAC688.14	330	275	251	56	110	71	168	170	131	45	69	48
SPAC688.16	358	344	325	162	283	136	186	178	131	83	157	108
SPAC694.02	8283	5855	5484	2679	2473	1700	2561	2876	2033	1147	1199	1110
SPAC694.03	124	118	75	81	79	33	73	59	42	47	64	35
SPAC694.04c	1937	1882	1569	745	1055	609	756	1031	722	334	633	381
SPAC694.05c	12467	12311	8602	1109	3183	1420	6148	7890	6086	632	2612	1133
SPAC694.06c	669	542	500	264	270	222	229	246	206	135	140	141
SPAC6B12.02c	33	29	21	17	30	14	16	11	15	3	19	5
SPAC6B12.03c	1	3	0	11	6	0	3	1	1	4	4	1
SPAC6B12.04c	577	488	534	739	581	408	266	312	277	356	396	271
SPAC6B12.05c	320	377	267	169	193	115	162	252	161	82	183	71
SPAC6B12.06c	33	31	18	4	8	10	16	16	4	3	10	14
SPAC6B12.07c	611	590	312	380	542	110	281	331	192	182	383	82
SPAC6B12.08	80	81	53	67	77	27	29	39	32	38	56	25
SPAC6B12.09	424	501	420	211	235	168	210	248	243	132	176	137
SPAC6B12.10c	391	361	316	265	289	204	197	233	175	150	165	143
SPAC6B12.11	60	49	45	26	18	15	34	25	27	29	20	15
SPAC6B12.12	4517	3633	2562	1877	1865	1002	1991	2063	1258	976	1258	769
SPAC6B12.13	125	133	67	97	70	35	51	68	55	39	61	42
SPAC6B12.14c	166	177	112	96	114	48	94	131	70	70	81	34
SPAC6B12.15	54298	48210	37763	6810	12697	9235	27337	37481	24032	4375	10707	7980
SPAC6B12.16	1	0	1	0	1	0	0	1	0	0	1	1
SPAC6B12.18	231	217	113	86	106	45	120	93	80	40	63	33
SPAC6B12.19	46	69	45	22	45	16	29	39	20	12	20	16
SPAC6C3.02c	2504	2153	2312	2312	1714	1674	1076	1374	1629	1178	1427	1116
SPAC6C3.03c	0	0	0	0	0	0	0	0	0	0	0	0
SPAC6C3.04	2595	2072	1534	3493	2668	670	991	1247	665	1637	1782	433
SPAC6C3.05	15	19	19	10	10	9	10	6	7	5	8	7
SPAC6C3.06c	469	419	372	189	173	185	176	205	154	103	82	124
SPAC6C3.07	9	5	2	0	4	1	5	1	3	0	2	2
SPAC6C3.08	451	386	322	595	436	192	209	253	221	329	408	148
SPAC6C3.09	395	390	282	249	254	127	214	218	202	132	177	121
SPAC6F12.02	304	344	226	234	309	123	145	189	146	141	200	98
SPAC6F12.03c	197	162	112	261	209	85	81	114	73	143	185	103
SPAC6F12.04	1114	960	628	812	1050	377	583	640	341	482	645	329
SPAC6F12.05c	309	313	309	141	155	124	135	141	141	62	100	85
SPAC6F12.06	932	878	729	739	787	391	435	534	451	385	595	290
SPAC6F12.07	1773	1638	1276	1177	1022	715	803	1007	805	560	806	627
SPAC6F12.08c	187	164	121	303	277	101	84	89	59	150	167	94
SPAC6F12.09	50	67	47	14	38	5	26	31	17	13	13	13
SPAC6F12.10c	7342	5822	6382	1619	1763	1762	2579	3103	2645	814	983	1139
SPAC6F12.11c	148	184	88	114	119	28	72	91	56	51	79	20
SPAC6F12.12	243	225	148	287	228	89	113	126	85	136	161	65
SPAC6F12.13c	4282	3684	3335	1839	2526	1204	1983	2448	1701	1050	1562	982
SPAC6F12.14	184	159	114	106	121	55	79	68	53	56	74	44
SPAC6F12.15c	192	150	125	343	281	82	84	89	53	172	182	63
SPAC6F12.16c	2010	1744	1449	384	505	461	805	1036	709	225	367	302
SPAC6F12.17	1016	907	803	843	846	379	468	540	408	405	540	254
SPAC6F6.01	263	168	172	150	158	81	97	96	67	61	81	52
SPAC6F6.02c	27	29	15	48	35	8	8	16	7	25	17	9
SPAC6F6.03c	1445	1401	1108	99	88	103	702	903	617	53	64	89
SPAC6F6.04c	1	2	2	1	2	2	1	0	0	0	1	1
SPAC6F6.05	1238	1107	896	276	434	218	585	693	538	172	393	238
SPAC6F6.06c	209	194	161	62	54	38	114	107	100	29	50	45
SPAC6F6.07c	25832	24711	17022	2802	6518	2904	12038	17490	14102	1651	5911	2812
SPAC6F6.08c	123	107	90	85	72	44	54	74	52	30	82	38
SPAC6F6.09	168	200	122	228	177	103	98	103	81	135	147	75
SPAC6F6.10c	1993	1632	1349	1377	1616	671	1065	1196	778	725	1213	547
SPAC6F6.11c	424	381	409	209	237	180	238	251	218	107	144	142
SPAC6F6.12	315	283	206	551	426	125	129	142	107	254	290	111
SPAC6F6.13c	168	141	99	73	78	43	80	96	67	43	35	39
SPAC6F6.15	1837	1582	1109	1413	1276	543	995	1069	700	792	1014	431
SPAC6F6.16c	52	54	36	18	23	9	36	22	20	6	11	2
SPAC6F6.17	200	182	199	76	87	43	107	113	92	27	44	35
SPAC6F6.19	20	21	10	18	24	10	11	16	11	7	18	14
SPAC6G10.02c	531	541	343	292	350	173	209	245	183	174	191	143
SPAC6G10.03c	401	552	692	508	547	671	186	317	371	246	381	501
SPAC6G10.04c	3046	2699	2311	2210	1794	1204	1301	1622	1401	1245	1577	933
SPAC6G10.05c	351	339	210	223	187	111	167	191	92	93	110	75
SPAC6G10.06	1	0	0	3	0	2	0	0	0	0	1	0
SPAC6G10.07	1253	1015	845	771	580	434	528	592	382	334	359	330
SPAC6G10.08	3516	3437	3186	1738	1871	1269	1571	2039	1674	874	1248	858
SPAC6G10.09	4470	3197	2497	1440	1390	1089	1681	1790	1178	818	877	718
SPAC6G10.10c	107	99	57	127	106	32	62	68	56	80	81	25
SPAC6G10.11c	12287	12084	7841	4287	7037	4215	6680	8553	6363	2933	6081	3721
SPAC6G10.12c	856	765	409	72	124	135	336	389	253	19	60	99
SPAC6G9.01c	219	236	243	143	124	129	96	122	143	80	85	72
SPAC6G9.02c	1031	1105	801	419	420	313	513	637	473	197	282	246
SPAC6G9.03c	138	143	119	137	160	79	84	65	74	59	105	57
SPAC6G9.04	5	3	3	1	1	2	1	0	1	1	0	1
SPAC6G9.05	78	72	53	50	27	25	37	41	29	28	25	15
SPAC6G9.06c	215	154	103	138	110	69	74	87	77	77	76	46
SPAC6G9.07c	1517	1312	929	868	1085	378	732	848	449	455	761	329
SPAC6G9.08	1395	1104	871	1070	860	437	556	672	521	495	617	317
SPAC6G9.09c	11392	10816	7977	2059	4444	2045	6866	8090	5306	1413	3688	1781
SPAC6G9.10c	1279	1365	1107	66	94	120	395	562	371	38	41	97
SPAC6G9.11	1916	1674	1187	688	721	417	1020	1248	876	447	856	369
SPAC6G9.12	1147	1055	826	688	667	413	492	575	501	395	444	316
SPAC6G9.13c	9	9	16	6	5	2	3	4	5	3	4	2
SPAC6G9.14	663	538	478	1130	902	476	276	338	242	522	703	416
SPAC6G9.15c	65	58	42	15	28	10	34	31	36	7	10	11
SPAC6G9.16c	48	53	28	36	39	12	36	47	11	26	26	12
SPAC732.01	1209	1011	890	563	675	371	673	762	548	404	639	292
SPAC732.02c	512	410	319	387	448	151	250	266	150	225	291	120
SPAC750.01	983	1484	1477	1253	1781	976	479	826	849	689	1336	907
SPAC750.02c	0	6	1	3	7	1	1	2	1	0	3	2
SPAC750.03c	0	1	0	0	0	0	0	0	0	0	0	0
SPAC750.04c	0	0	0	0	0	0	0	0	0	0	0	0
SPAC750.05c	0	0	1	2	0	0	0	0	0	0	0	0
SPAC750.06c	15	18	15	3	16	5	10	20	11	4	13	5
SPAC750.07c	1	1	0	1	0	0	1	2	0	0	2	1
SPAC750.08c	188	169	62	160	189	26	79	108	17	74	111	25
SPAC767.01c	1770	1448	1077	1391	1223	560	703	860	561	715	824	411
SPAC7D4.02c	167	190	130	84	134	55	76	93	75	52	83	47
SPAC7D4.03c	482	464	386	204	223	151	200	250	176	105	139	112
SPAC7D4.04	231	150	147	111	116	50	95	90	65	50	76	30
[truncated: 3,176 more rows]

## Sheet: Heat Shock
	ribo_wt_untreated_15min_rep1	ribo_s52a_untreated_15min_rep1	ribo_sty1delta_untreated_15min_rep1	ribo_wt_hs_15min_rep1	ribo_s52a_hs_15min_rep1	ribo_sty1delta_hs_15min_rep1	ribo_wt_untreated_15min_rep2	ribo_s52a_untreated_15min_rep2	ribo_sty1delta_untreated_15min_rep2	ribo_wt_hs_15min_rep2	ribo_s52a_hs_15min_rep2	ribo_sty1delta_hs_15min_rep2
SPAC1002.01	66	52	40	27	31	1	27	57	42	16	39	11
SPAC1002.02	268	225	263	291	481	111	128	227	170	156	313	83
SPAC1002.03c	1283	1042	905	780	642	288	888	1445	1199	664	764	423
SPAC1002.04c	217	200	127	337	352	39	94	181	134	223	359	48
SPAC1002.05c	37	29	21	33	45	9	14	33	21	6	30	3
SPAC1002.06c	2	1	0	1	5	1	0	0	0	0	2	0
SPAC1002.07c	749	818	688	712	843	353	356	803	766	543	930	408
SPAC1002.08c	51	48	35	17	14	11	21	58	38	12	18	6
SPAC1002.09c	2722	2499	2396	3952	3369	1096	1528	2937	2558	3106	3035	1486
SPAC1002.10c	105	72	67	81	61	21	36	89	76	75	68	17
SPAC1002.11	130	92	59	66	66	16	40	112	81	37	63	9
SPAC1002.12c	581	431	378	533	541	212	293	471	307	390	487	226
SPAC1002.13c	15528	14456	10214	2699	3388	1753	8153	14621	8757	1547	2603	2650
SPAC1002.14	20	26	16	13	13	5	18	24	23	13	22	11
SPAC1002.15c	82	75	56	38	44	0	33	102	76	19	55	16
SPAC1002.16c	30	31	37	8	1	10	38	59	26	5	9	4
SPAC1002.17c	732	199	192	799	335	399	275	585	674	272	916	441
SPAC1002.18	1035	565	541	660	706	353	448	862	1151	423	1075	530
SPAC1002.19	606	169	342	651	299	638	396	820	1060	359	1274	735
SPAC1002.20	1	2	1	1	5	0	0	1	0	3	1	0
SPAC1006.01	1023	842	831	1974	967	526	609	1193	626	1418	801	494
SPAC1006.02	115	101	94	36	47	13	50	105	96	30	62	18
SPAC1006.03c	189	161	128	68	76	90	102	181	157	34	89	9
SPAC1006.04c	3	3	0	1	3	1	2	3	2	0	0	0
SPAC1006.05c	332	200	187	110	112	35	168	329	187	90	117	36
SPAC1006.06	246	171	147	78	53	23	94	160	165	43	65	31
SPAC1006.07	29815	26377	21467	8715	11201	8250	14293	28732	22426	5722	11117	11987
SPAC1006.08	225	215	125	29	46	21	97	215	206	34	64	33
SPAC1006.09	329	241	210	105	93	37	165	327	263	65	104	33
SPAC1039.01	211	141	140	69	43	28	88	233	230	38	28	32
SPAC1039.02	2014	1582	1645	116	37	55	1055	2240	3699	69	82	230
SPAC1039.03	8	4	3	4	2	2	3	8	6	2	2	0
SPAC1039.04	10	11	2	12	3	6	1	7	11	9	4	2
SPAC1039.05c	57	30	28	22	13	3	20	42	39	8	15	5
SPAC1039.06	109	47	68	73	31	44	51	69	47	48	43	38
SPAC1039.07c	26	16	11	16	10	3	5	31	17	8	22	1
SPAC1039.08	17	13	2	1	1	0	7	30	6	0	13	4
SPAC1039.09	5	4	1	2	0	1	3	10	4	1	5	1
SPAC1039.10	8	4	2	13	10	1	10	4	4	18	7	2
SPAC1039.11c	25	31	6	73	28	4	7	25	7	28	46	10
SPAC105.01c	83	73	70	21	8	10	52	96	76	24	13	3
SPAC105.02c	1004	943	640	680	774	224	527	971	796	439	974	278
SPAC105.03c	328	217	186	45	63	18	113	219	178	25	63	16
SPAC1071.01c	387	329	199	312	266	43	180	385	288	218	377	85
SPAC1071.02	540	464	377	197	239	67	248	494	484	173	276	150
SPAC1071.03c	275	204	129	110	141	38	139	283	255	109	288	79
SPAC1071.04c	193	145	107	170	163	46	69	154	113	94	123	53
SPAC1071.05	477	415	278	205	94	48	278	539	415	135	133	67
SPAC1071.06	493	425	318	265	300	86	298	494	417	247	361	140
SPAC1071.07c	24213	21610	13886	4024	5596	4563	8039	15061	11580	1730	4282	4704
SPAC1071.08	12986	10392	7205	4219	8313	1533	5550	10719	8700	2632	8874	2638
SPAC1071.09c	229	210	174	149	135	36	141	306	303	156	288	95
SPAC1071.10c	57451	41779	38563	21861	27363	20003	31242	46758	34129	17149	21912	18844
SPAC1071.11	66	54	60	34	37	8	23	60	48	14	30	3
SPAC1071.12c	623	527	452	346	535	139	294	603	569	203	516	202
SPAC1071.13	0	1	0	0	0	0	0	0	0	0	0	0
SPAC1093.01	407	329	178	226	311	75	227	382	236	180	230	127
SPAC1093.02	968	819	660	2702	2036	660	393	784	728	1436	2000	623
SPAC1093.03	62	45	32	10	10	4	21	85	42	9	20	2
SPAC1093.04c	183	170	112	79	63	21	69	169	151	45	78	42
SPAC1093.05	879	832	704	310	249	163	581	924	887	284	282	255
SPAC1093.06c	4	5	2	6	3	0	3	5	1	7	4	2
SPAC1093.07	0	1	0	0	0	0	1	0	0	0	0	0
SPAC10F6.01c	8847	7849	8166	5708	7819	2441	5911	8925	8572	4266	6990	5453
SPAC10F6.02c	318	294	270	113	115	46	214	409	348	100	139	84
SPAC10F6.03c	3467	2895	2276	374	528	616	2184	3899	3544	352	748	1000
SPAC10F6.04	79	65	42	72	79	10	59	80	57	55	97	22
SPAC10F6.05c	303	263	260	862	935	242	127	246	181	449	709	298
SPAC10F6.06	3951	3844	1190	16641	17092	556	1513	2927	996	7659	12767	570
SPAC10F6.07c	0	0	0	0	0	0	0	0	0	0	0	0
SPAC10F6.08c	276	221	198	166	169	28	161	297	313	135	233	42
SPAC10F6.09c	344	276	266	216	286	86	220	369	444	208	368	137
SPAC10F6.10	369	357	274	143	117	92	247	428	405	138	144	133
SPAC10F6.11c	129	89	63	161	78	36	57	93	60	111	91	31
SPAC10F6.12c	210	154	88	25	19	11	77	165	127	9	24	12
SPAC10F6.13c	2161	1606	1522	2730	1623	783	1003	1839	1536	1686	1622	948
SPAC10F6.14c	278	165	139	111	42	29	110	186	160	79	63	29
SPAC10F6.15	1	1	0	1	1	0	0	2	1	0	0	0
SPAC10F6.16	736	663	324	1350	965	171	348	614	320	760	767	170
SPAC10F6.17c	338	309	219	202	282	81	200	392	272	166	299	78
SPAC110.01	143	87	68	13	10	2	64	92	74	8	19	9
SPAC110.02	146	102	115	103	97	29	78	147	141	59	125	24
SPAC110.03	2773	2234	1833	1929	2058	751	1232	2128	1727	1164	1924	845
SPAC110.04c	16213	13687	15262	31571	30688	15394	9780	15844	13815	24746	26131	19834
SPAC110.05	0	1	0	1	0	0	0	0	0	0	0	0
SPAC1142.01	412	360	308	463	542	103	251	482	389	340	542	175
SPAC1142.02c	1582	1266	1277	845	2024	228	823	1691	1499	538	2109	386
SPAC1142.03c	173	110	95	107	64	22	82	127	115	67	105	7
SPAC1142.04	1075	1050	762	218	216	138	697	1269	1314	223	298	435
SPAC1142.05	1912	1466	1214	861	504	435	1225	1543	1585	909	766	652
SPAC1142.06	1738	1439	1273	1382	2089	374	781	1683	1415	747	1784	559
SPAC1142.07c	498	425	332	582	487	129	207	394	362	350	589	142
SPAC1142.08	149	140	85	124	80	46	94	133	77	80	82	54
SPAC1142.09	0	0	0	0	0	1	0	0	0	0	0	0
SPAC11D3.01c	7	28	2	14	77	0	1	15	1	16	23	3
SPAC11D3.02c	633	701	912	1096	382	411	480	946	1854	1364	613	1046
SPAC11D3.03c	9	4	1	2	3	0	5	7	5	1	10	2
SPAC11D3.04c	742	675	293	549	649	127	311	560	430	398	657	231
SPAC11D3.05	100	59	68	97	79	47	69	56	119	90	71	61
SPAC11D3.06	14	18	39	3	4	3	8	16	24	4	1	9
SPAC11D3.07c	52	55	23	35	28	6	13	41	24	27	55	5
SPAC11D3.08c	8	5	0	19	11	8	4	10	2	14	8	9
SPAC11D3.09	2	2	8	15	2	1	2	4	3	11	2	4
SPAC11D3.10	3	2	3	5	2	0	0	5	3	0	4	0
SPAC11D3.11c	25	9	20	9	6	1	12	32	15	12	8	2
SPAC11D3.13	103	130	61	1794	1264	125	67	126	77	1386	1298	155
SPAC11D3.14c	5	10	14	1	1	4	3	11	4	2	4	2
SPAC11D3.15	292	189	89	64	50	8	166	344	161	45	65	16
SPAC11D3.16c	117	125	130	437	190	153	35	101	81	215	126	113
SPAC11D3.17	20	6	22	41	6	17	15	16	30	32	7	34
SPAC11D3.18c	0	4	6	0	2	0	3	4	1	0	1	0
SPAC11D3.19	0	3	0	0	1	6	0	3	3	0	5	6
SPAC11E3.01c	122	100	57	82	42	27	86	125	101	95	67	30
SPAC11E3.02c	97	75	57	109	58	15	36	96	70	95	112	13
SPAC11E3.03	90	77	49	51	63	7	42	101	84	36	83	9
SPAC11E3.04c	1192	1180	1202	1355	1347	417	481	882	669	565	850	368
SPAC11E3.05	157	146	97	119	85	20	96	191	93	91	121	18
SPAC11E3.06	11	5	10	11	14	2	6	20	4	10	19	0
SPAC11E3.07	1630	1478	1041	1338	1730	342	879	1710	1553	1134	2326	504
SPAC11E3.08c	47	39	24	22	18	4	21	42	26	17	14	1
SPAC11E3.09	218	236	147	121	143	30	94	265	128	79	164	34
SPAC11E3.10	428	333	247	301	272	82	145	280	212	158	267	87
SPAC11E3.11c	241	209	128	86	78	20	110	228	169	48	90	17
SPAC11E3.12	73	45	29	25	38	6	39	53	49	26	56	5
SPAC11E3.13c	2076	1758	1229	870	1531	375	865	1903	1126	582	1257	603
SPAC11E3.14	284	195	156	1021	1151	48	204	327	176	1004	1019	68
SPAC11E3.15	24292	22619	14578	2465	7760	3318	10105	19220	15722	1448	7888	3936
SPAC11G7.01	951	1007	846	608	898	419	531	1342	912	470	677	786
SPAC11G7.02	1306	1188	887	1332	1290	344	752	1394	1050	949	1280	466
SPAC11G7.03	902	721	556	1016	986	200	520	1017	688	731	1193	259
SPAC11G7.04	17807	14132	8851	9448	10761	3585	4967	9503	7948	3180	6390	4284
SPAC11G7.05c	46	38	24	9	9	10	23	27	38	7	12	8
SPAC11G7.06c	2	1	0	0	2	2	3	4	0	0	1	0
SPAC11H11.01	65	48	51	107	95	10	29	58	44	67	96	6
SPAC11H11.02c	70	46	32	13	15	5	24	48	37	5	19	6
SPAC11H11.03c	82	89	39	11	4	1	55	127	88	10	12	17
SPAC11H11.04	0	3	4	1	1	0	1	1	2	1	0	1
SPAC11H11.05c	18	18	9	13	3	1	5	11	16	7	8	2
SPAC11H11.06	2218	1932	1353	2363	2484	537	1195	2331	1581	1834	2610	738
SPAC1250.01	445	360	302	289	298	78	319	531	367	305	293	106
SPAC1250.02	0	0	0	1	0	0	1	0	0	0	1	1
SPAC1250.03	312	215	181	307	283	61	112	228	163	155	235	74
SPAC1250.04c	38	41	19	20	2	0	13	44	39	4	9	3
SPAC1250.05	2545	2286	1962	2077	2602	821	1180	2346	2221	1359	2509	1111
SPAC1250.07	39	31	27	45	29	17	17	27	23	19	49	5
SPAC1296.01c	535	380	341	397	193	109	274	518	429	277	239	105
SPAC1296.02	1908	1613	1038	1915	2112	533	915	1503	1412	951	2075	707
SPAC1296.03c	17	16	16	7	10	2	7	16	13	7	8	5
SPAC1296.04	42	66	19	24	32	2	28	60	21	15	41	1
SPAC1296.05c	124	76	73	37	38	24	61	112	102	30	54	27
SPAC1296.06	155	144	116	38	53	6	107	176	174	33	74	25
SPAC12B10.01c	357	298	203	455	289	98	193	298	173	350	392	100
SPAC12B10.02c	854	694	431	780	955	158	411	853	845	606	1170	312
SPAC12B10.03	213	161	109	147	174	26	120	261	170	124	229	44
SPAC12B10.04	294	260	177	98	70	32	146	305	262	77	116	60
SPAC12B10.05	151	142	112	64	80	13	106	146	134	54	91	42
SPAC12B10.06c	304	251	143	217	198	45	99	250	293	126	316	50
SPAC12B10.07	781	712	508	790	721	154	379	775	608	546	955	248
SPAC12B10.08c	23	7	18	2	2	0	3	16	5	0	5	0
SPAC12B10.09	321	269	200	163	156	55	142	274	240	83	180	94
SPAC12B10.10	52	32	25	27	32	5	19	48	24	27	33	4
SPAC12B10.11	2	3	1	7	0	0	2	8	1	2	1	1
SPAC12B10.12c	58	68	28	71	39	13	19	53	43	36	38	12
SPAC12B10.13	69	64	43	225	154	32	46	77	60	156	241	44
SPAC12B10.14c	74	66	46	88	90	25	37	86	53	40	89	17
SPAC12B10.15c	41	32	24	10	13	2	31	58	45	14	22	3
SPAC12B10.16c	424	389	250	320	255	64	175	359	223	185	227	74
SPAC12G12.01c	194	162	115	98	66	18	83	172	160	70	80	31
SPAC12G12.02	360	345	267	79	50	41	253	446	584	57	101	112
SPAC12G12.03	1215	988	617	855	664	195	580	1068	670	529	563	222
SPAC12G12.04	14782	12472	12682	41214	40346	15151	7075	11822	10955	31001	32608	19727
SPAC12G12.05c	471	393	392	282	369	45	164	315	306	139	317	74
SPAC12G12.06c	1010	916	623	311	283	156	505	925	872	192	307	151
SPAC12G12.07c	1649	1354	1194	1492	1995	430	1023	2137	1583	1304	2396	978
SPAC12G12.08	308	292	197	242	381	42	193	347	297	212	371	93
SPAC12G12.09	220	185	136	126	110	20	107	207	169	86	126	14
SPAC12G12.10	44	30	26	37	24	6	20	37	21	33	27	1
SPAC12G12.11c	169	133	136	95	85	20	100	201	164	78	142	26
SPAC12G12.12	411	313	194	324	332	27	179	377	246	237	259	41
SPAC12G12.13c	342	317	182	83	69	44	196	389	379	96	74	89
SPAC12G12.14c	168	173	139	116	126	33	133	216	155	104	118	39
SPAC12G12.15	149	147	89	155	156	32	75	184	116	127	164	33
SPAC12G12.16c	25	13	19	16	11	5	5	24	27	2	5	2
SPAC12G12.17	117	86	63	98	76	10	53	83	70	42	116	24
SPAC1327.01c	389	342	248	194	156	58	171	343	210	141	139	51
SPAC139.01c	639	422	309	370	484	47	315	544	410	274	468	119
SPAC139.02c	943	858	1015	609	281	561	574	1054	1251	568	358	868
SPAC139.03	111	93	68	73	63	40	47	102	71	51	63	42
SPAC139.04c	189	134	130	120	160	22	110	174	180	74	164	54
SPAC139.05	26	70	3	155	4333	8	12	23	14	183	1699	8
SPAC139.06	375	292	232	138	123	40	125	273	281	102	151	58
SPAC1399.01c	70	54	79	175	19	168	57	71	98	176	13	281
SPAC1399.02	110	117	132	76	38	69	73	200	218	50	37	131
SPAC1399.03	854	707	645	223	304	221	547	1002	549	202	228	245
SPAC1399.04c	34	13	9	13	18	11	16	66	81	11	61	26
SPAC1399.05c	67	63	50	38	28	7	30	80	36	20	26	2
SPAC1399.06	3	3	8	1	1	1	0	3	7	0	1	0
SPAC13A11.01c	470	390	375	394	513	119	268	476	462	322	675	156
SPAC13A11.02c	6677	5468	5728	3655	3953	2764	2904	6507	5976	2196	3187	3632
SPAC13A11.03	0	0	1	1	1	0	0	3	0	0	0	0
SPAC13A11.04c	128	89	92	80	41	19	76	133	139	61	70	25
SPAC13A11.05	1681	1493	1276	1491	1553	465	956	1897	1536	1297	1532	866
SPAC13A11.06	11	4	3	8	5	2	5	15	6	5	5	1
SPAC13C5.01c	1105	914	761	1471	1962	312	509	1223	1178	1039	2318	509
SPAC13C5.02	113	96	62	76	70	10	49	95	79	43	78	18
SPAC13C5.03	0	1	1	0	5	0	0	2	2	0	5	0
SPAC13C5.04	134	146	40	572	1148	5	44	126	73	410	860	11
SPAC13C5.05c	307	285	325	254	390	75	159	427	289	168	494	72
SPAC13C5.06c	7	0	0	6	1	1	3	1	0	3	7	0
SPAC13C5.07	95	64	61	69	35	10	36	85	66	39	42	18
SPAC13D1.01c	29	15	21	43	3	54	13	34	34	32	3	64
SPAC13D6.01	30	22	14	52	38	13	10	35	19	50	56	12
SPAC13D6.02c	5605	5656	4002	956	1961	354	2541	5972	4547	603	1645	479
SPAC13D6.03c	341	301	211	129	176	43	162	374	294	103	183	66
SPAC13D6.04c	112	129	84	50	75	14	47	125	104	41	83	10
SPAC13D6.05	499	445	338	810	984	127	234	500	538	550	1339	170
SPAC13F5.01c	110	51	59	46	16	11	52	71	68	34	24	14
SPAC13F5.02c	361	329	281	341	409	103	290	559	412	364	428	186
SPAC13F5.03c	7	12	2	723	1476	89	1	9	9	440	1031	47
SPAC13F5.04c	158	147	92	46	159	6	67	142	63	28	94	7
SPAC13F5.05	184	190	135	752	1083	148	104	206	145	613	840	195
SPAC13F5.06c	151	122	100	131	160	36	88	156	125	122	203	27
SPAC13F5.07c	2	1	0	3	2	0	1	2	1	2	1	1
SPAC13G6.01c	247	177	149	101	54	41	113	167	139	67	88	40
SPAC13G6.02c	13798	12219	6205	3680	4662	2648	5622	11726	10239	2376	5975	4423
SPAC13G6.03	273	208	135	48	54	27	137	261	129	27	51	30
SPAC13G6.04	728	611	329	542	479	93	224	463	687	272	838	162
SPAC13G6.05c	236	191	124	170	193	14	112	233	196	102	205	35
SPAC13G6.06c	1229	889	931	183	152	146	743	1304	1214	159	182	164
SPAC13G6.07c	19520	16225	11077	4835	5711	3845	7393	12799	10122	2361	4757	4278
SPAC13G6.08	5	4	3	1	3	1	2	5	3	1	1	3
SPAC13G6.09	347	346	290	197	288	57	187	427	392	168	293	131
SPAC13G6.10c	14027	12003	9742	2476	3396	2164	6495	12901	7998	1372	2610	2844
SPAC13G6.11c	468	395	424	374	482	74	289	644	605	326	566	163
SPAC13G6.12c	26	29	18	10	3	2	17	28	19	5	10	5
SPAC13G6.13	0	0	0	0	0	0	0	0	0	0	0	0
SPAC13G6.14	211	237	184	312	189	77	126	256	209	208	215	101
SPAC13G6.15c	167	131	77	130	121	18	37	105	80	42	96	10
SPAC13G7.01c	812	669	535	157	259	99	386	824	590	128	258	167
SPAC13G7.02c	2760	2926	2609	113307	124094	20558	1203	2577	2420	94271	89309	26055
SPAC13G7.03	41	43	34	184	201	17	29	41	48	94	223	13
SPAC13G7.04c	841	674	575	356	660	162	400	705	465	239	517	231
SPAC13G7.05	192	153	64	355	324	22	112	216	101	357	319	30
SPAC13G7.06	1280	1238	914	1493	1680	464	754	1610	1817	1341	1925	1055
SPAC13G7.07	30	23	14	22	27	5	11	25	21	17	51	7
SPAC13G7.08c	909	834	621	396	372	187	491	930	649	305	326	296
SPAC13G7.09c	50	51	43	26	50	25	14	56	48	20	44	9
SPAC13G7.10	192	153	153	342	109	152	63	145	106	141	111	104
SPAC13G7.11	138	118	79	146	150	9	68	121	123	104	185	22
SPAC13G7.12c	491	443	363	668	726	172	235	478	402	421	619	228
SPAC13G7.13c	234	162	184	22	32	36	96	249	306	14	27	46
SPAC140.01	1756	1287	1003	2241	2389	499	578	1423	1156	979	2411	642
SPAC140.02	6939	6644	2744	268	171	278	6690	15126	14149	353	325	4367
SPAC140.03	42	30	22	15	16	5	19	43	52	19	28	11
SPAC140.04	21	23	18	42	32	4	19	33	29	30	51	9
SPAC1420.01c	522	447	316	326	230	79	263	458	305	234	233	148
SPAC1420.02c	2956	2606	2073	2280	2587	768	1935	3609	2892	1964	2937	1629
SPAC1420.03	1586	1331	972	1878	2342	350	889	1764	1521	1435	2909	580
SPAC1420.04c	241	168	164	162	77	72	127	229	130	137	92	65
SPAC144.01	117	127	114	88	54	32	78	172	256	91	118	92
SPAC144.02	246	195	121	126	99	22	110	192	146	82	96	32
SPAC144.03	3279	2943	2665	1418	2955	845	1963	3797	3582	1203	3397	1713
SPAC144.04c	1440	1323	925	1823	1656	778	1052	1553	1284	1739	1869	1322
SPAC144.05	52	62	35	15	28	7	21	92	50	11	25	8
SPAC144.06	270	186	134	95	111	20	124	207	174	78	90	22
SPAC144.07c	130	117	62	80	67	31	79	138	117	62	110	36
SPAC144.08	217	152	119	148	198	20	78	172	146	108	191	39
SPAC144.09c	57	69	31	32	23	11	24	55	34	21	20	17
SPAC144.10c	365	250	227	454	542	134	156	326	202	300	563	169
SPAC144.11	14461	13262	7250	3042	4186	2218	8025	14894	12875	2479	5258	4038
SPAC144.12	1881	1844	1207	1064	1028	528	864	1610	1377	727	881	573
SPAC144.13c	64	38	38	33	28	22	32	53	19	31	31	13
SPAC144.14	129	92	71	48	35	19	50	123	143	37	76	14
SPAC144.15c	190	148	101	57	57	10	81	151	149	57	67	16
SPAC144.16	364	399	253	414	535	57	202	401	294	303	436	98
SPAC144.17c	164	119	116	96	112	20	74	162	113	77	157	27
SPAC144.18	1522	1206	794	871	1056	227	678	1439	948	557	939	369
SPAC1486.01	1619	1299	1508	3395	3234	1019	670	1210	652	1628	2319	443
SPAC1486.02c	582	465	638	197	283	161	262	454	332	116	263	100
SPAC1486.03c	254	205	266	286	230	104	146	275	191	257	343	56
SPAC1486.04c	438	291	450	225	163	150	221	402	389	244	278	121
SPAC1486.05	1720	1395	1932	1249	1218	755	1028	1641	1299	878	995	702
SPAC1486.06	734	646	925	330	388	268	372	671	572	238	456	234
SPAC1486.07c	422	429	554	398	529	139	187	392	317	271	474	92
SPAC1486.08	92	91	108	45	41	13	49	96	68	32	86	17
SPAC1486.09	771	733	919	241	129	274	512	895	791	247	181	314
SPAC1486.10	289	228	344	116	73	73	106	241	215	77	99	48
SPAC1486.11	67	38	91	35	30	12	31	58	54	22	44	5
SPAC14C4.01c	57	60	18	104	98	12	26	62	14	57	96	3
SPAC14C4.02c	119	97	82	65	27	23	79	139	134	53	57	18
SPAC14C4.03	0	0	1	1	1	1	0	1	2	1	2	1
SPAC14C4.04	751	561	376	435	804	102	419	850	529	380	760	128
SPAC14C4.05c	253	189	196	254	313	49	135	252	234	228	320	70
SPAC14C4.06c	404	322	257	487	478	61	179	373	276	356	383	78
SPAC14C4.07	224	155	153	190	258	33	98	218	117	127	227	21
SPAC14C4.08	3	0	0	0	0	0	0	2	2	0	0	0
SPAC14C4.09	678	499	439	331	187	160	372	639	622	227	313	256
SPAC14C4.10c	52	49	32	60	80	9	20	49	23	44	71	6
SPAC14C4.11	1645	1423	1264	580	1357	171	1232	1848	1602	434	1418	446
SPAC14C4.12c	327	300	296	44	50	46	120	361	274	37	81	74
SPAC14C4.13	50	33	32	11	4	10	24	41	34	12	12	2
SPAC14C4.14	7712	7065	4554	7283	9786	2132	4715	7894	5203	5904	8440	3199
SPAC14C4.15c	47	42	13	33	29	7	15	46	26	29	26	9
SPAC14C4.16	31	7	13	12	5	2	15	28	28	6	9	4
SPAC1527.01	1	1	2	2	0	0	3	3	3	3	2	0
SPAC1527.02	210	197	128	133	161	37	92	195	157	92	148	20
SPAC1527.03	795	723	564	425	400	157	457	899	687	320	401	357
SPAC1556.01c	97	52	53	20	12	3	57	119	96	26	22	8
SPAC1556.02c	4956	3923	3494	4369	5430	1328	3161	5263	4582	3425	5331	2218
SPAC1556.03	112	105	74	42	35	26	47	113	76	31	33	20
SPAC1556.04c	54	39	21	36	38	7	21	35	22	29	56	8
SPAC1556.05c	539	619	456	271	182	195	450	860	1012	330	385	368
SPAC1556.06.1	8	4	8	8	6	5	7	3	9	2	10	6
SPAC1556.06.2	2	1	3	6	1	2	3	1	3	0	6	2
SPAC1556.07	5924	4811	4221	3160	4473	1622	3124	5909	5071	2018	5551	2284
SPAC1556.08c	715	541	391	261	254	61	294	644	491	164	327	68
SPAC1565.01	1403	1146	577	511	712	189	743	1225	668	274	577	236
SPAC1565.02c	182	147	117	93	87	28	68	161	103	56	86	40
SPAC1565.03	0	0	2	4	0	5	2	0	0	1	1	0
SPAC1565.04c	60	33	16	21	18	4	18	27	7	10	26	0
SPAC1565.05	773	772	558	243	265	117	467	895	844	203	307	217
SPAC1565.06c	230	223	137	286	227	31	76	145	132	206	254	27
SPAC1565.07c	138	110	93	77	86	28	68	154	91	66	120	26
SPAC1565.08	8290	8041	6559	17655	19344	6657	5356	9858	7149	17482	18899	11995
SPAC15A10.01	156	116	98	276	96	71	104	169	155	250	125	99
SPAC15A10.02	704	681	446	393	456	127	322	699	518	252	451	220
SPAC15A10.03c	183	133	152	302	373	68	95	174	153	228	379	54
SPAC15A10.04c	2259	2236	1909	8823	7814	3766	1458	2744	2534	8190	7728	6591
SPAC15A10.05c	74	55	18	111	129	0	22	62	15	70	98	4
SPAC15A10.06	240	150	155	119	102	22	143	240	164	112	96	35
SPAC15A10.07	127	112	43	158	201	18	56	101	61	91	234	21
SPAC15A10.08	349	254	233	323	301	166	167	315	291	222	459	121
SPAC15A10.09c	378	301	252	281	278	135	142	347	281	191	319	166
SPAC15A10.10	3	8	2	4	5	3	2	4	4	2	1	0
SPAC15A10.11	586	431	357	355	225	112	325	490	407	312	298	152
SPAC15A10.12c	168	163	109	146	160	29	113	227	147	135	198	62
SPAC15A10.13	248	186	191	40	36	21	140	288	242	17	50	20
SPAC15A10.15	165	134	116	85	84	39	88	214	172	65	128	22
SPAC15A10.16	437	309	249	225	210	58	236	433	338	170	256	67
SPAC15A10.17	155	130	87	168	222	45	46	100	110	59	174	57
SPAC15E1.02c	76	74	16	196	332	4	39	123	16	118	230	6
SPAC15E1.03	14062	12945	6044	2898	3747	1481	5640	10506	9697	1643	4983	2877
SPAC15E1.04	528	432	424	553	629	144	403	671	427	594	722	166
SPAC15E1.05c	263	197	176	99	117	50	152	318	257	115	207	90
SPAC15E1.06	277	176	147	133	100	31	110	198	171	100	143	69
SPAC15E1.07c	0	0	0	0	0	0	0	0	0	0	0	0
SPAC15E1.08	575	538	309	466	528	106	191	395	453	282	569	194
SPAC15E1.09	180	163	123	192	151	41	70	139	145	108	167	63
SPAC15E1.10	83	111	71	258	434	23	44	97	54	135	267	22
SPAC15F9.01c	1	1	1	4	0	0	0	0	0	0	3	1
SPAC15F9.02	765	654	494	546	742	136	433	898	685	481	899	229
SPAC15F9.03c	2967	2552	1799	2639	3228	912	1143	2351	1882	1324	2538	1205
SPAC16.01	130	141	98	134	151	43	117	208	144	127	203	36
SPAC16.02c	5633	5455	4817	3286	4841	1372	3612	6314	5731	2218	5378	2041
SPAC16.03c	471	416	413	211	368	59	236	560	619	114	392	118
SPAC16.04	558	570	477	152	257	69	370	704	555	122	229	114
SPAC16.05c	811	725	609	89	90	239	323	539	406	53	60	260
SPAC1610.01	182	147	103	123	138	24	63	162	112	76	132	34
SPAC1610.02c	294	222	145	180	160	33	91	196	135	95	130	44
SPAC1610.03c	5	9	7	2	1	0	1	5	1	5	2	2
SPAC1610.04	158	117	117	77	62	19	75	108	96	50	67	18
SPAC1635.01	4037	3824	2317	7059	8159	1496	2013	3841	2096	4748	5519	1756
SPAC1639.01c	1801	1301	858	587	650	198	811	1491	1050	388	696	280
SPAC1639.02c	62	45	38	12	15	4	47	90	36	35	32	11
SPAC167.01	154	127	78	65	82	9	74	138	112	48	74	9
SPAC167.02	198	174	119	95	125	15	116	194	161	72	152	39
SPAC167.03c	257	197	153	236	162	47	172	286	289	184	247	86
SPAC167.04	404	284	211	214	272	58	194	358	224	139	253	78
SPAC167.05	396	298	213	783	766	121	196	405	255	583	731	118
SPAC167.06c	54	56	14	1020	926	2	32	47	10	645	991	5
SPAC167.07c	119	121	72	266	409	49	94	143	98	315	481	74
SPAC167.08	25	16	22	42	0	63	16	33	40	37	11	59
SPAC167.09	53	46	43	25	32	4	11	50	24	10	32	3
SPAC1687.01	1154	1181	871	525	372	311	566	1095	1000	371	330	470
SPAC1687.02	94	79	54	40	40	6	46	105	56	39	42	13
SPAC1687.03c	484	447	289	128	212	57	237	467	495	100	282	122
SPAC1687.04	136	82	76	89	75	19	82	169	118	47	100	22
SPAC1687.05	183	134	125	123	88	53	67	126	109	64	76	39
SPAC1687.06c	21281	19583	13835	3838	11470	2866	7649	14090	11482	1620	7831	3231
SPAC1687.07	80	69	80	125	195	29	32	76	61	95	156	21
SPAC1687.08	0	0	0	0	0	0	0	0	0	0	0	0
SPAC1687.09	201	190	124	167	198	47	84	170	113	108	214	55
SPAC1687.10	59	57	49	4	8	7	27	61	36	7	12	1
SPAC1687.11	1131	1109	987	286	164	202	1058	1748	1669	328	323	604
SPAC1687.12c	505	405	298	251	336	85	221	447	374	138	411	113
SPAC1687.13c	134	124	56	144	162	22	52	107	98	99	150	23
SPAC1687.14c	27	23	7	162	104	23	9	38	24	105	169	29
SPAC1687.15	685	518	402	554	796	109	227	562	410	361	648	124
SPAC1687.16c	996	841	404	939	732	420	430	735	494	686	501	581
SPAC1687.17c	269	215	151	159	105	61	99	224	142	104	122	74
SPAC1687.18c	135	101	63	52	30	13	60	133	108	36	45	29
SPAC1687.19c	753	595	455	212	208	146	433	950	672	180	262	321
SPAC1687.20c	47	37	27	20	3	2	15	36	35	8	8	6
SPAC1687.21	1288	1036	738	866	910	328	488	973	999	419	1114	434
SPAC1687.22c	266	202	191	465	433	77	136	197	151	341	419	69
SPAC1687.23c	0	0	0	0	0	1	0	0	0	0	0	0
SPAC16A10.01	71	75	33	387	425	0	63	109	26	336	366	4
SPAC16A10.02	246	195	195	149	152	64	106	227	142	89	188	43
SPAC16A10.03c	73	63	85	30	13	10	50	74	52	12	16	3
SPAC16A10.04	340	273	298	175	170	112	126	275	231	111	233	60
SPAC16A10.05c	63	85	72	80	43	24	40	64	63	69	79	27
SPAC16A10.06c	64	56	52	44	53	14	27	55	48	39	72	14
SPAC16A10.07c	146	124	154	237	249	154	79	122	102	209	307	49
SPAC16A10.08c	0	1	0	0	0	0	0	0	0	0	2	1
SPAC16C9.01c	143	121	71	62	135	15	71	161	141	56	140	31
SPAC16C9.02c	1940	1594	1295	504	1506	430	897	1717	1434	435	1311	483
SPAC16C9.03	1076	1026	716	323	271	147	710	1238	1153	291	303	338
SPAC16C9.04c	543	435	402	568	345	109	261	525	449	341	408	167
SPAC16C9.05	330	342	264	253	395	81	152	322	258	115	306	60
SPAC16C9.06c	655	570	375	217	268	66	341	676	525	152	319	132
SPAC16C9.07	167	135	84	50	61	15	79	131	112	23	67	17
SPAC16E8.01	1346	1153	1014	871	836	287	760	1304	818	596	727	341
SPAC16E8.02	30	22	25	55	50	3	13	39	13	46	45	3
SPAC16E8.03	21	20	8	11	15	2	10	22	10	11	17	0
SPAC16E8.04c	482	445	367	427	484	119	256	434	333	305	463	149
SPAC16E8.05c	6	0	1	0	3	0	1	1	2	0	0	0
SPAC16E8.06c	1097	1140	924	528	341	294	791	1452	1312	571	402	688
SPAC16E8.07c	1619	1191	1055	1156	1001	445	910	1811	1462	1097	1280	807
SPAC16E8.08	95	102	61	68	66	43	63	107	96	45	103	50
SPAC16E8.09	178	132	69	78	52	16	63	109	96	38	78	12
SPAC16E8.10c	299	231	153	209	201	43	159	344	269	161	323	94
SPAC16E8.11c	281	251	182	176	212	41	141	255	205	119	200	36
SPAC16E8.12c	53	40	15	12	21	2	21	41	27	7	20	5
SPAC16E8.13	107	77	76	178	124	49	45	103	61	86	157	33
SPAC16E8.14c	274	255	193	246	314	109	132	338	345	142	376	172
SPAC16E8.15	2940	2340	1957	2216	2365	752	1220	2339	2483	1134	2078	1083
SPAC16E8.16	332	240	194	175	109	70	172	274	235	102	197	85
SPAC16E8.17c	635	530	540	393	598	79	281	666	434	254	615	96
SPAC16E8.18	2	0	2	0	0	0	0	0	0	1	1	0
SPAC16E8.18c	41	42	40	63	59	10	15	48	29	35	47	9
SPAC1705.02	291	237	128	239	296	62	125	301	273	166	469	167
SPAC1705.03c	16582	12650	12192	8661	12715	6663	6863	12987	10992	5292	9980	9033
SPAC1751.01c	36	20	8	37	30	5	9	14	7	17	25	6
SPAC1751.02c	287	263	220	227	182	87	150	285	303	175	255	132
SPAC1751.03	4273	3813	3165	1768	1862	990	2260	4278	4103	1103	2218	1844
SPAC1751.04	116	114	103	22	11	16	70	178	124	31	30	30
SPAC1782.01	347	294	224	157	186	53	160	371	381	111	263	49
SPAC1782.02c	765	630	326	462	441	107	332	749	622	358	505	184
SPAC1782.03	84	74	58	101	117	25	49	116	86	79	118	23
SPAC1782.04	230	200	148	115	81	20	84	213	152	68	86	30
SPAC1782.05	234	193	157	248	235	61	140	267	208	277	361	89
SPAC1782.06c	845	709	371	529	466	94	406	847	504	381	562	155
SPAC1782.07	1739	1813	1131	2394	2072	929	1051	1605	902	1459	1529	829
SPAC1782.08c	143	130	78	23	36	12	68	147	119	20	45	8
SPAC1782.09c	212	145	127	126	81	39	120	218	182	100	78	55
SPAC1782.10c	2060	2109	1377	664	597	276	1071	2222	2054	460	591	432
SPAC1782.11	4767	3658	2194	3064	4115	612	2063	3783	4125	1856	4575	1451
SPAC1782.12c	206	152	82	163	200	38	107	173	136	101	189	57
SPAC1783.01	261	204	149	275	396	29	138	219	191	224	335	49
SPAC1783.02c	376	278	211	194	264	46	152	300	252	118	257	82
SPAC1783.03	19	25	14	9	7	0	3	26	11	3	0	3
SPAC1783.04c	221	140	143	77	39	33	99	146	122	36	48	46
SPAC1783.05	601	528	449	233	267	90	426	698	650	301	395	165
SPAC1783.06c	17	9	11	5	9	2	16	31	17	11	11	2
SPAC1783.07c	407	401	368	1044	1151	347	205	378	492	632	1071	434
SPAC1783.08c	11231	10960	7052	3714	5385	2805	5751	10551	8163	2325	4870	4657
SPAC1786.01c	1013	607	542	1692	1668	92	334	719	387	1104	1560	60
SPAC1786.02	4592	2580	5995	503	413	3369	1097	2804	1309	248	275	773
SPAC1786.03	362	238	357	170	177	90	198	360	221	133	164	36
SPAC1786.04	0	2	2	0	0	1	0	1	0	0	0	0
SPAC17A2.01	12	6	473	0	2	35	13	25	5	1	1	1
SPAC17A2.02c	1874	1256	1329	1168	1109	327	688	1745	1626	588	1037	446
SPAC17A2.03c	769	566	403	629	636	125	316	664	676	391	748	200
SPAC17A2.04c	365	367	267	303	313	105	199	375	258	199	293	149
SPAC17A2.05	539	484	356	706	928	237	331	609	427	576	1068	378
SPAC17A2.06c	59	41	23	50	36	7	30	53	32	33	46	3
SPAC17A2.07c	54	44	44	75	48	15	28	67	47	35	78	21
SPAC17A2.08c	92	90	58	52	51	18	63	116	101	59	67	15
SPAC17A2.09c	957	622	531	788	2209	258	366	664	349	424	1027	120
SPAC17A2.10c	6	1	2	0	1	1	1	3	3	1	5	0
SPAC17A2.11	0	0	0	0	0	0	0	1	0	0	0	0
SPAC17A2.12	44	51	32	45	78	13	15	32	20	24	58	10
SPAC17A2.13c	3720	3407	3056	4164	5634	974	2029	4143	3697	2621	5229	1578
SPAC17A2.14	433	374	321	151	176	48	230	472	379	116	193	93
SPAC17A5.01	183	127	128	87	69	26	103	158	129	86	81	37
SPAC17A5.02c	180	131	104	40	38	13	103	210	142	42	59	42
SPAC17A5.03	31501	27523	20702	8115	11656	8471	16371	30031	23171	4778	10794	11065
SPAC17A5.04c	1	0	1	0	1	1	1	2	1	1	1	0
SPAC17A5.05c	85	75	50	38	53	13	31	100	66	30	44	21
SPAC17A5.06	190	123	130	220	191	48	121	199	150	166	234	68
SPAC17A5.07c	150	143	82	39	17	10	78	145	118	44	41	17
SPAC17A5.08	937	748	566	774	558	213	414	763	666	406	614	277
SPAC17A5.09c	304	281	194	830	1044	156	149	386	330	582	1164	246
SPAC17A5.10	118	101	78	559	680	49	36	88	59	325	536	65
SPAC17A5.11	2	8	1	1	4	0	1	8	5	1	5	1
SPAC17A5.12	266	234	186	175	242	62	172	284	218	146	269	50
SPAC17A5.13	378	380	205	223	415	39	184	432	453	123	453	101
SPAC17A5.14	546	407	383	219	311	32	345	580	473	212	408	74
SPAC17A5.15c	7148	6225	5079	2221	2235	1734	3973	7004	6440	1429	2383	3160
SPAC17A5.16	354	223	160	112	161	30	138	316	226	78	167	49
SPAC17A5.18c	3	1	2	1	3	1	2	4	5	2	3	0
SPAC17A5.19	14	17	14	15	7	3	7	18	10	4	10	2
SPAC17C9.01c	99	69	54	74	70	18	54	95	79	71	89	27
SPAC17C9.02c	48	38	27	16	18	6	22	37	37	15	21	6
SPAC17C9.03	4859	4047	3885	1730	1607	1282	3036	5312	4947	1707	2186	2878
SPAC17C9.05c	44	41	22	54	51	10	22	47	47	20	43	4
SPAC17C9.06	329	249	220	385	509	32	195	326	261	313	476	59
SPAC17C9.07	625	388	295	233	164	78	224	500	318	180	222	87
SPAC17C9.08	325	253	241	175	217	55	200	359	291	130	264	97
SPAC17C9.09c	1240	982	647	1163	965	319	416	733	721	510	859	319
SPAC17C9.10	1051	899	886	1377	937	569	525	962	981	1060	927	830
SPAC17C9.11c	156	176	127	328	282	31	101	192	172	252	407	33
SPAC17C9.12	1008	998	332	1432	1783	78	490	945	307	854	1426	94
SPAC17C9.13c	611	594	438	452	525	100	376	741	601	331	510	125
SPAC17C9.14	179	162	126	125	65	34	89	174	184	88	120	38
SPAC17C9.15c	36	36	20	8	19	14	14	39	30	18	22	12
SPAC17C9.16c	71	94	24	70	123	18	96	188	105	89	180	86
SPAC17D4.01	771	425	312	77	51	120	306	448	366	43	70	99
SPAC17D4.02	172	145	105	28	21	10	128	219	186	28	22	27
SPAC17D4.03c	219	144	100	60	59	12	117	163	140	38	81	14
SPAC17D4.04	470	416	324	124	248	54	297	608	598	108	293	148
SPAC17G6.02c	143	132	184	26	53	34	90	285	216	26	70	28
SPAC17G6.03	50	26	47	47	18	11	27	43	47	37	25	9
SPAC17G6.04c	270	250	221	221	237	64	157	294	191	149	191	26
SPAC17G6.05c	369	277	231	169	129	34	190	314	260	139	140	31
SPAC17G6.06	9281	9490	6052	3814	4185	1849	3941	7006	5827	1996	3629	2555
SPAC17G6.07c	206	205	122	124	191	43	82	177	161	70	253	46
SPAC17G6.08	80	68	44	44	27	12	41	84	69	29	41	12
SPAC17G6.09	729	705	485	554	663	123	309	745	505	301	645	164
SPAC17G6.10	533	462	333	484	600	110	248	522	428	339	586	168
SPAC17G6.11c	1141	1161	968	959	1265	570	764	1635	1136	936	1146	804
SPAC17G6.12	253	220	142	266	392	33	123	262	228	177	466	75
SPAC17G6.13	512	474	300	11119	9053	4309	211	395	630	10022	14249	6896
SPAC17G6.14c	6162	5523	4710	4174	6073	1511	3087	5728	5197	2650	5620	2234
SPAC17G6.15c	1534	1206	872	640	908	280	563	1243	1160	399	851	496
SPAC17G6.16c	493	372	324	188	120	105	245	438	404	141	162	117
SPAC17G6.17	133	94	76	41	20	4	38	75	84	18	27	7
SPAC17G8.01c	288	221	193	107	75	30	156	230	206	79	63	32
SPAC17G8.02	195	146	123	185	159	51	79	149	169	116	160	48
SPAC17G8.03c	229	208	155	166	194	29	114	277	198	121	222	49
SPAC17G8.04c	1067	802	692	860	1088	259	426	836	696	505	1113	329
SPAC17G8.05	101	71	58	24	47	8	30	85	59	15	57	10
SPAC17G8.06c	6475	4976	5720	2485	1733	1511	4001	6991	6790	2446	2207	3036
SPAC17G8.07	182	175	124	95	94	28	49	167	93	61	63	22
SPAC17G8.08c	1405	1108	721	357	532	188	655	1398	1062	278	650	320
SPAC17G8.09	64	37	28	33	29	19	27	68	45	30	56	11
SPAC17G8.10c	104	72	67	105	132	19	48	109	69	56	131	10
SPAC17G8.11c	561	443	378	549	720	165	257	636	386	314	663	157
SPAC17G8.12	122	111	83	131	185	25	57	109	88	66	200	29
SPAC17G8.13c	99	79	70	38	26	21	44	104	75	17	27	7
SPAC17G8.14c	341	277	246	400	415	206	182	431	285	329	530	209
SPAC17G8.15	33	28	26	13	16	7	16	30	21	11	14	6
SPAC17H9.01	57	58	41	47	17	12	41	40	48	33	19	11
SPAC17H9.02	300	259	189	123	161	52	121	263	211	88	139	72
SPAC17H9.03c	29	19	16	17	22	5	9	21	15	11	20	6
SPAC17H9.04c	1017	915	651	114	32	72	613	1011	657	94	49	124
SPAC17H9.05	1141	1101	846	379	177	167	675	1267	1466	304	275	472
SPAC17H9.06c	52	38	25	9	3	1	26	51	41	8	14	2
SPAC17H9.07	293	256	219	132	95	71	185	429	488	150	193	135
SPAC17H9.08	62	47	28	11	6	2	21	56	42	3	4	4
SPAC17H9.09c	300	302	198	187	180	53	170	465	332	160	298	133
SPAC17H9.10c	211	174	150	59	60	21	125	240	163	42	77	25
SPAC17H9.11	573	488	355	429	531	87	286	578	556	265	728	211
SPAC17H9.12c	990	799	567	661	766	174	434	879	665	340	793	275
SPAC17H9.13c	608	504	476	360	380	169	330	632	535	291	425	266
SPAC17H9.14c	3956	3329	2400	3156	2670	925	1706	3619	3297	1984	2849	1586
SPAC17H9.16	1139	990	691	875	1076	224	525	1025	843	498	1047	380
SPAC17H9.17c	90	89	46	31	49	5	41	83	47	11	62	8
SPAC17H9.18c	0	0	0	0	0	0	0	0	0	0	0	0
SPAC17H9.19c	263	201	191	132	125	43	106	250	280	58	128	37
SPAC17H9.20	173	110	74	65	78	14	87	149	127	57	83	14
SPAC1805.01c	175	133	101	53	58	15	86	137	122	53	63	15
SPAC1805.02c	1137	970	621	324	301	208	454	1006	766	155	515	241
SPAC1805.03c	80	70	51	40	47	6	36	85	71	33	54	24
SPAC1805.04	542	396	377	314	207	79	293	450	357	214	203	112
SPAC1805.05	842	683	557	342	281	164	355	736	597	206	286	136
SPAC1805.06c	1438	1132	856	855	993	258	742	1481	1164	661	1064	405
SPAC1805.07c	40	31	17	31	25	8	9	21	22	16	25	8
SPAC1805.08	993	826	492	1161	1021	218	415	754	752	537	1122	369
SPAC1805.09c	23	31	16	7	4	2	24	39	28	5	4	4
SPAC1805.10	57	31	27	20	31	9	21	33	24	19	15	4
SPAC1805.11c	16414	15278	10056	2565	5340	2786	5936	10945	9221	1298	3769	3604
SPAC1805.12c	7832	6067	3920	1805	1814	1153	2559	5095	3647	722	1564	1140
SPAC1805.13	26570	23359	12293	5907	9808	3642	9640	19207	16560	3160	10118	5910
SPAC1805.14	137	130	76	43	51	7	86	139	134	25	70	12
SPAC1805.15c	91	83	50	78	72	12	62	113	53	97	75	17
SPAC1805.16c	635	528	511	834	863	159	358	683	487	583	849	267
SPAC1805.17	1837	1362	1173	2396	3133	612	799	1355	1145	1985	2562	923
SPAC1805.18	55	51	27	39	19	8	22	68	51	15	44	11
SPAC1834.01	2997	2497	2091	1161	1168	534	1670	3251	2973	934	1321	924
SPAC1834.02	2026	1553	1915	1978	1779	913	1434	2228	2716	1877	1891	1863
SPAC1834.03c	6594	5536	2752	7161	6008	1386	2967	5587	3033	4186	4341	2427
SPAC1834.04	4174	3404	1844	4506	3308	591	1458	2600	1773	2045	2459	1160
SPAC1834.05	690	530	320	273	327	89	319	644	577	228	388	96
SPAC1834.06c	322	251	163	235	250	34	156	281	269	160	275	60
SPAC1834.07	96	75	38	6	10	6	30	99	66	13	16	5
SPAC1834.08	233	226	130	117	113	46	158	253	164	116	102	27
SPAC1834.09	49	54	29	145	166	25	36	64	29	91	128	9
SPAC1834.10c	187	202	141	30	65	25	75	170	107	20	47	14
SPAC1834.11c	1073	933	758	1574	1829	346	631	1080	832	1190	1601	489
SPAC1834.13	0	0	0	0	0	0	0	0	1	1	0	0
SPAC1851.02	948	723	601	427	560	176	469	1011	1021	291	717	296
SPAC1851.03	338	286	231	206	139	57	176	336	356	174	207	103
SPAC1851.04c	135	140	88	154	118	29	84	144	106	134	138	29
SPAC186.01	1	3	1	0	0	0	2	6	2	0	0	0
SPAC186.02c	2	5	0	1	3	0	1	6	0	1	4	0
SPAC186.03	2	1	0	4	2	1	3	5	4	1	2	1
SPAC186.04c	0	1	0	0	3	0	0	2	1	0	1	0
SPAC186.05c	0	33	29	0	16	8	0	16	79	0	0	8
SPAC186.06	1	0	0	0	0	1	0	0	0	0	0	0
SPAC186.07c	0	1	0	3	0	0	0	2	0	1	1	0
SPAC186.08c	0	1	1	0	11	1	0	0	0	0	3	2
SPAC186.09	0	2	4	0	2	3	3	5	7	0	1	2
SPAC18B11.02c	367	243	228	278	147	117	178	216	265	143	122	137
SPAC18B11.03c	55	44	74	31	34	20	25	137	36	27	74	11
SPAC18B11.04	280	230	260	242	212	80	165	371	233	193	430	95
SPAC18B11.05	127	86	59	74	47	18	47	91	92	46	55	19
SPAC18B11.06	646	650	577	167	101	105	473	917	986	181	146	274
SPAC18B11.07c	992	890	591	1230	1027	370	404	776	588	598	896	381
SPAC18B11.08c	810	731	591	576	827	196	266	649	533	261	600	270
SPAC18B11.09c	81	57	44	41	49	12	37	80	64	31	68	13
SPAC18B11.10	573	526	352	353	506	117	323	608	475	276	556	156
SPAC18B11.11	188	153	89	72	67	16	84	185	123	49	69	9
SPAC18G6.01c	109	101	49	67	90	12	51	127	80	49	124	11
SPAC18G6.02c	94	65	76	22	20	19	37	102	65	30	31	20
SPAC18G6.03	2330	2086	1456	1543	1855	461	1244	2452	1845	1094	1736	674
SPAC18G6.04c	1240	1011	845	714	902	205	842	1549	1179	715	1020	363
SPAC18G6.05c	1608	1138	1166	991	744	640	998	1715	1474	1130	976	1114
SPAC18G6.06	478	490	332	219	218	75	306	566	499	184	254	122
SPAC18G6.07c	1439	1251	986	657	771	247	699	1418	1238	423	696	439
SPAC18G6.09c	501	466	327	1106	1022	146	188	469	237	669	692	174
SPAC18G6.10	259	261	127	189	241	44	108	249	151	116	243	52
SPAC18G6.11c	464	446	283	140	87	57	319	516	432	84	98	59
SPAC18G6.12c	166	113	83	98	142	23	86	140	63	64	160	11
SPAC18G6.13	38	26	20	22	21	5	21	29	39	30	33	11
SPAC18G6.14c	38282	35690	22446	6136	9984	6594	14768	27858	20513	2885	7393	6947
SPAC18G6.15	541	531	426	738	872	183	266	573	482	499	983	273
SPAC1952.01	198	141	130	61	68	19	71	146	151	37	52	16
SPAC1952.02	210	188	121	18	19	18	103	227	186	35	22	37
SPAC1952.03	139	131	95	117	184	23	76	199	186	105	250	37
SPAC1952.04c	86	75	63	99	116	22	39	95	69	75	95	13
SPAC1952.05	167	146	92	57	61	22	65	150	113	54	56	18
SPAC1952.06c	239	170	163	86	131	22	127	218	238	70	184	32
SPAC1952.07	63	60	36	33	22	8	40	76	43	38	46	12
SPAC1952.08c	391	394	368	348	441	54	148	412	366	199	383	86
SPAC1952.09c	474	430	351	577	584	151	278	528	443	495	591	195
SPAC1952.10c	80	49	61	26	20	6	42	52	59	10	16	10
SPAC1952.11c	560	412	539	239	209	114	369	702	618	241	287	143
SPAC1952.12c	136	104	111	53	49	22	45	104	79	22	56	11
SPAC1952.13	235	152	190	171	106	65	113	182	142	123	142	42
SPAC1952.14c	303	252	165	226	197	44	85	206	214	121	198	39
SPAC1952.15c	7	3	2	4	5	0	2	4	4	2	7	1
SPAC1952.16	129	84	66	33	49	10	42	106	83	16	66	5
SPAC1952.17c	93	65	60	156	132	15	60	105	63	107	142	29
SPAC19A8.01c	97	71	66	30	31	9	56	70	67	23	41	9
SPAC19A8.02	142	90	71	51	39	18	90	138	125	46	59	14
SPAC19A8.03	225	159	128	176	136	36	102	170	124	132	144	35
SPAC19A8.04	5752	4209	3439	4147	3233	1641	2572	4701	4077	2522	3042	1972
SPAC19A8.05c	156	120	115	177	203	19	79	205	130	111	207	19
SPAC19A8.06	393	277	294	151	195	81	230	503	412	131	295	151
SPAC19A8.07c	736	932	662	143	96	94	598	1009	808	133	102	192
SPAC19A8.08	200	151	86	129	72	35	67	187	128	104	103	29
SPAC19A8.09	250	201	144	225	364	44	89	160	101	120	232	22
SPAC19A8.10	61	42	42	89	60	19	33	74	47	45	63	22
SPAC19A8.11c	212	181	137	129	149	16	108	249	194	92	228	40
SPAC19A8.12	257	209	140	156	126	21	123	219	146	96	100	21
SPAC19A8.13	320	274	291	227	403	66	175	404	344	188	386	127
SPAC19A8.14	403	313	203	229	211	70	274	478	321	256	291	105
SPAC19A8.15	4586	3868	3959	4028	5352	1550	2959	5417	4259	3348	4841	3207
SPAC19A8.16	2	5	1	16	188	0	1	2	2	11	69	1
SPAC19B12.01	729	632	643	148	71	187	551	932	1037	108	96	363
SPAC19B12.02c	11170	8211	11605	1456	629	4179	5907	11816	11127	1036	861	6130
SPAC19B12.03	963	808	580	383	370	262	572	1037	680	332	402	304
SPAC19B12.04	5314	4721	1990	3344	2851	854	2415	4805	4113	3020	3838	2750
SPAC19B12.05c	404	312	254	165	160	26	206	389	351	168	234	87
SPAC19B12.06c	1491	1119	732	624	630	286	685	1313	1022	428	717	421
SPAC19B12.07c	56	51	20	23	23	3	21	39	40	18	45	2
SPAC19B12.08	39	36	24	93	72	8	25	39	22	66	71	7
SPAC19B12.09	727	693	531	422	357	194	392	684	583	336	456	260
SPAC19B12.10	72	54	51	139	78	17	38	74	43	91	91	11
SPAC19B12.11c	679	591	437	268	189	179	371	699	649	213	198	348
SPAC19B12.12c	53	38	25	26	25	8	16	44	53	15	23	12
SPAC19B12.13	263	184	139	172	78	60	111	230	146	115	99	59
SPAC19D5.01	24	29	20	1320	1940	9	18	47	34	968	1601	21
SPAC19D5.02c	260	226	150	86	93	17	105	267	198	65	120	46
SPAC19D5.03	132	101	91	48	35	20	86	122	99	46	57	19
SPAC19D5.04	766	513	433	516	483	159	476	812	632	596	713	261
SPAC19D5.05c	554	527	433	222	150	107	268	508	449	148	143	161
SPAC19D5.06c	103	93	67	26	35	12	36	95	78	14	30	9
SPAC19D5.07	102	91	56	38	83	18	51	98	59	22	56	11
SPAC19D5.09c	30	13	29	46	3	57	12	25	32	39	7	56
SPAC19D5.10c	9	5	6	7	8	1	2	7	2	0	2	2
SPAC19D5.11c	48	47	32	23	13	4	30	46	57	11	9	7
SPAC19E9.01c	708	628	420	904	846	110	250	553	392	503	578	165
SPAC19E9.02	269	198	154	108	121	60	163	255	253	92	130	93
SPAC19E9.03	102	94	149	431	240	175	54	85	76	300	162	148
SPAC19G12.01c	79	55	52	30	18	8	50	84	48	20	38	6
SPAC19G12.02c	105	70	53	75	51	17	37	98	90	60	76	18
SPAC19G12.03	268	244	214	276	274	82	150	310	223	175	279	117
SPAC19G12.04	59	41	44	40	59	11	23	55	34	27	28	16
SPAC19G12.05	1288	1197	930	459	596	278	902	1640	1095	386	628	547
SPAC19G12.06c	2558	2453	1326	1775	1857	287	1556	3051	1639	1401	1697	704
SPAC19G12.07c	246	274	203	253	447	93	182	242	210	232	302	159
SPAC19G12.08	3232	2433	2155	1076	1176	494	1587	3057	2359	514	948	638
SPAC19G12.09	754	784	127	3985	4852	50	342	906	106	2834	4581	44
SPAC19G12.10c	8013	6373	6702	8774	6406	2947	5077	9207	4767	6619	5687	3437
SPAC19G12.11	626	448	311	536	673	100	228	483	433	274	590	139
SPAC19G12.12	165	158	120	84	109	21	77	157	123	52	115	21
SPAC19G12.13c	30	32	25	8	8	2	16	32	28	4	12	3
SPAC19G12.14	405	349	278	896	1279	349	160	330	257	567	918	341
SPAC19G12.15c	1161	974	944	2276	2373	482	793	1367	1042	2009	2670	702
SPAC19G12.16c	3343	2578	3046	4349	2839	2470	1279	2030	2037	2267	1734	2287
SPAC19G12.17	178	144	73	82	78	31	69	183	155	69	139	50
SPAC1A6.01c	179	194	107	181	227	12	77	182	134	118	221	24
SPAC1A6.02	418	375	267	170	194	66	293	540	521	172	366	188
SPAC1A6.03c	1675	1350	1153	1130	482	284	1090	1768	1186	993	466	457
SPAC1A6.04c	10665	9263	6918	8559	6201	1714	4617	11141	7448	5323	3745	3463
SPAC1A6.05c	248	199	163	131	129	26	125	267	208	120	196	71
SPAC1A6.06c	3	5	3	6	3	1	4	1	5	1	2	1
SPAC1A6.07	534	505	447	1054	1132	108	247	491	387	613	878	142
SPAC1A6.08c	2	2	3	1	3	2	0	0	1	0	4	0
SPAC1A6.09c	693	548	453	350	291	147	340	646	544	212	260	136
SPAC1A6.10	1413	1132	838	648	855	181	828	1538	1177	519	906	463
SPAC1A6.11	0	0	0	0	0	0	0	0	0	0	0	0
SPAC1B1.01	631	674	556	295	302	79	326	553	369	193	179	116
SPAC1B1.02c	187	163	152	89	132	23	80	187	143	46	103	23
SPAC1B1.03c	2815	2071	1836	1894	2219	489	1434	2550	2165	1380	1975	1059
SPAC1B1.04c	227	234	152	120	115	26	130	248	169	94	145	44
SPAC1B2.02c	500	397	324	340	340	82	259	510	331	280	299	85
SPAC1B2.03c	6533	5436	3609	677	847	684	3271	6584	4359	449	831	1035
SPAC1B2.04	997	817	472	1100	1201	220	359	699	649	536	1077	300
SPAC1B2.05	286	240	206	282	250	73	160	319	258	209	294	111
SPAC1B2.06	1	0	0	1	0	2	1	2	1	1	1	0
SPAC1B3.01c	906	738	687	485	567	211	437	928	782	302	797	245
SPAC1B3.02c	237	231	152	89	121	35	89	204	239	58	173	95
SPAC1B3.03c	5661	4730	3950	24952	24218	10366	2189	4086	3222	17317	24202	12928
SPAC1B3.04c	42	36	24	9	16	1	27	57	47	13	12	3
SPAC1B3.05	933	811	825	487	594	132	543	1076	847	343	705	228
SPAC1B3.06c	223	226	330	227	195	134	197	353	343	203	312	189
SPAC1B3.07c	101	63	36	18	21	2	42	76	65	16	38	7
SPAC1B3.08	240	164	123	198	157	41	90	165	142	111	158	61
SPAC1B3.09c	567	446	335	304	380	103	326	648	554	224	401	178
SPAC1B3.10c	153	123	80	44	50	12	70	137	100	22	49	12
SPAC1B3.11c	53	28	24	25	16	5	17	52	44	26	34	3
SPAC1B3.12c	632	565	329	121	115	78	284	710	549	105	171	181
SPAC1B3.13	1144	1080	909	285	200	182	639	1218	1141	188	220	335
SPAC1B3.14	5517	4502	3464	3534	5076	1312	2403	4995	3219	2274	3588	1686
SPAC1B3.15c	31	37	38	7	1	3	25	59	29	3	6	0
SPAC1B3.16c	3311	2813	6244	3886	524	5501	2316	5609	9440	2973	715	8782
SPAC1B3.17	50	57	47	25	24	19	21	56	44	10	30	11
SPAC1B3.18c	237	218	157	238	357	49	97	221	179	139	338	65
SPAC1B3.20	142	101	83	163	163	41	50	84	58	75	184	35
SPAC1B3.21	92	82	27	139	111	5	42	83	55	81	178	18
SPAC1B9.02c	327	229	214	540	330	143	149	251	203	336	380	134
SPAC1B9.03c	714	729	568	228	133	126	517	1022	981	220	165	349
SPAC1D4.01	81	69	42	41	36	19	53	90	111	44	38	20
SPAC1D4.02c	269	192	204	549	610	113	123	225	160	346	448	96
SPAC1D4.03c	42	31	29	38	28	6	22	42	23	21	39	4
SPAC1D4.04	3448	2963	2638	1665	2083	833	2222	4085	3477	1324	2389	1496
SPAC1D4.05c	100	112	47	42	74	21	39	110	61	34	32	12
SPAC1D4.06c	157	120	112	115	124	28	69	180	154	118	125	65
SPAC1D4.07c	0	0	0	1	1	0	1	2	3	0	1	0
SPAC1D4.08	1127	968	701	482	555	243	601	1174	866	341	603	241
SPAC1D4.09c	223	201	127	222	181	41	104	276	266	138	251	84
SPAC1D4.10	250	215	139	136	88	26	115	209	157	107	132	50
SPAC1D4.11c	144	122	178	28	32	17	79	140	102	10	27	14
SPAC1D4.12	190	125	113	140	119	29	89	157	125	105	155	29
SPAC1D4.13	266	168	95	97	68	10	97	212	90	66	92	19
SPAC1D4.14	369	294	245	229	162	49	225	408	396	226	230	74
SPAC1F12.02c	21672	19572	11136	2699	3994	3149	8502	16258	14385	1304	4622	4262
SPAC1F12.03c	0	0	0	0	0	0	0	0	0	0	0	0
SPAC1F12.04c	383	297	196	217	197	42	133	270	295	160	227	79
SPAC1F12.05	272	250	139	108	150	17	138	247	153	74	149	19
SPAC1F12.06c	15	3	7	4	2	1	6	12	6	9	3	3
SPAC1F12.07	3547	3067	3516	4528	4122	1463	1917	3540	3510	3143	3845	2125
SPAC1F12.08	136	106	49	66	95	7	69	178	136	57	153	25
SPAC1F12.09	178	145	77	69	90	18	81	135	99	47	129	14
SPAC1F12.10c	415	405	317	1176	1242	104	187	364	257	724	871	124
SPAC1F3.01	517	435	361	143	113	62	364	691	707	144	153	94
SPAC1F3.02c	131	137	103	132	107	28	109	165	120	111	162	18
SPAC1F3.03	176	140	117	153	168	29	103	205	134	140	176	28
SPAC1F3.04c	278	258	134	156	135	27	119	261	273	114	172	54
SPAC1F3.05	778	626	657	181	663	42	455	865	717	126	629	55
SPAC1F3.06c	913	683	617	600	474	219	453	761	726	532	613	421
SPAC1F3.07c	285	212	174	166	126	27	102	182	172	83	116	39
SPAC1F3.08c	0	0	0	0	0	0	0	1	0	0	0	0
SPAC1F3.09	434	470	267	558	751	58	243	511	349	476	719	114
SPAC1F3.10c	95	68	54	107	63	18	58	99	76	105	83	20
SPAC1F5.02	5353	4433	3889	4262	5164	1214	2824	5559	4760	2664	5373	1661
SPAC1F5.03c	881	743	542	515	689	122	523	1067	872	376	805	208
SPAC1F5.04c	144	102	80	54	38	17	70	129	87	47	58	25
SPAC1F5.05c	92	75	86	56	47	11	24	65	39	14	38	7
SPAC1F5.06	1658	1311	1210	1464	1305	518	992	1747	1507	1182	1601	777
SPAC1F5.07c	389	303	217	176	179	48	190	341	241	108	189	66
SPAC1F5.08c	95	78	54	100	60	27	29	99	62	42	60	25
SPAC1F5.09c	43	29	18	72	45	47	7	25	24	57	48	37
SPAC1F5.10	833	786	660	392	286	138	550	1065	934	253	413	323
SPAC1F5.11c	353	182	194	120	63	48	207	319	243	113	99	78
SPAC1F7.01c	1311	1126	883	851	776	316	739	1272	1134	676	937	409
SPAC1F7.02c	2042	2231	1877	704	546	444	1321	2400	2090	618	446	880
SPAC1F7.03	741	574	563	752	494	180	422	846	587	634	496	195
SPAC1F7.04	4214	3881	3198	3218	3792	1642	2159	4084	2952	1812	2975	1610
SPAC1F7.05	3679	2666	2765	766	1205	183	1915	3425	4232	658	2053	653
SPAC1F7.06	4	1	1	3	1	1	2	3	1	0	2	0
SPAC1F7.07c	467	409	461	25	2	188	500	610	553	18	9	351
SPAC1F7.08	754	652	632	88	53	165	739	777	692	88	56	364
SPAC1F7.09c	253	211	178	118	251	25	159	297	177	104	194	21
SPAC1F7.10	92	76	83	58	59	20	36	73	53	24	59	27
SPAC1F7.11c	305	226	183	168	122	24	170	317	195	117	103	42
SPAC1F7.12	417	381	340	165	237	103	188	543	317	75	304	83
SPAC1F7.13c	33731	30125	22371	5219	7857	7827	17686	31418	20811	3258	6225	9129
SPAC1F7.14c	89	86	61	36	38	18	27	81	74	21	34	25
SPAC1F8.01	11	4	4	29	35	0	2	16	5	37	47	1
SPAC1F8.02c	0	0	0	3	0	0	0	1	0	1	0	1
SPAC1F8.03c	94	185	54	4	4	7	294	291	785	12	15	294
SPAC1F8.04c	11	9	3	8	5	1	13	14	6	10	12	4
SPAC1F8.05	10	6	4	112	93	2	8	14	3	78	65	5
SPAC1F8.06	91	72	120	15	12	37	49	61	99	3	6	38
SPAC1F8.07c	97475	83027	94351	40724	98169	39677	58299	106990	80826	30847	83501	52786
SPAC1F8.08	1	0	0	0	1	1	0	0	0	0	1	0
SPAC20G4.01	450	351	293	111	358	27	307	605	580	108	455	86
SPAC20G4.02c	5	3	2	23	14	4	3	3	4	8	25	3
SPAC20G4.03c	47	34	71	82	76	61	33	69	48	44	190	51
SPAC20G4.04c	21	31	8	14	8	2	9	26	14	7	17	2
SPAC20G4.05c	62	50	27	24	39	6	24	73	28	11	44	6
SPAC20G4.06c	7532	6233	4628	5263	7483	1539	3203	5784	5369	3038	7760	2118
SPAC20G4.07c	1187	937	772	675	940	263	519	1085	784	436	763	275
SPAC20G4.08	784	572	603	841	849	163	335	675	721	610	761	243
SPAC20G4.09	0	1	0	0	1	0	0	0	0	0	0	0
SPAC20G8.01	324	315	203	184	201	39	198	336	300	154	199	77
SPAC20G8.02	162	120	79	101	76	12	94	134	105	72	117	15
SPAC20G8.03	2282	1612	2142	1557	1443	890	1485	2760	1693	1215	1488	944
SPAC20G8.04c	1315	1126	1025	2412	2087	676	848	1302	1268	2024	1842	1005
SPAC20G8.05c	685	587	604	308	381	295	338	759	696	236	568	654
SPAC20G8.06	994	754	750	668	1136	252	573	942	836	637	1112	338
SPAC20G8.07c	2201	1668	1302	1179	1628	483	959	1728	1435	711	1316	652
SPAC20G8.08c	209	197	135	53	48	20	128	207	186	42	65	16
SPAC20G8.09c	1459	1284	1253	439	369	320	1043	1676	1465	415	433	515
SPAC20G8.10c	46	32	18	82	79	10	19	42	18	51	99	9
SPAC20H4.01	782	718	557	267	199	127	564	998	820	236	264	233
SPAC20H4.02	318	329	215	482	516	85	190	394	247	346	610	124
SPAC20H4.03c	680	594	388	426	538	94	272	587	664	336	671	209
SPAC20H4.04	24	20	16	11	8	3	10	17	21	8	8	6
SPAC20H4.05c	400	307	258	224	300	68	178	388	388	120	322	119
SPAC20H4.06c	112	118	57	37	53	8	50	112	64	30	81	17
SPAC20H4.07	52	40	41	29	20	5	13	45	32	10	34	12
SPAC20H4.08	68	84	48	65	31	11	39	86	73	32	57	14
SPAC20H4.09	93	39	31	29	24	9	43	51	49	26	27	7
SPAC20H4.10	604	370	293	529	677	111	271	536	434	462	808	174
SPAC20H4.11c	25	25	29	27	25	10	19	40	24	13	36	7
SPAC212.01c	14	28	5	6	10	1	8	18	10	4	20	3
SPAC212.02	0	1	1	1	2	1	0	1	0	0	5	0
SPAC212.03	1	0	0	0	0	0	0	0	0	0	0	0
SPAC212.04c	12	12	5	7	8	2	3	14	10	16	15	1
SPAC212.05c	0	0	0	0	0	0	0	0	0	0	0	0
SPAC212.06c	0	0	0	0	0	0	0	0	0	0	0	0
SPAC212.07c	0	1	0	0	0	0	0	1	0	0	0	0
SPAC212.08c	1	3	2	1	0	0	2	8	0	0	5	0
SPAC212.09c	403	413	342	287	604	75	541	524	162	333	391	69
SPAC212.10	24	12	2	7	4	1	8	24	16	3	5	2
SPAC212.11	2	3	1	0	0	3	3	3	0	1	5	2
SPAC212.12	1	1	1	0	0	0	0	4	1	0	1	1
SPAC21E11.03c	206	187	82	1857	1624	65	93	176	47	1011	976	53
SPAC21E11.04	118	89	169	389	82	183	43	75	105	330	74	183
SPAC21E11.05c	159	130	110	110	118	34	84	160	135	96	142	42
SPAC21E11.06	1159	967	651	627	861	173	620	1290	956	486	942	335
SPAC21E11.07	64	56	54	57	42	18	24	53	57	26	63	34
SPAC21E11.08	1527	1256	1007	1086	1020	331	723	1378	1033	782	854	497
SPAC222.03c	303	256	215	250	211	104	129	328	354	193	296	162
SPAC222.04c	213	184	147	134	141	37	85	174	158	79	168	36
SPAC222.05c	57	28	40	17	12	5	17	32	18	12	8	3
SPAC222.06	872	895	757	293	146	204	563	999	892	229	148	345
SPAC222.07c	114	94	80	290	195	73	45	63	67	213	240	75
SPAC222.08c	489	450	446	427	194	119	233	484	540	329	258	213
SPAC222.09	2065	1830	1657	1149	1744	468	1179	2036	1377	819	1372	714
SPAC222.10c	198	170	140	137	118	32	102	201	168	90	117	41
SPAC222.11	1409	1055	843	642	990	231	810	1774	993	520	1157	296
SPAC222.12c	11114	10227	6691	10570	11817	3401	5628	8672	6472	7686	10091	4241
SPAC222.13c	209	165	96	128	122	11	105	191	142	91	160	10
SPAC222.14c	668	494	388	416	618	78	408	799	662	398	817	176
SPAC222.15	5	0	5	1	0	2	2	4	4	1	2	1
SPAC222.16c	94	90	44	55	43	12	30	66	72	33	61	25
SPAC222.17	85	60	44	75	71	9	45	70	57	30	78	16
SPAC222.18	47	54	40	13	21	5	28	52	48	21	27	13
SPAC222.19	130	89	78	183	227	27	51	128	104	114	245	48
SPAC227.01c	160	130	117	79	85	42	51	133	112	50	87	46
SPAC227.02c	345	374	258	112	98	41	178	425	347	89	112	77
SPAC227.03c	43	49	26	64	38	8	29	37	26	50	46	20
SPAC227.04	36	33	21	24	17	6	13	19	23	8	18	6
SPAC227.05	341	360	239	171	198	60	152	353	319	104	267	88
SPAC227.06	554	490	354	473	598	205	219	571	425	286	582	293
SPAC227.07c	555	426	339	584	723	114	274	642	533	526	935	147
SPAC227.08c	178	171	124	231	265	48	95	153	122	124	263	66
SPAC227.09	238	183	119	66	62	15	104	218	181	42	94	26
SPAC227.10	433	351	237	355	282	72	169	326	316	194	296	103
SPAC227.11c	184	165	103	151	99	36	145	230	169	119	198	53
SPAC227.12	278	281	167	217	200	43	201	300	240	160	217	56
SPAC227.13c	1424	1312	1253	3262	3836	992	713	1180	1771	1755	2702	1703
SPAC227.14	275	212	171	153	191	56	119	272	223	83	231	71
SPAC227.15	233	178	139	131	110	24	91	194	138	113	124	43
SPAC227.16c	189	162	128	109	119	21	66	129	123	56	115	27
SPAC227.17c	131	122	66	89	54	13	63	143	97	67	93	21
SPAC227.18	4792	4100	5030	5127	3695	2274	2427	4826	4893	3620	3426	3241
SPAC227.19c	24	36	10	9	7	1	12	30	27	7	16	2
SPAC22A12.01c	211	174	100	59	66	22	73	163	155	37	80	7
SPAC22A12.02c	2	1	2	3	2	1	2	2	1	0	3	0
SPAC22A12.03c	142	119	95	58	63	19	47	79	84	34	87	29
SPAC22A12.04c	24811	21967	13434	3360	5666	3775	8569	15915	14493	1493	6476	5087
SPAC22A12.05	135	136	70	17	17	7	75	135	94	17	39	26
SPAC22A12.06c	559	406	1370	99	65	248	170	776	1763	47	79	309
SPAC22A12.07c	1354	1080	1019	1039	944	450	850	1598	1556	795	1109	744
SPAC22A12.08c	401	297	228	207	373	46	270	479	327	217	432	113
SPAC22A12.09c	256	221	145	205	298	61	103	245	226	143	294	64
SPAC22A12.10	1864	1310	1280	944	982	537	796	1596	1350	583	962	716
SPAC22A12.11	1834	1427	1540	2350	3230	418	1153	1958	1418	1832	2777	621
SPAC22A12.12c	470	425	270	268	313	67	263	567	528	265	453	97
SPAC22A12.13	53	62	29	75	50	16	40	59	49	48	57	22
SPAC22A12.14c	302	273	224	266	203	77	188	362	268	239	304	148
SPAC22A12.15c	15470	13047	11066	44978	45739	17200	8431	16859	11413	39290	43965	24263
SPAC22A12.16	8941	8301	7327	5347	6994	3274	4995	9674	8774	3537	6507	5008
SPAC22A12.17c	9	12	1	92	280	0	1	12	2	50	169	1
SPAC22E12.01	218	179	102	28	19	14	107	172	119	5	16	6
SPAC22E12.02	177	154	126	158	151	44	92	205	144	122	168	72
SPAC22E12.03c	564	495	337	1947	2094	312	292	532	310	1276	1914	306
SPAC22E12.04	713	688	487	727	898	188	329	846	815	466	1172	380
SPAC22E12.05c	969	783	557	1177	1226	293	386	807	657	637	1062	361
SPAC22E12.06c	402	325	268	239	371	53	265	458	382	162	425	59
SPAC22E12.07	1219	1017	1035	868	1260	360	636	1435	1372	676	1547	619
SPAC22E12.08	69	90	57	32	46	6	41	75	74	11	53	14
SPAC22E12.09c	458	350	367	72	61	66	275	541	362	51	68	39
SPAC22E12.10c	963	696	655	391	509	135	544	900	837	296	705	198
SPAC22E12.11c	148	148	112	53	63	28	92	137	107	49	76	24
SPAC22E12.13c	1056	1050	733	216	123	170	497	1161	1065	146	114	260
SPAC22E12.14c	323	255	167	136	143	58	153	279	220	112	170	78
SPAC22E12.16c	324	281	193	110	38	28	138	225	195	54	83	22
SPAC22E12.17c	1463	1281	985	954	1002	351	677	1390	1168	567	1029	394
SPAC22E12.18	517	476	296	201	221	56	293	570	517	189	283	116
SPAC22E12.19	227	207	119	121	60	36	117	218	172	83	110	33
SPAC22F3.02	2	1	0	0	0	0	0	1	0	0	0	1
SPAC22F3.03c	7	6	10	2	6	2	5	12	13	5	6	1
SPAC22F3.04	0	0	0	0	1	0	0	5	3	1	2	1
SPAC22F3.05c	51	57	33	11	8	6	39	69	41	13	27	4
SPAC22F3.06c	1362	1074	791	949	973	136	675	1234	1034	845	1079	273
SPAC22F3.07c	1119	925	520	840	948	197	556	957	747	659	1065	320
SPAC22F3.08c	350	365	248	121	111	36	245	451	443	124	161	119
SPAC22F3.09c	65	49	36	103	70	8	26	59	51	71	92	14
SPAC22F3.10c	1037	924	843	467	586	136	639	1216	1539	475	671	328
SPAC22F3.11c	81	75	43	78	70	13	35	72	65	63	121	21
SPAC22F3.12c	18	6	14	5	2	5	9	12	10	4	5	1
SPAC22F3.13	275	219	205	202	160	23	138	278	202	151	182	30
SPAC22F3.15	103	67	64	57	52	25	39	74	104	35	92	32
SPAC22F8.02c	130	117	71	28	65	13	63	128	87	19	90	12
SPAC22F8.03c	0	2	0	0	0	0	0	0	0	0	0	0
SPAC22F8.04	730	642	413	270	450	93	325	796	477	139	376	131
SPAC22F8.05	270	433	26	6121	6711	15	215	376	64	5295	5901	32
SPAC22F8.06	1212	1061	843	1427	1565	392	720	1535	1012	1094	1620	744
SPAC22F8.07c	61	53	24	23	18	6	19	49	45	14	41	0
SPAC22F8.08	2416	1913	1861	1901	2625	585	1320	2253	1832	1512	2169	980
SPAC22F8.09	751	817	653	272	197	121	522	854	889	223	248	255
SPAC22F8.10c	301	301	215	173	250	47	261	434	298	205	374	79
SPAC22F8.11	51	59	35	64	14	3	15	52	35	48	10	7
SPAC22F8.12c	105	90	45	101	67	18	41	107	83	66	103	25
SPAC22G7.01c	1356	1133	844	620	1064	80	843	1417	1058	527	1249	204
SPAC22G7.02	245	187	119	118	83	17	90	212	150	88	108	14
SPAC22G7.03	29	27	12	23	22	6	10	27	23	11	17	4
SPAC22G7.04	303	255	137	83	70	36	151	324	240	67	82	32
SPAC22G7.05	1019	1024	906	528	677	219	793	1416	1451	485	848	530
SPAC22G7.06c	6979	5540	5608	1633	1137	1919	4159	6960	5395	1528	1322	1826
SPAC22G7.07c	24	20	11	16	10	2	7	34	25	4	20	4
SPAC22G7.08	45	33	47	62	54	31	24	37	27	30	53	12
SPAC22G7.09c	733	650	375	231	377	51	284	576	415	136	289	73
SPAC22G7.10	746	618	457	294	265	90	312	615	376	166	209	128
SPAC22G7.11c	1	5	0	17	14	22	5	10	0	11	18	0
SPAC22H10.02	162	142	127	233	253	17	62	188	112	125	255	20
SPAC22H10.03c	493	404	366	478	569	94	291	522	407	418	621	147
SPAC22H10.04	72	55	53	45	31	10	35	66	48	34	40	10
SPAC22H10.05c	491	342	307	165	87	112	212	390	313	116	111	112
SPAC22H10.06c	0	0	0	0	0	0	0	0	0	0	0	0
SPAC22H10.07	145	136	99	84	74	32	77	163	98	78	96	35
SPAC22H10.08	280	218	164	79	111	35	145	242	243	61	170	32
SPAC22H10.09	74	67	45	77	45	14	34	61	60	36	67	9
SPAC22H10.10	36	23	24	8	16	7	15	32	43	11	15	4
SPAC22H10.11c	620	547	354	313	226	121	341	672	478	242	278	205
SPAC22H10.12c	1069	868	521	2308	2302	142	639	1180	610	2071	2861	250
SPAC22H10.13	57	46	10	414	821	5	15	58	13	181	607	6
SPAC22H12.01c	444	373	271	6425	4081	1904	199	309	198	4731	3952	2224
SPAC22H12.02	892	816	515	639	754	210	551	1004	820	525	987	352
SPAC22H12.03	134	133	107	159	145	22	51	91	91	102	150	20
SPAC22H12.04c	23508	20595	12502	4340	4569	2822	9683	17762	16039	2129	5415	4550
SPAC22H12.05c	148	99	74	122	87	36	94	203	122	151	125	26
SPAC23A1.02c	83	80	37	24	30	9	58	91	69	18	26	6
SPAC23A1.03	3822	3256	2067	1367	1731	544	1795	3418	2303	1055	1242	907
SPAC23A1.04c	161	94	77	93	100	13	72	117	90	62	92	19
SPAC23A1.05	436	303	183	343	301	70	167	343	307	220	345	111
SPAC23A1.06c	136	132	117	92	152	16	93	204	135	113	152	36
SPAC23A1.07	98	83	48	41	48	15	31	64	48	21	51	12
SPAC23A1.08c	16626	14456	7961	3708	6288	1906	6147	11160	10029	1504	6133	2750
SPAC23A1.09	230	176	124	281	294	41	111	252	240	141	386	44
SPAC23A1.10	81239	72746	62690	31942	55803	27148	41174	72818	50888	19118	37313	31405
SPAC23A1.11	19878	17083	10898	2787	2223	4746	9195	16954	14350	1942	3016	7074
SPAC23A1.12c	3422	2532	2626	1647	2510	895	1760	3165	2768	1100	2621	1293
SPAC23A1.14c	630	419	510	910	1213	141	282	607	403	658	1006	177
SPAC23A1.15c	142	179	99	507	465	81	86	157	160	323	532	106
SPAC23A1.16c	55	50	37	45	85	6	26	72	39	39	65	15
SPAC23A1.17	1423	1062	1337	987	1257	337	668	1191	935	710	921	431
SPAC23A1.18c	280	219	176	427	351	81	119	239	184	247	327	84
SPAC23A1.19c	150	109	55	35	15	12	58	142	77	31	27	12
SPAC23A1.20	0	0	0	0	0	0	0	0	0	0	0	0
SPAC23C11.01	265	205	141	58	71	22	105	190	144	43	72	19
SPAC23C11.02c	19385	18667	13329	5782	8364	4817	9694	17809	13093	3866	7775	5942
SPAC23C11.03	946	861	685	317	472	138	594	1100	1094	289	548	344
SPAC23C11.04c	54	38	37	20	38	4	26	60	38	25	53	15
SPAC23C11.05	13620	12014	11329	7364	16044	4722	6330	12358	9242	4246	12159	5842
SPAC23C11.06c	24	32	24	257	869	12	31	136	6	236	586	9
SPAC23C11.07	1	1	0	2	1	1	0	0	0	2	1	0
SPAC23C11.08	88	77	66	128	70	32	41	91	81	82	93	34
SPAC23C11.09	3885	3287	3116	1916	2049	985	2413	4277	4112	1786	2486	2131
SPAC23C11.10	7	4	5	1	2	0	2	7	11	2	3	4
SPAC23C11.11	1372	1238	860	784	600	280	732	1231	1242	543	739	386
SPAC23C11.12	30	30	18	11	6	5	12	18	29	4	16	8
SPAC23C11.13c	2615	2121	1680	1360	2456	406	1271	2383	2071	981	2118	701
SPAC23C11.14	1864	1469	1137	1335	1436	485	923	1887	1304	1238	981	646
SPAC23C11.15	340	258	176	147	144	27	187	384	292	117	214	68
SPAC23C11.16	251	195	174	77	157	45	117	260	196	55	253	71
SPAC23C11.17	1162	1082	653	947	859	208	679	1305	1014	760	954	387
SPAC23C4.02	1235	989	988	483	1065	129	896	1403	1161	392	1213	304
SPAC23C4.03	108	45	54	48	37	8	35	51	48	26	49	14
SPAC23C4.04c	31	29	14	4	6	4	22	40	44	8	20	6
SPAC23C4.05c	662	563	195	1486	1610	40	382	640	245	1183	1648	59
SPAC23C4.06c	306	308	245	199	268	88	166	294	358	170	276	147
SPAC23C4.07	3	0	0	1	0	1	1	4	5	1	2	0
SPAC23C4.08	479	519	354	567	661	105	323	572	462	565	874	197
SPAC23C4.09c	637	728	510	386	429	150	320	611	695	268	571	279
SPAC23C4.10	126	111	50	79	95	8	46	94	73	35	75	5
SPAC23C4.11	1192	1076	591	1067	1059	253	399	787	757	504	1189	244
SPAC23C4.12	330	266	189	246	256	66	142	317	262	145	249	69
SPAC23C4.13	206	189	105	181	141	71	97	154	252	125	266	170
SPAC23C4.14	263	262	146	97	105	19	129	279	191	80	120	10
SPAC23C4.15	957	900	629	352	293	201	470	898	887	246	366	302
SPAC23C4.16c	242	188	179	205	237	67	118	229	156	155	236	48
SPAC23C4.17	610	542	418	147	288	51	386	714	695	144	355	157
SPAC23C4.18c	105	89	62	88	84	18	59	93	75	58	89	19
SPAC23C4.19	1333	1118	988	751	881	249	944	1572	1248	783	1068	428
SPAC23D3.01	109	101	53	21	31	8	38	87	66	17	29	6
SPAC23D3.02	545	497	265	324	409	58	309	612	540	231	506	144
SPAC23D3.03c	348	323	263	193	214	64	143	318	294	105	240	104
SPAC23D3.04c	2164	1920	2036	1572	1065	809	1086	2334	2663	1300	1283	1330
SPAC23D3.05c	0	1	0	1	4	2	1	1	0	0	0	0
SPAC23D3.06c	966	792	763	423	344	121	439	781	763	295	379	201
SPAC23D3.07	1501	1297	819	1553	1908	314	774	1511	1289	1069	2022	569
SPAC23D3.08	655	501	335	183	203	42	212	464	342	95	151	98
SPAC23D3.09	405	413	312	184	207	26	263	491	448	182	283	72
SPAC23D3.10c	296	243	175	80	92	34	180	361	271	49	78	40
SPAC23D3.11	228	281	12	152	301	0	196	317	35	191	296	9
SPAC23D3.12	2483	2803	1725	250	506	215	1779	3570	2775	147	397	492
SPAC23D3.13c	261	151	133	93	73	22	119	228	143	98	110	16
SPAC23D3.14c	1	3	4	2	2	0	2	6	4	1	3	0
SPAC23D3.16	132	122	65	39	44	14	57	135	143	25	74	31
SPAC23D3.17	80	57	45	46	53	13	24	61	53	24	49	20
SPAC23E2.01	461	408	390	454	460	199	175	325	323	260	302	195
SPAC23E2.02	200	166	141	195	165	60	123	214	126	132	138	48
SPAC23E2.03c	64	42	90	24	37	12	24	47	14	10	19	8
SPAC23G3.01	1180	898	761	543	417	190	820	1345	1033	456	644	314
SPAC23G3.02c	82	68	93	110	75	53	71	118	81	110	94	62
SPAC23G3.03	213	172	132	269	383	31	116	230	71	208	366	24
SPAC23G3.04	162	112	104	64	63	27	59	176	128	51	53	38
SPAC23G3.05c	56	47	33	26	28	7	24	43	37	28	31	7
SPAC23G3.06	4846	4049	3260	1740	1766	1003	2351	4710	4582	1232	2003	1642
SPAC23G3.07c	176	150	81	168	217	24	76	160	130	90	195	35
SPAC23G3.08c	243	194	156	201	223	47	117	200	179	145	242	60
SPAC23G3.09	393	315	244	445	402	97	235	425	303	440	437	134
SPAC23G3.10c	391	292	262	333	339	106	196	317	352	206	333	188
SPAC23G3.11	1494	1169	925	2039	2045	422	795	1522	1459	1462	2633	710
SPAC23G3.12c	1315	1097	976	956	1174	197	961	1586	1382	1011	1383	469
SPAC23H3.02c	466	454	300	451	291	115	406	743	637	548	532	195
SPAC23H3.03c	98	83	49	62	53	7	52	111	98	78	100	11
SPAC23H3.04	11	14	4	14	11	2	4	18	4	7	16	3
SPAC23H3.05c	162	112	80	10	14	6	33	141	92	13	25	12
SPAC23H3.06	278	233	176	196	173	53	170	294	244	162	244	61
SPAC23H3.07c	524	394	285	413	286	81	209	378	355	237	327	124
SPAC23H3.08c	38	46	30	30	34	4	24	43	36	23	39	6
SPAC23H3.09c	4740	4608	4653	3736	5517	1897	3554	6544	6549	3153	5621	3980
SPAC23H3.10	423	432	296	314	475	61	256	522	441	279	531	104
SPAC23H3.11c	0	0	2	26	38	13	0	0	2	16	34	9
SPAC23H3.12c	75	58	47	103	68	11	31	56	47	56	51	7
SPAC23H3.13c	248	206	149	194	185	24	115	163	200	104	176	36
SPAC23H3.14	152	131	99	37	62	11	56	126	138	27	55	31
SPAC23H3.15c	115	345	44	10094	31470	29	128	396	127	6770	20125	82
SPAC23H4.01c	483	325	547	225	264	93	275	602	621	194	341	127
SPAC23H4.02	126	85	100	72	26	23	53	79	87	49	33	26
SPAC23H4.03c	1284	996	726	696	711	202	541	1142	970	433	930	322
SPAC23H4.04	58	43	25	28	15	13	30	55	41	31	36	17
SPAC23H4.05c	0	0	0	0	0	0	0	0	0	0	0	1
SPAC23H4.06	6246	4560	6161	513	3582	678	2938	6215	6597	273	2966	1048
SPAC23H4.07c	452	322	282	245	190	108	248	471	351	191	311	154
SPAC23H4.08	178	163	135	109	96	11	89	164	121	55	97	23
SPAC23H4.09	3611	2766	1631	2246	2559	533	1374	2822	2521	1218	2678	1092
SPAC23H4.10c	476	408	1611	264	466	283	254	552	414	225	531	130
SPAC23H4.11c	32	33	13	3	12	4	6	35	18	5	14	5
SPAC23H4.12	496	413	302	260	239	77	244	454	471	149	310	116
SPAC23H4.13c	121	106	56	49	86	7	45	115	114	31	87	21
SPAC23H4.14	119	110	59	43	32	6	74	157	106	37	47	6
SPAC23H4.15	932	813	632	181	119	117	679	1133	1148	169	188	225
SPAC23H4.16c	38	36	21	46	28	14	23	43	38	28	46	5
SPAC23H4.17c	39	34	21	20	6	4	18	42	53	5	16	9
SPAC23H4.18c	160	155	98	199	187	19	75	193	205	117	273	41
SPAC23H4.21	86	73	55	30	22	17	36	102	84	22	33	20
SPAC24B11.05	217	124	149	543	308	82	86	147	130	323	300	66
SPAC24B11.06c	1412	1086	22	1691	1723	11	692	1190	411	1076	1571	73
SPAC24B11.07c	440	321	345	111	119	54	229	406	324	79	121	63
SPAC24B11.08c	504	397	328	184	169	59	232	486	361	142	156	71
SPAC24B11.09	601	527	429	971	372	300	209	397	401	455	212	339
SPAC24B11.10c	343	353	262	226	239	56	243	483	382	162	280	66
SPAC24B11.11c	403	352	273	293	306	83	245	461	395	242	418	136
SPAC24B11.12c	556	455	381	673	479	152	355	745	530	702	599	242
SPAC24B11.13	1070	806	859	315	361	150	469	915	814	136	398	152
SPAC24B11.14	2	3	1	0	0	0	2	2	4	0	0	1
SPAC24C9.02c	333	310	354	300	347	134	167	281	193	175	325	68
SPAC24C9.03	2081	1763	2900	1439	1734	1004	1036	2059	1872	951	1688	948
SPAC24C9.04	51	57	65	16	18	18	29	55	60	8	31	10
SPAC24C9.05c	493	377	714	264	367	138	315	590	384	196	367	124
SPAC24C9.06c	6127	4515	9195	8669	8701	3969	3295	5704	3616	6284	6878	2273
SPAC24C9.07c	12	5	13	14	7	8	14	13	7	1	4	2
SPAC24C9.08	833	621	1151	962	505	314	577	894	632	832	573	215
SPAC24C9.09	141	111	170	64	98	16	85	155	121	75	139	7
SPAC24C9.10c	380	320	455	389	207	164	168	258	209	205	173	81
SPAC24C9.11	373	307	478	151	68	103	263	537	387	136	96	155
SPAC24C9.12c	11895	9815	17051	2343	2028	3785	6291	11976	8656	1543	2073	2012
SPAC24C9.13c	98	90	91	87	76	50	58	96	123	52	113	50
SPAC24C9.14	338	318	415	1547	1302	975	145	283	194	783	812	419
SPAC24C9.15c	3	0	0	0	0	1	0	0	1	0	1	0
SPAC24C9.16c	740	630	733	667	824	293	220	418	328	340	504	149
SPAC24H6.01c	193	151	132	69	105	12	107	272	159	61	126	26
SPAC24H6.02c	71	71	49	46	31	7	32	73	75	39	73	13
SPAC24H6.03	164	131	68	91	96	12	85	171	107	102	154	8
SPAC24H6.04	3037	2566	2368	2335	3106	795	1991	3326	3007	1834	3231	1592
SPAC24H6.05	484	373	242	145	383	35	193	404	203	81	307	32
SPAC24H6.06	36	34	11	109	38	12	18	36	18	68	53	4
SPAC24H6.07	23550	21594	13663	4830	6380	4158	10837	20167	14423	2860	5776	5111
SPAC24H6.08	137	110	82	199	349	56	49	135	127	165	386	91
SPAC24H6.09	260	218	164	137	177	30	106	208	163	76	154	35
SPAC24H6.10c	5342	4808	3815	2038	3463	1510	2485	4733	4542	1233	3583	2508
SPAC24H6.11c	308	194	183	110	78	40	135	202	149	57	86	12
SPAC24H6.12c	149	148	106	90	107	33	69	120	114	61	153	74
SPAC24H6.13	928	851	841	266	243	251	613	1111	1298	250	276	510
SPAC25A8.01c	1124	872	777	445	583	125	671	1205	1064	335	590	155
SPAC25A8.02	36	28	15	87	85	18	14	32	20	34	70	12
SPAC25A8.03c	33	33	18	12	16	0	12	26	26	5	15	5
SPAC25B8.01	405	357	201	445	324	55	154	328	229	210	309	75
SPAC25B8.02	188	199	149	86	99	17	105	258	166	70	158	47
SPAC25B8.03	322	199	248	107	212	48	148	389	212	53	258	35
SPAC25B8.04c	272	263	203	218	327	29	150	284	165	145	206	25
SPAC25B8.05	271	202	196	32	58	22	132	264	202	37	65	54
SPAC25B8.06c	123	73	59	26	57	5	41	99	73	17	55	11
SPAC25B8.07c	129	116	66	64	64	11	56	100	84	44	88	25
SPAC25B8.08	171	110	93	294	259	42	63	164	135	189	314	43
SPAC25B8.09	113	88	102	90	78	18	43	160	134	65	135	24
SPAC25B8.10	503	418	444	425	608	228	209	614	555	255	682	221
SPAC25B8.11	329	230	179	133	160	47	163	291	212	84	146	37
SPAC25B8.12c	7144	6907	6282	4428	6221	900	3743	6956	5308	2678	5874	1467
SPAC25B8.13c	369	154	217	77	148	33	103	231	247	31	295	66
SPAC25B8.14	31	30	28	18	20	7	17	25	22	6	20	4
SPAC25B8.15c	181	152	83	40	39	18	83	188	168	14	64	36
SPAC25B8.16	174	155	116	46	66	15	104	197	176	45	80	26
SPAC25B8.17	326	275	179	107	137	10	140	312	307	79	158	64
SPAC25B8.18	12	13	9	47	52	5	10	20	10	33	49	2
SPAC25B8.19c	292	229	198	230	326	93	113	223	180	155	215	102
SPAC25B8.20	8	5	3	5	6	3	6	8	10	3	6	2
SPAC25G10.01	333	269	169	227	248	52	218	475	383	151	282	69
SPAC25G10.02	37	13	21	9	12	1	4	11	12	4	9	6
SPAC25G10.03	2075	1911	1566	2932	2035	869	672	1369	1183	1355	1469	895
SPAC25G10.04c	18	17	20	26	31	7	7	19	30	17	40	8
SPAC25G10.05c	4975	4190	2653	1788	1845	840	2023	3947	3407	1019	1873	1411
SPAC25G10.06	6478	5972	2941	1115	1389	820	3583	6588	5511	863	2231	2082
SPAC25G10.07c	88	70	52	16	22	2	47	106	70	15	25	6
SPAC25G10.08	8259	6731	6130	3722	3322	2405	4652	8641	7478	2629	3877	3733
SPAC25G10.09c	1973	1492	1667	987	1456	455	1047	1769	1101	672	1061	554
SPAC25H1.02	69	65	46	62	87	8	35	57	44	33	65	11
SPAC25H1.03	58	32	46	128	76	21	26	37	40	63	101	33
SPAC25H1.04	144	105	71	43	27	19	86	123	79	41	26	21
SPAC25H1.05	336	298	227	125	119	37	111	227	314	52	142	81
SPAC25H1.06	182	142	97	57	52	19	64	151	129	41	58	22
SPAC25H1.07	1449	1062	893	784	792	217	697	1229	1023	616	757	349
SPAC25H1.08c	1463	1311	1246	583	656	273	1091	1732	1722	539	776	569
SPAC25H1.09	1	3	1	0	0	0	0	3	3	0	0	0
SPAC25H1.10c	498	344	181	445	478	79	261	523	408	318	817	97
SPAC26A3.01	3407	2822	4020	1890	1259	1034	2029	3657	2409	1410	1108	758
SPAC26A3.02	138	87	188	43	57	44	57	151	111	31	100	26
SPAC26A3.03c	60	58	56	8	12	8	44	71	65	13	18	18
SPAC26A3.04	18717	16240	21480	4146	4849	8005	7792	14707	10532	2095	4303	4990
SPAC26A3.05	4209	2923	5104	3165	2843	1909	2409	3734	2976	2489	3039	1536
SPAC26A3.06	756	714	987	202	317	144	569	874	816	196	360	128
SPAC26A3.07c	13281	11257	12335	2910	3848	4083	5027	9643	8876	1412	4307	2702
SPAC26A3.08	1160	1079	1281	728	697	363	494	922	550	430	488	203
SPAC26A3.09c	202	171	258	86	61	78	117	191	122	66	73	41
SPAC26A3.10	240	213	260	56	18	33	131	276	154	61	33	8
SPAC26A3.11	710	578	961	539	626	243	378	726	614	374	688	261
SPAC26A3.12c	805	674	1076	289	133	238	478	834	624	219	153	169
SPAC26A3.13c	24	21	27	47	6	50	17	30	38	45	5	62
SPAC26A3.14c	448	383	236	370	437	59	186	352	249	195	440	74
SPAC26A3.15c	1556	1256	1039	720	947	275	745	1457	1029	439	826	376
SPAC26A3.16	2171	2070	1745	3385	4907	902	1082	2057	1204	2235	3134	993
SPAC26A3.17c	715	730	614	242	216	214	328	715	719	137	227	274
SPAC26F1.01	88	61	32	44	67	19	28	65	53	33	66	8
SPAC26F1.02	162	120	115	188	173	32	88	143	109	132	135	38
SPAC26F1.03	3954	3224	3086	2834	3220	1173	2194	3857	3780	2222	3213	2219
SPAC26F1.04c	272	302	105	4287	4813	107	197	435	131	4253	4687	97
SPAC26F1.05	0	2	0	1	1	3	1	0	0	1	2	6
SPAC26F1.06	81234	69858	71371	56821	95503	36911	32268	58336	51363	22414	65919	32134
SPAC26F1.07	3085	3731	867	30007	30908	509	1939	3473	837	22216	27059	583
SPAC26F1.08c	32	20	11	8	1	1	18	28	16	4	1	1
SPAC26F1.09	366	279	185	205	199	42	146	306	229	149	306	55
SPAC26F1.10c	356	292	62	267	478	3	176	304	57	213	433	7
SPAC26F1.11	0	0	0	0	0	0	0	0	0	0	0	0
SPAC26F1.12c	784	707	450	439	698	105	442	898	786	414	841	291
SPAC26F1.13c	4764	3679	3777	1653	975	1132	3074	4624	4066	1418	1217	2129
SPAC26F1.14c	229	192	179	448	433	45	136	208	90	380	400	38
SPAC26H5.02c	72	50	40	22	11	6	26	62	53	18	14	10
SPAC26H5.03	150	105	94	50	54	5	94	128	99	48	55	12
SPAC26H5.04	184	151	132	411	580	49	108	190	148	320	511	61
SPAC26H5.05	853	739	563	1081	1157	303	373	707	455	848	1090	459
SPAC26H5.06	33	30	24	4	4	5	15	23	27	6	5	3
SPAC26H5.07c	1830	1481	1059	1156	1304	288	883	1680	1256	750	1323	461
SPAC26H5.08c	1255	1017	1553	2362	2456	1944	751	1726	1227	1490	1764	1414
SPAC26H5.09c	2180	2517	1575	4138	6013	802	1419	2729	1490	2949	4304	1345
SPAC26H5.10c	17332	18045	15647	12033	19613	6064	7658	14859	12709	6619	12605	7930
SPAC26H5.11	81	70	50	18	11	3	49	47	37	4	8	1
SPAC26H5.12	298	202	132	101	41	36	196	258	236	82	70	48
SPAC26H5.13c	397	278	178	110	113	47	155	293	194	75	96	46
SPAC27D7.02c	118	104	68	79	53	17	93	175	143	67	104	16
SPAC27D7.03c	55	33	26	12	18	7	13	42	28	4	15	6
SPAC27D7.04	109	108	60	89	80	22	69	117	119	50	110	28
SPAC27D7.05c	46	37	26	15	21	3	12	25	36	10	32	4
SPAC27D7.06	1492	1217	1042	612	1002	238	815	1471	1159	448	938	345
SPAC27D7.07c	583	591	572	488	579	220	558	1009	853	565	762	444
SPAC27D7.08c	31	27	33	16	11	2	8	31	41	9	25	10
SPAC27D7.09c	1002	1114	160	31312	22557	717	582	1105	446	19051	12104	652
SPAC27D7.11c	2097	2685	1260	20048	29130	351	1295	2630	3768	8826	14473	1184
SPAC27D7.12c	109	66	78	28	24	15	34	84	58	14	36	18
SPAC27D7.13c	5	4	1	4	0	0	1	2	3	3	1	1
SPAC27D7.14c	709	552	473	311	248	106	416	694	538	230	277	201
SPAC27E2.01	111	66	51	92	118	17	66	113	93	65	136	23
SPAC27E2.02	199	200	160	65	48	14	154	292	232	65	91	28
SPAC27E2.03c	5611	4831	3052	3820	4166	1430	2579	4687	4442	2443	4599	2847
SPAC27E2.04c	0	1	1	2	1	1	1	2	1	0	0	0
SPAC27E2.05	226	186	154	70	111	33	93	225	158	40	101	32
SPAC27E2.06c	134	96	56	65	107	12	47	105	86	44	116	8
SPAC27E2.07	202	137	127	85	93	33	110	222	152	71	103	23
SPAC27E2.08	28	17	44	48	4	74	19	29	34	42	6	69
SPAC27E2.09	181	168	94	84	59	28	89	232	138	96	82	32
SPAC27E2.10c	245	223	140	132	139	25	104	246	210	92	161	81
SPAC27E2.11c	32337	29639	25230	14124	18648	10339	10540	24152	14190	6114	7956	10111
SPAC27E2.12	0	0	0	0	0	0	0	0	2	0	0	2
SPAC27E2.13	0	0	0	0	0	0	0	1	0	0	0	0
SPAC27E2.14	1	3	2	0	1	0	2	2	2	0	0	0
SPAC27F1.02c	3043	2671	1822	3098	2847	705	1353	2851	3190	1787	4354	1106
SPAC27F1.03c	232	189	156	176	213	39	131	296	242	110	285	60
SPAC27F1.04c	94	74	61	60	50	11	51	106	91	53	89	16
SPAC27F1.05c	12	5	6	7	8	1	13	11	4	5	7	6
SPAC27F1.06c	1285	1313	1203	686	617	380	1107	1986	1710	819	866	833
SPAC27F1.07	2566	2077	1468	1636	1338	478	1278	2179	1803	1047	1305	634
SPAC27F1.08	509	364	335	565	638	112	235	421	327	438	630	127
SPAC27F1.09c	553	482	444	820	852	279	415	604	566	787	862	470
SPAC27F1.10	0	0	0	0	0	0	0	0	0	0	0	0
SPAC29A4.02c	28727	25805	22247	19616	25735	12357	12267	24523	19540	10406	20187	15642
SPAC29A4.03c	347	294	163	311	215	63	160	299	245	183	271	92
SPAC29A4.04c	5391	4310	3090	1879	1520	992	2840	5605	5105	1335	2031	1744
SPAC29A4.05	712	638	396	903	804	158	361	718	649	650	1227	257
SPAC29A4.06c	76	77	58	111	83	23	50	76	92	76	148	14
SPAC29A4.07	107	83	59	46	53	7	45	99	73	28	41	10
SPAC29A4.08c	1051	795	680	485	356	227	493	957	742	253	385	246
SPAC29A4.09	273	277	238	229	199	74	139	286	310	179	219	104
SPAC29A4.10	55	49	25	17	15	8	14	54	45	12	27	13
SPAC29A4.11	207	182	122	78	73	20	123	194	122	53	72	15
SPAC29A4.12c	3	8	1	21	13	1	1	7	0	9	57	0
SPAC29A4.13	124	86	78	28	29	14	44	77	77	19	23	10
SPAC29A4.14c	153	98	101	94	70	26	68	120	110	69	125	29
SPAC29A4.15	3736	3276	2835	2225	3096	1343	2477	4531	4065	1908	4082	2333
SPAC29A4.16	1151	1016	813	742	552	195	573	1068	621	422	396	207
SPAC29A4.17c	40	35	20	206	208	1	14	32	12	106	150	5
SPAC29A4.18	649	492	326	376	498	87	240	581	430	248	481	117
SPAC29A4.19c	83	70	46	24	8	5	26	64	47	13	21	5
SPAC29A4.20	626	588	451	207	160	73	445	814	639	143	176	164
SPAC29A4.22	0	0	0	0	0	0	0	0	0	0	0	0
SPAC29B12.01	525	388	337	249	182	78	275	497	370	191	185	106
SPAC29B12.02c	417	412	265	93	106	67	227	415	305	77	146	82
SPAC29B12.03	769	730	439	1415	1700	276	358	607	330	691	1088	271
SPAC29B12.04	10612	8374	10002	9809	9513	5060	5336	10735	11314	7290	8767	7431
SPAC29B12.05c	29	24	19	20	25	6	17	30	19	13	24	13
SPAC29B12.06c	433	348	207	269	329	59	176	341	239	148	284	52
SPAC29B12.07	841	675	543	437	725	144	416	664	485	355	649	153
SPAC29B12.08	662	595	625	61	149	57	302	681	417	44	91	47
SPAC29B12.10c	558	548	343	129	98	53	325	561	512	129	124	114
SPAC29B12.11c	159	122	73	448	370	46	51	145	112	231	439	43
SPAC29B12.12	8	7	9	5	2	2	5	9	15	4	5	5
SPAC29B12.13	34	32	6	43	29	3	8	34	20	11	27	5
SPAC29B12.14c	41	35	26	24	14	5	18	56	31	11	17	2
SPAC29E6.01	75	50	31	48	39	11	16	49	25	43	46	10
SPAC29E6.02	220	216	196	47	60	14	114	204	174	27	52	16
SPAC29E6.03c	454	313	322	159	198	54	293	461	416	149	287	64
SPAC29E6.04	48	48	34	19	19	8	25	41	39	10	21	8
SPAC29E6.05c	85	82	91	41	105	8	66	140	126	53	130	29
SPAC29E6.06c	1591	1277	1073	849	1106	296	871	1637	1570	600	1063	637
SPAC29E6.07	0	0	1	0	1	0	0	0	1	2	0	0
SPAC29E6.08	1513	1367	1031	2529	1530	870	701	1265	1053	1637	1728	1099
SPAC29E6.09	82	61	47	41	55	4	71	99	50	24	56	2
SPAC29E6.10c	354	290	184	189	113	51	240	428	322	159	183	89
SPAC2C4.03c	530	459	475	471	563	235	238	458	422	267	459	167
SPAC2C4.04c	328	293	204	664	527	273	129	287	327	413	645	291
SPAC2C4.05	2046	1562	875	2768	3150	880	698	1406	923	1804	2388	1103
SPAC2C4.06c	193	205	132	41	40	21	113	191	199	28	30	44
SPAC2C4.07c	188	104	80	387	338	44	112	186	109	372	424	50
SPAC2C4.08	33	20	24	20	17	2	16	17	13	9	27	0
SPAC2C4.09	68	39	23	122	74	23	29	45	45	69	108	13
SPAC2C4.10c	85	67	35	61	30	11	32	55	63	21	45	17
SPAC2C4.11c	940	963	642	261	244	119	603	1050	920	178	209	296
SPAC2C4.12c	253	253	178	75	91	21	124	291	235	57	107	34
SPAC2C4.13	633	477	312	296	387	81	362	730	553	255	504	181
SPAC2C4.14c	300	244	173	143	150	45	125	279	237	111	260	59
SPAC2C4.15c	438	352	338	809	865	179	266	498	374	620	872	249
SPAC2C4.16c	23989	21013	14415	3235	4063	3840	10850	19337	15967	1711	4309	4427
SPAC2C4.17c	198	163	98	786	1002	73	121	191	115	648	1038	76
SPAC2E12.02	469	430	310	769	966	120	293	487	379	644	849	167
SPAC2E12.03c	68	65	37	74	113	15	42	90	40	81	79	24
SPAC2E12.05	3	7	4	2	2	1	4	4	4	0	3	0
SPAC2E1P3.01	137	173	56	1354	2154	92	115	277	93	1210	1849	103
SPAC2E1P3.02c	12	4	5	77	7	70	4	4	10	60	7	72
SPAC2E1P3.03c	15	16	20	44	7	48	25	35	35	29	8	52
SPAC2E1P3.04	234	138	331	203	191	77	147	201	115	186	215	50
SPAC2E1P3.05c	3097	2208	4368	1368	990	973	901	2475	2944	522	848	1387
SPAC2E1P5.01c	372	307	476	286	274	173	208	415	348	174	339	126
SPAC2E1P5.02c	11	7	14	5	1	2	7	6	10	4	5	4
SPAC2E1P5.03	797	561	878	227	152	221	413	682	507	118	217	120
SPAC2E1P5.04c	117	108	166	134	116	64	47	113	118	105	112	28
SPAC2E1P5.05	933	927	1521	285	185	477	864	1463	1162	360	241	587
SPAC2F3.01	129	140	164	71	71	18	57	266	89	22	105	26
SPAC2F3.02	526	452	540	321	401	137	250	517	422	226	417	165
SPAC2F3.03c	1567	1589	1252	395	266	229	962	1644	1543	269	248	398
SPAC2F3.04c	480	438	304	345	390	83	226	493	531	242	561	119
SPAC2F3.05c	162	136	65	4359	7468	74	68	138	80	3513	5843	69
SPAC2F3.06c	1450	1184	966	906	918	227	793	1482	1221	698	910	526
SPAC2F3.07c	0	0	0	0	0	0	0	0	0	0	0	0
SPAC2F3.08	81	95	58	1112	749	59	74	113	73	1055	766	83
SPAC2F3.09	1706	1366	1265	510	384	258	1104	1791	1801	370	307	602
SPAC2F3.10	240	176	122	160	132	37	138	260	172	109	152	33
SPAC2F3.11	558	385	258	345	333	90	283	516	328	256	559	135
SPAC2F3.12c	168	105	85	65	102	20	96	193	225	73	174	50
SPAC2F3.13c	573	451	378	287	337	56	336	595	579	217	437	163
SPAC2F3.14c	99	86	60	67	87	12	53	108	87	29	130	13
SPAC2F3.15	157	123	116	56	56	19	63	121	97	31	55	14
SPAC2F3.16	255	197	183	513	485	75	118	269	300	367	690	122
SPAC2F3.17c	419	329	180	268	346	76	181	321	317	146	428	67
SPAC2F3.18c	499	380	172	261	260	72	217	396	333	138	328	134
SPAC2F7.02c	187	201	111	91	121	24	87	197	144	49	111	21
SPAC2F7.03c	332	268	235	165	121	54	182	321	242	102	126	91
SPAC2F7.04	203	130	133	51	49	22	64	118	96	28	67	14
SPAC2F7.05c	2662	3708	2171	577	1357	461	1098	3528	2381	332	1920	624
SPAC2F7.06c	0	2	0	2	3	0	1	5	1	0	2	0
SPAC2F7.07c	282	232	187	225	203	81	158	318	243	160	208	72
SPAC2F7.08c	150	129	92	88	67	12	91	136	113	72	70	29
SPAC2F7.09c	62	47	40	12	8	2	19	22	24	14	8	3
SPAC2F7.10	100	70	87	37	26	6	63	102	97	35	32	16
SPAC2F7.11	689	814	526	250	625	152	361	863	628	159	562	212
SPAC2F7.13c	2168	2015	1685	733	1181	318	1223	2442	2395	587	1391	866
SPAC2F7.14c	660	542	505	388	333	136	394	740	562	269	361	195
SPAC2F7.15	274	215	159	149	197	38	112	227	212	103	236	57
SPAC2F7.16c	317	239	174	158	76	34	229	384	244	160	97	36
SPAC2F7.17	103	84	54	18	17	11	48	105	94	22	31	16
SPAC2G11.02	359	250	202	59	50	22	191	338	294	61	54	28
SPAC2G11.03c	278	214	174	179	192	29	112	228	179	136	228	38
SPAC2G11.04	61	63	24	27	20	4	28	40	25	12	12	3
SPAC2G11.05c	32	36	14	22	20	3	25	31	35	19	25	5
SPAC2G11.06	447	357	304	325	489	68	221	390	358	272	513	93
SPAC2G11.07c	3239	2782	2194	2001	2194	671	1804	3460	2648	1519	2225	1162
SPAC2G11.08c	66	52	50	12	18	7	33	102	79	19	32	11
SPAC2G11.09	353	286	194	286	347	51	219	364	265	215	355	87
SPAC2G11.10c	269	242	144	108	246	19	140	304	174	87	203	40
SPAC2G11.11c	316	347	319	44	22	26	189	377	333	33	23	48
SPAC2G11.12	75	54	52	24	6	6	54	70	51	16	14	5
SPAC2G11.13	113	71	41	110	153	7	53	138	42	87	146	5
SPAC2G11.14	347	218	245	465	379	112	193	329	264	400	443	166
SPAC2G11.15c	77	71	53	58	58	8	23	67	50	38	41	7
SPAC2H10.01	205	81	59	113	198	14	27	118	12	43	116	3
SPAC2H10.02c	217	207	132	241	253	36	116	250	191	191	305	27
SPAC2H10.04	0	0	0	0	0	0	0	0	0	0	0	0
SPAC30.01c	721	545	473	255	257	66	432	661	540	199	383	84
SPAC30.02c	195	186	123	88	77	19	122	206	164	91	100	46
SPAC30.03c	166	162	135	172	197	74	81	166	179	153	316	126
SPAC30.04c	1067	805	608	562	552	168	591	1044	708	598	602	267
SPAC30C2.02	2028	2164	1531	464	372	216	953	2085	1988	249	307	434
SPAC30C2.03	40	31	16	40	25	12	10	29	22	17	34	7
SPAC30C2.04	4993	4101	3811	3046	4236	1423	2833	5131	5337	2213	4445	2546
SPAC30C2.05	305	250	170	210	232	38	105	191	161	68	191	21
SPAC30C2.06c	170	139	104	75	87	26	102	188	146	66	99	26
SPAC30C2.07	125	124	73	44	38	13	44	109	22	20	55	1
SPAC30C2.08	1384	1141	996	2157	2493	439	699	1400	1472	1397	3008	717
SPAC30D11.01c	79	57	49	26	27	8	24	68	35	14	23	4
SPAC30D11.02c	0	0	0	0	0	0	0	0	0	0	0	0
SPAC30D11.03	949	909	757	198	164	152	646	1141	1009	181	148	378
SPAC30D11.04c	755	734	448	441	528	74	446	737	547	321	418	74
SPAC30D11.05	131	111	86	66	47	23	53	101	80	43	45	27
SPAC30D11.06c	215	173	133	73	48	12	112	191	147	53	71	29
SPAC30D11.07	108	87	63	40	69	12	59	126	91	27	62	8
SPAC30D11.08c	264	237	186	262	243	93	98	211	173	125	214	66
SPAC30D11.09	175	209	141	119	215	24	103	222	184	116	190	20
SPAC30D11.10	118	84	64	73	37	29	63	110	76	77	46	25
SPAC30D11.11	905	546	600	259	227	88	343	776	826	99	235	96
SPAC30D11.12	11431	9847	6130	1960	2322	1731	3115	6335	5029	785	1740	2074
SPAC30D11.13	441	328	242	239	259	54	136	272	198	109	201	67
SPAC30D11.14c	617	544	481	408	465	108	338	608	533	251	336	145
SPAC31A2.02	590	635	357	363	357	95	292	565	480	248	294	220
SPAC31A2.03	232	181	136	135	110	36	79	191	157	92	153	39
SPAC31A2.04c	758	621	374	1047	945	209	239	738	640	613	1188	302
SPAC31A2.05c	126	82	84	83	50	22	70	129	100	58	79	23
SPAC31A2.06	152	122	87	101	106	14	63	125	81	82	166	20
SPAC31A2.07c	651	654	525	272	171	109	464	843	681	238	152	198
SPAC31A2.08	132	122	60	53	34	12	61	153	151	48	69	10
SPAC31A2.09c	187	136	152	132	174	24	83	189	163	113	239	32
SPAC31A2.10	162	131	92	51	74	9	81	132	121	29	113	18
SPAC31A2.11c	142	178	120	60	79	21	68	166	117	38	78	23
SPAC31A2.12	383	313	191	898	961	42	211	401	260	687	907	57
SPAC31A2.13c	156	189	111	200	205	57	109	195	137	173	197	54
SPAC31A2.14	262	216	182	97	43	13	152	229	181	84	56	17
SPAC31A2.15c	111	83	39	42	28	6	50	77	74	41	42	9
SPAC31A2.16	115	108	66	49	42	14	87	150	102	58	44	24
SPAC31F12.01	183	145	123	119	127	25	69	133	159	68	123	33
SPAC31G5.01	413	412	568	814	1418	406	165	355	229	567	980	211
SPAC31G5.02	906	743	1354	385	503	421	386	769	615	229	434	277
SPAC31G5.03	22655	23305	22209	4906	6432	7522	12051	22085	13983	3564	6211	6997
SPAC31G5.04	4755	4025	7698	1232	2093	2944	2517	4800	4084	909	2247	1981
SPAC31G5.05c	2151	1899	2919	1663	2174	1440	1260	2418	1895	1278	2505	940
SPAC31G5.06	12	12	9	21	12	3	4	5	5	5	17	3
SPAC31G5.07	0	0	0	0	1	0	0	0	0	0	1	0
SPAC31G5.08	170	148	182	94	71	43	99	151	133	43	50	37
SPAC31G5.09c	31	23	67	14	13	15	14	54	32	8	39	3
SPAC31G5.10	25	23	26	11	8	6	15	27	26	18	27	11
SPAC31G5.11	1486	1189	1296	775	677	467	823	1271	733	487	509	197
SPAC31G5.12c	104	86	132	173	215	65	60	121	81	154	220	32
SPAC31G5.13	1118	1015	1474	2035	1981	995	576	1178	842	1479	1768	659
SPAC31G5.14	629	509	1208	306	378	285	407	726	709	258	504	201
SPAC31G5.15	190	132	164	161	180	50	78	144	125	147	214	23
SPAC31G5.16c	1440	1205	1550	1422	1527	529	615	1171	1170	758	1397	355
SPAC31G5.17c	15468	14310	17675	3471	5439	5696	6286	11073	6311	1665	2963	2715
SPAC31G5.18c	151	166	202	197	369	61	93	195	128	134	399	68
SPAC31G5.19	270	271	280	127	172	54	155	259	192	139	174	39
SPAC31G5.21	183	199	437	454	482	263	83	155	144	179	395	54
SPAC323.01c	161	147	115	37	61	12	113	222	179	25	95	20
SPAC323.02c	1294	966	905	1363	1509	266	589	1105	980	833	1832	398
SPAC323.03c	56	48	34	44	13	6	24	65	54	18	14	14
SPAC323.04	410	337	323	574	233	373	216	367	390	416	291	355
SPAC323.05c	74	71	79	37	35	19	49	92	40	36	42	16
SPAC323.06c	97	93	72	84	109	14	65	134	121	70	117	28
SPAC323.07c	421	321	309	326	104	119	201	385	277	240	129	177
SPAC323.08	73	59	50	61	22	15	40	64	42	25	16	7
SPAC328.01c	461	334	304	443	302	79	234	475	367	356	389	119
SPAC328.02	263	238	171	335	324	107	160	280	219	298	478	145
SPAC328.03	1800	1851	643	15290	15702	2972	1083	1677	740	15275	14012	3926
SPAC328.04	179	156	96	258	279	28	76	132	98	114	198	17
SPAC328.05	141	106	84	12	12	1	61	143	87	7	5	2
SPAC328.06	661	564	430	725	629	156	377	654	504	603	616	238
SPAC328.07c	305	281	173	780	924	166	223	383	270	713	967	254
SPAC328.08c	16	17	21	14	7	3	12	19	12	7	8	10
SPAC328.09	281	224	206	215	48	145	133	276	376	112	51	154
SPAC328.10c	22615	19773	13572	6008	9887	4758	7150	14431	10072	2846	6547	5276
SPAC32A11.01	3	2	5	14	3	3	1	3	4	7	5	2
SPAC32A11.02c	10	31	7	129	1016	1	11	58	7	117	778	6
SPAC32A11.03c	137	87	67	54	64	14	49	93	46	27	57	11
SPAC32A11.04c	5198	4740	3054	3897	3803	1249	2497	5217	4916	2822	4285	2698
SPAC343.01c	458	410	307	146	239	44	262	546	412	128	297	64
SPAC343.02	346	280	201	252	261	77	132	257	225	136	238	51
SPAC343.03	52	48	25	33	28	3	11	44	27	20	31	11
SPAC343.04c	229	146	121	392	271	82	105	193	183	318	388	77
SPAC343.05	2602	2072	1957	1845	2372	610	1620	2931	2654	1563	2861	1191
SPAC343.06c	163	130	99	478	467	51	68	127	89	320	379	26
SPAC343.07	3	1	1	1	3	2	1	6	2	0	3	0
SPAC343.08c	174	155	127	104	98	25	97	156	161	80	125	42
SPAC343.09	1714	1728	1452	4403	4195	1450	832	1719	1459	3485	3494	2245
SPAC343.10	684	574	523	666	802	129	449	756	553	572	901	214
SPAC343.11c	196	160	137	383	233	55	105	140	97	280	213	46
SPAC343.12	1984	1781	103	30109	22779	40	974	842	58	16309	7440	57
SPAC343.13	92	56	63	9	3	2	49	76	64	11	9	7
SPAC343.14c	1070	919	773	587	439	318	423	934	806	331	420	387
SPAC343.15	124	97	68	51	23	17	55	88	75	45	43	6
SPAC343.16	3111	2393	2480	1023	630	776	1954	3104	3039	916	874	1243
SPAC343.17c	139	126	103	73	86	26	59	144	108	62	68	14
SPAC343.18	12	10	12	27	13	5	11	20	16	22	23	11
SPAC343.19	132	86	54	82	63	20	73	99	57	36	58	14
SPAC343.20	2	3	3	3	4	2	1	2	6	2	3	5
SPAC343.21	3	2	12	6	1	1	0	0	0	2	1	0
SPAC3A11.02	232	202	169	182	130	29	103	188	205	88	127	24
SPAC3A11.03	42	24	17	21	17	1	17	27	21	10	17	14
SPAC3A11.04	165	132	69	125	80	18	50	92	75	59	70	16
SPAC3A11.05c	59	32	25	58	44	6	14	30	19	26	37	5
SPAC3A11.06	95	67	22	103	73	4	24	49	21	62	75	2
SPAC3A11.07	5136	4279	3270	4634	5217	839	3764	3995	2522	4548	3814	1072
SPAC3A11.08	130	132	93	85	83	38	99	189	141	77	109	61
SPAC3A11.09	285	245	203	944	885	195	195	356	309	991	968	324
SPAC3A11.10c	536	409	499	1155	441	354	322	647	401	914	511	292
SPAC3A11.11c	456	328	226	329	284	64	226	355	234	240	296	82
SPAC3A11.12c	1550	1360	1176	2663	3322	655	871	1755	1421	1974	3545	1064
SPAC3A11.13	359	288	208	199	211	69	151	392	309	200	342	108
SPAC3A11.14c	47	56	28	34	19	7	31	73	59	36	30	5
SPAC3A12.02	111	102	71	31	76	13	93	164	114	52	94	31
SPAC3A12.03c	1	1	0	0	0	0	0	1	1	0	0	0
SPAC3A12.04c	168	165	105	68	82	14	79	168	138	58	95	21
SPAC3A12.05c	350	259	224	117	107	28	192	325	279	135	174	29
SPAC3A12.06c	53	54	27	284	290	10	29	55	17	248	237	13
SPAC3A12.07	555	500	266	238	191	69	163	389	280	121	188	68
SPAC3A12.08	85	74	60	118	128	18	24	80	35	82	120	16
SPAC3A12.09c	84	76	43	16	21	5	41	110	87	24	25	4
SPAC3A12.10	20354	18692	13777	4985	4946	5580	9193	17301	13783	2785	4698	6866
SPAC3A12.11c	347	286	231	321	290	87	294	420	486	328	519	118
SPAC3A12.12	127	97	92	131	144	35	100	133	124	147	191	34
SPAC3A12.13c	1220	1196	871	749	1085	219	700	1320	1290	583	1349	495
SPAC3A12.14	1172	1271	784	1438	1609	284	622	1314	815	1032	1760	342
SPAC3A12.15	295	202	163	154	134	37	112	243	204	95	155	30
SPAC3A12.16c	1136	1076	624	432	394	133	715	1279	943	404	387	241
SPAC3A12.17c	295	254	176	232	347	62	158	313	240	223	335	78
SPAC3A12.18	2522	2906	1859	4595	5871	519	1441	3415	2583	3154	4785	951
SPAC3A12.19	102	119	52	84	101	23	86	189	107	110	162	37
SPAC3C7.01c	269	222	155	126	96	20	110	225	159	92	98	36
SPAC3C7.02c	2	0	0	4	5	2	1	2	1	0	7	0
SPAC3C7.03c	30	34	17	15	15	3	23	48	31	11	17	9
SPAC3C7.04	237	217	157	97	66	56	113	263	215	65	89	47
SPAC3C7.05c	186	115	52	519	904	14	83	165	80	388	853	19
SPAC3C7.06c	116	97	64	63	51	14	39	68	41	44	41	19
SPAC3C7.07c	104	84	48	39	14	7	37	93	82	26	38	27
SPAC3C7.08c	2415	2086	1937	279	155	318	1555	2638	2553	249	289	604
SPAC3C7.09	78	59	35	36	61	6	20	60	46	23	66	5
SPAC3C7.10	159	159	137	115	168	31	92	197	111	105	165	63
SPAC3C7.11c	9235	8363	7764	12210	13371	5901	5391	9183	6917	8119	11987	7179
SPAC3C7.12	247	225	207	198	240	62	137	238	223	163	369	65
SPAC3C7.13c	33	63	9	184	389	7	28	63	22	162	352	6
SPAC3C7.14c	4098	6956	4484	3735	8487	1880	3600	12449	8300	4273	10264	5580
SPAC3F10.02c	103	78	39	19	14	9	46	101	57	12	15	3
SPAC3F10.03	4528	3805	3443	2696	2963	1252	3080	5730	5210	2510	3605	2599
SPAC3F10.04	791	666	547	449	645	98	497	984	1045	425	858	294
SPAC3F10.05c	53	53	32	23	31	19	36	50	38	25	37	18
SPAC3F10.06c	166	154	94	31	68	9	104	184	137	25	67	13
SPAC3F10.07c	40	21	36	15	6	10	11	34	20	3	10	2
SPAC3F10.08c	242	260	211	134	110	39	192	344	305	116	148	117
SPAC3F10.09	480	407	323	272	290	78	260	538	524	174	368	137
SPAC3F10.10c	9	4	8	20	4	6	2	3	2	4	9	1
SPAC3F10.11c	830	663	607	528	477	243	565	1110	876	578	686	521
SPAC3F10.12c	33	38	33	23	17	9	21	22	32	11	26	10
SPAC3F10.13	400	334	275	864	925	251	158	359	266	591	748	324
SPAC3F10.15c	116	87	56	25	23	38	36	92	95	19	53	61
SPAC3F10.16c	931	923	765	220	195	88	647	1105	1015	198	214	246
SPAC3F10.17	583	545	472	232	142	79	405	806	667	198	191	157
SPAC3F10.18c	2554	3041	1854	1500	1490	552	3051	4917	5549	2433	4864	3175
SPAC3F10.19	821	805	693	2349	2203	576	281	565	589	1168	1676	626
SPAC3G6.01	611	474	413	292	277	118	402	628	514	295	454	245
SPAC3G6.02	832	907	643	692	698	189	462	848	801	404	913	299
SPAC3G6.03c	591	541	495	563	728	107	329	656	499	388	669	168
SPAC3G6.04	526	638	491	123	137	63	396	810	747	133	164	116
SPAC3G6.05	501	374	586	883	634	438	181	396	806	410	573	1009
SPAC3G6.06c	310	308	237	139	160	28	182	375	342	170	226	95
SPAC3G6.07	1	2	0	46	83	0	2	1	0	36	94	0
SPAC3G6.08	150	192	132	105	151	32	58	195	217	76	165	77
SPAC3G6.09c	139	135	106	104	136	31	100	140	136	102	144	27
SPAC3G6.10c	84	56	35	122	94	15	45	56	59	60	100	15
SPAC3G6.11	54	46	31	19	11	3	23	59	39	15	12	1
SPAC3G6.13c	3619	3352	1649	2141	1760	694	3264	5800	7583	3288	7250	3463
SPAC3G9.01	47	30	41	16	28	13	15	33	31	14	20	2
SPAC3G9.02	71	57	55	27	14	9	40	79	45	20	36	13
SPAC3G9.03	10896	9587	9213	1326	1291	2368	4256	8118	6835	754	1776	2180
SPAC3G9.04	218	207	266	66	97	26	99	236	165	34	81	11
SPAC3G9.05	374	302	488	202	228	88	237	386	287	124	192	32
SPAC3G9.06	3066	2465	3920	2225	2961	1764	1512	2802	2696	1345	3180	1437
SPAC3G9.07c	143	159	149	50	63	30	65	169	115	45	68	3
SPAC3G9.08	123	140	173	46	70	18	74	150	125	36	66	5
SPAC3G9.09c	5502	3975	6332	2570	2620	2846	2687	4596	5712	1799	3967	2654
SPAC3G9.10c	348	363	516	134	159	141	270	508	399	140	192	151
SPAC3G9.11c	19	7	21	18	18	8	10	17	25	16	18	8
SPAC3G9.12	188	146	190	120	71	72	120	164	127	103	93	32
SPAC3G9.13c	149	104	158	61	91	25	50	113	61	26	55	19
SPAC3G9.14	277	219	288	88	66	53	121	222	103	54	49	22
SPAC3G9.15c	525	542	794	469	318	298	312	597	548	379	336	320
SPAC3G9.16c	172	109	148	65	80	21	63	124	117	54	81	21
SPAC3G9.17	39	29	53	10	15	8	10	15	16	3	9	2
SPAC3H1.01c	170	123	89	58	59	16	74	159	134	32	53	15
SPAC3H1.02c	435	295	263	275	242	73	216	428	313	258	318	144
SPAC3H1.03	136	101	69	96	70	25	35	80	80	39	82	26
SPAC3H1.04c	129	90	68	146	95	46	64	120	83	150	133	35
SPAC3H1.05	2120	1450	1037	1334	1611	426	938	1663	1334	968	1622	612
SPAC3H1.06c	115	135	258	30	76	142	61	239	561	22	105	285
SPAC3H1.07	13998	15555	16827	9907	17259	7059	8039	14778	17527	7822	13561	11965
SPAC3H1.08c	92	52	49	29	40	6	21	56	54	15	71	5
SPAC3H1.09c	751	613	503	446	547	90	349	784	652	304	523	139
SPAC3H1.10	94	74	55	50	54	8	57	120	72	38	76	22
SPAC3H1.11	320	194	167	54	54	32	178	191	112	39	41	15
SPAC3H1.12c	123	94	59	85	70	22	56	107	108	73	88	18
SPAC3H1.13	126	103	86	28	30	8	58	116	97	21	40	16
SPAC3H1.14	57	40	43	49	32	6	13	50	46	27	46	8
SPAC3H5.04	62	45	44	59	53	20	35	62	45	41	54	20
SPAC3H5.05c	8937	7862	5397	1277	1473	1087	3456	6939	5278	660	1625	1211
SPAC3H5.06c	399	333	330	193	168	102	241	431	432	157	217	131
SPAC3H5.07	13489	11172	7408	2169	3628	1933	4487	9394	7546	1065	3701	2602
SPAC3H5.08c	187	150	100	163	155	24	116	221	155	149	187	31
SPAC3H5.09c	204	135	101	53	42	20	112	173	144	50	77	15
SPAC3H5.10	17555	17165	9149	2761	2250	2518	7028	13367	11667	1484	2874	4610
SPAC3H5.11	209	173	118	213	154	27	115	228	108	122	189	32
SPAC3H5.12c	25354	21779	15660	4415	6311	5430	10903	20271	16675	2740	6424	6393
SPAC3H5.13	132	117	100	45	50	12	73	142	117	41	52	23
SPAC3H8.02	846	667	567	440	463	150	497	963	852	311	753	207
SPAC3H8.03	156	132	93	99	87	23	43	118	108	39	101	26
SPAC3H8.04	20	20	25	183	121	21	7	8	17	101	145	24
SPAC3H8.05c	123	118	71	54	31	12	40	99	85	29	39	10
SPAC3H8.06	711	521	522	836	985	580	388	735	456	476	502	500
SPAC3H8.07c	387	364	250	228	257	70	171	414	429	184	374	182
SPAC3H8.08c	102	103	72	111	158	29	57	117	91	74	148	32
SPAC3H8.09c	31	54	13	54	280	10	17	48	19	29	138	13
SPAC3H8.10	1884	1760	1199	1895	2178	455	912	2004	1715	1257	2165	814
SPAC458.02c	3579	3099	2245	1168	1716	626	2027	4010	4228	728	2516	1113
SPAC458.03	132	85	66	133	154	19	53	100	81	107	212	12
SPAC458.04c	5	2	2	5	2	0	6	6	2	3	4	0
SPAC458.05	108	79	48	116	96	13	44	65	57	59	96	10
SPAC458.06	57	54	44	99	117	17	25	59	24	71	157	36
SPAC458.07	193	165	121	128	132	16	128	227	194	127	246	41
SPAC4A8.02c	177	175	115	178	202	38	51	138	145	107	249	27
SPAC4A8.03c	243	227	170	134	118	34	150	279	205	79	126	27
SPAC4A8.04	988	654	660	2967	1668	140	536	1023	491	1892	1387	130
SPAC4A8.05c	215	208	121	88	41	44	121	247	191	62	91	36
SPAC4A8.06c	239	138	121	59	45	16	96	162	167	41	63	20
SPAC4A8.07c	400	286	209	43	35	15	194	416	309	41	47	28
SPAC4A8.08c	121	91	75	26	38	10	63	136	98	11	44	11
SPAC4A8.09c	154	167	82	150	106	29	149	245	244	219	220	60
SPAC4A8.10	168	118	153	85	62	46	66	152	160	43	85	32
SPAC4A8.11c	8281	6470	8298	5413	5108	2785	5635	8137	7997	4491	5181	5656
SPAC4A8.12c	196	170	154	178	183	25	116	189	167	136	222	32
SPAC4A8.13c	1752	1413	1070	1878	2238	355	774	1573	1325	1078	1836	518
SPAC4A8.14	875	873	728	862	1124	214	723	1407	1293	1060	1636	607
SPAC4A8.15c	4541	3630	2294	2625	4229	777	2085	3675	2914	1818	3962	1070
SPAC4A8.16c	8325	7232	5531	2547	2315	2058	5132	8818	8051	1796	2697	3831
SPAC4C5.01	603	615	529	148	366	68	309	651	577	113	336	120
SPAC4C5.02c	329	288	199	273	254	88	199	414	327	257	459	139
SPAC4C5.03	278	254	169	261	365	55	119	343	206	176	306	76
SPAC4C5.04	148	140	78	78	77	18	49	140	129	50	107	51
SPAC4D7.01c	476	380	331	289	259	71	245	442	383	198	314	122
SPAC4D7.02c	229	222	30	923	1040	30	112	189	24	538	816	24
SPAC4D7.03	88	79	74	42	40	15	38	93	64	25	42	12
SPAC4D7.04c	391	347	228	161	225	50	200	402	346	114	261	90
SPAC4D7.05	5995	4943	4390	2202	2177	1685	2871	5376	4184	1457	1889	1964
SPAC4D7.06c	338	338	265	176	315	53	249	473	404	181	420	149
SPAC4D7.07c	40	37	33	12	14	10	17	33	24	14	22	3
SPAC4D7.08c	2603	2290	1626	707	905	293	1132	2043	2028	414	849	485
SPAC4D7.09	1183	996	801	512	630	196	621	1180	1124	386	722	426
SPAC4D7.10c	128	120	79	90	76	23	65	110	85	68	92	28
SPAC4D7.11	140	107	75	92	80	14	74	140	74	62	79	9
SPAC4D7.12c	520	407	297	304	226	88	208	399	320	189	221	100
SPAC4D7.13	449	365	240	206	296	62	226	438	387	142	426	50
SPAC4D7.14	43	60	25	39	34	3	43	61	52	42	55	15
SPAC4D7.15	13	15	10	12	10	4	9	18	17	9	18	3
SPAC4F10.02	263	236	181	263	311	46	165	389	221	224	357	102
SPAC4F10.03c	354	359	248	161	141	47	188	379	260	124	140	30
SPAC4F10.04	209	180	114	137	130	22	89	173	149	92	158	44
SPAC4F10.05c	66	65	32	31	25	4	31	67	43	27	30	10
SPAC4F10.06	328	290	201	128	89	38	203	390	429	107	145	133
SPAC4F10.07c	55	38	37	139	95	42	20	51	26	94	92	30
SPAC4F10.08	1	1	1	1	1	1	4	0	3	2	1	0
SPAC4F10.09c	751	606	631	155	136	94	547	907	913	162	187	183
SPAC4F10.10c	1093	881	642	538	476	146	540	1150	947	337	552	246
SPAC4F10.11	399	333	239	212	166	44	219	382	343	149	248	60
SPAC4F10.12	36	25	22	20	12	7	15	21	14	8	12	3
SPAC4F10.13c	1125	1058	907	693	1755	187	573	1086	1015	506	1235	274
SPAC4F10.14c	13630	12998	8339	4112	9274	2490	7032	12781	8988	2933	10004	3733
SPAC4F10.15c	551	438	671	321	541	93	254	453	285	177	333	87
SPAC4F10.16c	3	3	2	6	4	2	3	3	0	7	5	0
SPAC4F10.17	4	0	0	11	11	1	2	0	1	9	13	0
SPAC4F10.18	478	422	301	374	528	89	258	520	338	252	565	84
SPAC4F10.19c	52	50	41	46	38	7	16	26	37	27	34	4
SPAC4F10.20	2609	2721	536	7918	8742	334	999	1599	372	3767	5790	212
SPAC4F10.22	11	20	4	11	21	0	7	10	4	7	15	1
SPAC4F8.01	314	272	213	182	99	88	208	324	331	144	235	118
SPAC4F8.02c	326	307	190	205	284	50	126	268	199	105	294	54
SPAC4F8.03	651	641	437	802	775	217	306	642	751	569	958	402
SPAC4F8.04	383	414	285	93	70	36	274	524	467	77	93	79
SPAC4F8.05c	207	198	151	97	97	28	96	215	181	51	139	36
SPAC4F8.06	184	210	128	164	229	65	108	260	155	152	188	65
SPAC4F8.07c	13906	12024	12911	13057	16696	5687	7013	13289	9885	8203	13260	6732
SPAC4F8.08	0	0	0	0	1	0	0	0	0	0	0	0
SPAC4F8.10c	330	318	247	502	493	109	146	344	272	269	525	103
SPAC4F8.11	93	85	66	16	16	5	41	93	80	15	27	4
SPAC4F8.12c	866	677	620	561	412	125	552	860	640	537	448	226
SPAC4F8.13c	306	223	170	91	88	27	169	303	214	75	97	21
SPAC4F8.14c	7743	6467	5446	4172	7513	1436	4352	8392	6383	3186	7364	2481
SPAC4F8.15	412	275	269	76	134	27	164	332	232	53	146	23
SPAC4G8.02c	1763	1616	898	768	1339	284	749	1396	1023	382	1161	291
SPAC4G8.03c	40	18	34	23	19	4	15	26	23	12	21	2
SPAC4G8.04	142	140	99	69	82	25	39	118	96	38	102	26
SPAC4G8.05	220	208	158	234	192	55	194	301	247	234	233	95
SPAC4G8.06c	142	127	69	91	70	17	63	129	106	69	57	29
SPAC4G8.07c	412	327	250	115	96	57	206	458	401	102	105	73
SPAC4G8.08	127	107	77	78	70	24	47	105	92	43	92	30
SPAC4G8.09	243	177	134	125	106	22	150	212	182	88	126	22
SPAC4G8.10	125	109	55	377	303	21	43	93	71	246	308	32
SPAC4G8.11c	60	48	26	30	49	4	16	49	56	19	48	1
SPAC4G8.12c	70	63	34	30	24	9	47	66	61	17	27	4
SPAC4G8.13c	253	258	160	167	188	47	108	212	145	106	164	51
SPAC4G9.02	143	119	91	96	118	18	95	193	133	89	132	23
SPAC4G9.03	8780	7414	5919	6974	9839	2363	3745	6800	6734	3593	8346	3744
SPAC4G9.04c	319	270	248	385	378	86	166	291	203	272	275	94
SPAC4G9.05	2	0	2	1	0	0	0	0	0	0	0	0
SPAC4G9.06c	317	221	189	244	220	29	119	262	281	148	283	64
SPAC4G9.07	2	7	5	2	1	2	2	2	1	3	2	0
SPAC4G9.08c	661	579	551	319	207	136	463	750	664	283	275	281
SPAC4G9.09c	3079	2435	2026	1792	2513	599	1910	3360	2681	1438	2732	1298
SPAC4G9.10	467	384	459	264	373	180	234	491	668	233	431	305
SPAC4G9.11c	541	463	427	902	1094	167	326	578	423	737	1118	179
SPAC4G9.12	752	849	476	664	865	213	298	849	760	415	969	352
SPAC4G9.13c	216	164	132	297	261	45	122	229	186	229	422	48
SPAC4G9.14	289	254	175	133	150	33	180	289	217	85	179	41
SPAC4G9.15	1386	1202	757	885	470	291	888	1511	1082	769	494	543
SPAC4G9.16c	16290	15261	9023	3323	4797	2855	6165	12271	11365	1705	5156	3934
SPAC4G9.17c	441	334	215	196	241	40	215	425	331	157	268	77
SPAC4G9.19	32	33	28	55	65	3	10	26	16	43	49	4
SPAC4G9.20c	631	500	292	28	22	20	262	578	543	29	33	31
SPAC4G9.22	128	177	57	430	663	16	53	178	66	253	720	36
SPAC4H3.01	1122	1047	724	1136	906	448	642	1262	910	950	1034	642
SPAC4H3.02c	53	58	47	40	55	27	25	60	33	24	39	17
SPAC4H3.03c	12	23	1	583	736	8	14	24	9	655	642	5
SPAC4H3.04c	20	21	9	37	42	4	12	22	7	27	41	2
SPAC4H3.05	60	67	40	14	14	2	41	68	60	13	8	1
SPAC4H3.06	189	155	99	124	106	42	61	159	202	70	210	68
SPAC4H3.07c	1340	1014	1005	794	1123	340	464	1172	869	452	1115	353
SPAC4H3.08	18	24	3	217	360	0	17	36	0	168	199	0
SPAC4H3.09	694	693	421	625	673	147	264	547	617	325	715	216
SPAC4H3.10c	52730	45482	60853	24984	49540	21801	27574	47966	35146	13873	36709	20327
SPAC4H3.11c	217	199	163	201	174	50	120	267	254	140	267	88
SPAC4H3.12c	3	1	0	1	0	1	1	1	5	1	0	2
SPAC4H3.13	145	111	73	98	107	24	79	158	171	71	210	48
SPAC4H3.14c	99	99	68	69	55	14	67	136	100	49	94	13
SPAC4H3.16	41	26	14	17	14	8	15	31	38	19	21	8
SPAC4H3.17	0	0	0	6	0	0	0	0	0	3	2	0
SPAC513.01c	32188	26714	22377	9321	14742	7506	17642	30331	24984	6570	13454	10751
SPAC513.02	15	28	2	212	924	2	3	22	5	160	666	5
SPAC513.03	51	40	41	3	19	0	21	67	24	3	31	2
SPAC513.04	0	0	0	0	0	0	0	0	0	0	0	0
SPAC513.05	213	159	108	111	114	6	133	252	108	88	117	13
SPAC513.06c	112	134	82	72	112	16	52	159	120	52	127	29
SPAC513.07	563	344	265	2415	2750	487	527	786	995	1938	3527	906
SPAC521.02	105	65	38	91	68	31	57	66	56	65	54	28
SPAC521.03	1846	1296	1091	6349	3452	2421	886	1636	1384	4224	4277	3128
SPAC521.04c	203	194	107	214	207	18	130	209	96	194	174	19
SPAC521.05	20678	17901	13527	6509	8268	5630	8084	15259	12166	2995	6157	6358
SPAC56E4.02c	104	96	66	71	75	18	58	106	89	59	82	16
SPAC56E4.03	2521	2157	2889	3098	2330	1365	1438	2744	3365	2541	2449	2114
SPAC56E4.04c	6076	4367	5279	3639	1357	1746	3699	6265	6479	2813	1789	2927
SPAC56E4.05	530	500	359	213	194	98	232	443	397	131	158	109
SPAC56E4.06c	341	313	264	295	293	59	262	436	301	273	270	67
SPAC56E4.07	634	563	468	353	519	143	354	647	603	192	508	247
SPAC56F8.02	275	208	164	199	152	48	165	232	176	181	169	37
SPAC56F8.03	2576	2357	1362	1168	2744	412	1936	3745	3151	1602	3606	1201
SPAC56F8.04c	420	320	325	312	419	77	203	395	351	189	468	133
SPAC56F8.05c	3616	2718	3211	2474	2766	1664	1489	2677	3551	1445	2724	2451
SPAC56F8.06c	169	138	101	87	136	23	81	127	126	56	106	18
SPAC56F8.07	324	275	189	150	131	28	132	309	206	69	112	42
SPAC56F8.08	321	243	224	280	400	78	155	346	266	232	398	93
SPAC56F8.09	200	220	115	33	11	14	161	287	238	34	24	36
SPAC56F8.10	921	782	631	285	461	144	708	1275	1052	292	577	256
SPAC56F8.11	353	310	193	279	230	84	170	346	337	170	292	111
SPAC56F8.12	1	0	2	0	0	1	0	1	0	0	0	0
SPAC56F8.13	0	1	0	0	0	0	0	0	1	0	0	1
SPAC56F8.14c	1	0	0	0	0	0	1	1	5	2	1	1
SPAC56F8.15	39	31	24	50	26	11	8	21	16	26	6	4
SPAC56F8.16	741	680	672	631	806	386	345	729	616	384	564	398
SPAC57A10.02	420	332	222	101	114	40	186	437	247	73	114	36
SPAC57A10.03	262	232	190	81	182	35	113	309	239	56	137	57
SPAC57A10.04	1	1	0	2	0	1	0	0	0	0	0	0
SPAC57A10.05c	189	174	108	299	393	86	118	209	189	237	375	97
SPAC57A10.06	7	6	5	6	1	0	5	5	9	3	5	7
SPAC57A10.07	299	234	163	107	87	29	119	270	206	68	90	35
SPAC57A10.08c	56	47	39	51	54	8	36	64	47	39	47	6
SPAC57A10.09c	529	613	256	1737	1515	80	364	646	417	1496	2050	188
SPAC57A10.10c	3864	3656	2389	1581	1937	756	2237	4586	4433	1206	2241	1624
SPAC57A10.11c	696	582	436	560	669	71	372	639	501	327	729	75
SPAC57A10.12c	2821	2196	2117	918	1218	766	1330	2514	1683	722	949	991
SPAC57A10.14	74	77	37	28	32	7	29	63	34	16	27	10
SPAC57A7.04c	19116	17545	15168	3262	8193	3465	10121	18254	14134	2172	6348	3925
SPAC57A7.05	32	25	25	58	84	22	10	19	18	48	67	13
SPAC57A7.06	1040	969	721	293	309	95	646	1122	1159	225	389	225
SPAC57A7.07c	178	148	121	85	113	15	79	178	151	60	105	28
SPAC57A7.08	561	508	400	563	857	234	249	538	380	384	598	242
SPAC57A7.09	104	98	57	106	134	13	46	133	67	59	109	16
SPAC57A7.10c	2105	1545	1379	1586	2320	375	1148	2066	1750	1405	2187	739
SPAC57A7.11	303	277	215	138	209	33	141	248	257	80	261	53
SPAC57A7.12	8195	6867	6471	1897	3017	2066	4338	8597	7985	1282	3441	3225
SPAC57A7.13	49	24	22	20	12	5	18	27	30	7	23	4
SPAC57A7.15c	81	58	35	45	48	15	31	45	36	23	40	17
SPAC589.02c	79	31	71	32	22	16	30	55	25	27	22	7
SPAC589.03c	69	83	95	42	37	17	61	121	138	46	98	10
SPAC589.04	207	212	241	112	162	39	142	241	196	71	173	26
SPAC589.05c	163	140	263	43	90	39	70	181	159	19	95	38
SPAC589.06c	4995	4011	6270	4639	5745	3482	1729	3834	2715	2142	3178	1883
SPAC589.07c	50	49	43	164	173	59	35	53	31	129	210	27
SPAC589.08c	46	32	52	52	62	21	16	39	26	44	53	12
SPAC589.09	315	207	415	214	169	110	124	328	435	96	253	92
SPAC589.10c	16370	14748	13555	5702	4084	6644	6643	12862	8689	3061	3319	4970
SPAC589.11	4	9	13	1	2	0	2	14	1	0	0	0
SPAC589.12	1132	763	1221	375	279	336	688	1263	1157	334	436	306
SPAC5D6.01	4816	4343	2953	1580	1368	625	1779	3349	2468	684	1173	673
SPAC5D6.02c	69	68	34	34	50	8	26	47	44	26	37	12
SPAC5D6.04	535	458	368	857	784	193	264	602	344	699	708	193
SPAC5D6.05	95	111	58	53	48	15	46	97	101	33	70	18
SPAC5D6.06c	134	115	65	56	82	19	67	168	68	34	83	19
SPAC5D6.07c	74	52	41	136	148	17	33	77	51	93	145	7
SPAC5D6.08c	72	43	43	34	30	14	27	39	32	8	16	6
SPAC5D6.09c	200	163	104	115	291	17	156	195	117	105	214	15
SPAC5D6.10c	0	0	0	0	0	0	0	0	0	0	0	0
SPAC5D6.12	180	189	130	152	165	41	77	163	90	87	138	44
SPAC5D6.13	735	635	442	459	493	86	384	788	540	341	524	136
SPAC5H10.01	27	29	17	11	20	4	8	24	15	5	11	6
SPAC5H10.02c	9	5	1	5	17	1	4	6	3	6	16	2
SPAC5H10.03	4257	3016	4715	1491	2538	1691	1566	2608	3771	630	2367	1735
SPAC5H10.04	0	0	1	0	0	0	0	2	1	0	0	0
SPAC5H10.05c	209	255	206	149	234	60	133	336	264	139	272	96
SPAC5H10.06c	458	394	455	201	112	115	212	389	478	150	103	153
SPAC5H10.07	0	0	0	0	0	0	0	0	1	0	0	0
SPAC5H10.08c	373	298	366	317	353	114	183	391	391	154	397	128
SPAC5H10.09c	140	131	97	69	78	11	79	154	119	36	79	31
SPAC5H10.10	269	199	593	224	210	189	152	400	623	220	292	297
SPAC5H10.11	6	3	2	7	10	0	3	2	2	2	3	0
SPAC5H10.12c	303	257	188	143	163	46	154	335	330	124	165	76
SPAC5H10.13c	702	569	426	195	264	55	412	821	454	131	258	33
SPAC607.02c	225	246	218	85	81	27	160	295	309	75	123	63
SPAC607.03c	2954	2619	1615	985	901	649	1408	2715	2426	667	1046	1086
SPAC607.04	123	124	59	34	33	14	35	84	61	20	45	17
SPAC607.05	1270	870	645	1228	1490	217	518	1102	913	967	1844	338
SPAC607.06c	286	166	180	131	177	29	189	330	181	124	215	49
SPAC607.07c	347	238	277	214	223	133	138	293	237	129	195	118
SPAC607.08c	104	111	8	217	330	9	81	126	25	229	329	5
SPAC607.09c	129	107	48	144	163	21	68	151	36	141	139	9
SPAC607.10	0	2	1	1	0	5	8	55	12	7	53	24
SPAC630.03	2546	2042	1768	2374	3432	495	1291	2380	1885	1437	2908	678
SPAC630.04c	63	50	62	31	25	10	40	74	28	9	24	8
SPAC630.05	142	103	70	114	113	16	65	159	65	87	112	7
SPAC630.06c	123	130	106	51	48	20	57	150	153	42	63	40
SPAC630.07c	23	33	10	21	17	2	10	25	18	19	20	5
SPAC630.08c	6159	5493	4161	2218	2776	1376	2582	5311	3514	1222	1712	1750
SPAC630.09c	436	393	218	274	421	34	223	412	259	242	383	70
SPAC630.10	132	111	68	106	90	34	66	102	110	93	119	33
SPAC630.11	373	358	196	262	344	54	175	302	215	209	333	57
SPAC630.12	361	273	300	104	160	41	191	361	242	85	130	45
SPAC630.13c	247	176	144	58	44	21	100	243	215	59	67	16
SPAC630.14c	1339	1059	969	1023	1644	252	580	1249	976	602	1293	295
SPAC630.15	1	3	0	0	0	2	1	3	1	1	2	1
SPAC631.01c	1176	1031	931	931	1171	344	509	1079	991	564	1015	467
SPAC631.02	841	701	485	1513	2090	373	447	746	585	1060	2054	754
SPAC637.03	151	159	56	2272	3864	19	58	228	56	1228	2316	18
SPAC637.04	339	288	205	294	400	60	188	333	329	258	421	98
SPAC637.05c	3631	2927	2546	2475	3583	760	1767	3391	2553	1743	3102	1308
SPAC637.06	693	629	465	410	579	125	416	884	690	291	660	222
SPAC637.07	5809	5296	4489	1709	2486	1696	3559	6674	6065	1329	2799	2805
SPAC637.08	476	445	345	303	325	72	324	618	582	304	434	224
SPAC637.09	430	391	302	74	45	66	266	529	450	49	40	124
SPAC637.10c	973	785	795	1025	1347	243	479	1041	867	831	1486	371
SPAC637.11	51	22	22	7	3	3	11	36	37	4	7	1
SPAC637.12c	266	250	124	132	130	38	124	254	186	93	106	27
SPAC637.13c	598	587	233	1465	1603	45	354	669	299	1288	1730	82
SPAC644.04	226	195	117	68	53	5	88	208	240	54	102	11
SPAC644.05c	987	1008	516	502	653	110	485	1025	1000	385	846	373
SPAC644.06c	110	95	67	65	53	19	41	92	69	37	71	22
SPAC644.07	144	119	104	60	51	15	70	126	82	28	74	16
SPAC644.08	368	347	191	313	453	52	213	420	277	233	444	60
SPAC644.09	470	334	267	528	445	120	157	323	300	307	389	128
SPAC644.10	111	82	55	30	31	3	22	70	47	14	44	8
SPAC644.11c	228	180	115	75	120	37	116	218	196	78	136	42
SPAC644.12	501	437	291	247	239	62	340	618	616	197	323	115
SPAC644.13c	420	329	192	283	339	48	152	305	284	147	339	60
SPAC644.14c	424	455	311	260	422	136	265	449	404	194	400	179
SPAC644.15	17197	14744	9815	2865	2722	2974	5435	11101	8376	1236	2195	3061
SPAC644.16	617	460	366	128	127	86	249	453	323	56	99	73
SPAC644.17c	448	414	320	342	376	125	328	484	375	300	445	177
SPAC644.18c	377	290	231	266	292	55	150	357	377	159	347	74
SPAC652.01	156	133	167	127	127	41	79	151	63	52	64	29
SPAC664.01c	460	463	296	290	230	61	237	447	418	220	292	76
SPAC664.02c	328	301	276	200	253	48	192	418	326	165	337	81
SPAC664.03	683	560	403	301	275	89	276	583	476	199	292	123
SPAC664.04c	17401	14463	10544	3495	4151	3462	7827	13394	10190	2332	3490	4750
SPAC664.05	36770	34030	25774	9628	14083	8105	15538	29249	23182	5219	10792	10059
SPAC664.06	1397	1422	938	192	105	160	835	1486	1509	123	162	206
SPAC664.07c	64	58	34	37	31	11	40	82	64	17	43	11
SPAC664.08c	616	584	454	133	78	142	444	843	701	148	125	287
SPAC664.09	472	379	421	193	291	144	324	560	488	143	280	201
SPAC664.10	197	162	119	169	145	27	102	168	131	125	208	41
SPAC664.11	21226	18994	16454	27882	24832	13022	10851	18053	13041	20597	20669	15519
SPAC664.12c	51	60	52	31	25	5	32	58	55	17	35	11
SPAC664.13	38	29	19	44	33	8	22	23	34	17	25	11
SPAC664.14	669	539	512	531	243	227	365	591	610	439	212	300
SPAC664.15	182	150	106	508	499	90	120	182	97	376	424	91
SPAC683.02c	430	439	253	104	49	61	218	463	434	61	47	127
SPAC683.03	0	0	0	0	0	1	0	0	0	0	0	0
SPAC688.02c	71	59	80	18	14	5	24	56	37	12	19	1
SPAC688.03c	51	56	61	84	111	7	35	79	39	56	134	10
SPAC688.04c	537	461	475	1948	3146	115	216	507	268	1263	2822	66
SPAC688.06c	17	9	20	6	4	9	4	13	11	6	5	2
SPAC688.07c	477	422	637	397	452	199	269	471	399	288	514	145
SPAC688.08	109	65	126	45	43	15	38	77	54	26	29	10
SPAC688.09	156	126	164	114	57	36	87	121	101	63	54	25
SPAC688.10	11	9	19	20	10	6	13	10	6	10	14	3
SPAC688.11	1188	919	1222	1160	1273	315	697	1136	927	991	1443	379
SPAC688.12c	420	389	514	317	466	196	213	509	449	221	475	172
SPAC688.13	45	35	82	187	157	54	24	51	20	111	145	20
SPAC688.14	222	168	272	83	59	85	122	237	209	44	85	62
SPAC688.16	355	294	389	260	305	109	114	272	340	118	271	96
SPAC694.02	3194	2340	2605	2172	1943	853	2049	3033	2847	2274	2090	1682
SPAC694.03	88	77	48	68	68	16	36	90	41	32	58	19
SPAC694.04c	1547	1302	985	486	1214	113	905	1750	1467	376	1374	347
SPAC694.05c	13191	11214	5717	1790	3425	1368	4826	9171	9033	1069	3865	2731
SPAC694.06c	319	236	206	39	19	4	159	325	399	34	60	33
SPAC6B12.02c	34	23	21	12	7	5	11	16	21	9	9	7
SPAC6B12.03c	0	1	0	34	17	1	1	2	0	13	31	0
SPAC6B12.04c	404	326	306	222	313	38	244	465	405	197	369	101
SPAC6B12.05c	372	355	280	122	187	35	122	333	273	75	149	29
SPAC6B12.06c	21	16	13	4	5	3	8	13	15	0	6	4
SPAC6B12.07c	507	497	294	490	724	54	254	616	291	262	621	44
SPAC6B12.08	60	41	25	44	48	11	26	48	26	24	46	8
SPAC6B12.09	303	239	237	296	247	98	171	378	365	279	359	183
SPAC6B12.10c	289	231	191	134	150	31	182	341	272	107	178	42
SPAC6B12.11	63	38	42	44	20	9	24	44	47	25	27	7
SPAC6B12.12	3051	2238	1658	1667	1259	481	1688	2944	2146	1289	1643	820
SPAC6B12.13	42	34	25	71	34	25	45	66	56	84	76	36
SPAC6B12.14c	150	160	112	106	105	24	81	149	109	43	80	25
SPAC6B12.15	59978	51015	41668	12449	15694	15053	25488	49156	39363	6685	14405	16609
SPAC6B12.16	0	0	0	0	0	1	0	1	1	1	0	1
SPAC6B12.18	188	133	67	34	32	6	61	126	81	26	73	18
SPAC6B12.19	51	36	25	55	23	10	16	34	43	15	33	11
SPAC6C3.02c	2301	1887	2888	3932	3311	2077	1020	1991	1866	2025	2267	2247
SPAC6C3.03c	0	0	0	0	0	0	0	0	0	0	0	0
SPAC6C3.04	2108	1616	1670	4403	3473	1467	1060	1843	1146	2989	2747	1026
SPAC6C3.05	14	6	11	7	13	3	4	12	15	1	12	2
SPAC6C3.06c	302	227	134	79	41	22	177	342	258	61	54	22
SPAC6C3.07	2	0	4	1	3	1	2	7	1	0	2	0
SPAC6C3.08	310	240	200	378	455	54	159	351	249	314	473	50
SPAC6C3.09	377	297	278	353	356	156	141	285	278	252	337	130
SPAC6F12.02	291	287	155	214	261	59	131	240	204	116	169	47
SPAC6F12.03c	146	164	128	277	247	39	56	156	133	166	258	43
SPAC6F12.04	1073	870	489	695	1044	143	437	969	568	409	934	138
SPAC6F12.05c	231	205	217	103	142	32	98	254	240	57	152	61
SPAC6F12.06	628	521	431	703	691	190	312	603	576	385	822	266
SPAC6F12.07	1487	1277	802	1062	1138	308	619	1198	1183	637	1145	589
SPAC6F12.08c	124	109	74	56	68	10	78	123	99	60	91	8
SPAC6F12.09	35	35	26	21	39	5	13	32	28	17	51	9
SPAC6F12.10c	3293	2689	2971	1228	954	811	2248	3850	4168	1276	1207	1440
SPAC6F12.11c	113	144	77	83	97	18	59	123	63	67	97	14
SPAC6F12.12	165	136	86	157	114	30	93	167	106	111	121	30
SPAC6F12.13c	3200	2523	2206	1870	2896	644	1644	3061	3099	1187	3335	1020
SPAC6F12.14	111	74	63	42	51	7	36	88	95	30	60	6
SPAC6F12.15c	117	81	56	122	149	23	60	95	85	86	187	14
SPAC6F12.16c	1271	1167	859	357	290	182	761	1449	1231	364	313	355
SPAC6F12.17	675	576	400	586	626	150	354	732	577	483	749	171
SPAC6F6.01	154	103	80	96	144	17	91	164	105	101	140	21
SPAC6F6.02c	31	22	16	59	41	15	12	24	18	32	29	6
SPAC6F6.03c	926	983	720	208	71	164	676	1304	1114	167	166	286
SPAC6F6.04c	2	0	1	1	1	0	1	2	1	1	0	1
SPAC6F6.05	1474	1233	849	878	937	400	620	1296	783	429	703	414
SPAC6F6.06c	187	146	133	62	39	20	78	145	124	26	50	27
SPAC6F6.07c	33691	30484	19515	9697	15989	6869	12329	24972	16965	4721	10276	8022
SPAC6F6.08c	90	82	65	43	65	14	54	114	69	38	62	17
SPAC6F6.09	192	169	130	215	211	40	75	168	119	104	156	26
SPAC6F6.10c	1749	1286	1082	1758	2143	366	705	1505	1086	1005	2160	527
SPAC6F6.11c	294	252	301	194	196	64	169	330	332	127	249	105
SPAC6F6.12	184	155	150	473	467	57	87	222	171	335	626	68
SPAC6F6.13c	145	119	75	58	31	16	67	130	93	51	56	17
SPAC6F6.15	1597	1297	972	1708	2111	326	667	1381	1164	1063	2017	359
SPAC6F6.16c	44	31	31	4	3	1	9	29	37	3	9	4
SPAC6F6.17	181	126	108	60	22	15	80	135	138	23	52	27
SPAC6F6.19	15	22	8	16	28	1	10	24	22	4	24	3
SPAC6G10.02c	391	329	447	220	248	108	215	388	276	190	194	60
SPAC6G10.03c	326	414	823	450	515	382	219	584	689	434	689	485
SPAC6G10.04c	2113	1802	2968	2529	2499	1461	1169	2173	1955	1899	2676	1179
SPAC6G10.05c	255	201	234	106	77	43	125	229	137	67	71	23
SPAC6G10.06	2	1	0	1	1	0	1	1	0	0	0	0
SPAC6G10.07	756	555	840	405	338	190	377	667	645	309	447	175
SPAC6G10.08	3008	2993	4179	2292	2545	1667	1935	3884	3118	1968	2753	1709
SPAC6G10.09	2297	1800	3250	978	800	1073	1619	2571	1911	831	1017	776
SPAC6G10.10c	89	95	75	160	151	60	49	78	52	123	180	36
SPAC6G10.11c	17108	15126	8708	6400	5913	5730	6201	12148	8493	2754	4895	4300
SPAC6G10.12c	567	364	678	39	25	268	210	355	298	19	63	273
SPAC6G9.01c	261	269	330	165	154	82	109	200	210	90	155	71
SPAC6G9.02c	918	910	1290	344	223	194	544	980	876	232	300	179
SPAC6G9.03c	118	100	158	45	38	10	60	143	117	25	54	9
SPAC6G9.04	1	3	3	3	1	1	4	1	1	4	0	0
SPAC6G9.05	111	88	114	48	30	30	39	61	52	18	27	10
SPAC6G9.06c	130	98	150	76	49	38	63	101	101	58	54	14
SPAC6G9.07c	1284	1059	1098	1062	1187	478	523	1000	841	689	1451	356
SPAC6G9.08	833	667	1289	688	1200	248	578	903	714	626	1167	210
SPAC6G9.09c	13833	12601	11391	3114	5051	2801	4583	9136	8037	1336	4581	2277
SPAC6G9.10c	643	560	1024	84	60	284	381	732	652	95	90	265
SPAC6G9.11	1556	1571	1481	1078	1265	617	792	1501	1162	637	1462	521
SPAC6G9.12	653	536	927	607	640	365	395	783	657	477	856	286
SPAC6G9.13c	3	4	6	4	2	1	3	4	7	5	4	1
SPAC6G9.14	653	492	688	1065	1296	376	216	489	343	557	838	254
SPAC6G9.15c	72	56	99	24	14	22	17	51	54	15	24	5
SPAC6G9.16c	42	39	31	33	24	11	14	29	26	17	36	5
SPAC732.01	1109	1003	706	736	934	223	571	1175	833	550	869	322
SPAC732.02c	323	268	179	234	273	34	171	366	336	185	407	34
SPAC750.01	1037	1555	635	811	1833	218	944	2166	1624	1154	3057	947
SPAC750.02c	3	4	2	2	2	0	3	3	8	5	6	1
SPAC750.03c	0	0	0	0	0	0	0	0	0	0	0	0
SPAC750.04c	0	0	0	0	0	0	0	0	0	0	0	0
SPAC750.05c	0	0	0	0	0	0	0	0	1	0	1	0
SPAC750.06c	10	32	5	6	13	0	6	18	14	3	16	1
SPAC750.07c	1	1	0	1	3	0	0	8	1	0	3	2
SPAC750.08c	82	67	25	56	92	5	72	72	41	55	128	13
SPAC767.01c	1168	863	747	1260	1402	409	613	1147	719	962	1346	522
SPAC7D4.02c	189	177	169	58	71	21	67	200	106	33	47	11
SPAC7D4.03c	392	323	254	174	262	64	159	373	306	87	252	100
SPAC7D4.04	174	81	80	70	35	24	58	129	121	39	52	22
[truncated: 3,176 more rows]

## Sheet: H2O2
	ribo_wt_untreated_15min_rep2	ribo_s52a_untreated_15min_rep2	ribo_sty1delta_untreated_15min_rep2	ribo_wt_h2o2_15min_rep2	ribo_s52a_h2o2_15min_rep2	ribo_sty1delta_h2o2_15min_rep2	ribo_wt_untreated_15min_rep3	ribo_s52a_untreated_15min_rep3	ribo_sty1delta_untreated_15min_rep3	ribo_wt_h2o2_15min_rep3	ribo_s52a_h2o2_15min_rep3	ribo_sty1delta_h2o2_15min_rep3
SPAC1002.01	34	11	2	11	12	1	88	39	39	33	38	36
SPAC1002.02	91	56	20	43	48	10	406	266	161	188	269	99
SPAC1002.03c	441	187	120	109	115	34	1797	1651	930	701	1404	327
SPAC1002.04c	55	29	18	33	30	3	307	177	108	167	208	29
SPAC1002.05c	8	3	1	2	6	0	37	42	20	18	66	2
SPAC1002.06c	0	1	0	0	0	0	0	1	0	0	3	0
SPAC1002.07c	170	139	91	59	74	35	1005	880	791	519	928	473
SPAC1002.08c	13	8	3	6	5	1	65	44	29	17	64	7
SPAC1002.09c	859	442	219	203	220	75	3298	2779	1988	1370	2735	1339
SPAC1002.10c	19	16	3	4	7	1	132	134	56	54	153	14
SPAC1002.11	33	20	8	14	11	2	128	115	56	70	133	11
SPAC1002.12c	185	78	29	59	52	10	757	531	289	252	633	96
SPAC1002.13c	4927	2105	762	421	764	101	17531	12937	9428	1467	6285	556
SPAC1002.14	4	3	1	0	7	0	24	26	16	6	55	1
SPAC1002.15c	21	15	5	3	3	0	110	80	56	19	73	33
SPAC1002.16c	9	10	1	0	1	0	57	42	18	8	12	7
SPAC1002.17c	337	62	166	287	73	29	816	64	846	159	469	600
SPAC1002.18	335	138	164	160	85	39	1463	430	984	348	663	570
SPAC1002.19	309	57	197	302	62	30	879	44	1320	193	444	867
SPAC1002.20	0	0	0	0	0	0	0	1	0	0	2	0
SPAC1006.01	385	207	49	142	136	18	1490	1266	548	524	1561	184
SPAC1006.02	19	19	16	11	15	2	141	104	68	65	97	21
SPAC1006.03c	47	26	13	17	22	5	322	213	127	113	183	65
SPAC1006.04c	0	0	1	0	0	0	4	6	2	3	3	2
SPAC1006.05c	113	35	25	30	34	1	363	303	129	145	269	13
SPAC1006.06	76	33	18	15	17	3	298	176	130	69	130	16
SPAC1006.07	10576	5201	1950	1937	2818	517	42346	29613	18670	9876	24000	3241
SPAC1006.08	86	49	10	8	17	5	370	242	139	121	94	43
SPAC1006.09	95	35	26	21	15	7	386	278	176	107	188	27
SPAC1039.01	82	43	24	53	43	12	279	166	149	76	328	72
SPAC1039.02	812	360	406	242	228	86	3604	823	2648	795	1420	1967
SPAC1039.03	0	0	2	0	1	0	8	8	4	10	12	1
SPAC1039.04	2	1	0	2	1	1	9	4	4	2	14	1
SPAC1039.05c	14	7	1	4	2	2	77	42	17	16	50	8
SPAC1039.06	35	13	3	10	5	2	114	76	36	32	163	28
SPAC1039.07c	4	2	2	1	1	0	42	28	13	3	25	5
SPAC1039.08	4	2	0	0	0	0	22	10	5	2	13	0
SPAC1039.09	5	2	1	0	0	0	11	2	4	2	0	4
SPAC1039.10	1	0	0	1	0	0	26	6	8	5	20	1
SPAC1039.11c	3	8	3	0	3	0	52	59	10	7	35	3
SPAC105.01c	27	24	0	16	14	3	93	85	42	27	98	11
SPAC105.02c	332	177	69	51	92	10	1687	1061	654	315	990	60
SPAC105.03c	76	36	18	16	30	1	350	239	103	105	217	17
SPAC1071.01c	120	78	37	25	47	4	607	411	240	254	474	80
SPAC1071.02	155	92	46	38	43	4	531	478	309	150	400	43
SPAC1071.03c	48	48	26	26	33	5	357	208	121	108	186	44
SPAC1071.04c	57	41	9	14	19	6	208	132	84	97	204	75
SPAC1071.05	157	100	31	48	46	9	730	553	278	192	487	41
SPAC1071.06	146	82	35	50	57	12	721	528	333	248	496	164
SPAC1071.07c	8374	3723	1825	640	1369	152	28229	14558	9680	2279	10509	418
SPAC1071.08	3250	1480	809	361	742	151	16811	8925	6056	2391	7322	2045
SPAC1071.09c	59	62	17	13	33	5	515	291	205	221	312	138
SPAC1071.10c	24358	7845	3857	3381	4291	1040	62883	46048	29182	15756	32561	4869
SPAC1071.11	19	10	5	6	6	0	57	70	43	13	39	13
SPAC1071.12c	149	88	50	52	48	13	852	483	399	210	423	167
SPAC1071.13	0	0	0	0	0	0	0	0	0	0	0	0
SPAC1093.01	94	48	11	16	30	3	395	418	197	165	416	36
SPAC1093.02	177	143	72	97	86	43	1471	864	584	938	1011	375
SPAC1093.03	16	8	5	10	4	2	88	67	37	35	68	18
SPAC1093.04c	36	19	16	11	13	2	258	164	106	77	150	26
SPAC1093.05	197	148	91	34	42	28	1102	735	643	248	289	322
SPAC1093.06c	0	1	0	0	1	0	4	1	5	4	8	1
SPAC1093.07	0	0	0	0	0	0	2	0	2	1	0	0
SPAC10F6.01c	3552	1420	730	570	734	166	10842	9132	6620	3818	5876	1364
SPAC10F6.02c	111	47	31	21	24	2	573	374	227	125	242	50
SPAC10F6.03c	1156	552	208	85	243	19	5462	3366	2228	538	1853	90
SPAC10F6.04	23	8	5	9	18	1	127	96	36	56	137	13
SPAC10F6.05c	52	38	15	25	44	9	396	357	255	222	396	201
SPAC10F6.06	843	526	103	526	599	41	5041	5633	981	3303	7229	928
SPAC10F6.07c	0	0	0	0	0	0	0	0	0	1	0	0
SPAC10F6.08c	72	61	23	23	36	8	490	327	265	142	315	128
SPAC10F6.09c	113	55	35	26	35	11	534	391	281	216	304	202
SPAC10F6.10	93	95	32	25	29	6	572	382	308	177	211	146
SPAC10F6.11c	27	18	2	18	8	1	151	111	47	49	111	6
SPAC10F6.12c	40	23	7	17	16	2	231	129	67	68	147	25
SPAC10F6.13c	635	308	144	226	180	64	2440	1660	1077	1252	1687	626
SPAC10F6.14c	41	21	20	16	27	2	295	211	92	118	261	7
SPAC10F6.15	0	0	1	0	0	0	0	0	1	0	2	0
SPAC10F6.16	193	105	38	62	83	13	929	1055	318	331	883	191
SPAC10F6.17c	111	39	20	15	28	6	413	396	184	135	427	111
SPAC110.01	47	10	8	7	5	0	179	118	63	24	48	3
SPAC110.02	38	18	11	21	14	3	166	175	100	63	170	38
SPAC110.03	733	411	168	189	231	80	4031	2331	1471	1193	1865	709
SPAC110.04c	4160	1895	1283	976	1341	526	22449	16955	14874	8869	16612	8557
SPAC110.05	0	0	0	0	0	0	0	0	0	0	0	0
SPAC1142.01	151	47	22	29	50	9	683	499	311	230	492	175
SPAC1142.02c	401	281	91	127	149	42	2555	1471	1066	692	1451	620
SPAC1142.03c	44	29	7	13	20	3	241	173	90	142	183	38
SPAC1142.04	203	192	80	44	67	38	1697	1036	857	340	476	513
SPAC1142.05	502	356	222	160	205	65	2014	1057	1012	630	859	221
SPAC1142.06	414	310	100	114	163	41	2066	1431	1131	604	1511	673
SPAC1142.07c	116	90	35	26	38	5	672	419	286	211	492	92
SPAC1142.08	48	19	17	15	8	0	176	155	79	34	119	28
SPAC1142.09	0	0	0	0	0	0	0	0	0	0	0	0
SPAC11D3.01c	1	2	2	0	2	0	4	3082	32	3	2988	6
SPAC11D3.02c	253	137	114	68	57	26	1613	606	1331	410	552	473
SPAC11D3.03c	3	0	0	1	2	0	15	16	4	1	12	1
SPAC11D3.04c	254	118	51	56	71	13	989	393	372	226	456	198
SPAC11D3.05	35	13	12	31	24	2	159	49	80	109	198	12
SPAC11D3.06	1	5	1	1	6	0	38	39	20	21	56	14
SPAC11D3.07c	13	12	5	15	13	0	60	53	31	48	118	7
SPAC11D3.08c	0	1	1	1	1	0	6	10	6	12	9	1
SPAC11D3.09	2	0	2	2	4	1	4	2	2	13	25	2
SPAC11D3.10	0	2	0	0	0	1	6	6	2	0	4	0
SPAC11D3.11c	7	3	1	2	4	2	38	24	10	23	43	9
SPAC11D3.13	23	27	6	65	77	9	247	312	57	451	2203	78
SPAC11D3.14c	3	2	1	1	0	0	14	10	10	3	8	6
SPAC11D3.15	110	40	18	13	21	3	405	342	120	84	270	34
SPAC11D3.16c	21	22	10	15	15	2	140	140	94	85	122	44
SPAC11D3.17	3	1	3	1	2	0	13	15	25	6	24	1
SPAC11D3.18c	1	1	0	1	1	0	9	4	2	2	8	0
SPAC11D3.19	1	1	0	0	0	0	10	3	10	2	3	0
SPAC11E3.01c	32	19	11	12	12	3	181	135	77	74	118	9
SPAC11E3.02c	24	8	8	4	10	0	120	87	49	64	129	13
SPAC11E3.03	14	29	11	7	8	3	135	98	61	69	132	37
SPAC11E3.04c	307	196	60	114	109	23	1414	1088	711	535	1130	431
SPAC11E3.05	52	22	11	11	13	2	208	223	91	110	253	40
SPAC11E3.06	3	3	0	2	2	0	8	32	5	8	35	5
SPAC11E3.07	451	278	126	177	186	42	2922	1656	1014	1051	1918	660
SPAC11E3.08c	9	8	2	3	4	1	64	34	15	29	44	7
SPAC11E3.09	87	49	11	71	49	12	386	396	82	417	1068	67
SPAC11E3.10	85	62	17	41	63	11	482	250	151	172	285	149
SPAC11E3.11c	68	23	16	16	22	4	315	216	139	71	192	23
SPAC11E3.12	18	7	2	5	11	1	101	35	28	90	92	13
SPAC11E3.13c	837	261	84	56	87	22	2289	2038	792	390	714	146
SPAC11E3.14	115	52	14	85	58	6	555	490	119	428	680	90
SPAC11E3.15	5793	3429	1663	735	2181	224	33441	19015	13418	4014	16143	738
SPAC11G7.01	306	145	95	47	95	41	1349	1087	984	279	913	314
SPAC11G7.02	427	228	98	78	126	14	1889	1318	709	482	1154	119
SPAC11G7.03	366	159	68	79	95	23	1557	1079	609	553	1190	353
SPAC11G7.04	3058	2396	1035	700	1263	305	15292	9483	6131	3579	7319	3229
SPAC11G7.05c	8	3	3	0	1	1	30	18	16	24	38	2
SPAC11G7.06c	0	0	0	0	0	0	3	3	1	1	2	0
SPAC11H11.01	19	12	6	15	12	0	72	104	47	83	134	36
SPAC11H11.02c	11	9	2	6	3	1	54	51	22	30	64	11
SPAC11H11.03c	10	20	9	8	4	4	143	125	71	31	66	49
SPAC11H11.04	1	2	0	0	0	1	7	2	2	0	1	0
SPAC11H11.05c	3	0	1	1	1	1	29	24	12	7	27	5
SPAC11H11.06	940	458	161	231	252	57	3322	2974	1196	1117	3222	628
SPAC1250.01	153	52	41	15	29	7	626	574	335	200	431	143
SPAC1250.02	0	0	0	0	0	0	0	0	1	0	3	0
SPAC1250.03	54	36	21	20	23	3	349	255	154	136	261	94
SPAC1250.04c	8	5	1	4	5	0	50	48	29	14	29	13
SPAC1250.05	637	411	157	137	229	82	3851	2153	1698	1081	1904	1004
SPAC1250.07	8	9	3	8	6	2	60	34	21	66	41	7
SPAC1296.01c	162	96	38	50	57	12	859	475	311	276	477	45
SPAC1296.02	435	281	137	120	200	34	2731	1289	941	835	1255	496
SPAC1296.03c	5	1	0	0	4	0	33	23	9	15	21	3
SPAC1296.04	16	8	2	14	21	0	83	60	22	40	107	3
SPAC1296.05c	19	20	13	7	9	0	199	112	59	46	95	11
SPAC1296.06	51	19	10	19	15	4	243	181	118	100	236	61
SPAC12B10.01c	98	33	19	30	39	1	447	501	165	228	473	14
SPAC12B10.02c	209	135	57	59	104	18	1342	736	469	487	950	374
SPAC12B10.03	54	44	13	13	25	8	320	211	136	126	226	97
SPAC12B10.04	57	38	19	15	15	9	433	225	188	133	175	121
SPAC12B10.05	41	26	13	13	11	1	233	171	128	85	169	31
SPAC12B10.06c	44	46	19	18	23	9	448	272	136	197	275	123
SPAC12B10.07	272	135	61	70	76	12	1271	733	475	459	819	165
SPAC12B10.08c	7	5	2	1	2	0	17	21	5	7	22	1
SPAC12B10.09	75	46	37	19	21	4	402	239	158	110	200	79
SPAC12B10.10	12	5	7	2	5	2	57	55	24	17	48	11
SPAC12B10.11	0	0	0	0	2	0	3	3	0	1	4	3
SPAC12B10.12c	13	18	5	7	5	1	103	68	32	53	96	9
SPAC12B10.13	15	14	9	15	12	1	128	108	47	85	104	8
SPAC12B10.14c	24	12	8	4	7	2	110	80	43	28	65	27
SPAC12B10.15c	12	10	2	2	4	0	63	33	25	43	51	13
SPAC12B10.16c	119	48	20	30	37	7	476	421	174	125	452	39
SPAC12G12.01c	43	23	18	12	7	2	240	181	93	60	152	55
SPAC12G12.02	106	85	51	20	28	6	656	322	347	164	173	115
SPAC12G12.03	372	183	80	117	130	17	1448	1249	612	425	1181	174
SPAC12G12.04	3814	1697	920	784	927	352	23214	11983	11564	8837	11660	5235
SPAC12G12.05c	98	53	21	25	21	4	561	347	209	178	349	102
SPAC12G12.06c	261	161	65	47	74	20	1227	806	497	221	546	105
SPAC12G12.07c	545	322	149	177	188	46	3181	2428	1474	859	2378	566
SPAC12G12.08	88	74	27	28	38	8	492	380	220	161	310	140
SPAC12G12.09	46	28	16	13	19	1	271	236	159	74	185	79
SPAC12G12.10	17	12	1	7	4	1	48	34	16	18	29	12
SPAC12G12.11c	47	36	16	27	36	1	313	268	131	148	310	71
SPAC12G12.12	82	72	20	46	40	6	498	439	174	207	653	90
SPAC12G12.13c	77	54	32	18	31	7	533	318	254	115	260	62
SPAC12G12.14c	54	34	10	9	18	5	285	226	132	121	233	47
SPAC12G12.15	54	22	15	13	21	1	255	169	124	104	161	56
SPAC12G12.16c	5	4	3	0	5	1	26	32	23	14	43	9
SPAC12G12.17	20	13	10	6	6	2	186	80	68	38	57	54
SPAC1327.01c	97	55	29	17	22	5	456	364	238	79	234	24
SPAC139.01c	154	75	39	39	54	12	676	539	333	253	486	194
SPAC139.02c	236	124	90	32	74	11	1247	912	964	233	641	95
SPAC139.03	29	31	10	16	13	3	131	135	73	92	134	39
SPAC139.04c	50	34	19	19	15	9	259	158	132	73	152	76
SPAC139.05	9	17	1	128	392	8	12	2797	166	542	14388	19
SPAC139.06	89	59	27	16	21	5	432	219	235	110	160	84
SPAC1399.01c	16	12	8	6	19	6	56	88	122	29	287	23
SPAC1399.02	33	18	22	3	12	4	168	111	191	29	98	58
SPAC1399.03	311	120	67	60	61	14	862	829	480	176	509	49
SPAC1399.04c	22	11	21	65	9	0	65	4	109	9	81	80
SPAC1399.05c	17	14	7	7	13	0	96	79	29	32	99	9
SPAC1399.06	1	3	0	2	3	0	4	4	8	0	33	5
SPAC13A11.01c	121	76	43	24	29	12	689	514	329	113	401	157
SPAC13A11.02c	1829	1078	536	355	498	148	6341	4416	4431	1292	3080	658
SPAC13A11.03	0	0	0	0	1	0	0	0	0	0	0	2
SPAC13A11.04c	40	14	9	11	11	3	202	147	103	85	131	35
SPAC13A11.05	616	256	156	109	203	46	2469	1864	1275	832	1814	699
SPAC13A11.06	2	0	0	0	0	0	11	12	5	8	13	5
SPAC13C5.01c	309	176	98	131	152	28	1815	1174	763	714	2359	452
SPAC13C5.02	28	22	3	7	14	1	170	119	55	59	130	52
SPAC13C5.03	0	1	0	0	1	0	0	7	0	2	4	4
SPAC13C5.04	45	28	5	35	68	4	221	1005	77	235	3312	45
SPAC13C5.05c	89	51	17	21	25	7	519	365	202	154	433	159
SPAC13C5.06c	3	1	0	0	0	0	6	4	1	1	4	3
SPAC13C5.07	19	12	5	8	6	3	144	117	48	37	100	32
SPAC13D1.01c	5	2	3	0	0	0	58	32	17	14	18	5
SPAC13D6.01	5	6	3	9	7	1	75	66	22	53	102	2
SPAC13D6.02c	2304	1043	438	461	494	123	8170	4697	3029	1260	3397	1764
SPAC13D6.03c	112	63	35	21	26	5	444	331	203	127	217	88
SPAC13D6.04c	49	14	12	15	12	0	208	165	71	48	227	16
SPAC13D6.05	145	98	40	63	60	18	851	505	394	385	742	244
SPAC13F5.01c	29	10	11	4	6	3	133	86	55	44	78	9
SPAC13F5.02c	120	79	33	27	35	15	750	520	376	198	398	186
SPAC13F5.03c	2	2	1	0	1	0	7	28	5	20	18	4
SPAC13F5.04c	44	22	10	12	10	0	165	118	80	45	162	32
SPAC13F5.05	60	34	14	15	25	5	258	226	152	82	294	68
SPAC13F5.06c	51	19	12	16	24	1	263	169	111	100	187	54
SPAC13F5.07c	0	0	0	0	0	0	2	4	0	3	10	0
SPAC13G6.01c	69	30	23	17	20	1	272	180	112	46	165	8
SPAC13G6.02c	3258	1873	935	587	1190	208	19344	10995	7432	5058	10006	1845
SPAC13G6.03	72	44	8	17	25	6	249	267	79	104	195	33
SPAC13G6.04	164	144	85	43	63	6	1043	563	367	271	597	420
SPAC13G6.05c	53	28	18	28	28	6	317	246	150	140	367	103
SPAC13G6.06c	449	145	108	44	57	22	1642	1001	918	292	621	154
SPAC13G6.07c	5106	2482	987	467	869	116	21092	11906	7992	2028	7303	846
SPAC13G6.08	3	0	0	0	0	0	5	0	3	2	0	4
SPAC13G6.09	79	68	33	20	44	10	653	466	322	236	312	165
SPAC13G6.10c	4199	2053	773	489	720	146	13387	10486	7765	1991	4574	1097
SPAC13G6.11c	177	105	49	55	52	14	815	614	440	294	480	257
SPAC13G6.12c	9	2	1	0	3	1	25	16	12	20	25	1
SPAC13G6.13	0	0	0	0	0	0	0	0	0	0	0	0
SPAC13G6.14	71	52	16	24	14	4	315	222	168	81	205	43
SPAC13G6.15c	21	18	7	12	16	2	145	111	61	61	215	22
SPAC13G7.01c	310	129	49	90	106	12	892	838	417	315	738	139
SPAC13G7.02c	411	222	209	308	397	142	5210	3592	2293	10995	18716	2485
SPAC13G7.03	14	8	3	4	4	5	99	58	41	43	56	28
SPAC13G7.04c	307	113	51	38	32	7	961	677	413	123	271	39
SPAC13G7.05	50	34	7	44	63	5	241	340	75	228	464	63
SPAC13G7.06	344	249	149	145	162	37	1954	1494	1215	725	2319	797
SPAC13G7.07	6	7	2	6	2	2	64	40	24	29	56	16
SPAC13G7.08c	272	170	65	39	59	9	1134	838	600	241	469	223
SPAC13G7.09c	8	8	1	4	4	0	94	55	49	28	83	14
SPAC13G7.10	46	33	15	12	20	3	246	157	102	90	117	25
SPAC13G7.11	33	12	11	26	20	5	216	108	63	80	165	87
SPAC13G7.12c	135	61	38	42	64	23	573	487	383	251	391	193
SPAC13G7.13c	52	33	26	11	10	6	267	56	262	19	23	20
SPAC140.01	389	251	132	98	128	46	1302	1427	972	369	1009	836
SPAC140.02	3201	215	716	29	297	199	15787	5809	5093	1411	2488	1474
SPAC140.03	9	7	5	5	7	0	68	46	34	27	100	14
SPAC140.04	6	7	4	7	8	1	62	56	25	63	56	8
SPAC1420.01c	171	80	41	40	48	19	787	596	306	428	639	176
SPAC1420.02c	1102	511	212	215	293	72	4873	3079	2303	1534	2660	994
SPAC1420.03	406	377	173	180	239	48	2635	1848	1200	1186	2527	733
SPAC1420.04c	67	27	8	14	15	3	252	218	95	85	144	62
SPAC144.01	23	21	15	7	9	2	280	187	148	66	93	121
SPAC144.02	58	39	17	9	18	4	292	195	119	88	222	56
SPAC144.03	1191	601	276	191	292	75	4367	3353	2458	1066	2980	1338
SPAC144.04c	616	236	106	140	206	27	2492	1819	1081	839	1835	79
SPAC144.05	19	15	5	4	13	0	75	85	48	57	83	11
SPAC144.06	57	23	14	12	18	6	337	246	126	72	239	69
SPAC144.07c	38	14	7	11	13	1	278	209	116	70	224	37
SPAC144.08	29	28	12	12	12	7	251	150	85	98	157	51
SPAC144.09c	19	15	8	8	6	1	62	59	39	10	31	11
SPAC144.10c	83	46	23	27	50	6	405	340	139	181	433	54
SPAC144.11	5836	2281	1090	614	1290	175	22980	10628	7183	3980	8334	652
SPAC144.12	548	221	97	95	133	33	2267	1482	1018	616	1070	260
SPAC144.13c	15	3	3	1	3	0	88	50	28	11	39	3
SPAC144.14	29	18	10	6	13	2	253	145	95	65	97	19
SPAC144.15c	45	31	19	17	16	9	228	198	99	70	215	41
SPAC144.16	160	101	33	38	39	9	562	552	258	144	552	141
SPAC144.17c	52	28	15	10	12	1	261	236	112	89	256	37
SPAC144.18	438	250	86	107	163	29	1858	1542	717	495	1799	322
SPAC1486.01	405	223	68	143	203	29	2069	1914	555	891	2297	443
SPAC1486.02c	139	99	38	48	45	11	598	469	239	113	383	64
SPAC1486.03c	74	44	11	24	34	5	393	324	140	132	289	39
SPAC1486.04c	99	71	49	25	31	7	605	514	311	154	380	65
SPAC1486.05	653	275	144	97	111	31	2350	1683	1213	695	1214	488
SPAC1486.06	205	120	49	66	66	19	971	612	458	317	513	170
SPAC1486.07c	130	68	42	26	55	9	617	375	273	205	402	238
SPAC1486.08	19	20	6	6	13	1	131	96	52	70	115	33
SPAC1486.09	202	132	48	15	62	23	1194	829	559	273	373	304
SPAC1486.10	53	44	17	14	22	3	314	202	168	50	142	50
SPAC1486.11	17	13	4	5	8	1	92	59	48	22	71	22
SPAC14C4.01c	22	8	0	7	11	1	74	160	20	33	158	5
SPAC14C4.02c	29	15	16	5	8	1	178	113	90	66	126	33
SPAC14C4.03	0	0	0	0	0	0	3	1	0	2	3	0
SPAC14C4.04	187	97	43	66	42	17	998	629	399	295	667	254
SPAC14C4.05c	64	43	24	20	47	5	369	320	180	181	378	130
SPAC14C4.06c	108	78	27	68	60	10	455	464	293	267	577	78
SPAC14C4.07	66	31	21	27	36	3	225	245	86	162	518	25
SPAC14C4.08	1	0	0	0	0	0	1	1	0	0	4	0
SPAC14C4.09	176	99	35	27	46	6	1065	608	324	157	329	47
SPAC14C4.10c	21	6	1	10	13	1	61	84	35	31	87	14
SPAC14C4.11	488	231	122	63	88	33	2406	1623	1091	539	810	525
SPAC14C4.12c	119	45	30	8	18	1	410	204	234	32	64	4
SPAC14C4.13	9	13	6	6	4	0	63	43	30	14	23	5
SPAC14C4.14	2813	1011	408	481	648	176	11058	7013	3879	3160	5854	2516
SPAC14C4.15c	16	10	4	2	6	0	58	58	31	27	40	10
SPAC14C4.16	3	5	2	2	3	0	31	28	9	12	20	3
SPAC1527.01	0	0	0	0	0	0	7	5	2	1	4	2
SPAC1527.02	41	37	17	26	34	6	282	200	99	123	270	88
SPAC1527.03	224	159	59	32	47	13	1187	840	586	222	436	175
SPAC1556.01c	12	7	8	5	8	2	137	148	61	42	137	12
SPAC1556.02c	1470	671	331	358	282	88	5371	4082	3040	1308	3230	1831
SPAC1556.03	34	9	8	10	10	2	98	91	48	46	87	18
SPAC1556.04c	17	9	6	5	5	0	67	54	20	32	64	18
SPAC1556.05c	116	154	84	30	43	16	1630	778	693	214	413	280
SPAC1556.06.1	1	2	0	0	1	1	13	6	7	3	6	4
SPAC1556.06.2	1	1	0	0	1	1	5	1	2	1	2	2
SPAC1556.07	1959	1056	438	371	479	123	8530	4487	3452	1838	4396	1316
SPAC1556.08c	202	125	61	46	63	11	950	599	334	222	512	157
SPAC1565.01	484	225	62	157	154	22	1716	1344	681	408	1143	331
SPAC1565.02c	43	37	8	12	15	8	257	145	91	66	127	39
SPAC1565.03	1	0	0	0	0	0	0	0	1	0	1	0
SPAC1565.04c	13	8	1	3	1	0	66	80	7	13	81	9
SPAC1565.05	179	145	70	37	59	32	1149	790	681	195	400	261
SPAC1565.06c	49	27	14	24	35	3	302	188	94	175	263	18
SPAC1565.07c	21	12	5	11	15	2	154	197	103	67	261	46
SPAC1565.08	3322	1509	704	787	922	255	15275	12872	8367	6648	15042	4623
SPAC15A10.01	32	27	11	20	11	4	199	194	116	126	228	69
SPAC15A10.02	203	142	43	65	91	16	1026	780	491	374	707	204
SPAC15A10.03c	50	21	16	26	16	10	276	205	138	167	256	91
SPAC15A10.04c	651	453	209	133	148	52	3718	2105	1885	1833	1869	1406
SPAC15A10.05c	25	13	2	22	29	0	88	205	17	59	361	16
SPAC15A10.06	97	59	12	32	32	5	280	277	99	87	264	76
SPAC15A10.07	23	20	5	10	17	1	165	124	57	44	128	19
SPAC15A10.08	67	54	29	34	21	7	501	328	228	177	317	81
SPAC15A10.09c	100	64	13	24	23	7	417	399	169	139	167	55
SPAC15A10.10	1	1	0	0	1	1	9	6	2	1	10	2
SPAC15A10.11	181	79	46	26	34	7	740	658	312	204	420	65
SPAC15A10.12c	45	37	17	21	22	3	253	229	134	109	215	70
SPAC15A10.13	56	57	33	15	24	9	290	239	161	115	195	90
SPAC15A10.15	46	36	15	11	15	1	324	195	149	81	180	32
SPAC15A10.16	84	74	29	39	58	11	628	561	332	244	469	75
SPAC15A10.17	24	20	8	7	10	1	153	67	61	38	70	66
SPAC15E1.02c	34	10	6	61	74	2	72	1562	38	86	2018	16
SPAC15E1.03	2744	1299	770	239	718	103	17885	9236	6293	2199	6882	1407
SPAC15E1.04	261	128	51	80	75	10	866	846	370	408	1051	166
SPAC15E1.05c	93	34	16	26	35	6	472	257	180	154	333	86
SPAC15E1.06	39	42	14	12	13	1	291	193	115	85	176	60
SPAC15E1.07c	0	0	0	0	0	0	0	0	0	0	0	0
SPAC15E1.08	135	70	35	33	33	16	734	329	297	178	346	297
SPAC15E1.09	28	24	25	18	21	3	269	159	124	116	200	79
SPAC15E1.10	32	26	2	23	22	3	132	167	54	82	277	47
SPAC15F9.01c	0	0	0	0	0	0	6	10	0	2	14	0
SPAC15F9.02	276	129	53	73	88	21	1360	1026	543	456	921	262
SPAC15F9.03c	767	409	238	187	209	66	3496	2476	1857	783	2283	962
SPAC16.01	55	25	9	10	7	3	286	190	123	112	164	33
SPAC16.02c	2428	1329	445	531	688	129	11670	5623	3475	2967	4408	1149
SPAC16.03c	156	89	24	41	50	10	712	385	363	217	413	272
SPAC16.04	180	110	49	10	43	16	812	566	448	146	310	170
SPAC16.05c	171	80	38	16	42	5	762	640	479	69	233	16
SPAC1610.01	45	24	7	16	13	6	241	167	111	66	137	75
SPAC1610.02c	66	29	21	15	19	2	289	155	112	93	148	50
SPAC1610.03c	2	2	2	0	1	0	7	13	4	2	6	1
SPAC1610.04	44	16	9	20	15	1	190	113	56	69	144	21
SPAC1635.01	1083	572	222	285	362	87	4496	4644	2209	1608	4913	1774
SPAC1639.01c	491	286	100	121	181	19	2022	1295	653	537	1232	135
SPAC1639.02c	27	4	4	5	8	0	81	68	34	19	63	5
SPAC167.01	32	9	14	4	5	3	192	199	78	61	167	46
SPAC167.02	56	30	22	24	26	6	283	197	104	142	223	60
SPAC167.03c	71	52	28	14	21	4	452	311	223	122	210	43
SPAC167.04	95	71	38	29	55	14	455	388	164	210	422	97
SPAC167.05	122	64	16	60	55	5	637	581	256	276	729	96
SPAC167.06c	23	5	0	31	45	0	105	99	16	209	288	3
SPAC167.07c	30	23	11	16	21	5	158	146	86	128	346	58
SPAC167.08	2	4	1	0	0	0	51	27	23	21	26	7
SPAC167.09	15	8	2	6	7	2	65	43	24	21	50	25
SPAC1687.01	268	216	88	66	74	31	1557	1109	905	332	667	367
SPAC1687.02	29	14	11	10	13	4	137	97	36	45	99	28
SPAC1687.03c	175	103	49	22	51	8	759	471	319	141	449	75
SPAC1687.04	50	9	8	13	14	0	177	133	77	69	122	37
SPAC1687.05	48	27	14	12	10	1	208	164	92	80	119	45
SPAC1687.06c	5345	2813	1491	424	705	97	24564	15195	9982	1584	11143	995
SPAC1687.07	20	14	1	11	10	3	89	64	52	43	174	13
SPAC1687.08	0	0	0	0	0	0	0	0	1	0	0	0
SPAC1687.09	43	46	18	18	30	6	280	260	116	162	244	34
SPAC1687.10	16	14	5	5	6	1	71	46	31	21	35	10
SPAC1687.11	383	178	114	26	66	22	2026	1282	1094	265	442	148
SPAC1687.12c	120	69	31	35	62	8	717	471	282	235	548	190
SPAC1687.13c	34	21	4	12	18	4	171	124	65	110	154	46
SPAC1687.14c	4	2	3	7	6	0	53	49	15	73	57	7
SPAC1687.15	208	115	53	70	93	18	736	598	366	307	741	117
SPAC1687.16c	250	171	54	66	83	31	567	637	510	158	352	226
SPAC1687.17c	46	34	20	17	21	8	318	218	130	118	223	71
SPAC1687.18c	27	26	9	12	10	1	200	166	62	42	121	23
SPAC1687.19c	225	116	45	28	47	15	1134	711	484	196	409	132
SPAC1687.20c	6	7	5	5	5	2	45	47	24	13	32	9
SPAC1687.21	353	187	101	69	110	36	1710	840	628	552	895	407
SPAC1687.22c	125	47	15	43	55	2	333	319	152	212	452	50
SPAC1687.23c	0	0	0	0	0	0	0	0	0	0	0	1
SPAC16A10.01	27	8	1	36	28	0	111	216	17	150	265	5
SPAC16A10.02	65	38	18	11	15	4	398	296	165	115	289	76
SPAC16A10.03c	18	4	4	8	3	1	112	99	43	33	76	21
SPAC16A10.04	77	68	22	31	41	9	455	339	151	220	251	97
SPAC16A10.05c	13	12	8	8	20	2	121	85	46	82	125	27
SPAC16A10.06c	11	10	5	4	3	2	93	95	42	43	87	23
SPAC16A10.07c	32	22	12	16	13	2	251	141	81	146	199	53
SPAC16A10.08c	0	0	0	0	0	0	1	0	0	0	0	0
SPAC16C9.01c	32	23	7	18	20	1	207	229	76	109	314	42
SPAC16C9.02c	547	330	129	80	129	12	2187	1385	1015	329	1123	118
SPAC16C9.03	284	152	78	39	60	30	1475	919	758	340	511	394
SPAC16C9.04c	145	107	42	48	55	16	836	529	368	325	445	243
SPAC16C9.05	116	49	25	43	52	17	376	325	210	216	343	161
SPAC16C9.06c	167	108	47	34	46	8	852	547	394	186	448	125
SPAC16C9.07	38	16	9	5	16	3	218	158	96	50	143	11
SPAC16E8.01	514	175	99	97	129	30	1785	1469	870	583	1091	140
SPAC16E8.02	8	7	3	10	11	5	29	49	19	31	76	14
SPAC16E8.03	4	3	1	0	2	0	21	34	2	10	38	8
SPAC16E8.04c	110	80	43	35	50	21	701	502	349	243	519	202
SPAC16E8.05c	0	0	1	1	0	1	3	2	1	0	2	1
SPAC16E8.06c	286	218	94	42	80	30	1826	1092	992	568	486	465
SPAC16E8.07c	504	247	142	101	159	37	2411	1730	1071	781	1767	692
SPAC16E8.08	21	15	9	4	1	1	156	97	109	15	75	8
SPAC16E8.09	42	15	11	10	10	0	194	152	75	66	149	19
SPAC16E8.10c	91	43	22	30	27	11	465	307	187	184	364	115
SPAC16E8.11c	69	44	28	23	43	5	364	342	137	168	425	74
SPAC16E8.12c	11	7	3	4	3	3	69	45	27	23	56	11
SPAC16E8.13	30	20	5	10	20	0	131	104	62	69	162	17
SPAC16E8.14c	101	50	27	16	22	12	426	242	195	151	292	110
SPAC16E8.15	622	488	185	230	261	94	3832	1729	1500	1486	1755	981
SPAC16E8.16	120	48	24	17	29	2	549	380	216	90	407	10
SPAC16E8.17c	196	93	31	55	57	9	843	625	365	268	608	179
SPAC16E8.18	0	0	0	1	0	0	2	0	0	0	0	0
SPAC16E8.18c	6	9	2	3	9	2	55	42	21	27	56	7
SPAC1705.02	64	15	14	9	14	7	584	336	265	141	386	298
SPAC1705.03c	5178	2738	831	530	883	254	17855	13014	9248	2791	4816	2423
SPAC1751.01c	15	6	4	11	11	1	37	37	11	70	99	5
SPAC1751.02c	115	41	18	23	21	6	596	345	178	226	305	117
SPAC1751.03	1121	834	326	307	511	108	7126	3922	3120	1810	3196	556
SPAC1751.04	28	20	15	6	10	4	156	159	139	32	85	58
SPAC1782.01	92	57	29	13	32	14	422	342	269	93	440	46
SPAC1782.02c	191	126	44	56	49	14	1128	609	347	241	515	235
SPAC1782.03	22	17	3	10	10	2	110	112	71	61	98	19
SPAC1782.04	54	27	14	17	14	5	280	188	124	50	154	64
SPAC1782.05	108	58	21	28	32	7	415	386	176	183	390	63
SPAC1782.06c	247	111	51	47	90	17	1150	860	358	353	923	232
SPAC1782.07	492	323	142	128	152	57	2295	1986	1037	814	1416	686
SPAC1782.08c	34	36	9	8	21	2	193	137	85	42	143	14
SPAC1782.09c	73	45	14	8	20	4	283	210	118	50	147	40
SPAC1782.10c	481	387	149	114	179	39	2787	1835	1298	594	1398	439
SPAC1782.11	1148	643	341	248	301	81	6655	2874	2616	1596	2848	1358
SPAC1782.12c	46	20	8	10	26	4	271	309	86	86	289	38
SPAC1783.01	68	45	12	17	29	5	405	363	121	137	392	71
SPAC1783.02c	73	65	20	27	26	4	445	296	193	103	301	115
SPAC1783.03	6	7	1	2	2	2	27	24	17	12	26	8
SPAC1783.04c	46	25	8	13	9	2	230	144	112	51	143	19
SPAC1783.05	207	97	55	44	33	12	961	842	559	256	524	139
SPAC1783.06c	6	3	4	2	1	1	38	18	15	10	21	8
SPAC1783.07c	98	75	32	35	52	13	644	376	386	248	657	177
SPAC1783.08c	4371	2244	1033	561	1363	209	16097	10442	7418	2627	7494	1064
SPAC1786.01c	299	188	33	186	190	21	1191	1223	227	1003	1707	125
SPAC1786.02	1457	447	123	203	255	89	3774	2063	1039	963	1647	288
SPAC1786.03	69	54	18	24	39	9	398	343	180	106	281	82
SPAC1786.04	1	0	0	0	0	0	4	0	0	1	0	1
SPAC17A2.01	1	0	0	0	1	2	26	13	4	183	8	168
SPAC17A2.02c	626	378	159	230	224	60	2242	1370	964	669	1233	463
SPAC17A2.03c	141	88	34	39	57	18	1073	598	400	366	649	284
SPAC17A2.04c	111	75	36	36	45	11	518	307	257	141	286	78
SPAC17A2.05	154	86	33	54	53	12	708	526	428	263	625	276
SPAC17A2.06c	23	6	5	4	8	2	82	62	21	55	91	13
SPAC17A2.07c	11	17	0	4	7	0	97	61	39	19	43	12
SPAC17A2.08c	26	12	12	6	15	5	183	141	79	78	105	61
SPAC17A2.09c	241	66	38	70	74	12	586	833	334	172	532	50
SPAC17A2.10c	1	0	0	0	0	0	1	3	2	0	1	1
SPAC17A2.11	0	0	0	0	0	0	0	0	0	0	0	0
SPAC17A2.12	9	4	1	3	4	0	46	44	15	8	31	6
SPAC17A2.13c	985	741	292	300	346	96	5992	3736	2971	1545	4610	2000
SPAC17A2.14	106	66	37	28	51	16	614	452	271	200	442	123
SPAC17A5.01	49	29	10	13	13	7	267	198	113	54	158	83
SPAC17A5.02c	45	33	12	10	12	1	238	181	109	50	136	20
SPAC17A5.03	10382	4126	2047	1005	2279	399	45396	27036	18457	6383	19087	2959
SPAC17A5.04c	1	0	0	0	0	0	2	2	3	0	4	1
SPAC17A5.05c	18	10	4	7	11	2	99	78	54	34	86	15
SPAC17A5.06	62	30	17	17	22	4	269	226	133	142	217	49
SPAC17A5.07c	28	15	8	8	14	3	192	163	91	47	98	31
SPAC17A5.08	274	167	64	66	96	11	1234	779	528	322	888	210
SPAC17A5.09c	66	52	24	24	28	7	532	366	271	199	413	105
SPAC17A5.10	32	18	5	22	44	4	173	163	55	119	230	34
SPAC17A5.11	0	0	1	1	1	0	6	6	2	5	8	3
SPAC17A5.12	74	49	23	20	27	4	443	316	214	109	267	114
SPAC17A5.13	81	52	35	22	25	8	575	272	184	100	254	184
SPAC17A5.14	202	68	44	24	37	5	734	597	347	177	465	196
SPAC17A5.15c	2153	821	523	349	548	137	10329	5714	4981	2635	4818	752
SPAC17A5.16	79	37	24	22	14	9	405	345	208	152	281	98
SPAC17A5.18c	3	1	0	0	0	0	4	3	8	0	4	2
SPAC17A5.19	2	4	0	1	2	0	32	23	8	5	18	6
SPAC17C9.01c	33	17	5	7	11	4	142	103	52	48	98	21
SPAC17C9.02c	7	7	2	1	1	0	59	41	24	15	32	13
SPAC17C9.03	1506	843	481	279	361	113	7785	5776	4698	2078	3347	1058
SPAC17C9.05c	9	10	4	1	5	0	53	53	27	20	58	14
SPAC17C9.06	91	47	24	30	45	5	411	305	154	200	407	75
SPAC17C9.07	147	97	35	60	58	18	713	487	264	264	574	81
SPAC17C9.08	115	66	34	21	39	6	542	377	245	150	386	112
SPAC17C9.09c	308	172	56	86	124	24	1200	779	609	583	837	328
SPAC17C9.10	309	203	109	155	156	49	1385	791	630	689	752	317
SPAC17C9.11c	43	52	15	32	58	11	311	266	131	217	431	106
SPAC17C9.12	264	222	40	161	191	11	1365	1760	324	733	1816	92
SPAC17C9.13c	169	111	49	34	43	11	892	583	449	205	484	220
SPAC17C9.14	41	40	13	16	25	5	339	184	144	182	229	50
SPAC17C9.15c	7	13	1	5	2	1	77	39	25	39	47	10
SPAC17C9.16c	13	9	3	3	8	3	127	87	51	62	77	38
SPAC17D4.01	247	108	29	28	51	2	890	438	237	96	370	15
SPAC17D4.02	64	26	17	3	5	6	270	140	104	48	96	20
SPAC17D4.03c	56	28	14	21	20	7	229	168	75	75	207	24
SPAC17D4.04	128	69	42	26	44	6	737	561	368	188	421	103
SPAC17G6.02c	57	22	17	15	16	11	159	172	150	65	206	110
SPAC17G6.03	21	8	9	8	12	1	65	60	34	40	77	10
SPAC17G6.04c	115	39	11	34	53	3	331	283	143	131	300	23
SPAC17G6.05c	99	61	29	26	34	4	438	379	193	91	337	51
SPAC17G6.06	3312	1442	678	480	634	128	11371	6091	3857	1743	4912	982
SPAC17G6.07c	29	39	13	11	20	5	278	183	129	120	269	68
SPAC17G6.08	27	9	4	7	8	0	105	77	44	53	115	20
SPAC17G6.09	214	137	54	84	124	26	944	748	446	365	789	320
SPAC17G6.10	150	99	42	73	88	10	780	591	374	471	722	204
SPAC17G6.11c	435	157	100	70	78	15	2064	1203	860	404	865	194
SPAC17G6.12	56	44	22	23	20	12	375	332	181	162	382	134
SPAC17G6.13	50	56	30	63	112	53	1730	852	614	3208	4660	1286
SPAC17G6.14c	2279	1114	454	494	675	142	9026	5991	4079	2423	5584	847
SPAC17G6.15c	330	242	120	87	97	24	1586	1077	797	452	1116	250
SPAC17G6.16c	115	78	30	16	28	2	622	561	302	74	413	11
SPAC17G6.17	14	8	5	3	4	1	108	77	57	23	70	18
SPAC17G8.01c	66	34	25	19	31	7	338	221	157	118	167	69
SPAC17G8.02	53	28	12	13	24	6	258	152	129	126	182	69
SPAC17G8.03c	79	50	25	28	30	7	500	302	188	124	295	106
SPAC17G8.04c	235	163	87	68	117	31	1369	942	628	397	996	245
SPAC17G8.05	25	14	3	5	3	0	114	70	61	47	78	32
SPAC17G8.06c	2358	933	480	351	397	110	8088	4666	4110	1985	3092	786
SPAC17G8.07	53	24	7	20	17	4	152	122	96	126	175	29
SPAC17G8.08c	360	227	101	81	79	21	1499	1060	666	262	805	282
SPAC17G8.09	9	11	8	7	5	3	95	60	47	30	78	20
SPAC17G8.10c	31	17	7	22	20	1	151	147	68	64	183	11
SPAC17G8.11c	205	86	46	59	93	14	672	511	278	253	490	131
SPAC17G8.12	23	25	6	10	20	2	189	143	63	83	184	27
SPAC17G8.13c	28	12	3	7	8	2	124	79	81	56	78	23
SPAC17G8.14c	107	61	26	35	43	8	546	427	193	179	416	102
SPAC17G8.15	10	6	3	5	5	2	50	37	17	19	42	11
SPAC17H9.01	9	6	7	4	10	1	84	75	45	42	92	20
SPAC17H9.02	73	60	21	19	30	2	377	308	214	117	267	94
SPAC17H9.03c	3	4	4	4	1	1	34	20	7	22	38	5
SPAC17H9.04c	347	156	56	36	60	13	1112	814	530	144	385	87
SPAC17H9.05	212	243	103	41	76	25	1869	1107	1027	382	512	416
SPAC17H9.06c	9	14	2	4	3	1	81	47	44	25	52	24
SPAC17H9.07	90	78	60	26	24	14	522	399	295	191	321	154
SPAC17H9.08	9	7	7	2	3	0	73	48	23	23	23	9
SPAC17H9.09c	140	51	31	24	21	17	501	354	273	122	331	109
SPAC17H9.10c	73	30	12	13	20	3	305	233	147	66	217	20
SPAC17H9.11	217	90	46	54	93	20	925	463	296	402	587	272
SPAC17H9.12c	256	178	61	78	107	20	1593	996	476	547	945	319
SPAC17H9.13c	174	91	62	68	80	22	797	573	475	265	600	145
SPAC17H9.14c	846	635	276	347	458	118	5057	3558	2362	1812	4552	1468
SPAC17H9.16	226	174	101	93	80	20	1475	859	561	485	682	437
SPAC17H9.17c	25	10	6	2	10	3	111	90	42	50	105	33
SPAC17H9.18c	0	0	0	0	0	0	0	0	0	0	0	0
SPAC17H9.19c	92	60	10	26	41	10	423	270	165	194	259	80
SPAC17H9.20	40	28	10	10	16	2	205	142	100	58	212	26
SPAC1805.01c	48	30	9	15	23	1	236	185	114	123	185	30
SPAC1805.02c	204	177	79	34	82	7	1589	985	601	301	937	57
SPAC1805.03c	14	9	4	4	11	2	120	96	67	41	81	49
SPAC1805.04	179	53	49	25	36	11	637	513	288	229	351	79
SPAC1805.05	202	93	46	26	45	8	1041	624	401	143	476	28
SPAC1805.06c	463	230	66	84	86	17	2110	1229	697	431	1105	288
SPAC1805.07c	6	3	0	4	1	1	41	28	22	13	51	10
SPAC1805.08	157	122	58	79	100	19	1299	901	586	652	1019	371
SPAC1805.09c	8	4	1	3	3	0	40	34	25	9	20	16
SPAC1805.10	18	8	3	1	7	0	52	40	18	31	52	5
SPAC1805.11c	4720	2118	1085	435	912	190	20905	11826	8021	2802	8154	1016
SPAC1805.12c	2001	1203	490	259	631	73	7120	4836	2666	909	3274	497
SPAC1805.13	7286	3614	1667	1006	2112	375	33857	18542	13151	7056	16134	2208
SPAC1805.14	42	18	9	5	13	0	208	133	84	53	131	16
SPAC1805.15c	33	22	10	14	18	2	130	114	65	62	129	28
SPAC1805.16c	247	94	41	62	58	21	965	617	373	356	625	344
SPAC1805.17	464	196	134	116	127	58	2069	1814	1111	826	1565	440
SPAC1805.18	10	7	6	3	3	0	104	66	24	30	70	30
SPAC1834.01	941	614	202	215	278	83	4399	2739	2195	997	1953	1113
SPAC1834.02	760	303	225	128	150	63	2843	2031	2306	894	1514	1048
SPAC1834.03c	1755	577	339	406	482	121	9746	4810	2605	3195	4131	2391
SPAC1834.04	698	428	219	239	265	66	5527	2525	1530	1528	2201	1405
SPAC1834.05	229	84	35	58	72	21	818	576	340	364	585	204
SPAC1834.06c	70	50	18	25	27	7	486	295	164	189	390	103
SPAC1834.07	19	10	4	4	7	3	122	94	57	33	120	17
SPAC1834.08	62	23	11	17	30	2	328	331	125	120	411	40
SPAC1834.09	14	8	2	9	11	1	87	66	51	28	99	22
SPAC1834.10c	36	35	11	13	21	2	183	176	110	58	165	13
SPAC1834.11c	378	184	61	106	115	12	1686	1366	729	611	1690	422
SPAC1834.13	0	0	0	0	0	0	1	0	0	0	1	0
SPAC1851.02	267	188	81	51	70	17	1497	867	539	285	922	237
SPAC1851.03	111	57	24	18	24	5	541	327	189	113	297	168
SPAC1851.04c	50	20	14	20	10	1	166	182	68	62	178	19
SPAC186.01	1	3	0	0	1	1	5	6	1	4	7	0
SPAC186.02c	0	2	0	0	1	0	5	8	0	1	9	0
SPAC186.03	0	0	1	0	0	0	0	2	3	0	4	1
SPAC186.04c	0	0	0	0	0	0	0	0	0	0	1	0
SPAC186.05c	0	0	2	0	0	1	0	0	12	0	0	2
SPAC186.06	0	0	0	0	0	0	0	0	0	0	0	0
SPAC186.07c	0	0	0	0	0	0	0	0	0	0	1	0
SPAC186.08c	0	0	0	0	0	0	0	1	2	0	0	0
SPAC186.09	0	0	0	0	0	0	0	3	3	1	1	5
SPAC18B11.02c	70	23	25	13	11	8	387	196	191	125	119	68
SPAC18B11.03c	11	7	4	5	5	2	83	52	33	27	56	28
SPAC18B11.04	67	48	26	11	21	9	490	344	249	182	346	156
SPAC18B11.05	27	13	5	11	13	4	163	113	57	97	142	49
SPAC18B11.06	167	177	82	16	43	28	1071	610	641	163	286	295
SPAC18B11.07c	188	111	44	51	83	15	1357	904	514	578	1137	314
SPAC18B11.08c	273	165	82	51	119	27	992	753	600	312	661	359
SPAC18B11.09c	23	17	1	14	15	1	113	90	38	96	156	20
SPAC18B11.10	179	107	47	49	61	9	829	547	419	359	459	279
SPAC18B11.11	36	20	8	15	20	3	198	179	90	81	179	32
SPAC18G6.01c	36	16	10	15	17	2	175	150	74	59	168	52
SPAC18G6.02c	23	12	4	2	4	3	108	101	55	48	49	7
SPAC18G6.03	852	416	184	249	256	58	3685	2080	1318	1361	2055	895
SPAC18G6.04c	471	218	81	107	92	31	2188	1306	855	589	1254	546
SPAC18G6.05c	502	212	150	61	92	36	1931	1690	1152	501	1051	389
SPAC18G6.06	190	86	40	35	51	20	846	516	334	277	366	104
SPAC18G6.07c	488	243	125	93	171	55	1911	1147	906	630	1055	234
SPAC18G6.09c	173	71	21	109	138	11	529	603	267	425	695	247
SPAC18G6.10	81	48	11	31	32	2	383	317	134	144	338	46
SPAC18G6.11c	140	73	33	21	50	13	629	488	290	184	271	76
SPAC18G6.12c	61	41	5	24	38	1	169	138	46	83	181	22
SPAC18G6.13	12	7	3	5	4	0	41	26	16	18	38	5
SPAC18G6.14c	9894	6262	2574	1065	2532	330	42450	26961	19297	3606	19327	1716
SPAC18G6.15	115	107	49	41	54	17	863	639	516	238	670	205
SPAC1952.01	36	31	10	15	28	2	206	149	74	47	124	29
SPAC1952.02	51	35	16	2	15	1	290	150	114	74	95	27
SPAC1952.03	42	22	12	13	14	4	301	176	110	129	219	70
SPAC1952.04c	21	19	6	19	20	1	148	105	50	78	145	57
SPAC1952.05	38	22	10	10	14	5	196	149	91	66	147	32
SPAC1952.06c	36	25	17	11	19	3	373	237	141	117	209	75
SPAC1952.07	17	6	4	6	7	0	111	79	34	38	64	19
SPAC1952.08c	83	67	39	41	46	19	481	487	312	227	792	157
SPAC1952.09c	179	67	38	45	59	14	702	473	308	278	539	141
SPAC1952.10c	13	12	6	3	8	0	66	48	33	13	74	11
SPAC1952.11c	214	103	46	46	43	22	872	588	439	278	506	193
SPAC1952.12c	25	22	6	5	10	1	156	84	49	42	71	23
SPAC1952.13	80	44	14	19	25	5	350	252	117	109	214	5
SPAC1952.14c	57	44	16	20	10	9	313	218	164	110	224	112
SPAC1952.15c	1	0	0	0	0	0	14	5	6	1	4	2
SPAC1952.16	36	13	6	5	7	4	148	126	60	34	90	51
SPAC1952.17c	24	11	4	15	13	2	152	163	72	93	231	32
SPAC19A8.01c	26	14	3	4	4	1	118	90	59	13	74	5
SPAC19A8.02	41	15	10	10	19	1	166	180	62	63	166	20
SPAC19A8.03	80	25	15	12	17	5	236	198	88	107	217	40
SPAC19A8.04	1533	754	357	411	396	109	6296	4904	3340	2337	4336	2208
SPAC19A8.05c	36	36	15	28	19	2	254	198	84	41	359	25
SPAC19A8.06	100	50	34	18	41	10	610	409	291	203	475	66
SPAC19A8.07c	225	163	70	19	39	18	1172	831	694	109	316	226
SPAC19A8.08	34	38	6	16	25	7	238	199	99	169	226	75
SPAC19A8.09	47	32	15	13	23	6	280	189	118	116	237	58
SPAC19A8.10	14	9	5	6	5	0	87	79	43	20	50	20
SPAC19A8.11c	67	49	35	29	43	9	333	246	119	172	211	56
SPAC19A8.12	75	40	11	19	20	5	303	278	131	88	266	59
SPAC19A8.13	109	70	31	26	32	12	491	372	276	176	395	149
SPAC19A8.14	125	62	34	39	35	11	739	403	234	197	443	168
SPAC19A8.15	1785	670	368	264	412	116	6084	4439	3622	1920	3856	1960
SPAC19A8.16	0	0	1	0	5	0	1	410	12	7	740	3
SPAC19B12.01	244	159	81	24	60	22	1024	601	639	253	310	345
SPAC19B12.02c	4468	1823	841	211	369	162	15086	10142	9105	1560	2427	1416
SPAC19B12.03	271	105	68	47	50	9	918	937	498	168	506	52
SPAC19B12.04	1750	530	293	213	243	93	8204	5609	3914	1730	4782	3486
SPAC19B12.05c	113	61	37	32	51	12	622	397	245	324	377	167
SPAC19B12.06c	413	293	79	104	171	33	1790	1041	549	516	900	365
SPAC19B12.07c	12	6	3	1	5	0	59	53	37	47	78	8
SPAC19B12.08	18	5	1	7	11	1	37	58	24	74	112	9
SPAC19B12.09	187	107	53	39	50	14	1141	674	498	256	657	188
SPAC19B12.10	27	12	3	14	8	1	93	79	33	38	142	25
SPAC19B12.11c	166	100	45	20	44	11	1054	546	417	156	316	169
SPAC19B12.12c	4	2	3	1	4	2	60	47	34	19	39	16
SPAC19B12.13	80	29	16	13	13	6	267	201	110	82	165	61
SPAC19D5.01	3	5	2	74	75	1	33	42	20	539	114	7
SPAC19D5.02c	56	42	23	20	14	4	372	189	176	115	242	173
SPAC19D5.03	30	19	7	9	8	2	169	146	95	79	119	54
SPAC19D5.04	218	99	59	25	34	9	914	842	468	163	577	131
SPAC19D5.05c	148	81	36	19	51	24	753	411	323	190	208	211
SPAC19D5.06c	22	29	6	7	11	0	140	111	66	39	102	11
SPAC19D5.07	37	21	10	16	12	2	126	126	60	37	124	34
SPAC19D5.09c	7	2	1	4	2	0	42	22	9	22	19	13
SPAC19D5.10c	0	1	0	0	1	0	3	7	1	1	1	1
SPAC19D5.11c	21	12	5	3	4	2	67	57	28	19	33	15
SPAC19E9.01c	163	95	51	43	70	19	746	593	375	247	571	254
SPAC19E9.02	66	43	24	9	11	3	397	255	128	76	145	71
SPAC19E9.03	21	11	12	4	13	1	127	98	101	52	86	22
SPAC19G12.01c	10	13	4	9	5	2	107	78	40	72	83	23
SPAC19G12.02c	27	8	8	3	5	2	144	92	57	61	92	38
SPAC19G12.03	70	36	26	33	32	3	409	304	198	134	293	76
SPAC19G12.04	15	13	8	12	15	2	71	67	55	30	80	27
SPAC19G12.05	533	198	105	127	187	52	1967	1265	926	590	931	502
SPAC19G12.06c	1124	367	163	191	258	49	5363	3103	1377	1013	2036	836
SPAC19G12.07c	76	50	22	23	25	17	350	303	262	135	231	114
SPAC19G12.08	929	551	207	302	364	83	4003	2308	1771	1308	1658	1472
SPAC19G12.09	206	128	6	314	389	9	1127	2623	120	1495	7254	20
SPAC19G12.10c	2974	525	511	395	709	197	11566	10313	4536	6166	11895	2896
SPAC19G12.11	158	75	42	52	76	6	742	438	322	273	468	238
SPAC19G12.12	48	26	11	16	20	4	227	162	78	87	169	35
SPAC19G12.13c	7	9	3	4	2	0	53	50	14	20	40	11
SPAC19G12.14	111	72	24	45	46	11	518	389	235	260	357	178
SPAC19G12.15c	434	230	97	139	158	39	1866	1908	887	1038	2300	387
SPAC19G12.16c	736	490	169	142	197	70	3674	3779	2033	972	1485	657
SPAC19G12.17	33	23	15	14	19	1	352	155	116	82	192	73
SPAC1A6.01c	46	32	17	17	33	5	236	209	128	168	225	67
SPAC1A6.02	119	68	40	26	43	10	705	385	293	194	319	135
SPAC1A6.03c	547	289	126	153	201	25	2307	2243	962	845	2145	267
SPAC1A6.04c	3892	1925	710	1259	1501	369	10544	11628	6964	5806	11927	4731
SPAC1A6.05c	66	43	18	15	25	2	351	257	154	92	250	39
SPAC1A6.06c	1	1	0	0	2	0	7	6	3	0	4	2
SPAC1A6.07	178	99	46	116	153	20	707	683	365	512	807	250
SPAC1A6.08c	0	1	1	0	0	0	7	7	3	4	7	3
SPAC1A6.09c	178	132	60	41	59	14	702	479	340	234	364	105
SPAC1A6.10	428	204	103	83	99	38	1913	1315	874	370	982	387
SPAC1A6.11	0	0	0	0	0	0	0	0	0	0	1	0
SPAC1B1.01	227	127	41	49	68	12	735	567	372	277	446	121
SPAC1B1.02c	51	28	7	15	20	6	250	157	120	92	225	91
SPAC1B1.03c	851	476	203	209	242	50	3851	2477	1615	1386	2022	693
SPAC1B1.04c	57	53	20	21	26	5	311	265	166	101	225	86
SPAC1B2.02c	143	76	41	59	46	11	644	441	271	196	387	155
SPAC1B2.03c	2185	1204	427	307	495	130	7701	5313	2896	1453	3980	278
SPAC1B2.04	229	101	68	55	81	16	1257	600	473	364	630	392
SPAC1B2.05	85	42	21	16	37	5	415	361	198	83	236	51
SPAC1B2.06	1	0	0	0	0	0	1	2	0	0	1	4
SPAC1B3.01c	215	183	81	54	63	16	1536	790	574	341	644	127
SPAC1B3.02c	57	51	21	33	45	7	359	256	150	274	252	67
SPAC1B3.03c	470	371	339	163	236	213	9544	6113	5346	5026	8364	3794
SPAC1B3.04c	19	9	1	10	7	0	45	57	19	8	17	5
SPAC1B3.05	266	209	89	114	129	21	1522	1036	754	526	945	202
SPAC1B3.06c	86	59	29	41	36	13	443	294	229	199	506	124
SPAC1B3.07c	12	10	9	7	10	1	131	96	42	36	88	7
SPAC1B3.08	56	30	20	18	23	2	273	157	119	117	108	34
SPAC1B3.09c	115	111	48	26	36	14	802	470	379	217	321	82
SPAC1B3.10c	34	24	9	12	7	1	186	188	67	97	153	23
SPAC1B3.11c	6	1	3	5	7	1	96	57	30	73	103	11
SPAC1B3.12c	169	155	77	17	59	6	1003	582	388	170	430	62
SPAC1B3.13	311	181	76	36	70	30	1429	994	893	274	420	214
SPAC1B3.14	2317	1014	373	490	566	150	6296	4703	2535	1380	4259	2123
SPAC1B3.15c	6	5	0	3	16	2	28	48	22	20	55	4
SPAC1B3.16c	1706	1039	579	234	322	120	2947	1962	3160	570	914	941
SPAC1B3.17	17	8	6	3	8	1	73	58	33	36	82	7
SPAC1B3.18c	51	32	12	20	25	2	294	205	115	100	180	91
SPAC1B3.20	16	26	6	12	15	1	143	183	76	74	164	54
SPAC1B3.21	22	12	3	7	9	1	134	134	52	37	159	21
SPAC1B9.02c	95	42	24	24	36	5	422	239	167	263	286	53
SPAC1B9.03c	220	142	64	26	57	20	1109	735	617	265	346	375
SPAC1D4.01	16	14	11	7	7	1	143	102	57	42	88	25
SPAC1D4.02c	79	40	13	45	36	5	301	314	138	137	365	86
SPAC1D4.03c	10	7	1	2	7	1	40	36	21	25	57	6
SPAC1D4.04	1119	603	284	237	303	70	5463	3575	2695	1087	2935	1097
SPAC1D4.05c	26	10	6	10	21	2	98	105	42	45	124	8
SPAC1D4.06c	40	19	11	9	13	7	233	151	113	80	122	71
SPAC1D4.07c	0	1	0	0	0	0	1	0	0	2	0	0
SPAC1D4.08	422	211	78	105	90	22	1261	904	563	256	812	316
SPAC1D4.09c	44	55	22	16	26	11	404	271	197	122	337	125
SPAC1D4.10	67	29	11	24	27	4	335	293	111	124	293	33
SPAC1D4.11c	46	19	18	5	10	2	151	190	96	12	66	19
SPAC1D4.12	53	18	11	10	19	4	237	148	122	72	171	11
SPAC1D4.13	70	30	13	20	21	3	355	391	88	100	404	36
SPAC1D4.14	98	62	37	22	26	10	516	395	248	202	329	135
SPAC1F12.02c	5828	3535	1320	390	1096	126	26360	16498	11546	1985	11412	570
SPAC1F12.03c	0	0	0	0	0	0	0	0	0	0	0	0
SPAC1F12.04c	66	69	26	31	25	9	520	353	192	169	355	113
SPAC1F12.05	84	30	18	17	21	6	283	263	138	77	203	41
SPAC1F12.06c	5	1	2	1	1	0	20	19	7	5	17	3
SPAC1F12.07	1141	658	283	355	380	120	5024	3090	2602	1730	3017	1601
SPAC1F12.08	33	15	9	14	14	0	228	134	76	88	139	62
SPAC1F12.09	43	25	9	12	14	4	208	175	78	81	206	30
SPAC1F12.10c	129	60	25	39	66	5	591	426	183	324	581	70
SPAC1F3.01	133	82	61	22	42	8	847	587	449	242	392	73
SPAC1F3.02c	48	26	7	20	22	2	220	196	114	104	285	14
SPAC1F3.03	75	16	12	17	13	4	224	214	106	98	201	58
SPAC1F3.04c	64	34	23	29	38	1	553	318	206	168	332	62
SPAC1F3.05	248	138	53	58	105	25	949	820	597	276	726	303
SPAC1F3.06c	221	115	80	52	57	19	1397	1161	767	376	630	195
SPAC1F3.07c	87	36	16	20	28	7	296	199	152	182	186	88
SPAC1F3.08c	0	0	0	0	0	0	0	0	0	0	0	0
SPAC1F3.09	148	90	31	67	123	13	610	1116	273	424	1484	189
SPAC1F3.10c	17	19	8	7	4	0	140	90	60	49	110	28
SPAC1F5.02	1679	794	341	521	546	118	7855	5367	3605	2694	5745	1758
SPAC1F5.03c	294	135	67	49	69	20	1287	842	597	335	671	334
SPAC1F5.04c	45	25	10	9	8	1	168	139	71	29	105	15
SPAC1F5.05c	28	14	7	15	12	6	71	47	37	129	76	22
SPAC1F5.06	467	264	140	97	120	34	2458	2149	1320	667	1775	581
SPAC1F5.07c	125	46	22	24	27	2	457	302	194	115	296	38
SPAC1F5.08c	23	15	4	9	14	0	119	110	45	87	162	15
SPAC1F5.09c	5	8	4	7	7	3	51	35	22	39	78	13
SPAC1F5.10	309	150	67	67	103	18	1492	974	634	380	773	333
SPAC1F5.11c	82	34	23	7	14	3	340	320	182	105	194	50
SPAC1F7.01c	406	206	120	82	108	13	2011	1579	989	515	1248	165
SPAC1F7.02c	822	561	226	102	170	68	2973	2182	1747	628	829	582
SPAC1F7.03	235	123	47	70	80	19	999	847	425	317	876	123
SPAC1F7.04	1372	840	327	396	433	129	5583	3707	2632	1778	3383	826
SPAC1F7.05	1136	591	276	132	270	58	5743	3904	2351	1285	2228	647
SPAC1F7.06	0	0	0	0	0	1	4	6	1	4	9	0
SPAC1F7.07c	287	106	29	49	39	6	2528	937	292	152	547	21
SPAC1F7.08	501	135	33	55	55	5	4185	1564	658	435	595	120
SPAC1F7.09c	109	41	13	37	25	6	348	301	147	101	387	59
SPAC1F7.10	34	9	7	4	7	1	146	86	44	49	115	30
SPAC1F7.11c	91	58	19	29	42	1	369	263	139	128	315	21
SPAC1F7.12	171	68	24	32	65	10	700	624	157	205	1851	26
SPAC1F7.13c	15547	5150	2309	1039	2673	322	44411	25476	17483	4606	18726	1575
SPAC1F7.14c	17	18	4	5	7	4	106	56	48	19	40	7
SPAC1F8.01	3	0	1	1	0	0	11	39	5	8	43	1
SPAC1F8.02c	0	0	0	1	1	0	0	14	1	0	110	3
SPAC1F8.03c	37	17	26	7	15	3	2052	544	587	217	312	320
SPAC1F8.04c	5	2	2	5	9	0	29	41	10	7	655	9
SPAC1F8.05	7	1	0	4	1	0	10	78	2	1	45	0
SPAC1F8.06	23	21	6	2	4	2	70	27	88	15	26	28
SPAC1F8.07c	36207	13191	7314	5712	7961	2422	136300	96239	67641	33596	77954	38843
SPAC1F8.08	1	0	1	1	0	0	0	2	0	1	1	0
SPAC20G4.01	137	69	39	39	46	8	751	438	298	236	408	204
SPAC20G4.02c	0	0	0	1	3	0	8	16	6	11	31	3
SPAC20G4.03c	17	8	7	7	4	2	77	87	56	40	61	17
SPAC20G4.04c	8	3	0	3	5	0	51	41	13	19	38	11
SPAC20G4.05c	20	13	3	9	10	0	67	169	15	40	221	8
SPAC20G4.06c	1446	1089	530	521	829	166	10724	6046	4076	3424	6659	1350
SPAC20G4.07c	379	177	87	120	139	32	1234	1062	558	362	1109	252
SPAC20G4.08	240	105	73	94	85	23	1134	972	661	653	846	329
SPAC20G4.09	0	0	0	0	0	0	0	0	0	0	0	0
SPAC20G8.01	101	55	33	20	25	10	492	382	274	174	359	85
SPAC20G8.02	50	35	7	15	25	2	217	208	90	75	225	27
SPAC20G8.03	1002	396	165	308	293	46	3557	2214	1499	1147	1947	294
SPAC20G8.04c	388	193	115	83	60	19	1202	1122	1124	296	669	446
SPAC20G8.05c	243	147	49	34	35	12	1029	740	619	321	317	316
SPAC20G8.06	343	128	101	77	83	26	1172	977	704	424	612	472
SPAC20G8.07c	581	330	134	117	200	27	2484	1485	1022	546	1599	231
SPAC20G8.08c	65	36	17	16	22	7	324	209	117	81	143	76
SPAC20G8.09c	406	229	117	46	94	35	1776	1490	1127	397	688	265
SPAC20G8.10c	14	3	1	9	10	0	40	53	17	43	68	2
SPAC20H4.01	231	118	55	45	61	13	1208	889	637	235	499	168
SPAC20H4.02	87	61	28	36	46	10	548	392	219	177	453	93
SPAC20H4.03c	159	106	54	63	71	16	1129	563	472	418	709	356
SPAC20H4.04	2	5	3	1	1	1	31	21	17	7	23	1
SPAC20H4.05c	107	51	34	22	41	13	636	242	256	208	242	143
SPAC20H4.06c	17	19	5	7	13	4	161	171	76	69	171	17
SPAC20H4.07	15	6	2	3	4	1	55	37	25	13	43	7
SPAC20H4.08	16	13	4	4	7	1	58	61	59	40	60	26
SPAC20H4.09	15	9	3	3	7	3	108	76	32	37	56	11
SPAC20H4.10	152	95	38	30	60	16	834	767	368	356	738	180
SPAC20H4.11c	19	7	7	3	4	0	56	41	20	20	32	10
SPAC212.01c	0	6	3	2	7	1	14	33	2	11	45	5
SPAC212.02	1	2	0	0	0	0	1	1	0	0	5	0
SPAC212.03	0	0	0	0	0	0	0	0	0	0	0	0
SPAC212.04c	3	3	2	0	10	0	4	21	8	20	55	4
SPAC212.05c	0	0	0	0	0	0	0	0	0	0	1	0
SPAC212.06c	0	0	0	0	0	0	0	0	0	0	0	0
SPAC212.07c	0	0	0	0	0	0	0	1	1	0	0	0
SPAC212.08c	3	1	0	0	0	0	4	6	0	1	2	1
SPAC212.09c	313	141	13	92	94	5	609	1269	137	200	1373	61
SPAC212.10	5	2	1	3	8	1	22	20	12	14	14	2
SPAC212.11	0	0	0	0	0	0	2	4	0	2	3	0
SPAC212.12	0	0	0	0	0	0	2	3	1	2	2	0
SPAC21E11.03c	69	40	10	84	95	4	216	367	48	407	574	6
SPAC21E11.04	42	16	17	17	11	5	133	85	80	93	91	60
SPAC21E11.05c	30	25	11	13	9	2	235	167	113	106	132	76
SPAC21E11.06	325	191	102	88	109	21	1685	1130	780	515	873	335
SPAC21E11.07	8	10	10	4	2	2	77	73	47	40	76	28
SPAC21E11.08	521	214	103	105	106	21	1843	1234	803	547	1206	260
SPAC222.03c	64	69	32	21	28	14	513	400	291	152	325	160
SPAC222.04c	34	34	19	12	26	4	290	200	113	80	228	124
SPAC222.05c	13	5	3	3	8	2	58	31	23	21	37	6
SPAC222.06	219	157	82	18	44	22	1188	785	653	177	323	214
SPAC222.07c	23	11	4	4	8	5	190	117	79	158	217	62
SPAC222.08c	140	79	46	51	47	33	640	333	362	327	370	217
SPAC222.09	818	402	132	246	288	75	2689	1840	1178	1567	1599	713
SPAC222.10c	57	26	18	15	21	2	245	195	109	86	202	39
SPAC222.11	699	384	105	279	367	32	1825	1122	796	781	1525	296
SPAC222.12c	3607	1542	601	715	876	195	14830	8542	5151	3662	7927	3597
SPAC222.13c	59	28	11	21	23	4	305	302	101	157	333	50
SPAC222.14c	210	112	54	54	63	16	1029	762	441	368	750	236
SPAC222.15	0	2	0	0	0	0	8	2	3	2	3	5
SPAC222.16c	25	9	6	9	11	1	118	83	61	43	108	31
SPAC222.17	11	17	4	5	4	2	102	103	47	48	100	37
SPAC222.18	15	11	6	5	5	0	83	69	48	37	73	7
SPAC222.19	31	16	10	16	12	4	184	171	78	93	184	39
SPAC227.01c	37	21	12	5	15	1	191	143	92	48	117	17
SPAC227.02c	101	85	41	27	28	13	548	361	307	131	185	153
SPAC227.03c	13	5	1	6	9	0	62	64	18	47	60	5
SPAC227.04	9	4	0	1	8	0	32	40	18	17	66	11
SPAC227.05	83	101	36	25	42	15	489	327	270	160	271	123
SPAC227.06	144	123	41	67	82	19	805	530	358	262	524	211
SPAC227.07c	164	105	37	65	83	10	860	671	410	369	792	190
SPAC227.08c	54	40	13	33	53	9	303	155	106	217	208	55
SPAC227.09	55	32	15	20	24	4	321	234	116	142	223	61
SPAC227.10	99	43	25	17	29	19	627	377	240	182	350	139
SPAC227.11c	52	39	18	21	23	7	318	291	140	186	292	68
SPAC227.12	79	44	15	22	31	11	473	303	178	155	225	64
SPAC227.13c	344	201	122	226	257	54	2576	1448	1342	1533	2091	815
SPAC227.14	90	45	30	30	35	12	331	277	130	142	426	94
SPAC227.15	61	33	16	22	20	11	313	226	119	191	319	49
SPAC227.16c	19	18	14	9	29	5	191	126	89	122	184	59
SPAC227.17c	36	16	9	16	15	5	258	152	85	118	151	44
SPAC227.18	1535	929	415	499	527	153	6872	4124	3636	2636	3650	2599
SPAC227.19c	9	4	1	3	3	0	50	21	7	8	38	0
SPAC22A12.01c	59	25	9	5	17	4	254	195	110	82	160	30
SPAC22A12.02c	2	0	0	0	0	0	4	10	2	1	0	0
SPAC22A12.03c	23	20	10	3	7	1	173	114	67	53	114	29
SPAC22A12.04c	6428	3843	1637	595	1782	141	26866	13768	10783	3169	11754	422
SPAC22A12.05	40	34	9	6	11	4	208	123	85	66	65	34
SPAC22A12.06c	202	140	160	27	30	26	862	259	946	101	137	297
SPAC22A12.07c	426	230	162	74	118	37	1975	1405	1106	678	1324	439
SPAC22A12.08c	133	60	28	36	40	14	601	563	236	219	579	142
SPAC22A12.09c	66	47	27	15	19	4	327	203	165	103	216	101
SPAC22A12.10	446	244	90	106	106	30	2076	1389	918	406	1242	427
SPAC22A12.11	885	340	131	246	201	39	2977	3000	1287	1098	2817	702
SPAC22A12.12c	111	70	34	40	59	13	841	453	317	210	670	146
SPAC22A12.13	32	19	4	7	14	1	97	63	31	64	96	24
SPAC22A12.14c	88	78	51	30	45	14	508	462	235	253	549	120
SPAC22A12.15c	4208	1873	885	857	1174	293	25670	17777	11723	8933	22317	6007
SPAC22A12.16	3300	1468	691	603	743	161	14699	8729	7137	3715	7266	1993
SPAC22A12.17c	1	2	0	7	24	0	4	263	22	36	2114	8
SPAC22E12.01	52	28	13	12	19	2	201	122	70	42	98	10
SPAC22E12.02	47	45	20	15	29	6	264	179	154	143	161	76
SPAC22E12.03c	171	116	49	130	102	10	1011	1199	315	596	1840	128
SPAC22E12.04	177	146	66	65	97	19	1073	742	600	321	1275	442
SPAC22E12.05c	247	206	68	125	122	33	1233	859	544	485	938	194
SPAC22E12.06c	121	73	27	37	54	8	649	467	272	172	540	66
SPAC22E12.07	331	250	109	82	101	61	1902	1095	1009	587	981	535
SPAC22E12.08	36	9	4	6	9	2	111	91	47	44	56	9
SPAC22E12.09c	162	60	45	14	22	5	595	366	214	58	167	10
SPAC22E12.10c	244	149	76	83	95	22	1324	775	456	459	680	426
SPAC22E12.11c	43	25	8	12	14	2	208	163	92	49	151	15
SPAC22E12.13c	189	207	81	18	66	15	1394	921	710	122	332	63
SPAC22E12.14c	87	39	17	14	23	1	408	302	144	112	236	17
SPAC22E12.16c	67	34	16	15	23	4	359	289	150	116	210	47
SPAC22E12.17c	474	299	146	129	155	38	2339	1473	1050	587	1404	403
SPAC22E12.18	100	102	50	25	43	14	818	498	377	203	325	220
SPAC22E12.19	65	39	12	11	11	0	354	232	112	44	159	7
SPAC22F3.02	0	0	0	0	0	0	0	1	0	0	1	0
SPAC22F3.03c	5	3	0	3	2	0	9	10	13	6	10	3
SPAC22F3.04	1	0	0	0	0	0	0	2	0	1	6	0
SPAC22F3.05c	16	15	3	5	4	2	72	80	40	30	60	9
SPAC22F3.06c	448	166	109	73	93	24	1686	1136	707	565	885	256
SPAC22F3.07c	333	159	60	63	83	23	1668	784	521	497	678	435
SPAC22F3.08c	106	53	32	18	26	9	605	334	291	129	200	110
SPAC22F3.09c	21	8	2	6	13	0	95	84	35	75	110	3
SPAC22F3.10c	330	182	96	91	153	23	1587	1131	956	486	1586	416
SPAC22F3.11c	16	14	6	6	8	4	139	100	68	48	106	20
SPAC22F3.12c	5	3	0	1	0	0	16	10	12	4	4	2
SPAC22F3.13	72	33	31	27	35	5	386	332	173	164	370	53
SPAC22F3.15	9	12	6	3	10	4	126	83	72	50	92	51
SPAC22F8.02c	32	14	20	5	17	1	195	155	82	32	132	8
SPAC22F8.03c	0	0	0	0	0	0	0	0	0	0	0	0
SPAC22F8.04	247	90	49	68	66	11	971	663	427	181	545	168
SPAC22F8.05	148	63	1	343	439	12	414	3032	66	2342	3804	18
SPAC22F8.06	437	203	72	114	131	33	2040	1124	806	653	1459	499
SPAC22F8.07c	19	11	4	6	6	0	74	48	33	74	47	16
SPAC22F8.08	730	312	185	124	163	52	3269	2254	1704	848	1787	561
SPAC22F8.09	164	144	83	29	60	20	1200	742	694	297	423	272
SPAC22F8.10c	114	60	18	28	45	2	541	433	276	231	405	102
SPAC22F8.11	8	9	3	2	11	2	69	55	32	30	86	4
SPAC22F8.12c	13	16	5	8	11	2	170	123	63	48	112	64
SPAC22G7.01c	444	173	73	102	108	27	2072	1307	633	729	1286	375
SPAC22G7.02	44	29	12	9	17	3	293	255	95	165	236	46
SPAC22G7.03	10	2	0	2	0	0	44	30	20	21	34	14
SPAC22G7.04	76	36	27	18	21	6	353	293	220	119	301	95
SPAC22G7.05	340	274	105	59	86	22	1920	1234	987	582	652	448
SPAC22G7.06c	2550	1151	560	211	402	59	9167	9073	4366	1241	4498	418
SPAC22G7.07c	2	6	2	0	1	0	37	35	12	13	45	4
SPAC22G7.08	20	6	5	7	16	0	65	56	25	51	540	10
SPAC22G7.09c	166	104	40	43	44	11	932	515	354	272	436	227
SPAC22G7.10	190	109	47	44	58	15	897	694	408	217	588	105
SPAC22G7.11c	2	0	1	1	4	1	7	71	1	13	109	2
SPAC22H10.02	35	31	17	18	38	4	229	150	67	145	251	33
SPAC22H10.03c	162	73	42	48	59	15	675	560	325	307	510	194
SPAC22H10.04	30	12	6	10	19	1	97	57	50	34	96	10
SPAC22H10.05c	136	56	27	13	35	3	626	448	230	99	341	9
SPAC22H10.06c	0	0	0	0	0	0	0	0	0	0	0	0
SPAC22H10.07	42	23	10	8	9	5	212	152	101	40	107	21
SPAC22H10.08	85	53	17	20	27	6	413	298	173	126	279	81
SPAC22H10.09	13	13	9	5	7	4	92	69	35	60	70	27
SPAC22H10.10	5	1	7	2	5	0	43	34	23	35	40	15
SPAC22H10.11c	195	119	38	44	93	11	996	865	439	354	577	143
SPAC22H10.12c	370	195	76	162	187	13	1858	1517	477	1043	2039	318
SPAC22H10.13	19	6	2	14	25	1	90	602	17	82	775	8
SPAC22H12.01c	96	53	18	48	49	13	1055	937	337	696	1774	710
SPAC22H12.02	240	212	76	79	109	18	1415	956	604	536	1091	221
SPAC22H12.03	25	13	8	12	18	5	157	110	70	87	176	47
SPAC22H12.04c	5673	2904	1416	506	1057	145	29683	16398	10857	3547	10664	1322
SPAC22H12.05c	48	27	13	16	19	2	236	228	94	93	265	32
SPAC23A1.02c	23	15	5	3	12	1	114	101	69	40	66	9
SPAC23A1.03	1190	670	227	258	357	64	4393	2503	1572	1023	1693	691
SPAC23A1.04c	26	17	10	14	15	3	144	143	61	61	135	5
SPAC23A1.05	70	57	33	41	60	10	526	341	226	275	380	85
SPAC23A1.06c	51	24	16	22	25	1	197	183	119	91	160	16
SPAC23A1.07	17	9	3	8	9	1	106	71	37	40	74	19
SPAC23A1.08c	3461	2260	1156	363	1114	143	20573	12812	8873	2342	9634	1267
SPAC23A1.09	44	27	13	33	31	3	405	274	130	199	290	30
SPAC23A1.10	36506	14444	5701	4838	7292	1183	98242	68503	43212	18028	47183	10546
SPAC23A1.11	6002	3327	1538	740	2489	196	27346	15649	10394	3893	11907	498
SPAC23A1.12c	1015	578	250	162	305	54	4577	3198	2448	937	2248	267
SPAC23A1.14c	230	99	46	102	132	21	860	699	414	379	1148	204
SPAC23A1.15c	40	20	8	24	28	5	355	210	136	158	224	36
SPAC23A1.16c	19	4	5	3	8	1	85	72	40	21	68	5
SPAC23A1.17	541	237	139	141	149	38	1771	1470	1057	685	1140	371
SPAC23A1.18c	80	34	14	37	44	7	349	280	154	228	322	72
SPAC23A1.19c	43	15	10	6	4	1	178	126	35	29	79	6
SPAC23A1.20	0	0	0	0	0	0	0	0	0	0	0	0
SPAC23C11.01	46	42	13	15	24	4	247	126	89	65	129	18
SPAC23C11.02c	9651	3251	1644	902	1861	253	26454	15787	9678	3806	11754	2232
SPAC23C11.03	278	179	69	34	71	19	1628	869	893	316	473	330
SPAC23C11.04c	8	9	2	4	4	0	79	72	35	44	68	31
SPAC23C11.05	4068	2193	950	847	1022	222	17362	11509	7557	4111	8980	3681
SPAC23C11.06c	12	6	1	45	65	3	33	774	23	145	1451	2
SPAC23C11.07	0	0	0	0	0	0	2	3	0	0	1	1
SPAC23C11.08	24	15	12	14	10	2	123	98	61	46	86	59
SPAC23C11.09	1337	622	334	227	271	82	5283	3880	2965	1338	2841	659
SPAC23C11.10	4	0	1	0	0	1	11	19	5	3	12	7
SPAC23C11.11	332	219	90	108	128	17	2264	1312	914	542	1272	116
SPAC23C11.12	5	3	4	3	3	2	51	34	25	14	25	16
SPAC23C11.13c	633	408	161	174	226	46	3608	2021	1521	918	1583	747
SPAC23C11.14	582	304	137	168	205	55	2017	1669	998	642	1608	767
SPAC23C11.15	104	55	32	26	36	10	489	345	212	168	343	108
SPAC23C11.16	66	41	18	15	6	0	340	298	142	68	175	44
SPAC23C11.17	394	204	87	99	114	23	2018	1241	702	454	1193	342
SPAC23C4.02	428	216	112	114	155	44	1850	1418	895	703	1182	391
SPAC23C4.03	31	9	5	6	11	3	113	46	42	55	54	12
SPAC23C4.04c	9	6	4	3	2	0	77	53	22	19	53	3
SPAC23C4.05c	186	118	21	106	99	4	1021	1071	181	745	1317	145
SPAC23C4.06c	70	48	26	19	35	9	336	261	261	109	151	180
SPAC23C4.07	2	2	1	0	0	0	5	1	3	2	3	1
SPAC23C4.08	192	126	58	66	99	17	793	695	379	312	800	163
SPAC23C4.09c	130	134	57	67	58	15	1048	600	509	404	559	241
SPAC23C4.10	23	24	9	13	15	1	174	132	63	63	113	28
SPAC23C4.11	262	175	75	65	92	20	1636	875	504	481	878	357
SPAC23C4.12	55	56	26	24	44	12	420	291	172	131	381	114
SPAC23C4.13	55	53	10	16	31	5	396	285	122	166	141	83
SPAC23C4.14	97	37	9	30	45	11	321	350	112	147	361	58
SPAC23C4.15	213	184	55	36	52	22	1275	655	627	255	495	119
SPAC23C4.16c	71	54	24	33	54	5	324	326	128	191	490	44
SPAC23C4.17	161	116	54	28	47	17	867	604	483	180	405	277
SPAC23C4.18c	29	17	7	12	12	2	175	130	76	63	159	29
SPAC23C4.19	497	251	126	119	123	28	2135	1567	1092	705	1290	284
SPAC23D3.01	22	10	4	4	9	0	127	63	47	33	62	9
SPAC23D3.02	103	68	54	28	44	12	857	474	342	201	652	236
SPAC23D3.03c	77	62	35	31	38	10	505	328	211	181	288	64
SPAC23D3.04c	622	337	176	171	172	89	2699	1695	1790	1241	1559	1143
SPAC23D3.05c	0	0	0	0	1	0	0	1	0	1	39	1
SPAC23D3.06c	292	147	64	58	91	18	1195	869	727	399	641	159
SPAC23D3.07	392	269	130	124	171	43	2286	1508	873	573	1942	512
SPAC23D3.08	134	75	36	28	53	11	622	503	368	118	402	131
SPAC23D3.09	164	66	33	25	26	5	696	524	319	182	446	192
SPAC23D3.10c	88	44	29	16	35	6	392	350	208	83	299	55
SPAC23D3.11	90	45	3	36	73	1	320	794	31	154	1089	12
SPAC23D3.12	515	332	228	36	49	26	2586	2451	2455	156	473	300
SPAC23D3.13c	50	26	11	16	16	4	255	236	129	56	205	45
SPAC23D3.14c	0	3	0	0	1	2	8	7	2	6	8	0
SPAC23D3.16	30	21	7	11	16	2	247	126	75	99	157	37
SPAC23D3.17	18	10	5	4	8	5	91	63	40	42	83	37
SPAC23E2.01	109	59	34	34	26	7	559	440	308	164	470	35
SPAC23E2.02	67	34	24	19	18	3	296	259	127	89	252	56
SPAC23E2.03c	22	4	1	1	3	0	50	50	12	6	11	0
SPAC23G3.01	404	144	68	50	90	11	1793	1361	744	369	1067	101
SPAC23G3.02c	25	11	9	10	10	4	130	152	98	57	201	49
SPAC23G3.03	70	46	11	65	92	7	360	438	92	284	1565	73
SPAC23G3.04	44	23	6	16	14	6	219	190	149	100	136	98
SPAC23G3.05c	12	11	4	6	4	0	57	28	16	13	31	14
SPAC23G3.06	1304	820	406	297	423	79	6559	3748	3008	1336	3017	784
SPAC23G3.07c	36	37	8	10	23	8	239	175	108	95	191	80
SPAC23G3.08c	49	25	17	9	22	6	301	184	143	109	155	48
SPAC23G3.09	133	74	19	51	42	8	606	559	260	261	550	173
SPAC23G3.10c	82	75	27	34	35	6	520	391	272	189	289	191
SPAC23G3.11	409	237	122	139	150	37	2747	1384	1030	1136	2178	653
SPAC23G3.12c	423	195	107	97	92	35	2239	1545	1127	685	1382	539
SPAC23H3.02c	175	137	71	62	105	12	1122	556	421	505	785	135
SPAC23H3.03c	25	12	13	9	13	2	177	150	64	82	181	6
SPAC23H3.04	6	1	0	0	0	0	14	24	6	0	17	1
SPAC23H3.05c	26	27	5	12	23	2	169	166	83	126	186	5
SPAC23H3.06	66	50	22	27	33	8	395	342	220	133	310	51
SPAC23H3.07c	103	48	31	23	31	12	664	310	220	170	335	71
SPAC23H3.08c	9	9	3	11	18	0	50	59	32	45	76	19
SPAC23H3.09c	1613	856	436	448	503	118	8136	4452	3905	2263	5187	1560
SPAC23H3.10	149	72	29	46	76	20	809	522	351	329	632	249
SPAC23H3.11c	0	0	0	0	0	0	1	1	0	0	4	1
SPAC23H3.12c	16	9	2	3	3	1	79	48	13	34	59	5
SPAC23H3.13c	69	42	15	29	30	2	273	181	174	147	272	50
SPAC23H3.14	39	21	10	8	20	1	223	105	99	72	138	35
SPAC23H3.15c	51	73	10	1876	2292	27	123	13477	305	6670	26426	53
SPAC23H4.01c	200	89	50	37	52	14	843	523	411	245	369	232
SPAC23H4.02	39	11	9	9	22	2	136	86	48	44	72	6
SPAC23H4.03c	276	229	90	78	110	19	1877	1151	839	386	1206	284
SPAC23H4.04	9	8	4	6	13	2	99	57	32	71	69	4
SPAC23H4.05c	0	0	0	0	0	0	0	0	0	0	0	0
SPAC23H4.06	2693	1304	680	458	586	212	9406	3008	4791	1865	1863	2965
SPAC23H4.07c	143	107	33	38	42	26	740	422	231	222	377	127
SPAC23H4.08	40	31	12	13	17	4	237	169	116	93	123	106
SPAC23H4.09	757	512	246	197	277	59	3851	2466	1600	1075	2611	1024
SPAC23H4.10c	115	68	26	24	48	7	677	462	303	318	477	267
SPAC23H4.11c	5	5	6	2	3	2	33	33	16	14	38	7
SPAC23H4.12	138	101	47	40	63	11	676	452	334	230	473	115
SPAC23H4.13c	25	13	8	9	12	1	190	120	57	53	114	54
SPAC23H4.14	42	23	11	10	6	2	178	135	71	43	142	31
SPAC23H4.15	195	97	72	23	35	10	1346	768	659	243	300	153
SPAC23H4.16c	8	6	6	4	8	2	59	48	38	32	56	12
SPAC23H4.17c	8	8	3	4	6	1	54	44	32	33	70	8
SPAC23H4.18c	37	31	17	23	25	5	279	167	105	244	330	60
SPAC23H4.21	39	14	14	4	8	1	163	120	53	32	74	23
SPAC24B11.05	73	31	9	35	24	7	279	192	95	223	327	53
SPAC24B11.06c	398	218	50	139	163	16	1696	1312	309	645	1691	117
SPAC24B11.07c	116	73	31	12	20	1	545	431	264	71	252	36
SPAC24B11.08c	165	60	23	30	46	8	579	448	222	149	396	58
SPAC24B11.09	147	45	41	55	77	31	512	326	263	369	321	173
SPAC24B11.10c	109	53	42	16	23	4	521	443	281	85	281	25
SPAC24B11.11c	141	90	25	35	28	5	677	519	287	298	482	79
SPAC24B11.12c	175	103	41	55	66	6	754	766	382	329	627	217
SPAC24B11.13	314	162	83	59	62	21	989	685	656	225	285	244
SPAC24B11.14	0	0	0	0	0	0	2	1	2	0	0	1
SPAC24C9.02c	96	60	14	36	42	9	396	305	135	157	311	71
SPAC24C9.03	547	320	153	165	176	39	3019	1941	1636	920	1738	1050
SPAC24C9.04	6	8	5	8	0	0	89	42	24	22	60	3
SPAC24C9.05c	215	96	40	22	37	16	814	542	303	191	388	160
SPAC24C9.06c	2726	846	352	397	450	112	5865	6135	3051	1663	4579	2062
SPAC24C9.07c	5	3	0	1	0	1	11	15	7	8	14	7
SPAC24C9.08	352	105	54	130	87	25	1235	1109	586	445	1129	208
SPAC24C9.09	44	22	14	10	18	1	196	153	90	73	216	38
SPAC24C9.10c	57	64	22	34	50	7	472	330	189	152	276	39
SPAC24C9.11	111	50	29	8	15	7	506	348	253	106	167	69
SPAC24C9.12c	3959	2006	772	427	901	150	16799	10771	7336	1952	7342	651
SPAC24C9.13c	24	13	8	6	11	4	169	116	86	84	112	55
SPAC24C9.14	101	66	19	75	71	13	404	435	176	297	643	69
SPAC24C9.15c	1	0	0	0	0	1	4	2	2	0	6	0
SPAC24C9.16c	134	116	44	43	95	24	665	623	330	193	556	274
SPAC24H6.01c	62	38	16	23	20	9	276	250	127	79	253	48
SPAC24H6.02c	10	10	5	7	3	2	136	89	64	74	50	56
SPAC24H6.03	52	24	15	22	19	1	222	208	91	86	233	36
SPAC24H6.04	1002	512	190	232	205	60	4833	3243	2070	1139	2590	828
SPAC24H6.05	138	63	34	28	47	1	541	681	202	121	374	20
SPAC24H6.06	14	4	6	1	2	0	54	46	28	19	49	13
SPAC24H6.07	8176	3784	1627	825	1601	243	31260	17291	11863	4137	12426	1394
SPAC24H6.08	33	21	17	28	27	3	194	153	112	111	205	74
SPAC24H6.09	58	31	17	26	21	2	291	244	169	118	250	48
SPAC24H6.10c	1630	829	373	160	472	75	6591	3697	3278	1238	3070	558
SPAC24H6.11c	99	44	16	19	28	3	209	224	97	82	178	26
SPAC24H6.12c	52	21	10	16	17	2	182	259	124	72	311	26
SPAC24H6.13	281	149	97	39	61	23	1034	943	802	128	263	160
SPAC25A8.01c	337	170	87	73	100	17	1635	1058	871	552	886	268
SPAC25A8.02	4	7	1	6	8	2	38	40	27	48	61	10
SPAC25A8.03c	4	5	2	3	11	0	44	35	10	28	69	3
SPAC25B8.01	96	65	21	41	39	5	484	233	163	242	283	105
SPAC25B8.02	73	44	21	28	41	1	385	264	156	144	281	56
SPAC25B8.03	101	45	24	22	26	5	477	338	163	87	269	22
SPAC25B8.04c	84	59	14	40	42	4	332	283	152	149	271	54
SPAC25B8.05	59	30	12	15	15	6	348	232	147	51	131	43
SPAC25B8.06c	18	12	4	11	8	4	111	80	52	71	75	31
SPAC25B8.07c	28	13	7	11	13	4	207	89	73	44	100	49
SPAC25B8.08	56	25	11	25	27	3	208	205	101	174	274	42
SPAC25B8.09	44	25	4	16	9	4	146	125	73	58	167	60
SPAC25B8.10	135	92	58	43	51	20	687	638	426	301	613	180
SPAC25B8.11	77	40	26	17	31	5	423	303	167	143	294	34
SPAC25B8.12c	3973	1514	599	937	1304	146	12512	6976	4703	3558	4726	916
SPAC25B8.13c	134	52	42	104	42	1	482	151	263	34	429	24
SPAC25B8.14	3	4	2	3	4	3	40	26	24	18	39	3
SPAC25B8.15c	34	34	15	11	12	6	231	138	120	67	130	58
SPAC25B8.16	45	35	11	16	21	5	257	210	141	82	155	60
SPAC25B8.17	86	53	22	21	34	5	530	345	190	83	293	85
SPAC25B8.18	4	3	0	6	7	0	24	35	10	27	101	8
SPAC25B8.19c	83	29	21	35	30	6	367	311	181	138	352	57
SPAC25B8.20	1	4	2	0	1	0	15	16	12	8	11	5
SPAC25G10.01	91	54	22	41	45	3	533	450	223	182	466	70
SPAC25G10.02	4	3	1	2	1	1	15	9	9	14	19	5
SPAC25G10.03	421	352	153	213	251	69	2311	1799	1277	1181	2065	705
SPAC25G10.04c	3	4	3	1	1	0	36	28	12	10	14	16
SPAC25G10.05c	1432	617	296	211	358	86	6028	3358	2415	1339	2817	918
SPAC25G10.06	2312	797	491	148	395	80	11422	6201	3874	1084	4728	295
SPAC25G10.07c	16	12	4	4	6	0	126	118	59	28	66	8
SPAC25G10.08	2831	1329	624	561	708	158	11520	7164	5150	3693	5266	1079
SPAC25G10.09c	628	259	152	135	115	34	2360	2024	1369	546	1214	496
SPAC25H1.02	17	13	5	10	29	5	85	88	39	95	163	27
SPAC25H1.03	20	3	2	10	14	1	95	50	37	65	70	9
SPAC25H1.04	45	23	14	7	10	0	135	92	63	33	62	15
SPAC25H1.05	58	48	23	9	13	3	399	247	214	70	155	28
SPAC25H1.06	30	26	6	7	22	4	181	144	85	111	159	16
SPAC25H1.07	394	219	93	89	98	18	1727	1353	799	521	1114	485
SPAC25H1.08c	577	375	139	185	282	32	2057	1345	1049	609	1427	339
SPAC25H1.09	0	0	1	0	1	0	0	1	3	0	2	0
SPAC25H1.10c	159	65	26	22	31	8	1274	511	272	261	502	201
SPAC26A3.01	1189	573	211	280	359	33	4718	4595	2141	1214	4624	243
SPAC26A3.02	40	20	13	13	9	2	212	149	75	50	97	11
SPAC26A3.03c	8	14	4	2	10	1	115	66	41	25	49	6
SPAC26A3.04	4595	2735	1187	764	1486	240	22895	14545	9563	5717	11154	1258
SPAC26A3.05	1530	555	331	215	282	91	5519	4518	2666	1979	3273	1035
SPAC26A3.06	220	129	68	29	49	21	1286	672	573	213	334	224
SPAC26A3.07c	3524	1764	814	291	716	97	16888	8850	6115	1966	6358	883
SPAC26A3.08	365	154	71	87	88	20	1242	961	531	251	679	170
SPAC26A3.09c	40	24	13	8	11	3	244	200	132	45	100	21
SPAC26A3.10	59	29	17	4	16	3	320	241	110	50	132	16
SPAC26A3.11	159	148	51	63	73	18	1103	720	461	367	750	325
SPAC26A3.12c	266	129	64	50	69	12	1026	760	470	244	520	104
SPAC26A3.13c	2	2	4	1	2	0	47	15	26	14	29	9
SPAC26A3.14c	96	59	34	41	58	10	638	346	202	284	467	126
SPAC26A3.15c	474	200	122	107	134	26	2099	1420	994	573	1108	418
SPAC26A3.16	800	419	171	300	306	74	3001	2652	1159	1151	2941	866
SPAC26A3.17c	224	148	61	33	70	16	1005	564	489	274	433	113
SPAC26F1.01	25	7	2	2	9	2	94	87	32	40	119	9
SPAC26F1.02	42	39	9	8	22	2	215	177	82	92	205	38
SPAC26F1.03	1382	610	286	262	312	102	5522	3072	2409	1532	2671	1302
SPAC26F1.04c	116	65	11	158	247	8	530	862	119	1261	3867	67
SPAC26F1.05	0	0	0	0	0	0	1	0	1	0	0	0
SPAC26F1.06	18899	9286	6673	4127	5516	1837	94375	59701	56877	32324	49333	26968
SPAC26F1.07	850	573	88	769	858	22	5692	7807	938	4266	10376	411
SPAC26F1.08c	10	9	3	3	1	0	44	33	8	16	30	0
SPAC26F1.09	69	62	25	35	37	6	438	419	177	243	397	36
SPAC26F1.10c	162	47	6	39	77	1	375	681	45	163	483	11
SPAC26F1.11	0	0	0	0	0	0	0	0	0	0	0	0
SPAC26F1.12c	225	150	53	34	62	12	1333	880	551	312	576	372
SPAC26F1.13c	1872	584	398	218	255	65	6192	4162	3179	1468	2557	447
SPAC26F1.14c	115	38	9	104	86	3	239	745	87	186	1151	26
SPAC26H5.02c	15	13	6	3	8	1	105	78	45	41	88	16
SPAC26H5.03	57	15	13	6	6	1	158	144	101	30	79	27
SPAC26H5.04	36	17	14	24	30	3	229	240	111	156	310	83
SPAC26H5.05	245	126	62	75	71	14	1000	927	516	401	751	220
SPAC26H5.06	8	5	4	2	5	0	43	35	22	20	21	0
SPAC26H5.07c	507	250	120	122	156	39	2297	1675	805	686	1598	494
SPAC26H5.08c	382	147	108	110	88	39	1839	1071	1042	625	894	436
SPAC26H5.09c	1198	523	137	623	641	50	3202	3987	1621	1991	7932	1052
SPAC26H5.10c	5155	2748	1525	1110	1417	339	23186	15055	14237	4144	9844	4596
SPAC26H5.11	21	10	5	2	12	0	68	53	41	14	69	1
SPAC26H5.12	101	26	15	13	13	2	382	257	131	73	166	11
SPAC26H5.13c	118	51	13	28	37	12	457	270	152	114	197	14
SPAC27D7.02c	23	21	13	17	16	0	247	193	112	106	236	32
SPAC27D7.03c	11	4	0	2	1	0	64	94	32	8	31	8
SPAC27D7.04	27	22	17	11	11	1	164	142	74	91	144	40
SPAC27D7.05c	6	8	2	6	5	1	75	32	29	62	46	11
SPAC27D7.06	451	253	88	87	84	31	2037	1278	909	370	1218	344
SPAC27D7.07c	243	141	67	85	83	21	1269	903	685	371	871	313
SPAC27D7.08c	9	6	5	4	4	0	49	51	20	33	65	5
SPAC27D7.09c	146	121	30	136	170	42	1828	4485	436	3834	9997	596
SPAC27D7.11c	605	309	203	186	226	48	3476	11280	4049	1654	3778	1680
SPAC27D7.12c	27	24	5	3	3	0	97	114	44	18	55	2
SPAC27D7.13c	2	1	1	0	0	0	9	5	3	1	6	3
SPAC27D7.14c	218	98	59	37	76	10	968	760	462	306	652	77
SPAC27E2.01	39	19	9	9	9	1	152	133	64	75	108	28
SPAC27E2.02	60	56	18	15	18	9	405	271	165	151	206	78
SPAC27E2.03c	1728	817	318	275	416	85	7442	4112	3043	2348	3618	881
SPAC27E2.04c	0	0	1	1	0	0	0	2	1	0	0	0
SPAC27E2.05	56	26	8	12	18	1	259	171	118	84	154	31
SPAC27E2.06c	24	21	6	13	26	4	142	125	69	82	174	23
SPAC27E2.07	53	29	13	22	20	4	245	184	110	102	255	33
SPAC27E2.08	16	7	0	3	0	0	37	25	22	20	23	7
SPAC27E2.09	45	19	19	15	13	5	209	222	105	56	171	19
SPAC27E2.10c	52	41	13	15	19	4	371	250	158	98	209	115
SPAC27E2.11c	10230	5241	1874	1312	2508	573	30962	32787	21048	3689	19625	5365
SPAC27E2.12	0	0	0	0	0	0	0	0	0	0	1	0
SPAC27E2.13	0	0	0	0	0	0	0	0	0	0	0	0
SPAC27E2.14	0	2	0	0	0	0	2	6	2	2	2	1
SPAC27F1.02c	678	697	380	300	355	89	5756	3519	2622	1990	5558	897
SPAC27F1.03c	56	38	22	23	21	7	380	265	170	126	306	129
SPAC27F1.04c	20	23	5	7	8	3	191	126	77	61	119	38
SPAC27F1.05c	8	1	0	0	0	1	24	19	15	10	9	2
SPAC27F1.06c	475	341	128	85	142	35	2481	1644	1211	665	775	540
SPAC27F1.07	751	395	160	197	223	28	3104	2295	1374	917	2045	272
SPAC27F1.08	131	69	40	50	59	11	649	521	248	301	568	90
SPAC27F1.09c	212	108	64	57	48	24	827	615	516	298	465	172
SPAC27F1.10	0	0	0	0	0	0	0	0	0	0	0	0
SPAC29A4.02c	7271	4255	1819	1449	2198	544	30329	19905	16067	8665	14294	4474
SPAC29A4.03c	74	50	18	23	38	6	536	313	181	131	339	61
SPAC29A4.04c	1583	891	404	316	518	107	7976	4650	3328	1883	3604	819
SPAC29A4.05	132	129	43	61	79	12	1331	666	450	553	822	285
SPAC29A4.06c	15	12	3	13	18	1	147	113	75	91	120	33
SPAC29A4.07	25	15	5	3	5	0	155	105	47	54	93	29
SPAC29A4.08c	268	163	62	58	80	13	1382	912	558	279	859	61
SPAC29A4.09	81	74	29	23	34	5	430	357	234	134	306	56
SPAC29A4.10	10	10	6	2	1	0	89	54	32	24	65	5
SPAC29A4.11	75	43	10	21	21	0	255	265	117	70	205	6
SPAC29A4.12c	0	1	0	0	2	0	5	3	0	2	15	1
SPAC29A4.13	21	13	8	7	10	3	112	78	48	39	75	12
SPAC29A4.14c	42	25	13	9	18	5	210	115	90	83	129	22
SPAC29A4.15	1536	825	369	295	431	100	6966	3931	2967	1938	3471	604
SPAC29A4.16	457	208	66	84	86	17	1413	1150	602	316	833	84
SPAC29A4.17c	12	5	2	14	16	0	55	75	17	63	108	12
SPAC29A4.18	162	76	43	38	58	20	726	474	373	252	451	227
SPAC29A4.19c	13	7	3	3	8	1	86	74	32	44	61	4
SPAC29A4.20	195	109	58	30	40	21	1002	652	453	202	362	154
SPAC29A4.22	0	0	0	0	0	0	0	0	0	0	0	0
SPAC29B12.01	139	72	31	29	48	10	661	620	367	134	445	58
SPAC29B12.02c	124	72	23	14	27	7	612	467	284	121	406	15
SPAC29B12.03	159	84	27	61	61	9	819	803	407	427	836	314
SPAC29B12.04	4087	1569	827	887	875	310	16248	7456	6861	4488	7333	3218
SPAC29B12.05c	5	7	0	2	2	1	41	32	24	23	28	9
SPAC29B12.06c	98	58	18	26	29	1	446	310	172	114	290	92
SPAC29B12.07	267	136	75	41	68	13	1032	1022	595	333	654	145
SPAC29B12.08	160	100	50	31	21	11	602	559	516	60	326	116
SPAC29B12.10c	167	83	49	25	46	10	619	554	468	136	316	84
SPAC29B12.11c	26	25	18	26	30	3	196	198	87	165	288	31
SPAC29B12.12	2	3	0	0	2	0	10	5	9	9	2	2
SPAC29B12.13	4	3	1	6	1	1	46	31	14	17	53	12
SPAC29B12.14c	9	7	1	5	12	1	51	44	18	32	85	4
SPAC29E6.01	15	7	7	6	10	0	80	66	32	46	107	5
SPAC29E6.02	47	50	16	17	15	1	308	212	139	111	152	27
SPAC29E6.03c	158	60	41	21	36	7	724	527	305	182	395	88
SPAC29E6.04	8	19	1	5	5	3	71	49	33	28	49	6
SPAC29E6.05c	19	22	10	9	18	3	117	135	78	40	269	51
SPAC29E6.06c	403	219	117	77	113	34	2032	1475	1129	611	1172	725
SPAC29E6.07	0	0	0	0	0	0	1	1	0	0	0	0
SPAC29E6.08	442	262	102	79	187	10	2433	1705	1089	436	1309	66
SPAC29E6.09	11	15	3	15	10	4	103	112	37	74	188	39
SPAC29E6.10c	83	38	34	9	24	11	635	394	293	188	305	70
SPAC2C4.03c	189	94	41	61	78	28	726	593	369	253	550	242
SPAC2C4.04c	68	62	21	23	41	17	453	288	247	277	474	228
SPAC2C4.05	435	357	147	145	168	41	1876	1651	909	570	2280	708
SPAC2C4.06c	52	44	25	2	7	5	281	206	135	41	83	25
SPAC2C4.07c	43	13	7	13	24	1	303	302	86	201	383	20
SPAC2C4.08	7	5	0	2	5	0	44	39	14	25	49	7
SPAC2C4.09	9	4	8	8	11	2	121	62	39	60	115	6
SPAC2C4.10c	8	7	5	5	2	0	135	81	47	46	91	10
SPAC2C4.11c	222	166	61	26	50	16	1430	998	774	151	274	293
SPAC2C4.12c	89	47	20	13	21	6	362	271	183	78	205	65
SPAC2C4.13	194	101	35	35	55	9	994	481	232	194	530	170
SPAC2C4.14c	84	53	25	16	32	4	377	244	160	151	281	35
SPAC2C4.15c	122	104	35	71	86	9	725	639	333	272	994	183
SPAC2C4.16c	6259	3343	1599	654	2195	187	32993	19311	13352	6285	14471	725
SPAC2C4.17c	62	16	5	39	38	6	278	418	99	210	500	20
SPAC2E12.02	171	111	47	127	141	16	764	616	316	464	803	109
SPAC2E12.03c	19	12	1	8	10	6	83	67	32	44	110	11
SPAC2E12.05	0	0	0	1	1	0	5	3	1	4	7	4
SPAC2E1P3.01	71	31	4	117	133	5	302	741	104	561	3730	81
SPAC2E1P3.02c	7	1	2	0	0	1	8	8	2	9	7	3
SPAC2E1P3.03c	4	3	5	1	2	1	43	19	18	22	30	11
SPAC2E1P3.04	111	52	20	34	37	3	263	186	122	100	540	108
SPAC2E1P3.05c	697	507	249	312	412	73	3260	1948	1912	1315	1204	1244
SPAC2E1P5.01c	94	61	36	27	25	9	480	336	301	167	265	100
SPAC2E1P5.02c	4	1	1	0	1	0	11	7	5	1	6	2
SPAC2E1P5.03	166	139	35	45	75	15	1012	591	262	255	554	98
SPAC2E1P5.04c	20	16	8	13	7	1	186	151	91	60	150	59
SPAC2E1P5.05	359	191	90	32	56	24	1738	1186	863	283	415	153
SPAC2F3.01	26	24	8	16	26	1	150	149	52	88	150	14
SPAC2F3.02	168	107	51	65	61	23	676	479	350	300	347	84
SPAC2F3.03c	452	252	163	53	75	39	2394	1253	1141	399	582	212
SPAC2F3.04c	115	81	31	52	66	16	899	536	393	266	495	228
SPAC2F3.05c	34	14	5	79	99	1	204	621	68	2214	3078	57
SPAC2F3.06c	464	271	130	101	99	41	1707	1556	980	578	1083	424
SPAC2F3.07c	0	0	0	0	0	0	0	0	0	0	0	0
SPAC2F3.08	35	8	5	65	39	1	125	199	66	230	324	10
SPAC2F3.09	768	277	135	155	180	88	2349	1195	1384	768	1035	969
SPAC2F3.10	79	24	21	19	19	3	334	247	137	84	193	34
SPAC2F3.11	131	65	36	45	57	12	1022	579	233	309	737	99
SPAC2F3.12c	36	37	19	8	13	2	243	149	97	41	155	49
SPAC2F3.13c	149	115	46	45	53	13	954	564	401	243	495	167
SPAC2F3.14c	22	14	7	8	13	1	158	120	84	50	120	39
SPAC2F3.15	33	26	15	2	17	0	176	149	95	55	108	18
SPAC2F3.16	83	58	17	51	53	3	404	348	156	213	488	70
SPAC2F3.17c	160	43	39	16	30	6	718	337	205	138	295	94
SPAC2F3.18c	130	54	21	30	44	10	773	358	225	229	336	161
SPAC2F7.02c	62	47	15	18	28	3	233	200	95	74	174	26
SPAC2F7.03c	88	55	29	14	17	7	464	295	193	82	196	17
SPAC2F7.04	28	16	18	8	23	9	208	151	95	99	161	50
SPAC2F7.05c	700	739	201	255	554	49	4082	3419	1884	2122	3956	330
SPAC2F7.06c	0	0	0	0	1	0	1	18	0	0	39	1
SPAC2F7.07c	106	64	18	26	38	3	444	319	198	96	275	64
SPAC2F7.08c	27	33	8	8	7	0	185	146	89	41	104	28
SPAC2F7.09c	12	6	0	3	6	1	42	45	17	11	43	5
SPAC2F7.10	30	8	11	9	11	3	125	76	48	54	106	14
SPAC2F7.11	185	68	78	26	40	2	828	560	458	133	302	25
SPAC2F7.13c	565	363	159	122	188	38	3213	2260	1803	789	2077	399
SPAC2F7.14c	187	122	46	34	49	11	1068	605	436	247	405	198
SPAC2F7.15	44	30	19	21	17	4	360	241	139	94	212	64
SPAC2F7.16c	106	54	22	25	23	2	455	357	187	91	318	19
SPAC2F7.17	18	13	5	6	9	1	143	91	59	23	80	27
SPAC2G11.02	95	37	21	7	22	3	397	316	209	87	166	38
SPAC2G11.03c	77	39	17	23	23	8	341	272	124	106	277	51
SPAC2G11.04	21	12	4	6	5	0	67	53	24	33	75	7
SPAC2G11.05c	10	2	3	2	4	0	53	48	23	12	41	14
SPAC2G11.06	121	83	37	42	48	8	718	412	227	303	489	104
SPAC2G11.07c	1183	515	212	267	288	43	4992	3570	1842	1178	3757	514
SPAC2G11.08c	15	14	6	5	3	0	121	78	48	35	82	42
SPAC2G11.09	93	42	22	37	44	13	435	360	203	190	448	39
SPAC2G11.10c	68	58	11	27	17	4	358	250	149	90	275	102
SPAC2G11.11c	80	55	36	2	15	6	461	318	258	45	98	36
SPAC2G11.12	14	16	8	6	1	0	89	57	46	16	50	6
SPAC2G11.13	34	10	2	14	10	2	131	152	35	48	232	9
SPAC2G11.14	106	47	22	26	34	4	462	430	205	177	368	57
SPAC2G11.15c	22	11	3	6	8	0	80	59	30	36	68	15
SPAC2H10.01	52	19	2	42	18	16	127	85	30	440	310	87
SPAC2H10.02c	76	57	20	35	31	6	409	300	165	181	410	93
SPAC2H10.04	0	0	0	0	0	0	0	0	0	0	0	0
SPAC30.01c	227	106	60	37	47	11	929	765	522	247	610	105
SPAC30.02c	41	43	15	16	30	6	331	243	176	109	201	96
SPAC30.03c	64	42	21	16	22	11	264	191	124	118	175	141
SPAC30.04c	357	157	79	75	110	35	1149	1192	516	388	1087	385
SPAC30C2.02	739	503	150	141	240	57	2430	1448	1328	534	664	649
SPAC30C2.03	8	4	3	1	5	1	29	36	16	17	52	13
SPAC30C2.04	1211	592	415	233	400	100	8139	4314	3463	2685	3739	1813
SPAC30C2.05	71	40	12	12	32	8	265	179	92	72	201	76
SPAC30C2.06c	33	23	9	10	23	8	254	212	134	130	223	54
SPAC30C2.07	19	18	1	3	18	1	141	128	29	29	150	10
SPAC30C2.08	296	246	109	152	180	38	2418	1568	841	984	1758	523
SPAC30D11.01c	36	19	4	20	19	2	100	150	30	38	100	9
SPAC30D11.02c	0	0	0	0	0	0	0	0	0	0	0	0
SPAC30D11.03	364	188	77	44	78	29	1403	928	731	238	357	124
SPAC30D11.04c	219	122	61	51	54	21	1063	872	583	335	693	381
SPAC30D11.05	41	18	6	7	10	1	183	95	84	16	88	7
SPAC30D11.06c	57	31	6	16	20	4	207	167	91	61	180	16
SPAC30D11.07	25	13	13	10	8	5	110	100	59	72	138	36
SPAC30D11.08c	75	46	17	30	38	6	339	236	148	187	250	74
SPAC30D11.09	38	30	17	10	19	2	285	254	152	107	246	67
SPAC30D11.10	27	14	13	5	10	2	156	123	49	27	109	22
SPAC30D11.11	248	163	58	68	83	16	1203	601	508	297	546	241
SPAC30D11.12	2445	1467	626	252	858	158	11141	7073	5086	1038	5219	678
SPAC30D11.13	78	54	22	25	48	6	450	254	194	192	225	93
SPAC30D11.14c	202	127	58	54	61	23	895	623	526	257	506	237
SPAC31A2.02	207	119	53	64	50	14	777	488	357	286	278	245
SPAC31A2.03	48	19	16	13	17	7	287	186	110	101	181	88
SPAC31A2.04c	213	133	53	56	91	14	1083	732	445	462	1122	373
SPAC31A2.05c	28	12	10	4	15	1	178	117	91	42	91	14
SPAC31A2.06	29	13	7	16	17	2	226	147	72	129	189	21
SPAC31A2.07c	215	133	57	27	68	16	1013	731	549	258	385	141
SPAC31A2.08	24	16	12	8	19	5	222	104	90	80	142	47
SPAC31A2.09c	29	39	21	17	27	2	269	186	114	94	223	92
SPAC31A2.10	32	30	10	16	22	2	240	162	72	79	175	58
SPAC31A2.11c	38	25	11	13	10	0	195	164	113	39	122	19
SPAC31A2.12	88	43	23	61	86	12	493	528	239	379	699	107
SPAC31A2.13c	56	31	13	22	39	2	283	274	142	126	227	85
SPAC31A2.14	61	31	13	16	21	5	318	260	135	118	208	11
SPAC31A2.15c	15	16	5	9	8	2	117	91	41	45	54	21
SPAC31A2.16	41	27	10	10	13	4	170	172	92	63	114	17
SPAC31F12.01	43	31	15	16	18	0	262	163	107	94	206	8
SPAC31G5.01	99	54	23	20	32	14	558	491	288	152	465	176
SPAC31G5.02	196	119	48	32	62	16	952	537	366	206	390	147
SPAC31G5.03	9003	3785	1567	959	1827	257	30548	17174	11184	4571	13174	1849
SPAC31G5.04	1740	637	332	192	378	68	5832	3460	2968	1028	2927	375
SPAC31G5.05c	760	390	142	177	182	40	3870	2046	1162	916	2129	591
SPAC31G5.06	2	1	0	1	1	0	5	10	4	6	16	3
SPAC31G5.07	0	0	0	0	0	0	0	0	0	0	0	0
SPAC31G5.08	38	22	10	6	11	1	219	154	103	45	107	30
SPAC31G5.09c	12	5	1	0	6	1	53	50	27	15	30	11
SPAC31G5.10	8	8	3	1	2	0	40	26	24	13	25	5
SPAC31G5.11	467	202	72	114	183	15	1579	1283	637	576	886	141
SPAC31G5.12c	51	17	8	17	43	4	165	121	68	96	155	45
SPAC31G5.13	373	240	69	143	147	43	1560	1232	728	802	1589	393
SPAC31G5.14	196	106	56	57	57	28	1018	647	646	329	637	360
SPAC31G5.15	40	25	15	18	21	1	202	174	104	91	246	35
SPAC31G5.16c	344	221	92	134	157	28	1862	1168	724	864	1309	476
SPAC31G5.17c	6284	2508	872	889	1196	197	14748	9449	6192	2477	8648	963
SPAC31G5.18c	46	29	10	17	18	3	260	181	101	80	208	19
SPAC31G5.19	110	46	22	19	29	4	360	284	147	116	216	56
SPAC31G5.21	38	23	12	22	22	5	269	136	83	136	186	29
SPAC323.01c	60	33	12	13	16	4	259	147	94	47	162	44
SPAC323.02c	376	232	85	103	124	31	1656	1095	651	542	1523	556
SPAC323.03c	12	8	2	2	4	2	79	56	36	33	70	20
SPAC323.04	69	52	34	26	28	7	645	370	328	301	422	84
SPAC323.05c	33	10	4	7	10	2	127	87	51	29	74	15
SPAC323.06c	24	14	10	7	13	4	193	170	82	80	210	50
SPAC323.07c	102	60	36	43	24	14	429	295	236	103	262	182
SPAC323.08	19	18	7	5	7	1	94	59	35	30	55	6
SPAC328.01c	161	73	29	42	36	9	589	509	238	210	453	114
SPAC328.02	82	31	16	30	33	1	462	367	166	229	319	21
SPAC328.03	732	309	51	685	780	34	3277	6991	907	3346	10087	731
SPAC328.04	50	16	7	30	57	2	187	289	93	173	402	20
SPAC328.05	37	12	13	6	5	1	141	116	66	27	79	25
SPAC328.06	170	101	45	63	53	13	914	922	442	435	896	270
SPAC328.07c	90	43	19	72	99	6	512	355	174	402	664	116
SPAC328.08c	4	3	0	10	2	0	24	17	11	14	20	3
SPAC328.09	71	41	24	16	26	5	307	176	192	114	152	12
SPAC328.10c	7107	3395	1283	750	1391	247	22026	14726	9543	2695	10412	1527
SPAC32A11.01	3	1	0	0	1	0	9	4	2	2	6	3
SPAC32A11.02c	5	7	3	60	110	3	15	1887	43	548	3456	9
SPAC32A11.03c	25	13	8	3	9	1	158	119	48	27	106	8
SPAC32A11.04c	1434	915	431	357	443	128	7701	4703	3676	2483	4523	1348
SPAC343.01c	138	66	24	31	39	10	535	437	270	188	501	89
SPAC343.02	72	56	24	20	24	10	325	200	131	88	227	88
SPAC343.03	19	8	1	2	5	2	86	44	31	39	41	20
SPAC343.04c	63	41	12	33	41	2	398	253	121	259	381	53
SPAC343.05	1010	389	221	218	278	80	4315	2653	1786	1498	2485	1172
SPAC343.06c	28	11	3	15	21	3	173	200	80	94	276	61
SPAC343.07	0	1	1	0	0	0	1	1	5	0	2	3
SPAC343.08c	61	27	21	21	19	5	270	190	101	95	166	59
SPAC343.09	443	287	120	142	167	70	2865	2315	1890	1353	3084	1070
SPAC343.10	231	124	53	62	75	15	952	724	502	461	776	342
SPAC343.11c	49	21	9	20	15	5	213	210	109	104	156	32
SPAC343.12	1640	549	8	2548	2735	14	1342	21142	331	5078	26049	60
SPAC343.13	16	7	8	4	2	1	104	76	32	20	48	17
SPAC343.14c	284	207	95	86	131	21	1351	865	591	290	676	220
SPAC343.15	34	15	5	3	20	2	140	100	55	73	115	5
SPAC343.16	1121	476	221	116	230	43	4396	2669	2258	666	1777	168
SPAC343.17c	41	22	9	11	14	4	220	188	71	143	168	53
SPAC343.18	1	3	2	1	4	3	25	21	10	9	40	5
SPAC343.19	22	13	11	9	8	2	128	102	52	50	89	13
SPAC343.20	0	0	0	0	1	0	8	9	3	13	1	4
SPAC343.21	2	1	0	2	0	2	2	0	2	0	1	0
SPAC3A11.02	42	32	16	13	20	3	269	194	138	101	239	53
SPAC3A11.03	9	2	2	2	4	2	57	27	22	18	29	8
SPAC3A11.04	33	23	7	15	14	4	140	113	55	58	146	39
SPAC3A11.05c	14	4	2	4	3	0	46	54	10	16	43	4
SPAC3A11.06	29	18	3	17	16	0	101	100	12	84	139	5
SPAC3A11.07	1729	648	229	374	444	73	6645	3778	2010	2014	2503	978
SPAC3A11.08	35	22	14	16	16	5	194	143	86	76	142	21
SPAC3A11.09	43	33	20	24	19	5	399	435	216	149	342	58
SPAC3A11.10c	205	92	43	94	88	14	957	729	339	589	1248	282
SPAC3A11.11c	125	69	22	37	31	7	570	447	169	191	537	30
SPAC3A11.12c	547	323	149	206	223	42	2527	1886	1110	1028	2458	629
SPAC3A11.13	79	70	35	28	30	14	519	408	306	165	432	301
SPAC3A11.14c	21	11	4	2	4	0	92	90	47	29	71	9
SPAC3A12.02	61	22	4	13	21	1	151	156	90	58	180	47
SPAC3A12.03c	0	0	0	0	0	0	1	0	0	1	0	0
SPAC3A12.04c	33	28	12	12	15	2	258	225	99	65	185	23
SPAC3A12.05c	107	36	24	26	22	7	459	353	192	133	308	85
SPAC3A12.06c	13	7	2	16	15	2	64	154	22	71	218	10
SPAC3A12.07	136	85	30	37	43	11	563	433	233	181	453	83
SPAC3A12.08	28	14	12	18	8	1	143	109	46	60	165	28
SPAC3A12.09c	19	9	3	3	7	3	104	83	51	57	91	31
SPAC3A12.10	6036	3647	1430	1011	2083	333	28334	17792	12472	8205	16138	1351
SPAC3A12.11c	114	79	29	37	40	9	730	397	291	302	367	122
SPAC3A12.12	41	30	13	12	10	3	212	122	79	45	108	67
SPAC3A12.13c	318	351	118	106	126	31	2407	1821	1111	506	1635	564
SPAC3A12.14	504	222	77	129	170	18	1825	1723	619	651	1842	257
SPAC3A12.15	63	40	17	15	31	6	349	216	114	115	254	71
SPAC3A12.16c	418	197	79	114	136	23	1763	1010	656	508	949	170
SPAC3A12.17c	91	51	32	24	43	6	444	328	217	118	397	102
SPAC3A12.18	804	557	185	690	874	79	3689	5439	1744	2092	13196	920
SPAC3A12.19	53	29	16	13	22	1	213	209	102	76	140	22
SPAC3C7.01c	80	51	26	18	24	3	320	205	156	112	216	44
SPAC3C7.02c	0	0	0	0	0	0	1	76	1	0	90	0
SPAC3C7.03c	10	5	3	0	9	2	41	41	24	28	55	9
SPAC3C7.04	51	38	20	10	15	3	310	247	133	79	237	20
SPAC3C7.05c	59	34	9	62	82	3	235	442	70	300	775	26
SPAC3C7.06c	18	5	4	2	7	0	90	103	52	22	72	4
SPAC3C7.07c	17	15	5	7	14	1	156	87	86	89	119	27
SPAC3C7.08c	867	367	197	81	182	31	3243	1958	1554	514	964	130
SPAC3C7.09	17	6	0	5	10	2	77	79	37	30	63	38
SPAC3C7.10	49	25	22	16	22	3	255	143	112	65	220	24
SPAC3C7.11c	2089	1177	619	593	755	246	11893	11698	8232	6415	12941	3981
SPAC3C7.12	60	49	22	19	29	2	481	265	195	178	342	34
SPAC3C7.13c	7	8	1	20	34	1	45	966	31	90	1293	6
SPAC3C7.14c	929	1209	434	981	1839	175	4655	5947	5016	1648	25841	4055
SPAC3F10.02c	20	14	3	6	8	0	69	67	28	11	47	4
SPAC3F10.03	1430	751	394	343	458	122	7897	4556	3570	2434	3872	878
SPAC3F10.04	269	147	78	82	109	18	1107	966	683	473	1295	358
SPAC3F10.05c	14	10	2	2	7	1	53	33	32	17	25	6
SPAC3F10.06c	66	36	22	13	18	3	202	177	96	51	91	48
SPAC3F10.07c	15	5	3	3	2	2	45	40	22	7	23	8
SPAC3F10.08c	56	59	29	10	17	5	446	279	211	100	139	87
SPAC3F10.09	155	94	35	39	43	8	813	471	318	259	439	111
SPAC3F10.10c	3	1	1	1	0	0	11	2	3	5	2	2
SPAC3F10.11c	241	123	86	52	72	21	1030	1077	553	395	1115	282
SPAC3F10.12c	6	9	1	6	5	0	51	37	26	39	76	6
SPAC3F10.13	130	74	29	46	74	8	489	480	224	309	578	97
SPAC3F10.15c	30	29	8	5	6	1	183	132	68	35	27	44
SPAC3F10.16c	264	152	83	26	49	26	1281	753	706	200	388	175
SPAC3F10.17	175	115	57	41	65	15	1128	705	543	207	452	180
SPAC3F10.18c	602	728	473	203	375	122	8474	6855	5639	4246	6228	2972
SPAC3F10.19	140	106	85	80	97	46	1002	834	717	644	1025	645
SPAC3G6.01	197	86	52	29	50	14	885	669	484	302	536	149
SPAC3G6.02	322	212	108	114	106	22	1357	1060	626	561	894	295
SPAC3G6.03c	126	116	33	69	56	13	819	614	416	275	746	287
SPAC3G6.04	179	141	63	18	39	7	835	474	525	228	252	195
SPAC3G6.05	133	82	52	91	91	29	520	445	406	331	606	313
SPAC3G6.06c	108	75	36	31	44	6	524	388	229	196	506	95
SPAC3G6.07	0	0	0	1	4	0	0	19	1	12	73	1
SPAC3G6.08	34	43	19	31	49	11	237	190	138	143	542	45
SPAC3G6.09c	40	32	10	22	21	4	230	211	91	109	235	53
SPAC3G6.10c	17	15	8	6	3	2	109	90	54	35	91	37
SPAC3G6.11	12	5	8	2	2	2	55	65	36	26	49	8
SPAC3G6.13c	596	672	459	202	361	137	10656	9232	5707	5166	7729	3303
SPAC3G9.01	6	7	1	3	4	1	51	36	27	11	53	7
SPAC3G9.02	17	9	3	2	5	2	122	86	38	23	70	21
SPAC3G9.03	2956	1453	652	306	838	119	14808	7558	5027	2855	5638	485
SPAC3G9.04	60	37	15	7	22	0	309	186	103	62	111	44
SPAC3G9.05	91	48	28	19	41	7	485	334	256	117	301	100
SPAC3G9.06	918	494	226	199	258	61	4379	2319	2048	1604	2317	944
SPAC3G9.07c	37	26	9	14	25	3	204	168	72	59	168	23
SPAC3G9.08	50	20	9	18	11	5	209	104	77	66	113	35
SPAC3G9.09c	1680	830	417	307	402	117	8966	3947	3643	2267	3348	1278
SPAC3G9.10c	177	78	30	11	28	7	652	440	318	85	239	97
SPAC3G9.11c	10	4	2	1	1	0	24	26	10	6	15	6
SPAC3G9.12	33	20	14	11	15	3	236	217	121	37	132	26
SPAC3G9.13c	38	23	5	12	19	2	129	127	63	38	93	43
SPAC3G9.14	80	37	7	17	24	1	298	260	97	59	166	9
SPAC3G9.15c	142	103	60	41	55	22	964	597	510	281	342	270
SPAC3G9.16c	37	21	8	18	6	2	220	109	73	37	142	31
SPAC3G9.17	6	3	2	4	6	1	37	23	16	23	30	6
SPAC3H1.01c	27	17	14	8	15	0	229	136	101	82	188	16
SPAC3H1.02c	107	53	44	30	28	9	546	470	335	208	452	164
SPAC3H1.03	18	27	9	16	10	1	152	71	51	99	81	42
SPAC3H1.04c	32	14	11	10	16	2	146	98	46	66	97	42
SPAC3H1.05	392	266	112	113	159	39	2013	1480	750	616	1517	448
SPAC3H1.06c	39	17	50	4	8	12	323	73	392	27	68	169
SPAC3H1.07	4520	2486	1704	1033	1469	522	28781	16469	16067	7858	12566	7791
SPAC3H1.08c	7	8	2	4	8	1	108	55	42	47	86	19
SPAC3H1.09c	205	120	81	68	89	20	1004	822	566	322	1012	299
SPAC3H1.10	27	16	7	10	14	2	150	101	64	47	92	30
SPAC3H1.11	126	34	10	53	55	1	304	373	128	70	577	10
SPAC3H1.12c	27	17	9	7	9	2	139	126	62	35	107	16
SPAC3H1.13	23	22	11	5	10	2	201	98	66	46	145	40
SPAC3H1.14	15	9	5	9	14	3	72	36	29	36	51	15
SPAC3H5.04	13	10	4	6	7	1	81	43	29	52	39	14
SPAC3H5.05c	2990	1378	686	238	544	84	11208	5771	3663	1078	4130	319
SPAC3H5.06c	146	80	35	20	33	9	619	419	334	188	327	48
SPAC3H5.07	3436	2148	853	287	823	53	14583	9751	6774	1353	6336	277
SPAC3H5.08c	59	36	13	19	21	4	290	301	132	84	257	65
SPAC3H5.09c	63	28	14	12	8	3	225	202	82	62	212	14
SPAC3H5.10	3993	2409	1108	415	1214	216	23652	13142	9431	4549	9109	898
SPAC3H5.11	73	30	20	29	40	4	282	249	123	195	441	64
SPAC3H5.12c	9171	3917	1574	943	1867	287	31564	18473	12974	4418	14516	1223
SPAC3H5.13	36	29	13	5	9	5	185	175	116	55	106	39
SPAC3H8.02	236	155	79	73	92	19	1507	964	632	595	926	118
SPAC3H8.03	19	16	7	6	5	0	171	87	78	35	83	67
SPAC3H8.04	5	1	2	3	3	0	29	18	9	39	65	1
SPAC3H8.05c	28	18	11	11	15	0	160	152	68	62	127	26
SPAC3H8.06	216	130	37	37	73	15	766	577	281	169	394	90
SPAC3H8.07c	81	56	28	21	35	10	725	454	349	187	559	188
SPAC3H8.08c	28	17	7	16	20	3	169	126	92	113	278	34
SPAC3H8.09c	6	3	2	2	3	0	28	116	11	16	114	9
SPAC3H8.10	521	356	131	190	193	51	3086	2265	1256	1401	2402	658
SPAC458.02c	1002	734	329	222	416	66	6901	3548	3101	1391	3685	440
SPAC458.03	32	14	8	8	15	1	155	129	69	99	164	48
SPAC458.04c	0	1	0	1	0	0	8	11	3	9	24	2
SPAC458.05	20	11	6	12	8	0	113	93	38	88	151	11
SPAC458.06	15	7	4	10	8	0	86	63	26	61	112	26
SPAC458.07	51	29	23	19	27	6	326	265	156	103	323	53
SPAC4A8.02c	50	40	19	21	24	3	277	195	99	148	240	82
SPAC4A8.03c	78	23	21	31	20	4	383	228	132	125	203	54
SPAC4A8.04	455	168	39	278	243	9	1386	1344	349	886	2024	125
SPAC4A8.05c	54	48	16	10	16	0	337	307	139	72	178	28
SPAC4A8.06c	56	22	10	9	22	1	290	166	115	84	182	18
SPAC4A8.07c	74	49	18	13	27	4	510	280	166	92	198	74
SPAC4A8.08c	26	19	7	11	14	4	164	103	56	65	121	29
SPAC4A8.09c	41	43	21	32	27	7	299	299	200	203	362	90
SPAC4A8.10	60	37	12	20	24	1	212	145	106	96	109	7
SPAC4A8.11c	3263	1125	786	450	491	198	11527	7580	7950	4250	4635	3756
SPAC4A8.12c	68	48	12	18	25	4	300	278	130	135	293	116
SPAC4A8.13c	523	277	122	177	180	53	2066	1337	926	834	1761	609
SPAC4A8.14	334	162	83	96	136	29	1831	1189	956	624	1140	483
SPAC4A8.15c	1168	570	260	133	148	36	7040	3279	2340	701	2955	601
SPAC4A8.16c	2997	1539	734	470	796	148	11957	7867	5480	2397	6443	701
SPAC4C5.01	199	104	33	37	56	13	946	504	434	271	427	228
SPAC4C5.02c	104	61	26	47	53	15	554	329	244	253	442	122
SPAC4C5.03	83	48	24	42	42	4	303	325	137	173	460	65
SPAC4C5.04	33	29	8	8	9	2	232	119	100	91	132	60
SPAC4D7.01c	136	73	47	21	21	14	571	558	319	177	420	178
SPAC4D7.02c	89	46	3	48	63	1	252	719	29	149	813	8
SPAC4D7.03	21	15	9	6	8	0	134	109	49	36	84	12
SPAC4D7.04c	137	77	24	30	20	2	546	412	265	71	289	61
SPAC4D7.05	2243	883	326	252	474	109	7445	4807	3286	1916	3810	423
SPAC4D7.06c	95	65	26	34	27	8	596	424	268	164	324	133
SPAC4D7.07c	7	7	3	6	2	0	47	37	16	9	41	2
SPAC4D7.08c	799	397	239	132	200	49	3263	1793	1435	512	1391	368
SPAC4D7.09	349	214	77	68	82	24	1700	1015	752	433	830	189
SPAC4D7.10c	39	19	9	13	15	0	154	159	96	33	112	5
SPAC4D7.11	37	28	6	23	25	6	181	143	74	78	143	48
SPAC4D7.12c	137	68	44	24	53	6	564	403	227	145	309	42
SPAC4D7.13	108	94	40	35	54	5	719	477	289	208	464	47
SPAC4D7.14	18	8	9	5	11	0	86	111	48	27	81	14
SPAC4D7.15	7	2	1	2	1	0	35	18	11	24	8	11
SPAC4F10.02	64	51	26	33	39	13	403	456	243	133	496	156
SPAC4F10.03c	93	63	26	32	38	3	475	419	243	106	303	103
SPAC4F10.04	40	35	9	18	19	2	286	205	110	110	280	56
SPAC4F10.05c	20	12	3	6	9	5	78	64	40	29	49	30
SPAC4F10.06	47	61	23	10	17	15	573	290	209	82	143	145
SPAC4F10.07c	13	12	2	7	12	1	81	55	28	66	120	13
SPAC4F10.08	1	0	1	1	0	0	2	1	1	1	5	2
SPAC4F10.09c	188	117	66	19	41	14	1088	705	612	200	334	233
SPAC4F10.10c	271	154	64	73	102	9	1489	912	577	290	799	76
SPAC4F10.11	105	83	30	23	34	9	624	409	247	191	394	96
SPAC4F10.12	3	3	1	3	5	0	33	17	8	13	20	6
SPAC4F10.13c	401	177	95	106	104	37	1458	1153	1009	653	946	516
SPAC4F10.14c	3878	2113	1018	644	1004	168	19322	12042	7324	2997	10031	1815
SPAC4F10.15c	158	108	25	86	73	11	494	502	348	227	379	247
SPAC4F10.16c	0	0	0	1	1	0	5	15	1	3	9	2
SPAC4F10.17	0	0	1	2	0	0	5	26	1	0	55	0
SPAC4F10.18	140	80	32	24	75	8	637	502	243	221	408	49
SPAC4F10.19c	10	11	6	7	7	0	55	47	24	35	50	13
SPAC4F10.20	476	395	70	270	390	36	2342	5401	447	1799	6705	378
SPAC4F10.22	2	5	0	1	1	0	19	31	9	1	41	4
SPAC4F8.01	119	91	32	24	37	8	675	405	214	166	378	39
SPAC4F8.02c	59	41	25	17	31	7	364	225	161	154	243	70
SPAC4F8.03	132	127	66	51	53	14	1049	648	574	343	599	419
SPAC4F8.04	79	71	29	16	28	11	654	436	313	158	169	150
SPAC4F8.05c	40	29	15	18	20	3	323	147	142	157	182	82
SPAC4F8.06	83	31	19	25	18	3	301	238	181	82	198	94
SPAC4F8.07c	4385	2112	1010	1201	1435	482	16944	11536	9012	6814	10951	7161
SPAC4F8.08	0	0	0	0	0	0	0	0	0	0	0	0
SPAC4F8.10c	90	58	38	39	50	9	471	418	219	161	428	103
SPAC4F8.11	34	12	4	5	12	0	117	99	69	58	131	17
SPAC4F8.12c	276	117	68	55	68	18	1016	933	578	357	781	202
SPAC4F8.13c	64	35	26	14	16	4	403	307	164	80	240	27
SPAC4F8.14c	2973	1202	517	511	621	132	10418	6173	4765	2376	5355	1750
SPAC4F8.15	113	60	23	50	66	7	494	318	150	247	531	80
SPAC4G8.02c	468	358	196	117	148	41	2394	1329	762	417	1035	255
SPAC4G8.03c	12	4	1	6	7	1	58	31	18	13	28	10
SPAC4G8.04	33	27	12	8	15	4	145	121	70	45	124	28
SPAC4G8.05	96	44	32	35	40	4	408	307	197	152	320	61
SPAC4G8.06c	27	19	4	5	9	3	228	141	68	46	102	33
SPAC4G8.07c	108	68	31	19	24	9	576	379	330	92	266	76
SPAC4G8.08	37	16	10	8	27	2	173	110	55	98	125	42
SPAC4G8.09	83	26	13	14	26	0	273	252	133	135	224	12
SPAC4G8.10	16	16	4	22	16	2	155	94	53	151	201	20
SPAC4G8.11c	10	8	8	6	10	2	82	45	29	40	56	20
SPAC4G8.12c	25	14	3	6	4	2	101	61	35	28	88	7
SPAC4G8.13c	72	42	13	17	29	2	331	248	138	102	244	36
SPAC4G9.02	30	26	12	12	13	4	257	177	114	100	181	44
SPAC4G9.03	2482	1102	545	563	672	165	12080	5354	4958	3208	5679	2983
SPAC4G9.04c	71	55	27	37	34	9	370	330	212	166	272	113
SPAC4G9.05	0	1	0	0	0	0	1	1	0	0	1	1
SPAC4G9.06c	66	40	21	21	23	5	452	303	159	121	268	107
SPAC4G9.07	0	0	0	0	1	0	11	4	4	1	7	1
SPAC4G9.08c	259	98	67	27	31	10	960	695	514	152	389	119
SPAC4G9.09c	1135	481	252	175	238	53	4516	2930	2128	1037	2430	872
SPAC4G9.10	124	63	46	32	47	20	630	386	337	244	361	167
SPAC4G9.11c	187	121	30	103	112	19	780	997	302	417	1598	235
SPAC4G9.12	228	125	63	79	103	11	1252	952	610	556	1550	214
SPAC4G9.13c	58	34	14	24	21	2	338	242	130	163	289	84
SPAC4G9.14	78	63	22	30	33	10	418	324	188	73	293	124
SPAC4G9.15	391	219	88	126	147	37	1991	1392	737	585	1623	531
SPAC4G9.16c	3735	2725	1329	763	1341	219	20378	13863	9687	2931	10743	988
SPAC4G9.17c	122	66	28	33	26	5	584	367	241	160	305	130
SPAC4G9.19	12	5	4	11	10	1	31	37	20	21	70	1
SPAC4G9.20c	144	95	50	17	39	6	698	364	302	114	236	32
SPAC4G9.22	28	17	10	34	43	1	203	268	73	176	289	7
SPAC4H3.01	314	200	86	100	110	29	1804	1074	823	822	1164	321
SPAC4H3.02c	14	15	7	6	10	1	78	60	43	40	73	8
SPAC4H3.03c	6	2	0	35	25	0	16	263	13	144	511	4
SPAC4H3.04c	6	0	0	2	2	0	34	37	13	17	75	12
SPAC4H3.05	26	11	6	4	13	1	96	86	50	35	83	12
SPAC4H3.06	22	33	22	11	14	1	259	149	104	99	158	72
SPAC4H3.07c	287	199	78	93	110	23	1880	1437	803	549	1257	193
SPAC4H3.08	21	8	0	19	44	1	23	3126	52	26	4921	8
SPAC4H3.09	188	78	57	36	58	25	932	525	412	263	711	347
SPAC4H3.10c	19833	7866	3861	2865	3901	1009	62894	47513	38955	12455	37411	14403
SPAC4H3.11c	56	44	20	19	21	0	460	263	204	147	222	43
SPAC4H3.12c	0	0	0	0	0	0	4	1	2	2	1	1
SPAC4H3.13	41	20	7	5	16	3	292	165	112	75	242	47
SPAC4H3.14c	22	29	18	5	18	1	213	195	100	94	207	19
SPAC4H3.16	12	7	4	1	2	1	78	43	18	18	25	5
SPAC4H3.17	0	0	0	0	0	1	2	0	0	1	1	0
SPAC513.01c	11594	4385	2363	1240	2528	380	43274	27456	20022	7084	19606	2523
SPAC513.02	4	3	1	24	41	1	18	445	17	279	1141	7
SPAC513.03	7	6	0	3	4	0	138	170	47	13	83	35
SPAC513.04	0	0	0	0	0	0	0	0	0	0	0	1
SPAC513.05	80	34	7	26	29	3	188	438	64	123	504	18
SPAC513.06c	40	20	8	20	29	4	129	273	64	40	1724	17
SPAC513.07	180	124	30	111	190	41	1091	783	641	1233	8945	855
SPAC521.02	26	22	7	6	9	1	117	101	40	45	70	9
SPAC521.03	586	284	217	340	237	53	3631	2383	1851	1508	6311	692
SPAC521.04c	82	22	7	43	41	4	237	296	77	111	372	18
SPAC521.05	5366	2661	1196	814	2041	350	24334	14927	10169	8501	12275	1838
SPAC56E4.02c	20	21	4	9	6	3	149	108	60	57	115	60
SPAC56E4.03	799	425	227	324	344	121	3793	2495	2372	1931	2767	1714
SPAC56E4.04c	2771	893	640	355	427	120	9146	6084	5118	2549	3867	907
SPAC56E4.05	142	126	36	54	67	27	588	462	313	195	396	214
SPAC56E4.06c	136	56	30	38	53	10	494	417	211	138	557	100
SPAC56E4.07	166	103	35	61	75	15	843	575	320	309	508	132
SPAC56F8.02	73	27	16	19	20	5	291	266	152	116	219	31
SPAC56F8.03	767	229	259	79	125	71	5303	3032	2128	1202	3112	992
SPAC56F8.04c	125	58	33	31	54	11	534	432	253	222	377	178
SPAC56F8.05c	866	504	305	193	222	99	4325	2057	2807	1035	1912	1139
SPAC56F8.06c	45	24	7	24	19	5	174	152	69	72	143	32
SPAC56F8.07	106	71	21	26	53	7	356	275	189	151	282	95
SPAC56F8.08	112	73	32	28	50	8	457	268	220	105	365	127
SPAC56F8.09	51	38	13	5	16	6	345	231	153	45	111	64
SPAC56F8.10	359	177	57	61	112	14	1511	1032	676	368	620	157
SPAC56F8.11	104	53	31	32	32	15	541	325	225	198	325	105
SPAC56F8.12	0	0	0	0	0	0	3	1	0	1	0	0
SPAC56F8.13	0	0	0	0	0	0	0	1	1	1	0	0
SPAC56F8.14c	0	0	1	0	0	0	2	1	2	0	0	0
SPAC56F8.15	14	7	1	6	3	0	29	53	12	9	32	7
SPAC56F8.16	235	105	70	60	68	10	1005	1113	800	160	553	93
SPAC57A10.02	119	45	28	16	31	2	489	461	198	100	295	31
SPAC57A10.03	109	68	15	27	28	6	346	343	201	76	292	96
SPAC57A10.04	0	0	0	0	0	0	0	3	0	2	1	2
SPAC57A10.05c	53	28	18	16	29	1	258	216	157	106	196	30
SPAC57A10.06	1	0	3	1	0	0	10	2	7	1	4	1
SPAC57A10.07	98	80	24	34	23	4	365	246	145	55	162	69
SPAC57A10.08c	20	9	7	2	11	2	78	57	16	33	110	13
SPAC57A10.09c	129	109	37	114	140	14	1267	1334	350	1018	1780	269
SPAC57A10.10c	1073	723	291	184	294	82	7181	3259	2652	1249	2024	1238
SPAC57A10.11c	159	108	40	42	56	12	974	663	414	303	818	205
SPAC57A10.12c	664	344	155	92	179	49	2805	2132	1479	521	1111	442
SPAC57A10.14	19	11	4	2	9	3	68	89	46	25	49	7
SPAC57A7.04c	7442	3260	1486	599	1565	162	26443	15812	12998	2618	9856	792
SPAC57A7.05	23	5	2	6	17	1	37	60	15	67	157	7
SPAC57A7.06	233	175	78	33	64	6	1813	1044	826	311	588	122
SPAC57A7.07c	42	36	9	17	14	7	279	192	107	90	214	70
SPAC57A7.08	176	87	44	84	104	11	685	686	294	377	933	97
SPAC57A7.09	36	24	6	23	36	3	153	128	42	77	244	22
SPAC57A7.10c	649	319	167	146	171	44	2873	2008	1445	854	1796	728
SPAC57A7.11	85	34	26	31	43	5	410	334	204	196	355	70
SPAC57A7.12	2259	1409	635	334	622	95	12236	7277	5863	1835	4846	678
SPAC57A7.13	10	3	4	3	7	3	46	46	17	43	49	12
SPAC57A7.15c	14	18	4	13	6	0	111	79	42	42	79	16
SPAC589.02c	12	12	4	11	3	0	89	73	26	23	64	8
SPAC589.03c	12	18	5	5	5	2	173	110	82	53	99	29
SPAC589.04	57	41	16	27	21	5	325	240	147	179	304	62
SPAC589.05c	40	31	13	10	19	3	241	182	124	94	156	24
SPAC589.06c	882	701	226	263	374	125	5040	3384	2657	1170	3640	1278
SPAC589.07c	17	6	0	9	7	2	74	62	31	54	97	19
SPAC589.08c	15	5	3	9	9	1	67	44	26	16	57	18
SPAC589.09	70	60	18	21	40	5	424	290	264	210	332	74
SPAC589.10c	4853	2699	1163	960	1261	307	16236	10928	7476	3609	8585	2685
SPAC589.11	0	0	0	0	0	1	5	11	4	4	6	3
SPAC589.12	316	170	91	81	124	26	1357	987	577	424	993	177
SPAC5D6.01	1106	693	204	205	329	73	5211	3475	1863	1515	2379	794
SPAC5D6.02c	20	8	5	6	12	2	81	53	45	11	37	24
SPAC5D6.04	144	98	19	83	82	13	658	680	278	211	738	91
SPAC5D6.05	29	9	7	9	10	2	163	114	82	93	92	31
SPAC5D6.06c	52	23	11	12	18	3	197	117	46	62	136	45
SPAC5D6.07c	22	11	2	13	18	0	84	97	30	69	183	9
SPAC5D6.08c	14	13	3	4	3	1	52	56	32	17	36	9
SPAC5D6.09c	56	40	9	37	37	0	243	281	67	81	254	30
SPAC5D6.10c	0	0	0	0	0	0	0	0	0	0	0	0
SPAC5D6.12	38	28	12	12	16	3	192	185	88	53	145	44
SPAC5D6.13	253	120	87	83	92	15	910	659	385	365	696	143
SPAC5H10.01	10	4	2	2	4	1	39	21	7	18	27	5
SPAC5H10.02c	1	2	3	4	3	1	11	71	5	17	321	3
SPAC5H10.03	900	683	374	212	293	98	4140	1618	2659	1030	1460	1730
SPAC5H10.04	0	0	0	0	0	0	0	1	0	0	0	0
SPAC5H10.05c	109	39	27	29	34	7	309	255	200	105	849	147
SPAC5H10.06c	130	47	28	33	31	16	472	289	308	106	212	88
SPAC5H10.07	0	0	0	0	0	0	0	0	0	0	0	0
SPAC5H10.08c	114	78	46	21	32	9	588	415	344	87	376	130
SPAC5H10.09c	41	29	17	12	15	3	234	122	91	61	131	62
SPAC5H10.10	117	56	41	20	24	17	468	303	463	152	298	219
SPAC5H10.11	0	1	0	0	0	0	11	1	2	1	16	1
SPAC5H10.12c	77	55	22	32	55	7	428	367	225	185	364	77
SPAC5H10.13c	217	122	43	54	74	21	839	484	268	267	520	240
SPAC607.02c	52	35	23	16	11	4	374	265	239	112	244	145
SPAC607.03c	718	352	189	96	201	38	4526	2154	1479	611	1746	506
SPAC607.04	17	22	9	6	16	7	112	85	53	101	121	16
SPAC607.05	326	202	74	89	103	17	1724	1006	596	593	1298	537
SPAC607.06c	103	50	25	28	28	3	472	316	161	157	314	81
SPAC607.07c	71	69	33	35	40	23	393	234	228	151	267	85
SPAC607.08c	34	27	0	39	47	0	183	319	15	175	406	2
SPAC607.09c	53	18	5	23	28	1	128	207	52	78	216	15
SPAC607.10	0	0	0	0	0	0	3	0	2	2	4	0
SPAC630.03	694	411	167	163	227	38	3505	2712	1446	928	2881	662
SPAC630.04c	19	12	2	15	6	2	76	72	31	18	162	18
SPAC630.05	28	20	6	16	34	1	175	190	54	104	307	22
SPAC630.06c	20	26	9	9	12	0	179	118	110	96	111	98
SPAC630.07c	6	2	2	6	9	0	39	39	11	48	68	3
SPAC630.08c	1889	1095	412	608	896	158	5763	4871	3318	1563	3604	941
SPAC630.09c	132	77	25	61	56	8	568	496	219	254	485	93
SPAC630.10	25	22	12	13	18	6	151	106	94	67	90	48
SPAC630.11	123	52	25	36	59	5	530	310	133	149	482	105
SPAC630.12	115	54	22	31	27	5	410	302	178	85	319	65
SPAC630.13c	49	34	27	15	16	4	306	258	127	65	241	22
SPAC630.14c	367	227	107	118	177	36	1514	1212	849	613	1761	338
SPAC630.15	3	0	0	1	0	0	3	2	2	0	3	0
SPAC631.01c	292	185	106	93	111	40	1525	1204	900	686	1167	508
SPAC631.02	195	132	46	93	64	14	1393	931	534	494	631	98
SPAC637.03	59	33	12	241	276	5	137	1282	58	564	2206	25
SPAC637.04	98	39	25	27	27	6	448	334	230	184	371	91
SPAC637.05c	1243	539	218	234	270	74	4648	3354	2229	1166	3098	1158
SPAC637.06	205	125	57	43	66	7	1058	757	387	263	703	144
SPAC637.07	2141	954	398	316	432	93	9500	5417	4084	1880	4271	944
SPAC637.08	133	106	44	50	62	19	822	604	369	314	622	205
SPAC637.09	98	47	45	7	30	14	625	357	303	95	203	59
SPAC637.10c	258	172	69	56	56	18	1512	1167	744	367	1367	371
SPAC637.11	8	8	2	1	3	0	49	33	14	14	29	1
SPAC637.12c	57	45	20	22	32	1	357	253	137	146	235	72
SPAC637.13c	201	116	34	95	119	5	1016	1218	273	660	1653	149
SPAC644.04	30	57	27	14	31	9	424	215	160	138	203	104
SPAC644.05c	357	149	75	47	53	30	2364	950	588	576	574	450
SPAC644.06c	30	19	6	9	10	1	124	91	35	59	102	5
SPAC644.07	37	13	12	12	13	3	243	169	68	87	229	14
SPAC644.08	99	83	32	28	39	2	614	439	175	215	457	55
SPAC644.09	88	55	28	34	37	11	533	350	241	175	392	75
SPAC644.10	13	13	9	10	4	3	95	65	35	41	69	27
SPAC644.11c	71	23	21	15	20	2	317	229	118	112	232	70
SPAC644.12	142	91	53	30	43	8	986	576	468	228	551	63
SPAC644.13c	117	55	31	36	48	9	526	336	172	270	411	112
SPAC644.14c	121	76	32	49	57	6	617	383	321	211	452	77
SPAC644.15	4899	1794	801	433	802	94	17223	8940	5762	2107	7358	461
SPAC644.16	173	94	30	25	51	5	719	481	280	97	366	38
SPAC644.17c	148	61	41	41	52	16	767	561	317	227	479	97
SPAC644.18c	76	61	22	33	30	3	576	358	210	252	447	77
SPAC652.01	58	27	9	31	33	4	91	147	51	58	176	52
SPAC664.01c	103	70	34	44	50	12	616	432	291	421	524	171
SPAC664.02c	120	66	34	20	39	9	537	367	288	225	354	198
SPAC664.03	179	100	51	34	77	5	913	526	343	248	442	78
SPAC664.04c	6716	2872	1235	626	1154	139	23870	13237	9094	2075	8747	569
SPAC664.05	12183	5202	2471	1219	1889	361	52107	29045	21071	6295	19053	3364
SPAC664.06	287	294	88	17	54	22	2333	1205	911	190	493	148
SPAC664.07c	18	12	9	6	7	3	110	60	37	41	73	23
SPAC664.08c	146	124	56	14	29	18	925	583	597	204	223	227
SPAC664.09	141	63	50	32	43	12	615	603	369	136	385	86
SPAC664.10	54	33	13	20	14	3	295	208	131	85	253	42
SPAC664.11	4954	2360	1404	1099	1202	488	23340	21159	15189	8216	16775	6680
SPAC664.12c	10	10	3	5	2	4	104	53	42	47	57	27
SPAC664.13	10	4	2	2	2	0	45	29	23	13	34	8
SPAC664.14	157	80	41	34	57	6	646	474	293	261	387	31
SPAC664.15	45	23	8	21	31	2	230	245	101	138	230	34
SPAC683.02c	109	50	40	9	12	11	580	270	341	64	108	138
SPAC683.03	0	0	0	0	0	0	0	0	0	0	0	0
SPAC688.02c	19	7	5	5	2	0	95	43	29	15	48	17
SPAC688.03c	15	12	3	21	18	3	109	142	46	85	311	17
SPAC688.04c	181	96	45	206	244	10	765	1408	245	895	2820	112
SPAC688.06c	3	2	0	1	1	1	23	17	7	8	13	0
SPAC688.07c	156	102	52	34	39	6	788	532	309	205	505	109
SPAC688.08	31	13	9	8	16	0	100	89	43	36	98	17
SPAC688.09	29	25	14	19	11	1	189	135	58	40	117	17
SPAC688.10	2	1	0	1	1	0	9	11	8	7	17	1
SPAC688.11	427	161	117	90	111	23	1746	1218	786	706	1166	423
SPAC688.12c	65	80	34	17	31	6	748	431	341	174	340	158
SPAC688.13	6	6	2	5	6	3	66	59	31	52	101	11
SPAC688.14	50	35	15	8	10	2	382	184	136	56	187	27
SPAC688.16	69	55	23	20	39	6	330	196	162	105	260	114
SPAC694.02	1473	411	307	156	196	56	4372	3580	2262	1113	2352	818
SPAC694.03	36	19	14	5	7	2	116	96	49	20	86	47
SPAC694.04c	440	353	112	126	149	30	2270	1179	799	544	1105	517
SPAC694.05c	2266	1581	696	196	491	83	18596	10310	6774	1573	7140	960
SPAC694.06c	83	53	26	7	24	4	541	433	237	106	237	55
SPAC6B12.02c	6	4	4	5	3	2	37	26	15	11	21	2
SPAC6B12.03c	0	1	0	0	0	0	0	1	2	1	14	2
SPAC6B12.04c	130	72	28	32	51	9	718	407	313	248	512	213
SPAC6B12.05c	110	55	11	30	31	3	499	322	212	140	308	108
SPAC6B12.06c	5	1	0	1	2	2	33	14	16	19	20	2
SPAC6B12.07c	129	84	24	72	92	5	705	763	307	344	767	34
SPAC6B12.08	12	8	2	8	5	3	104	83	34	45	110	14
SPAC6B12.09	76	49	31	27	30	7	567	291	282	192	261	153
SPAC6B12.10c	79	53	23	15	24	10	450	310	170	113	243	125
SPAC6B12.11	11	5	3	6	4	0	90	36	44	24	40	15
SPAC6B12.12	868	334	157	121	194	46	4430	2806	1327	1066	2713	564
SPAC6B12.13	19	8	5	7	8	0	123	103	52	61	110	6
SPAC6B12.14c	50	24	13	16	17	3	209	147	76	39	105	46
SPAC6B12.15	16916	8077	3506	2339	4387	753	70818	44664	30117	14859	32598	2130
SPAC6B12.16	0	1	0	0	0	0	0	1	0	0	1	0
SPAC6B12.18	45	15	8	10	12	3	245	155	62	52	124	15
SPAC6B12.19	4	4	3	2	2	0	80	43	25	24	40	12
SPAC6C3.02c	730	265	181	164	160	97	3154	1737	2075	885	1902	1433
SPAC6C3.03c	0	0	0	0	0	0	0	0	0	0	0	0
SPAC6C3.04	683	279	94	297	349	44	2242	2534	1020	1065	2280	643
SPAC6C3.05	2	1	2	0	0	0	17	10	14	4	9	7
SPAC6C3.06c	79	37	27	8	13	2	349	319	161	59	172	41
SPAC6C3.07	2	1	0	0	0	0	4	1	3	3	4	1
SPAC6C3.08	116	67	27	51	55	11	545	472	214	231	589	156
SPAC6C3.09	81	47	25	35	42	12	561	365	232	292	481	120
SPAC6F12.02	76	35	16	41	42	4	421	372	187	209	503	33
SPAC6F12.03c	54	27	16	19	30	5	207	179	119	120	415	66
SPAC6F12.04	222	165	53	77	104	26	1077	946	348	314	1231	259
SPAC6F12.05c	69	31	15	9	31	7	316	210	165	135	236	86
SPAC6F12.06	183	117	73	52	79	14	1000	640	439	370	747	164
SPAC6F12.07	313	281	133	101	155	36	2071	1030	932	615	1107	653
SPAC6F12.08c	32	18	1	18	19	2	186	159	76	99	205	53
SPAC6F12.09	5	12	5	4	1	0	41	56	25	23	55	3
SPAC6F12.10c	1372	483	322	153	236	62	5147	3662	3024	1108	2411	706
SPAC6F12.11c	34	25	10	8	26	1	175	145	44	85	195	43
SPAC6F12.12	52	34	16	20	17	0	232	189	94	150	213	26
SPAC6F12.13c	866	584	271	224	319	81	4285	2754	2226	1278	2862	969
SPAC6F12.14	16	12	8	5	11	1	148	95	69	55	109	18
SPAC6F12.15c	25	14	7	15	14	2	143	118	55	101	169	34
SPAC6F12.16c	418	200	110	66	95	26	1742	1227	939	429	596	218
SPAC6F12.17	252	132	58	64	71	19	997	755	462	394	654	259
SPAC6F6.01	32	17	11	8	20	2	176	181	76	50	155	10
SPAC6F6.02c	7	5	1	3	4	1	34	22	17	27	38	7
SPAC6F6.03c	280	172	81	19	66	7	1538	1037	752	173	353	57
SPAC6F6.04c	1	0	0	0	0	0	0	0	0	0	1	1
SPAC6F6.05	354	263	109	71	144	23	1574	1101	633	294	982	157
SPAC6F6.06c	47	34	17	10	6	0	186	126	98	31	84	15
SPAC6F6.07c	12576	5354	2284	1293	2895	414	36710	24902	17552	5140	19603	2987
SPAC6F6.08c	21	18	11	8	9	2	135	111	43	39	115	13
SPAC6F6.09	70	33	15	28	38	7	233	191	109	113	215	84
SPAC6F6.10c	492	229	124	104	137	38	2175	1412	899	630	1676	532
SPAC6F6.11c	59	49	24	34	29	11	496	298	245	179	314	128
SPAC6F6.12	62	31	14	32	30	2	338	225	121	134	294	25
SPAC6F6.13c	40	24	11	9	15	1	212	152	67	60	129	12
SPAC6F6.15	405	213	93	158	167	40	2015	1344	824	911	1540	608
SPAC6F6.16c	8	6	0	1	3	0	44	31	21	22	42	7
SPAC6F6.17	45	16	15	5	9	4	233	115	108	46	73	23
SPAC6F6.19	0	9	2	2	0	1	18	25	15	15	27	12
SPAC6G10.02c	101	62	27	28	21	8	503	415	245	155	326	69
SPAC6G10.03c	91	71	57	82	99	20	468	446	474	260	1907	239
SPAC6G10.04c	551	356	185	163	170	53	3650	2354	1788	924	2995	1064
SPAC6G10.05c	65	32	17	16	20	4	322	234	107	94	186	58
SPAC6G10.06	2	0	0	0	0	0	0	1	0	1	0	0
SPAC6G10.07	203	115	79	47	46	17	1095	718	463	332	678	245
SPAC6G10.08	859	457	169	234	247	67	5269	3671	2144	1463	3623	749
SPAC6G10.09	780	381	141	146	166	53	3251	2774	1318	935	2121	580
SPAC6G10.10c	17	14	9	15	13	2	143	142	53	96	138	23
SPAC6G10.11c	4830	2765	1311	824	1315	331	17494	10962	7647	2211	8450	2323
SPAC6G10.12c	164	132	19	2	4	13	685	510	218	100	30	41
SPAC6G9.01c	48	21	16	12	23	7	287	171	124	65	117	66
SPAC6G9.02c	217	138	63	26	40	21	1223	789	551	330	379	317
SPAC6G9.03c	37	16	10	11	10	2	180	119	79	53	131	32
SPAC6G9.04	0	0	0	0	0	0	3	2	1	4	10	2
SPAC6G9.05	20	10	8	4	8	1	100	70	54	18	75	21
SPAC6G9.06c	29	20	9	6	5	3	233	168	81	59	107	22
SPAC6G9.07c	339	156	91	62	86	27	1758	1061	610	483	1150	140
SPAC6G9.08	376	128	62	56	52	12	1217	864	561	282	873	337
SPAC6G9.09c	3461	1879	1052	572	1019	176	16584	8371	6383	4445	7467	901
SPAC6G9.10c	205	87	51	10	33	17	735	584	494	73	182	50
SPAC6G9.11	428	253	126	126	164	33	2298	1330	842	739	1186	358
SPAC6G9.12	163	124	51	48	45	15	1121	816	616	310	720	286
SPAC6G9.13c	1	3	0	3	1	1	13	7	7	4	5	7
SPAC6G9.14	192	94	48	62	81	26	648	552	360	337	673	219
SPAC6G9.15c	17	15	5	5	5	1	82	60	43	28	58	2
SPAC6G9.16c	10	10	4	4	9	1	74	72	27	46	58	4
SPAC732.01	471	198	77	86	109	25	1478	1049	461	354	1010	276
SPAC732.02c	100	47	29	42	64	5	475	370	225	236	471	45
SPAC750.01	188	247	123	140	173	37	1625	2224	1439	712	4181	543
SPAC750.02c	1	0	0	0	0	0	7	4	4	1	9	1
SPAC750.03c	0	0	0	0	0	0	0	0	0	0	0	0
SPAC750.04c	0	0	0	0	0	0	1	1	0	0	0	0
SPAC750.05c	0	0	0	0	0	0	0	0	0	0	0	0
SPAC750.06c	1	3	0	4	7	0	15	25	7	7	53	6
SPAC750.07c	0	2	0	0	0	1	2	1	2	1	2	0
SPAC750.08c	26	20	4	9	10	1	141	183	31	65	215	14
SPAC767.01c	326	186	86	96	116	15	1505	1351	667	585	1434	280
SPAC7D4.02c	32	33	14	11	11	9	183	163	86	50	166	65
SPAC7D4.03c	96	52	25	11	34	9	334	361	231	89	233	31
SPAC7D4.04	28	27	9	17	12	6	179	132	88	98	156	12
[truncated: 3,176 more rows]

## Sheet: MMS
	ribo_wt_untreated_15min_rep1	ribo_s52a_untreated_15min_rep1	ribo_sty1delta_untreated_15min_rep1	ribo_wt_mms_15min_rep1	ribo_s52a_mms_15min_rep1	ribo_sty1delta_mms_15min_rep1	ribo_wt_untreated_15min_rep2	ribo_s52a_untreated_15min_rep2	ribo_sty1delta_untreated_15min_rep2	ribo_wt_mms_15min_rep2	ribo_s52a_mms_15min_rep2	ribo_sty1delta_mms_15min_rep2
SPAC1002.01	22	41	23	48	16	33	37	55	35	85	29	35
SPAC1002.02	78	128	94	204	55	95	144	180	146	263	142	188
SPAC1002.03c	570	912	785	1114	350	665	1008	1419	1158	1385	740	1201
SPAC1002.04c	59	114	56	185	67	48	139	210	124	293	140	136
SPAC1002.05c	5	19	11	37	10	7	37	42	26	54	33	23
SPAC1002.06c	1	0	0	1	1	0	0	1	0	2	1	0
SPAC1002.07c	210	383	357	434	152	333	473	725	707	639	419	823
SPAC1002.08c	6	16	12	13	15	12	37	41	26	31	24	23
SPAC1002.09c	817	1520	1221	1658	637	1062	1417	2478	1809	2255	1569	1928
SPAC1002.10c	31	38	38	80	26	15	91	100	60	143	67	76
SPAC1002.11	37	63	49	95	27	36	78	98	66	152	80	56
SPAC1002.12c	182	278	226	461	143	167	322	406	310	539	295	324
SPAC1002.13c	4366	7164	4862	4524	2094	5201	6178	10135	6999	7632	5154	8281
SPAC1002.14	7	9	13	7	5	5	7	16	18	23	17	25
SPAC1002.15c	30	51	45	51	17	36	66	61	62	89	56	73
SPAC1002.16c	14	30	17	27	6	13	24	42	25	39	11	24
SPAC1002.17c	134	153	1195	199	29	914	206	104	1425	195	43	1211
SPAC1002.18	273	391	1072	485	157	849	458	500	1405	594	293	1383
SPAC1002.19	141	117	2067	142	23	1634	146	66	2091	145	30	1708
SPAC1002.20	0	1	0	1	0	0	0	1	1	3	0	0
SPAC1006.01	395	665	371	1209	425	334	682	918	537	1541	899	614
SPAC1006.02	33	64	41	47	25	41	70	138	86	121	87	97
SPAC1006.03c	81	130	69	144	41	68	157	208	149	175	78	161
SPAC1006.04c	4	2	2	0	1	2	5	3	4	4	2	1
SPAC1006.05c	69	153	107	208	55	99	215	265	151	329	153	169
SPAC1006.06	56	105	80	115	41	63	148	184	136	178	84	134
SPAC1006.07	9520	17229	11311	17511	6963	10059	15379	23821	17104	23698	14251	18254
SPAC1006.08	67	147	96	92	58	71	129	183	139	194	81	127
SPAC1006.09	122	224	170	195	64	134	259	282	218	283	131	234
SPAC1039.01	69	91	174	96	36	153	102	118	222	120	66	206
SPAC1039.02	716	1336	2788	1224	537	2396	1040	1658	3795	1427	1018	3676
SPAC1039.03	3	3	7	4	1	6	4	3	4	4	0	6
SPAC1039.04	2	4	7	11	3	3	7	8	7	11	9	9
SPAC1039.05c	15	20	31	25	10	13	44	48	26	56	21	23
SPAC1039.06	26	41	50	57	17	34	57	54	64	83	27	75
SPAC1039.07c	8	15	15	15	6	9	19	25	21	26	14	17
SPAC1039.08	2	9	2	6	0	6	9	16	2	17	3	6
SPAC1039.09	1	3	9	3	0	7	1	6	17	1	1	6
SPAC1039.10	5	2	0	8	4	1	8	4	9	11	3	5
SPAC1039.11c	12	24	9	33	6	2	34	21	17	42	21	14
SPAC105.01c	16	61	55	68	25	36	91	110	49	121	57	67
SPAC105.02c	432	729	506	901	337	395	831	963	720	1164	655	850
SPAC105.03c	72	149	114	165	52	88	218	260	172	269	128	170
SPAC1071.01c	127	254	135	341	93	118	268	432	260	502	269	297
SPAC1071.02	143	298	280	278	112	204	344	572	446	471	271	436
SPAC1071.03c	91	166	128	210	80	95	272	329	235	353	178	230
SPAC1071.04c	66	93	54	97	37	56	95	157	102	161	89	113
SPAC1071.05	175	271	213	305	127	168	404	499	352	525	258	394
SPAC1071.06	184	300	219	393	121	203	424	537	380	579	318	432
SPAC1071.07c	6271	11024	6914	10817	4571	6166	8751	15801	9574	14375	9954	11345
SPAC1071.08	3996	7179	4883	7111	3135	4097	6598	10158	6457	10202	6980	7183
SPAC1071.09c	92	183	109	217	65	107	238	415	230	376	199	288
SPAC1071.10c	19927	37679	26620	32740	12523	24444	28267	44046	29309	40404	22925	30226
SPAC1071.11	25	28	31	33	14	23	47	45	43	58	36	42
SPAC1071.12c	190	328	257	349	126	217	309	550	443	534	297	472
SPAC1071.13	0	0	0	0	0	0	0	0	0	0	0	0
SPAC1093.01	123	242	130	228	96	105	232	334	206	322	171	158
SPAC1093.02	279	477	310	627	179	357	655	795	576	845	430	685
SPAC1093.03	20	40	32	63	21	24	48	89	36	103	57	60
SPAC1093.04c	38	78	72	87	35	49	105	159	146	133	68	132
SPAC1093.05	263	509	358	362	125	289	581	953	589	515	344	655
SPAC1093.06c	3	4	2	2	0	0	2	6	3	7	6	5
SPAC1093.07	0	2	1	1	1	0	2	0	0	2	0	0
SPAC10F6.01c	3566	7787	6383	5816	2771	5241	4045	7454	7109	5836	3948	6890
SPAC10F6.02c	118	229	195	174	86	141	240	400	286	284	189	263
SPAC10F6.03c	1219	2730	1824	1977	890	1551	2325	3778	2396	2835	1725	2812
SPAC10F6.04	34	77	16	136	49	26	103	140	70	177	96	53
SPAC10F6.05c	85	128	97	252	78	108	147	240	177	377	215	254
SPAC10F6.06	1235	1968	562	4222	1609	438	2327	2954	876	5672	3953	949
SPAC10F6.07c	0	0	0	0	0	1	0	0	0	0	0	0
SPAC10F6.08c	100	188	126	205	91	124	250	335	281	370	199	355
SPAC10F6.09c	143	349	255	312	135	210	332	477	346	389	252	408
SPAC10F6.10	144	333	190	258	120	175	327	581	360	432	262	434
SPAC10F6.11c	43	60	28	99	37	22	86	80	62	164	84	71
SPAC10F6.12c	56	90	61	85	34	53	111	156	83	161	76	103
SPAC10F6.13c	785	1156	896	1446	481	740	1569	1793	1473	2147	1099	1523
SPAC10F6.14c	64	88	89	147	46	63	153	213	133	261	113	139
SPAC10F6.15	0	2	2	2	0	0	1	2	1	0	0	0
SPAC10F6.16	240	448	212	679	301	195	500	664	329	1017	721	383
SPAC10F6.17c	100	194	153	244	83	147	206	311	220	296	181	215
SPAC110.01	44	59	27	83	22	29	83	96	48	139	68	43
SPAC110.02	42	95	73	103	44	54	111	161	138	157	81	127
SPAC110.03	781	1419	1028	1654	630	771	1855	2457	1655	2834	1577	1787
SPAC110.04c	4564	9209	7713	8565	3587	6626	7931	14574	12279	11517	8029	13261
SPAC110.05	0	0	0	0	0	0	1	0	0	0	0	0
SPAC1142.01	147	297	191	342	118	171	303	472	309	516	286	364
SPAC1142.02c	636	1087	737	1125	459	574	1251	1540	1120	1652	921	1200
SPAC1142.03c	63	85	59	144	41	62	150	190	105	234	97	97
SPAC1142.04	382	777	567	591	252	487	841	1363	1026	904	601	1056
SPAC1142.05	755	1367	1020	1526	546	861	2029	2938	1765	2677	1631	2077
SPAC1142.06	557	1012	702	1181	436	597	1088	1415	1132	1481	866	1100
SPAC1142.07c	120	207	136	274	113	129	314	470	323	516	277	352
SPAC1142.08	41	65	37	110	41	33	84	112	57	163	88	73
SPAC1142.09	0	0	0	0	0	0	0	0	0	0	0	0
SPAC11D3.01c	5	9	1	8	8	0	4	5	1	9	5	0
SPAC11D3.02c	244	482	811	530	201	808	570	870	1576	860	502	1830
SPAC11D3.03c	5	5	7	10	2	2	4	8	5	10	4	7
SPAC11D3.04c	233	464	245	549	190	223	463	560	429	768	340	502
SPAC11D3.05	27	41	54	107	18	68	47	40	60	99	41	98
SPAC11D3.06	5	10	32	11	8	30	4	15	26	16	9	22
SPAC11D3.07c	11	30	22	43	18	19	24	64	20	60	34	24
SPAC11D3.08c	2	3	3	2	0	1	6	4	7	3	3	5
SPAC11D3.09	0	5	1	4	1	4	1	8	7	7	3	4
SPAC11D3.10	2	3	0	4	0	1	3	3	4	3	2	2
SPAC11D3.11c	7	12	11	17	8	10	20	13	16	23	17	7
SPAC11D3.13	42	111	40	359	169	59	82	139	64	382	241	108
SPAC11D3.14c	2	8	14	9	1	9	10	13	15	8	9	17
SPAC11D3.15	97	224	144	208	73	103	175	298	163	265	144	166
SPAC11D3.16c	33	59	47	79	30	37	79	114	74	137	60	88
SPAC11D3.17	2	6	12	9	3	15	6	13	33	13	7	26
SPAC11D3.18c	0	3	3	1	0	5	1	1	6	3	2	1
SPAC11D3.19	1	3	4	3	0	1	10	2	8	6	0	4
SPAC11E3.01c	38	90	61	116	44	33	106	169	94	172	88	86
SPAC11E3.02c	36	48	36	100	36	33	85	105	62	134	80	66
SPAC11E3.03	39	49	48	72	24	31	104	156	85	128	83	80
SPAC11E3.04c	349	509	309	623	218	286	730	924	656	1129	696	711
SPAC11E3.05	49	105	72	134	71	54	115	209	98	161	144	98
SPAC11E3.06	7	3	2	12	7	1	1	10	4	20	18	1
SPAC11E3.07	596	1077	714	1513	506	681	1379	1872	1328	2036	1083	1494
SPAC11E3.08c	23	32	20	48	13	11	35	45	29	67	31	35
SPAC11E3.09	53	85	49	148	77	42	98	187	90	224	142	113
SPAC11E3.10	102	147	110	202	59	84	213	218	160	315	154	191
SPAC11E3.11c	80	124	83	144	55	71	196	254	144	276	128	161
SPAC11E3.12	15	26	20	38	16	12	34	54	46	73	34	40
SPAC11E3.13c	593	1358	819	671	389	685	1079	1412	1000	1186	678	969
SPAC11E3.14	95	218	101	572	214	85	244	260	151	700	354	158
SPAC11E3.15	6681	11559	6544	11789	4789	6182	11899	18857	12494	18689	10805	13827
SPAC11G7.01	255	592	556	457	182	607	371	771	783	548	390	953
SPAC11G7.02	468	774	551	894	348	418	959	1349	890	1500	851	1009
SPAC11G7.03	314	555	372	784	257	360	621	871	616	1042	570	638
SPAC11G7.04	4567	7429	4474	7538	3349	3769	8200	10011	7653	11602	7252	7239
SPAC11G7.05c	7	13	15	13	9	14	21	25	18	22	14	17
SPAC11G7.06c	2	3	1	1	0	0	0	1	2	1	2	1
SPAC11H11.01	22	37	22	60	22	12	59	93	45	113	71	44
SPAC11H11.02c	22	27	11	23	15	10	40	79	30	79	28	20
SPAC11H11.03c	38	44	32	45	18	48	57	113	67	71	36	84
SPAC11H11.04	3	1	4	4	0	3	1	1	5	3	0	3
SPAC11H11.05c	14	13	16	20	4	6	38	27	17	21	13	13
SPAC11H11.06	876	1280	778	1875	664	746	1480	2193	1337	2461	1439	1444
SPAC1250.01	178	310	234	325	103	209	344	523	349	476	279	401
SPAC1250.02	0	0	0	1	0	0	2	0	0	0	0	1
SPAC1250.03	91	153	101	214	78	81	192	266	181	352	204	187
SPAC1250.04c	12	30	17	22	8	8	27	41	28	57	21	20
SPAC1250.05	732	1371	1021	1380	591	850	1459	2465	1766	2150	1276	1958
SPAC1250.07	25	13	12	32	6	9	44	30	26	62	29	28
SPAC1296.01c	174	295	198	494	163	169	432	524	382	741	367	440
SPAC1296.02	762	1325	985	1568	604	766	1343	1640	1218	1863	929	1375
SPAC1296.03c	6	16	10	16	6	4	15	16	19	23	8	20
SPAC1296.04	15	25	13	38	28	3	31	41	8	64	38	25
SPAC1296.05c	39	64	54	64	25	40	106	124	84	108	81	83
SPAC1296.06	50	112	112	149	58	98	123	184	162	173	117	167
SPAC12B10.01c	164	246	117	403	124	111	353	448	215	597	282	262
SPAC12B10.02c	296	534	433	723	257	346	719	919	702	987	567	760
SPAC12B10.03	61	145	93	182	64	97	150	237	156	262	125	170
SPAC12B10.04	136	194	131	227	83	95	275	328	239	331	174	238
SPAC12B10.05	53	86	76	143	42	73	112	164	145	155	77	139
SPAC12B10.06c	87	182	114	247	98	85	291	381	233	368	227	245
SPAC12B10.07	236	432	341	585	228	259	674	899	613	987	454	655
SPAC12B10.08c	1	5	5	8	5	5	11	15	12	11	8	6
SPAC12B10.09	107	136	111	177	69	90	210	287	217	283	155	238
SPAC12B10.10	14	24	14	44	16	11	39	43	38	61	38	20
SPAC12B10.11	0	1	1	3	2	1	3	6	1	6	1	2
SPAC12B10.12c	14	29	15	39	14	17	52	73	28	78	41	34
SPAC12B10.13	27	49	33	109	36	30	71	85	56	155	86	47
SPAC12B10.14c	25	50	15	45	13	20	59	67	42	75	34	49
SPAC12B10.15c	11	32	9	39	12	16	36	61	36	52	33	38
SPAC12B10.16c	124	192	130	300	104	97	240	300	220	435	227	203
SPAC12G12.01c	53	102	72	116	43	69	148	174	114	167	99	145
SPAC12G12.02	106	239	176	201	75	150	335	541	419	425	266	444
SPAC12G12.03	350	592	326	833	316	290	514	882	544	1105	683	623
SPAC12G12.04	3384	6887	5470	5735	2441	4713	6257	8432	7451	8023	4735	8220
SPAC12G12.05c	123	224	130	302	112	108	278	402	268	432	241	273
SPAC12G12.06c	327	675	461	570	237	374	671	970	671	850	564	759
SPAC12G12.07c	655	1154	810	1337	503	804	1175	1669	1419	1836	1202	1488
SPAC12G12.08	106	189	145	209	94	131	214	320	242	367	187	265
SPAC12G12.09	76	128	86	178	69	86	183	244	172	240	122	221
SPAC12G12.10	17	25	14	35	22	11	37	45	24	58	25	26
SPAC12G12.11c	78	111	80	125	55	57	147	177	121	207	105	160
SPAC12G12.12	120	192	129	350	136	107	233	296	207	465	223	206
SPAC12G12.13c	97	216	131	160	69	144	209	358	262	315	157	263
SPAC12G12.14c	65	153	98	169	65	110	111	205	134	204	131	184
SPAC12G12.15	59	91	68	128	51	67	119	179	129	191	111	124
SPAC12G12.16c	9	10	10	22	5	7	21	31	28	31	16	27
SPAC12G12.17	30	29	39	48	14	21	88	93	65	106	50	75
SPAC1327.01c	84	160	98	182	54	121	211	245	173	259	130	222
SPAC139.01c	179	354	287	430	153	187	421	617	373	659	369	404
SPAC139.02c	259	531	589	508	209	654	567	867	879	816	484	1012
SPAC139.03	45	56	55	69	30	41	74	108	78	120	61	76
SPAC139.04c	72	90	91	142	32	70	92	151	144	173	95	151
SPAC139.05	4	30	6	916	1132	5	8	25	7	757	1511	16
SPAC139.06	110	158	149	204	71	99	271	325	293	333	177	299
SPAC1399.01c	15	31	56	40	15	89	39	35	73	59	30	100
SPAC1399.02	33	66	131	41	23	130	62	96	165	65	19	195
SPAC1399.03	273	453	300	429	189	337	412	564	393	661	367	446
SPAC1399.04c	12	10	126	20	4	103	17	12	174	11	5	197
SPAC1399.05c	17	39	31	36	16	13	41	77	36	68	25	34
SPAC1399.06	2	2	4	0	0	6	2	5	6	2	3	6
SPAC13A11.01c	183	287	280	317	144	235	380	533	449	525	303	522
SPAC13A11.02c	1770	3494	3195	3108	1320	3143	2658	4512	4508	3903	2533	4739
SPAC13A11.03	0	1	0	0	1	0	1	2	0	2	0	0
SPAC13A11.04c	41	66	48	95	42	53	103	109	82	142	79	103
SPAC13A11.05	544	847	748	971	401	765	938	1458	1168	1564	850	1199
SPAC13A11.06	7	9	6	16	3	4	13	17	8	19	8	12
SPAC13C5.01c	400	802	571	1110	402	465	983	1393	1041	1610	911	1114
SPAC13C5.02	30	48	27	110	40	26	78	111	60	155	80	64
SPAC13C5.03	1	4	3	2	2	0	2	11	3	0	2	4
SPAC13C5.04	57	133	32	385	207	27	134	192	61	470	366	53
SPAC13C5.05c	126	233	163	268	85	127	249	334	262	383	198	270
SPAC13C5.06c	2	2	1	8	0	0	3	4	0	9	2	0
SPAC13C5.07	42	42	45	74	27	25	94	110	62	139	60	62
SPAC13D1.01c	22	21	11	26	4	15	37	48	30	33	17	28
SPAC13D6.01	11	23	10	40	11	10	34	36	15	48	24	14
SPAC13D6.02c	1706	3234	2418	3242	1229	2333	2956	4172	3424	4692	3009	4066
SPAC13D6.03c	111	191	128	218	86	143	212	317	246	337	175	276
SPAC13D6.04c	31	86	38	96	30	44	90	152	88	167	62	72
SPAC13D6.05	190	298	219	523	221	213	457	599	421	705	415	488
SPAC13F5.01c	37	59	39	73	19	33	81	106	59	123	54	87
SPAC13F5.02c	155	288	195	321	118	216	266	474	325	411	255	410
SPAC13F5.03c	0	6	2	4	1	2	1	7	1	6	10	2
SPAC13F5.04c	28	64	44	76	32	46	65	102	55	103	71	68
SPAC13F5.05	47	130	67	151	70	76	107	142	118	232	113	126
SPAC13F5.06c	58	120	76	199	68	59	184	166	128	270	156	129
SPAC13F5.07c	0	0	0	3	0	0	4	1	2	4	1	0
SPAC13G6.01c	66	111	69	109	46	59	128	200	112	214	87	121
SPAC13G6.02c	4557	7961	5208	8133	3350	3995	8851	13014	8850	12450	7569	9076
SPAC13G6.03	74	155	77	151	51	74	147	244	101	170	103	132
SPAC13G6.04	191	373	292	456	171	161	912	1027	701	1348	566	624
SPAC13G6.05c	67	124	83	189	49	84	143	210	135	257	146	195
SPAC13G6.06c	448	768	909	650	235	812	818	1163	1226	1003	506	1138
SPAC13G6.07c	4908	8620	5597	8138	3206	4517	8746	11647	8033	11745	7777	8033
SPAC13G6.08	1	1	3	0	3	4	3	3	2	3	3	1
SPAC13G6.09	149	253	185	313	128	187	302	427	367	454	263	421
SPAC13G6.10c	4211	7210	4785	4733	2032	4475	6655	9535	7219	7664	4562	7487
SPAC13G6.11c	181	400	358	466	176	268	422	572	482	614	385	538
SPAC13G6.12c	6	18	9	17	10	19	22	14	16	30	18	12
SPAC13G6.13	0	0	0	0	0	0	1	0	0	0	0	0
SPAC13G6.14	63	119	98	125	47	60	167	239	156	219	124	139
SPAC13G6.15c	20	35	46	69	23	28	71	99	63	121	76	74
SPAC13G7.01c	232	408	321	524	232	330	430	740	484	728	442	534
SPAC13G7.02c	443	1249	1143	1326	785	954	972	1425	1454	1689	1158	1744
SPAC13G7.03	18	27	14	57	18	13	47	70	42	78	37	42
SPAC13G7.04c	262	487	357	365	174	352	358	471	453	520	300	519
SPAC13G7.05	82	138	64	382	163	68	150	197	110	496	261	123
SPAC13G7.06	442	914	704	1005	426	753	772	1330	1176	1306	840	1389
SPAC13G7.07	18	31	21	44	15	11	28	53	21	41	32	36
SPAC13G7.08c	317	501	340	449	190	345	498	834	610	732	429	748
SPAC13G7.09c	7	40	20	39	15	17	27	55	41	64	34	42
SPAC13G7.10	52	58	54	97	32	44	99	133	98	168	74	123
SPAC13G7.11	50	87	50	127	45	57	94	144	104	197	96	84
SPAC13G7.12c	156	255	234	310	141	234	295	483	387	475	281	462
SPAC13G7.13c	47	87	148	34	17	168	83	134	200	70	45	218
SPAC140.01	362	723	560	745	375	416	830	1420	999	1272	905	1073
SPAC140.02	2416	5708	3377	2715	1211	3919	3780	5884	4593	3952	2276	4776
SPAC140.03	29	41	32	45	17	30	52	79	47	63	37	54
SPAC140.04	9	22	15	34	19	8	22	46	29	61	30	23
SPAC1420.01c	132	237	164	334	121	146	277	419	255	565	282	270
SPAC1420.02c	1149	2146	1568	2116	800	1334	2380	3272	2507	3197	1810	2635
SPAC1420.03	599	1125	777	1423	521	698	1377	1949	1342	2225	1199	1360
SPAC1420.04c	73	143	87	186	62	89	175	238	141	252	119	129
SPAC144.01	62	129	74	80	36	75	138	257	173	143	79	169
SPAC144.02	72	113	84	149	52	68	134	180	135	236	126	137
SPAC144.03	1161	2168	1772	2113	909	1521	2035	3014	2371	2898	1658	2609
SPAC144.04c	454	820	665	1095	461	679	904	1227	1014	1693	794	1211
SPAC144.05	33	41	37	35	24	24	43	123	43	58	34	58
SPAC144.06	87	147	126	214	59	104	206	266	198	257	119	182
SPAC144.07c	35	77	64	78	30	39	115	210	96	160	74	105
SPAC144.08	46	127	79	170	46	63	160	177	133	247	117	125
SPAC144.09c	14	23	12	22	11	23	35	64	29	47	32	32
SPAC144.10c	85	145	124	193	92	94	205	265	134	306	163	160
SPAC144.11	4535	8478	5301	8254	3183	5472	7905	12543	8138	12030	7475	9097
SPAC144.12	448	815	686	753	382	592	933	1571	1086	1482	920	1174
SPAC144.13c	13	28	13	27	9	16	31	40	25	33	16	17
SPAC144.14	38	92	69	58	27	46	108	124	102	105	62	120
SPAC144.15c	51	114	48	93	43	67	125	228	126	188	91	143
SPAC144.16	121	225	117	323	113	102	263	425	274	469	272	268
SPAC144.17c	55	101	74	157	49	67	169	211	137	238	120	164
SPAC144.18	469	708	526	1034	377	564	814	1116	842	1397	723	854
SPAC1486.01	546	820	403	1299	443	343	973	1114	650	1971	1006	767
SPAC1486.02c	167	233	207	281	118	174	281	411	266	389	208	300
SPAC1486.03c	116	154	76	312	131	69	193	318	140	389	201	181
SPAC1486.04c	185	396	242	383	143	188	414	652	401	531	284	364
SPAC1486.05	708	1331	976	1260	482	925	1036	1532	1261	1361	805	1272
SPAC1486.06	205	401	299	440	156	291	418	630	454	617	329	516
SPAC1486.07c	145	233	137	291	106	141	342	547	304	563	328	337
SPAC1486.08	25	53	33	50	22	19	100	130	65	135	80	58
SPAC1486.09	279	543	332	363	143	333	597	975	586	622	365	646
SPAC1486.10	72	132	96	102	44	73	191	232	154	225	95	163
SPAC1486.11	20	38	28	58	18	23	63	67	48	112	40	62
SPAC14C4.01c	28	32	11	64	19	8	56	51	19	83	42	16
SPAC14C4.02c	43	81	65	110	33	52	122	179	138	200	83	119
SPAC14C4.03	0	2	0	1	0	2	0	1	1	1	1	2
SPAC14C4.04	272	385	284	572	212	288	430	653	460	794	410	565
SPAC14C4.05c	86	181	116	215	87	122	178	247	160	300	164	179
SPAC14C4.06c	109	162	118	313	136	111	194	303	206	549	269	220
SPAC14C4.07	58	137	70	231	63	60	177	205	119	318	182	116
SPAC14C4.08	0	3	1	2	0	1	7	3	4	4	2	1
SPAC14C4.09	137	394	258	187	100	150	327	387	269	337	211	277
SPAC14C4.10c	11	17	14	38	19	15	31	42	17	68	37	29
SPAC14C4.11	675	1236	887	1162	371	758	1506	1810	1330	1581	849	1445
SPAC14C4.12c	79	185	134	76	46	165	163	244	244	180	120	272
SPAC14C4.13	13	27	20	39	7	18	33	48	29	65	37	30
SPAC14C4.14	2533	4527	3217	4919	1958	2872	3929	6023	4177	6069	3691	4452
SPAC14C4.15c	11	34	18	38	8	13	38	61	30	48	25	29
SPAC14C4.16	12	13	9	17	7	3	37	35	12	45	15	28
SPAC1527.01	2	6	2	7	0	3	3	3	0	3	4	4
SPAC1527.02	80	123	71	187	49	82	124	159	113	257	129	132
SPAC1527.03	319	532	321	442	174	302	593	828	575	729	449	640
SPAC1556.01c	38	96	57	74	41	41	101	169	107	142	90	96
SPAC1556.02c	1503	2893	2104	2793	1240	1873	2606	4221	3352	3845	2309	3422
SPAC1556.03	20	48	30	61	17	31	61	88	51	65	61	74
SPAC1556.04c	14	17	20	52	11	7	42	47	26	47	28	40
SPAC1556.05c	300	525	338	475	173	299	594	1163	751	744	465	875
SPAC1556.06.1	2	6	3	3	1	8	8	12	7	12	3	13
SPAC1556.06.2	0	0	1	1	1	4	4	7	1	5	2	3
SPAC1556.07	2120	3482	2301	3831	1340	2153	3757	5003	3747	5093	2653	3889
SPAC1556.08c	237	379	302	513	163	266	483	665	473	839	426	512
SPAC1565.01	376	634	342	700	223	309	651	975	620	1034	565	685
SPAC1565.02c	49	112	64	129	29	72	111	152	110	171	111	129
SPAC1565.03	0	1	0	1	0	1	1	2	1	0	0	1
SPAC1565.04c	13	17	7	60	7	4	58	26	22	71	28	15
SPAC1565.05	245	513	403	320	146	331	609	871	715	620	365	745
SPAC1565.06c	45	84	68	164	66	50	169	226	117	388	174	115
SPAC1565.07c	47	111	78	111	35	46	100	172	95	127	80	98
SPAC1565.08	3077	6027	4049	6547	2578	3547	5422	8982	6332	8609	5855	6807
SPAC15A10.01	58	107	88	153	46	63	127	158	113	216	95	141
SPAC15A10.02	218	377	245	474	151	251	431	613	485	725	394	497
SPAC15A10.03c	73	149	109	162	61	85	149	186	143	203	120	180
SPAC15A10.04c	691	1428	1049	1177	575	963	1437	2282	1680	1794	1187	1939
SPAC15A10.05c	24	30	7	102	51	3	45	54	15	147	83	20
SPAC15A10.06	128	140	106	227	85	107	174	187	121	253	140	126
SPAC15A10.07	49	64	39	109	36	30	124	116	78	182	98	60
SPAC15A10.08	135	192	177	307	119	108	334	452	299	412	266	334
SPAC15A10.09c	114	239	161	163	80	113	226	331	215	245	148	209
SPAC15A10.10	2	3	0	6	2	2	4	4	8	9	0	7
SPAC15A10.11	213	428	311	449	180	216	416	623	365	538	293	378
SPAC15A10.12c	66	96	51	144	66	75	139	248	150	224	152	189
SPAC15A10.13	85	143	103	123	46	96	187	264	201	212	104	176
SPAC15A10.15	65	117	86	104	43	64	150	222	158	180	99	143
SPAC15A10.16	158	312	223	306	125	160	321	462	341	402	224	327
SPAC15A10.17	42	70	49	81	25	41	84	132	96	121	82	101
SPAC15E1.02c	40	37	14	307	96	4	55	58	18	344	224	22
SPAC15E1.03	4130	7771	5170	7748	3003	4163	8308	9726	7181	11483	7422	6859
SPAC15E1.04	216	408	213	649	235	251	383	601	340	896	447	419
SPAC15E1.05c	108	169	144	156	55	106	188	267	282	263	149	236
SPAC15E1.06	61	134	87	152	47	69	157	213	142	244	111	153
SPAC15E1.07c	0	0	0	0	1	0	0	0	0	0	0	0
SPAC15E1.08	166	348	266	363	129	187	433	477	404	595	292	365
SPAC15E1.09	82	110	61	163	59	69	155	212	168	264	140	171
SPAC15E1.10	33	47	25	80	38	27	54	76	49	123	89	46
SPAC15F9.01c	2	3	0	8	1	0	1	7	0	4	6	2
SPAC15F9.02	282	567	339	684	242	318	530	839	577	912	515	666
SPAC15F9.03c	863	1422	1025	1664	659	902	1478	1989	1577	2229	1235	1750
SPAC16.01	59	120	54	97	36	63	104	191	130	130	82	128
SPAC16.02c	2309	4235	2811	4316	1652	2283	3804	5470	3752	5372	3212	4141
SPAC16.03c	167	350	307	369	137	274	318	431	417	542	332	430
SPAC16.04	252	470	348	310	138	347	365	633	516	439	300	522
SPAC16.05c	197	275	213	193	85	241	393	393	377	334	192	388
SPAC1610.01	54	83	55	115	37	42	110	149	105	188	99	104
SPAC1610.02c	57	106	69	106	46	54	136	173	121	210	101	127
SPAC1610.03c	2	2	1	5	2	1	4	4	6	4	3	5
SPAC1610.04	43	89	58	126	37	50	107	123	88	191	82	83
SPAC1635.01	1014	1837	1232	2371	1038	1222	1626	2935	1961	3253	2510	2231
SPAC1639.01c	538	981	580	1114	476	535	970	1260	781	1459	757	887
SPAC1639.02c	33	61	29	60	21	28	44	72	38	92	44	40
SPAC167.01	41	71	64	102	25	58	126	161	84	143	84	107
SPAC167.02	66	117	96	159	53	70	119	208	148	176	113	172
SPAC167.03c	95	151	112	230	68	90	225	337	221	328	174	236
SPAC167.04	122	243	128	330	102	94	315	399	238	488	237	229
SPAC167.05	149	282	92	431	176	101	279	418	237	616	307	224
SPAC167.06c	36	43	9	346	181	3	62	70	9	488	293	10
SPAC167.07c	58	85	63	186	70	69	102	133	97	226	103	125
SPAC167.08	12	24	21	25	11	12	35	37	24	36	20	23
SPAC167.09	16	14	23	34	11	16	34	38	28	51	34	53
SPAC1687.01	410	680	433	552	258	423	651	1124	766	1010	485	924
SPAC1687.02	30	55	26	80	26	29	64	97	57	89	66	71
SPAC1687.03c	128	326	235	349	111	200	406	530	454	501	331	434
SPAC1687.04	52	87	61	115	34	48	93	126	107	144	62	94
SPAC1687.05	50	63	52	68	31	37	85	121	92	133	64	81
SPAC1687.06c	5320	9068	6351	9303	3760	5297	9503	11777	9368	14305	9824	9474
SPAC1687.07	11	35	24	85	23	38	39	60	34	87	67	32
SPAC1687.08	0	0	0	0	0	0	0	0	0	0	0	0
SPAC1687.09	57	100	53	120	51	54	98	171	92	185	115	103
SPAC1687.10	17	36	27	41	14	21	57	79	53	78	36	46
SPAC1687.11	453	936	736	596	238	663	1001	1529	1137	913	571	1161
SPAC1687.12c	148	293	206	322	111	149	326	454	311	491	267	311
SPAC1687.13c	34	61	36	83	40	33	71	111	71	151	80	80
SPAC1687.14c	9	24	14	78	28	6	33	50	20	83	46	34
SPAC1687.15	206	313	228	473	176	207	345	517	364	752	367	431
SPAC1687.16c	193	367	192	242	103	198	272	509	301	381	287	330
SPAC1687.17c	71	99	79	138	43	52	164	221	152	226	102	167
SPAC1687.18c	56	108	55	115	38	39	112	167	96	188	67	114
SPAC1687.19c	220	385	335	348	139	307	360	670	540	460	306	639
SPAC1687.20c	3	16	21	15	6	12	42	45	32	41	21	30
SPAC1687.21	359	623	596	806	240	371	964	1165	913	1249	661	980
SPAC1687.22c	91	153	74	393	138	72	257	264	134	650	237	155
SPAC1687.23c	0	0	0	0	0	0	0	0	0	0	0	0
SPAC16A10.01	39	66	9	262	104	10	60	75	21	288	152	23
SPAC16A10.02	85	142	98	202	66	61	216	306	180	312	153	171
SPAC16A10.03c	40	58	41	87	21	20	66	103	62	110	63	76
SPAC16A10.04	82	192	106	155	57	72	193	281	171	247	139	195
SPAC16A10.05c	23	34	25	70	24	17	60	106	48	118	60	73
SPAC16A10.06c	25	36	18	43	13	16	51	73	47	107	54	56
SPAC16A10.07c	56	100	42	139	53	40	122	178	103	218	86	81
SPAC16A10.08c	0	0	0	0	0	0	0	0	0	0	0	0
SPAC16C9.01c	48	84	58	120	51	37	94	138	82	143	95	81
SPAC16C9.02c	601	1053	784	1034	502	675	1124	1565	1164	1579	898	1104
SPAC16C9.03	372	747	578	578	259	468	892	1291	943	893	590	984
SPAC16C9.04c	169	270	196	321	117	211	361	483	385	521	278	430
SPAC16C9.05	91	146	105	181	84	129	179	256	233	329	201	225
SPAC16C9.06c	176	420	303	417	147	237	496	717	464	639	337	449
SPAC16C9.07	42	71	51	86	50	40	95	137	88	187	89	81
SPAC16E8.01	532	912	579	961	384	585	754	1190	803	1147	759	837
SPAC16E8.02	8	15	10	31	4	6	28	41	9	51	34	16
SPAC16E8.03	4	10	7	21	8	3	10	19	8	14	10	9
SPAC16E8.04c	170	243	186	332	133	158	328	531	348	478	236	407
SPAC16E8.05c	0	2	1	1	0	1	1	2	2	1	3	4
SPAC16E8.06c	329	674	505	417	201	441	662	1192	805	720	461	988
SPAC16E8.07c	628	1183	930	1451	477	767	1260	1643	1222	1824	1047	1332
SPAC16E8.08	40	62	37	56	12	38	81	105	87	87	41	76
SPAC16E8.09	40	73	43	80	53	38	85	145	100	170	74	91
SPAC16E8.10c	112	186	135	193	76	98	207	344	206	370	210	187
SPAC16E8.11c	95	134	80	208	82	67	197	290	167	373	210	193
SPAC16E8.12c	15	27	16	8	15	18	31	51	30	57	16	25
SPAC16E8.13	27	51	38	68	31	18	81	131	48	134	66	81
SPAC16E8.14c	110	216	170	222	71	126	209	303	230	284	150	269
SPAC16E8.15	883	1579	1220	1579	615	957	1797	2561	1962	2196	1330	2116
SPAC16E8.16	105	239	133	299	112	141	235	315	194	424	241	255
SPAC16E8.17c	210	356	205	420	172	235	310	576	349	599	383	425
SPAC16E8.18	0	0	0	1	0	0	2	0	1	1	0	1
SPAC16E8.18c	8	28	16	30	18	11	31	56	29	52	40	22
SPAC1705.02	137	267	217	296	133	188	328	357	317	547	319	318
SPAC1705.03c	4695	8088	6060	4948	2321	5421	7842	9639	9017	8664	4293	9461
SPAC1751.01c	12	9	5	45	12	4	16	17	11	82	33	11
SPAC1751.02c	177	228	195	293	104	177	289	371	286	510	310	313
SPAC1751.03	1537	2625	1860	2791	1042	1713	2833	4056	3094	4129	2245	3326
SPAC1751.04	46	92	46	60	10	40	101	182	116	105	59	97
SPAC1782.01	115	267	224	242	98	180	271	461	313	339	237	317
SPAC1782.02c	248	479	259	448	141	231	426	664	437	660	361	501
SPAC1782.03	24	57	49	78	29	32	87	94	78	107	79	88
SPAC1782.04	88	122	86	167	73	81	165	192	118	253	126	140
SPAC1782.05	90	157	96	239	74	99	194	306	194	324	196	209
SPAC1782.06c	282	474	294	681	248	262	546	741	413	919	563	432
SPAC1782.07	533	823	536	1050	379	507	983	1446	925	1530	810	1192
SPAC1782.08c	27	68	57	68	36	49	98	178	90	155	85	106
SPAC1782.09c	91	148	109	154	53	102	145	198	153	193	125	139
SPAC1782.10c	645	1130	737	1103	462	590	1385	2319	1445	1966	1210	1457
SPAC1782.11	1366	2375	1937	2663	992	1472	3455	4474	3166	4410	2429	3222
SPAC1782.12c	67	110	69	172	84	69	107	173	82	252	128	103
SPAC1783.01	80	140	91	227	94	77	215	253	139	350	182	145
SPAC1783.02c	111	182	142	213	75	141	225	336	231	364	174	224
SPAC1783.03	11	11	8	11	6	5	18	13	14	18	16	17
SPAC1783.04c	61	81	58	69	28	64	136	138	119	202	84	137
SPAC1783.05	262	551	405	529	185	313	605	899	634	691	406	607
SPAC1783.06c	5	15	7	7	4	7	21	36	15	28	11	21
SPAC1783.07c	93	220	230	204	89	192	283	300	344	370	198	371
SPAC1783.08c	3440	6412	4304	5478	2546	4355	5705	8273	5921	9224	5905	6773
SPAC1786.01c	271	494	202	803	345	182	623	978	346	1416	781	322
SPAC1786.02	1172	1564	894	1165	427	912	1674	2324	1218	1815	924	1136
SPAC1786.03	129	222	127	233	77	134	197	286	236	331	164	222
SPAC1786.04	2	3	1	0	0	0	1	2	0	1	1	2
SPAC17A2.01	1	1	2	2	1	2	3	2	0	2	0	1
SPAC17A2.02c	580	1001	782	1104	487	783	1136	1567	1215	1732	1007	1374
SPAC17A2.03c	219	444	360	604	201	287	623	759	573	843	467	633
SPAC17A2.04c	127	225	135	263	75	134	284	401	278	374	220	278
SPAC17A2.05	195	371	271	415	148	262	322	490	347	512	283	409
SPAC17A2.06c	29	38	21	53	13	18	48	60	24	77	42	47
SPAC17A2.07c	24	33	32	67	8	13	48	75	42	87	36	53
SPAC17A2.08c	50	61	37	96	32	36	97	130	119	137	73	102
SPAC17A2.09c	193	323	216	563	240	190	321	444	314	829	468	297
SPAC17A2.10c	3	3	3	4	1	0	1	3	2	3	0	4
SPAC17A2.11	0	0	0	0	0	0	0	0	0	0	0	0
SPAC17A2.12	4	17	11	16	9	8	22	31	13	25	19	13
SPAC17A2.13c	1371	2354	1717	2916	1180	1734	2580	3874	3118	4480	2641	3405
SPAC17A2.14	116	231	229	210	98	160	250	357	291	393	202	346
SPAC17A5.01	70	121	90	136	52	63	146	221	134	222	104	142
SPAC17A5.02c	61	101	74	100	34	61	135	214	107	166	85	138
SPAC17A5.03	10099	17758	12781	16459	7167	11462	17359	25134	18079	24113	15673	19802
SPAC17A5.04c	2	1	0	5	1	0	1	8	2	4	0	1
SPAC17A5.05c	26	31	17	40	19	27	40	72	53	84	32	54
SPAC17A5.06	66	128	93	218	79	77	165	192	146	277	161	144
SPAC17A5.07c	46	80	42	76	19	51	84	138	94	130	78	93
SPAC17A5.08	281	473	333	691	217	285	655	940	627	1008	517	682
SPAC17A5.09c	95	217	154	233	92	147	269	361	243	360	187	278
SPAC17A5.10	35	57	38	116	53	26	63	71	48	190	119	60
SPAC17A5.11	2	8	2	1	1	3	6	4	5	5	2	4
SPAC17A5.12	99	158	111	219	61	90	209	262	224	281	149	230
SPAC17A5.13	157	276	214	343	104	167	328	397	342	464	280	332
SPAC17A5.14	210	430	318	518	195	307	414	616	480	662	332	478
SPAC17A5.15c	2389	4599	3461	4266	1617	2828	4268	5839	5272	5446	3269	5043
SPAC17A5.16	125	204	146	190	74	117	286	324	258	344	180	235
SPAC17A5.18c	3	5	0	3	1	2	6	9	3	1	1	4
SPAC17A5.19	4	8	5	20	10	5	17	17	12	40	10	14
SPAC17C9.01c	40	60	46	101	22	33	77	97	61	138	81	59
SPAC17C9.02c	7	25	14	25	9	4	29	31	19	37	23	30
SPAC17C9.03	2062	4330	3123	3149	1231	2642	3394	5197	4380	4066	2506	4129
SPAC17C9.05c	23	26	19	48	23	20	23	37	42	67	39	34
SPAC17C9.06	120	191	126	340	100	142	172	290	188	396	246	205
SPAC17C9.07	173	291	202	387	128	181	393	494	354	635	283	376
SPAC17C9.08	147	247	190	316	102	166	307	385	284	445	209	322
SPAC17C9.09c	347	542	342	627	296	288	756	1014	617	1188	591	784
SPAC17C9.10	301	548	534	655	252	545	684	829	811	1087	502	924
SPAC17C9.11c	65	118	68	263	101	65	202	241	161	380	266	169
SPAC17C9.12	346	542	190	968	346	129	622	900	302	1330	869	326
SPAC17C9.13c	216	347	274	365	163	258	414	587	462	656	299	553
SPAC17C9.14	58	117	67	140	61	58	161	256	150	240	126	168
SPAC17C9.15c	11	35	19	23	11	12	22	43	18	34	25	36
SPAC17C9.16c	8	41	19	18	19	18	26	50	43	36	35	47
SPAC17D4.01	199	286	133	267	94	133	369	485	233	441	213	217
SPAC17D4.02	45	125	98	61	35	74	121	162	141	115	75	144
SPAC17D4.03c	66	115	91	154	42	71	197	184	133	223	120	127
SPAC17D4.04	167	342	257	285	131	197	416	609	449	482	300	485
SPAC17G6.02c	32	69	74	77	32	84	60	66	105	83	52	118
SPAC17G6.03	12	31	28	74	24	20	34	36	34	92	36	47
SPAC17G6.04c	76	156	97	224	98	89	156	220	136	289	167	154
SPAC17G6.05c	124	280	146	298	109	161	257	403	238	395	210	272
SPAC17G6.06	2641	4733	2969	4806	1885	2821	4081	5949	3988	6363	4345	4106
SPAC17G6.07c	41	96	61	92	38	53	138	172	119	182	104	117
SPAC17G6.08	31	56	32	91	25	31	71	71	62	96	52	55
SPAC17G6.09	258	436	340	554	215	310	556	747	546	842	529	571
SPAC17G6.10	162	296	189	426	137	190	382	532	418	654	364	456
SPAC17G6.11c	390	745	621	596	249	633	632	1261	925	970	635	985
SPAC17G6.12	78	155	124	250	97	107	231	262	236	334	223	202
SPAC17G6.13	103	325	296	576	340	278	226	256	258	734	424	304
SPAC17G6.14c	1956	3532	2603	3728	1462	2214	3900	5760	4133	5561	3028	4480
SPAC17G6.15c	433	819	559	813	344	563	755	1130	886	1063	618	950
SPAC17G6.16c	150	273	206	339	134	174	376	509	350	565	313	378
SPAC17G6.17	22	42	25	39	13	24	58	92	48	86	39	47
SPAC17G8.01c	97	156	115	192	60	111	195	264	191	235	136	244
SPAC17G8.02	49	87	96	114	40	62	131	168	130	181	121	153
SPAC17G8.03c	79	154	114	223	79	87	194	238	189	315	182	180
SPAC17G8.04c	287	470	355	685	235	297	670	872	626	1091	562	652
SPAC17G8.05	25	40	19	34	18	18	61	89	60	51	43	71
SPAC17G8.06c	2107	4188	3537	3889	1562	3214	3400	4917	4362	4802	2814	4372
SPAC17G8.07	26	45	29	36	19	29	50	101	66	108	61	62
SPAC17G8.08c	434	702	586	666	298	439	760	1231	833	1121	733	865
SPAC17G8.09	28	38	20	41	20	19	79	78	52	96	58	59
SPAC17G8.10c	41	58	31	106	36	29	64	106	71	181	86	87
SPAC17G8.11c	179	263	225	396	130	223	367	507	377	597	333	398
SPAC17G8.12	34	73	46	74	39	34	85	107	56	156	97	91
SPAC17G8.13c	13	35	32	43	16	34	58	85	71	70	48	64
SPAC17G8.14c	150	277	193	317	113	163	290	350	288	499	259	323
SPAC17G8.15	11	18	9	22	13	15	30	38	23	36	30	24
SPAC17H9.01	21	28	17	44	8	20	31	64	40	57	36	41
SPAC17H9.02	88	159	113	160	50	100	235	323	219	285	168	236
SPAC17H9.03c	4	5	9	9	4	8	10	24	11	19	10	11
SPAC17H9.04c	315	470	381	386	150	349	610	801	618	676	424	650
SPAC17H9.05	463	842	600	589	220	484	998	1470	1068	972	646	1265
SPAC17H9.06c	9	30	27	31	4	9	43	57	41	72	37	35
SPAC17H9.07	169	249	188	263	102	186	308	482	353	412	271	390
SPAC17H9.08	16	24	12	24	6	23	32	60	27	50	25	29
SPAC17H9.09c	102	203	166	197	70	185	258	334	296	344	195	302
SPAC17H9.10c	49	143	123	136	64	98	183	278	162	189	98	156
SPAC17H9.11	223	453	316	559	243	260	606	771	578	877	484	558
SPAC17H9.12c	366	586	383	730	265	345	875	993	613	1161	637	658
SPAC17H9.13c	204	317	234	377	147	273	365	569	441	547	348	469
SPAC17H9.14c	1179	2065	1464	2449	969	1294	2671	3832	2521	3775	2068	2685
SPAC17H9.16	395	638	442	786	254	375	752	1017	680	1111	757	735
SPAC17H9.17c	29	40	28	50	26	35	69	84	61	106	61	60
SPAC17H9.18c	0	0	0	0	0	0	0	0	0	0	0	0
SPAC17H9.19c	94	204	144	238	91	137	184	222	203	331	181	245
SPAC17H9.20	63	125	80	164	67	72	132	182	128	219	105	139
SPAC1805.01c	45	96	60	134	47	46	145	162	85	196	104	100
SPAC1805.02c	292	629	389	701	231	293	955	1210	769	1240	621	759
SPAC1805.03c	30	52	35	58	15	29	81	110	75	84	55	83
SPAC1805.04	215	336	286	377	136	202	383	544	361	527	265	401
SPAC1805.05	195	436	363	361	152	322	452	608	507	696	354	523
SPAC1805.06c	517	907	590	1048	384	521	970	1267	835	1461	757	915
SPAC1805.07c	8	12	11	19	9	13	33	35	11	52	25	26
SPAC1805.08	321	543	320	710	267	296	754	944	639	1099	600	743
SPAC1805.09c	8	19	11	20	10	13	23	25	19	34	19	18
SPAC1805.10	10	19	18	31	5	4	21	36	25	45	32	19
SPAC1805.11c	4611	7855	4866	7479	2960	4381	7736	11326	7826	11106	7819	7604
SPAC1805.12c	1766	3069	1837	3008	1344	1624	3970	5058	2949	5191	3014	3094
SPAC1805.13	6980	12889	8261	12152	5269	7615	14530	21699	14011	21645	14190	14631
SPAC1805.14	33	68	48	71	39	61	83	118	73	120	61	86
SPAC1805.15c	28	60	32	75	27	31	62	102	55	117	61	57
SPAC1805.16c	214	423	303	547	211	335	350	539	440	701	418	451
SPAC1805.17	469	1018	716	1027	389	598	970	1588	1010	1395	821	1132
SPAC1805.18	14	26	18	39	17	12	45	67	43	60	24	34
SPAC1834.01	1194	2136	1644	2092	814	1348	2412	3624	2353	3126	1713	2744
SPAC1834.02	1000	1903	2167	1778	630	1526	1682	2482	2646	2014	1218	2491
SPAC1834.03c	2284	2870	1659	4526	1490	1921	2473	4841	2578	5299	3041	2940
SPAC1834.04	1192	1630	1089	2475	779	919	1932	3010	1567	3393	2248	1848
SPAC1834.05	185	378	324	407	150	240	463	559	407	636	310	437
SPAC1834.06c	126	218	123	301	92	92	296	392	273	473	250	323
SPAC1834.07	26	46	29	49	14	29	49	106	74	92	38	76
SPAC1834.08	61	153	90	204	81	70	201	303	157	268	174	178
SPAC1834.09	10	36	14	66	26	16	48	62	46	101	55	31
SPAC1834.10c	30	81	35	51	30	48	91	149	87	111	69	82
SPAC1834.11c	380	795	474	1240	466	466	791	1091	804	1529	931	848
SPAC1834.13	0	1	0	0	0	0	0	0	1	0	1	0
SPAC1851.02	303	686	493	759	294	413	866	1156	881	1231	664	873
SPAC1851.03	116	247	159	268	100	158	316	371	301	411	207	318
SPAC1851.04c	64	98	60	117	27	42	143	187	83	192	127	115
SPAC186.01	1	4	1	1	1	2	2	3	2	2	5	0
SPAC186.02c	0	3	0	7	3	0	1	4	1	1	2	0
SPAC186.03	0	1	0	1	0	0	1	0	1	1	2	2
SPAC186.04c	0	0	0	0	0	0	0	0	1	0	0	1
SPAC186.05c	0	0	26	0	0	18	1	0	52	0	0	50
SPAC186.06	0	0	0	0	0	0	0	0	1	0	0	0
SPAC186.07c	0	0	0	0	0	1	0	0	0	0	0	0
SPAC186.08c	1	0	0	0	0	0	0	3	0	0	0	1
SPAC186.09	0	1	3	2	1	1	3	2	6	0	0	6
SPAC18B11.02c	109	199	147	244	72	140	213	276	229	399	188	261
SPAC18B11.03c	18	37	30	33	22	19	28	54	49	50	29	66
SPAC18B11.04	114	171	144	216	65	97	254	355	292	435	218	324
SPAC18B11.05	26	49	46	53	21	26	76	124	74	116	55	66
SPAC18B11.06	244	459	371	278	108	363	526	842	608	456	283	654
SPAC18B11.07c	266	397	262	607	198	248	521	765	523	845	493	528
SPAC18B11.08c	223	382	237	398	155	258	482	678	438	777	379	557
SPAC18B11.09c	21	48	36	62	22	23	78	74	63	137	56	60
SPAC18B11.10	199	333	265	370	139	256	385	554	386	487	280	459
SPAC18B11.11	77	106	68	153	37	53	129	171	133	201	102	134
SPAC18G6.01c	27	66	42	87	30	38	51	96	83	87	75	88
SPAC18G6.02c	32	49	34	42	17	20	61	82	55	70	46	58
SPAC18G6.03	857	1440	950	1662	608	833	1610	2379	1599	2548	1501	1730
SPAC18G6.04c	500	814	517	935	293	470	880	1219	844	1238	570	812
SPAC18G6.05c	596	1379	1234	1154	456	963	1197	1773	1506	1330	797	1308
SPAC18G6.06	162	295	164	329	141	200	317	556	357	499	309	431
SPAC18G6.07c	459	789	580	836	331	503	955	1447	962	1352	786	1065
SPAC18G6.09c	109	159	96	238	108	88	206	275	146	395	224	165
SPAC18G6.10	88	143	87	150	70	66	164	228	141	243	129	147
SPAC18G6.11c	130	230	195	200	88	167	286	447	293	370	226	335
SPAC18G6.12c	76	95	45	154	66	27	134	164	47	236	118	80
SPAC18G6.13	14	19	11	19	13	12	18	32	25	41	13	22
SPAC18G6.14c	9836	17525	11350	16804	7058	9616	15561	23839	16849	22999	16242	17976
SPAC18G6.15	162	292	261	355	181	204	323	562	407	585	338	453
SPAC1952.01	57	103	93	119	42	63	127	149	128	179	92	115
SPAC1952.02	50	87	57	75	20	50	152	242	120	113	90	156
SPAC1952.03	48	91	63	136	50	67	158	215	135	259	130	140
SPAC1952.04c	48	49	27	83	43	22	52	89	40	148	75	58
SPAC1952.05	24	68	50	75	24	32	107	164	99	128	56	111
SPAC1952.06c	59	161	105	153	63	74	200	239	204	243	123	183
SPAC1952.07	48	60	29	67	23	20	70	99	57	115	54	50
SPAC1952.08c	110	183	176	292	114	152	258	425	307	459	299	381
SPAC1952.09c	163	306	263	403	158	238	341	488	382	465	309	416
SPAC1952.10c	17	30	21	16	9	24	43	54	43	32	23	41
SPAC1952.11c	214	388	377	459	138	341	405	548	554	587	344	556
SPAC1952.12c	44	72	36	65	35	28	80	104	63	117	59	67
SPAC1952.13	96	157	97	327	99	91	174	268	149	412	202	165
SPAC1952.14c	71	121	56	137	65	54	146	300	181	319	154	160
SPAC1952.15c	3	4	1	0	1	3	3	8	5	1	1	5
SPAC1952.16	42	65	50	62	19	47	93	102	86	119	49	103
SPAC1952.17c	36	57	39	114	43	38	89	115	80	195	81	67
SPAC19A8.01c	32	39	36	39	20	45	50	88	60	54	35	53
SPAC19A8.02	45	77	66	100	50	46	134	154	87	189	102	75
SPAC19A8.03	60	89	50	161	41	44	137	198	123	231	119	116
SPAC19A8.04	1662	2730	2151	3392	1199	1785	3870	4515	3576	5093	2728	3561
SPAC19A8.05c	65	135	53	217	75	68	130	177	123	318	139	147
SPAC19A8.06	125	246	210	227	81	195	290	383	322	357	233	335
SPAC19A8.07c	282	506	345	275	119	357	592	852	662	537	295	745
SPAC19A8.08	37	129	60	79	32	39	131	204	96	146	106	92
SPAC19A8.09	46	78	53	146	46	47	119	212	99	270	129	111
SPAC19A8.10	31	51	42	83	21	25	89	80	43	118	66	62
SPAC19A8.11c	80	146	117	191	68	90	201	320	203	306	162	206
SPAC19A8.12	65	125	84	151	71	61	173	231	141	292	164	174
SPAC19A8.13	113	214	139	220	96	165	203	303	260	326	203	328
SPAC19A8.14	164	263	148	313	118	160	249	403	227	382	260	294
SPAC19A8.15	1541	3083	2615	2838	1105	2291	2634	3972	3386	3775	2281	3368
SPAC19A8.16	2	3	0	8	0	1	0	2	0	3	10	0
SPAC19B12.01	312	601	507	415	158	442	663	994	822	636	387	876
SPAC19B12.02c	4121	8243	7720	3587	1618	6618	7140	8613	10026	6052	2740	10021
SPAC19B12.03	347	702	628	559	215	500	644	966	683	745	455	630
SPAC19B12.04	2258	3920	2241	4632	1583	2371	3193	4095	2631	5390	2613	2436
SPAC19B12.05c	129	281	234	300	103	164	333	481	340	435	254	419
SPAC19B12.06c	568	817	590	1002	367	551	894	1259	745	1276	649	865
SPAC19B12.07c	9	31	16	31	8	6	35	46	31	72	30	39
SPAC19B12.08	6	16	7	77	30	9	23	33	14	123	66	13
SPAC19B12.09	255	402	272	458	179	225	502	753	513	724	400	531
SPAC19B12.10	25	43	25	72	23	22	60	69	35	139	72	38
SPAC19B12.11c	243	432	253	386	173	268	454	764	511	591	341	573
SPAC19B12.12c	11	28	18	23	1	14	41	47	42	42	28	50
SPAC19B12.13	101	129	89	192	50	78	178	246	141	223	144	118
SPAC19D5.01	5	20	14	176	113	13	19	21	14	278	207	22
SPAC19D5.02c	85	156	122	200	58	84	244	275	222	313	192	230
SPAC19D5.03	50	55	40	98	35	49	88	96	80	154	75	92
SPAC19D5.04	296	679	558	647	259	426	594	907	608	775	452	523
SPAC19D5.05c	143	253	186	206	108	190	329	541	332	419	257	400
SPAC19D5.06c	22	49	24	38	12	31	76	78	58	84	47	56
SPAC19D5.07	31	46	44	55	22	32	54	68	52	66	31	55
SPAC19D5.09c	14	12	18	21	8	10	39	37	34	42	13	21
SPAC19D5.10c	2	3	5	3	1	0	2	3	1	4	1	6
SPAC19D5.11c	23	31	15	27	9	14	34	34	26	41	17	34
SPAC19E9.01c	165	262	201	375	136	184	289	462	318	569	364	391
SPAC19E9.02	51	151	120	108	51	89	163	213	220	222	106	174
SPAC19E9.03	11	32	40	39	10	40	40	68	76	88	48	65
SPAC19G12.01c	22	48	33	68	19	21	71	91	44	103	56	48
SPAC19G12.02c	26	55	49	109	30	33	77	108	66	124	71	79
SPAC19G12.03	106	157	125	218	87	117	183	235	191	300	133	206
SPAC19G12.04	17	31	17	31	15	28	25	54	32	67	36	39
SPAC19G12.05	455	876	598	868	355	698	712	1235	843	1198	718	1076
SPAC19G12.06c	1168	1422	987	2037	719	1008	1581	2359	1332	2818	1935	1432
SPAC19G12.07c	80	142	95	141	52	103	141	230	197	240	135	227
SPAC19G12.08	1022	1647	1245	1601	546	1188	1871	2334	1962	2268	1092	2122
SPAC19G12.09	287	466	26	2070	951	41	494	787	45	2352	1566	84
SPAC19G12.10c	3046	5486	3632	7072	2255	3161	5060	6417	4470	8239	4489	4642
SPAC19G12.11	166	318	223	390	131	194	349	399	328	570	289	391
SPAC19G12.12	51	97	67	98	42	49	119	162	102	178	112	100
SPAC19G12.13c	5	14	10	20	5	6	35	51	24	39	25	19
SPAC19G12.14	110	211	138	235	91	111	245	305	216	354	204	245
SPAC19G12.15c	509	1101	667	1522	569	597	972	1570	928	1944	1148	1077
SPAC19G12.16c	721	1447	1017	931	422	831	1075	1433	1421	1401	852	1377
SPAC19G12.17	70	95	59	97	52	62	117	165	119	174	111	109
SPAC1A6.01c	48	102	56	152	68	74	137	180	105	223	130	128
SPAC1A6.02	167	334	268	341	137	173	339	604	458	506	295	481
SPAC1A6.03c	626	1043	684	1358	511	665	1061	1545	1071	1687	955	1051
SPAC1A6.04c	3267	5973	4614	6087	2794	4176	4424	7514	6172	8104	5392	5945
SPAC1A6.05c	86	139	118	181	86	87	179	237	188	279	165	196
SPAC1A6.06c	6	1	0	4	1	2	2	5	5	5	2	3
SPAC1A6.07	176	267	195	588	271	169	317	416	330	958	532	405
SPAC1A6.08c	1	1	5	3	1	4	6	8	10	5	1	8
SPAC1A6.09c	186	288	202	314	121	190	387	486	350	572	292	457
SPAC1A6.10	437	860	622	834	364	545	874	1355	1048	1190	638	1099
SPAC1A6.11	0	0	0	0	0	0	0	0	0	0	0	0
SPAC1B1.01	146	278	166	306	127	193	276	481	347	519	349	355
SPAC1B1.02c	58	117	59	124	45	55	123	172	108	192	110	124
SPAC1B1.03c	905	1775	1265	1773	689	1142	1766	2541	1958	2414	1382	2007
SPAC1B1.04c	100	158	105	137	63	75	201	275	175	232	178	191
SPAC1B2.02c	144	221	177	271	129	153	265	426	305	469	253	274
SPAC1B2.03c	2039	3867	2325	3043	1317	2229	2853	4687	3206	3886	2390	3462
SPAC1B2.04	322	474	341	587	211	323	750	821	597	1053	562	601
SPAC1B2.05	99	212	159	212	98	142	221	324	273	347	190	305
SPAC1B2.06	1	2	1	1	0	1	2	3	4	3	4	1
SPAC1B3.01c	362	565	434	645	209	312	784	1046	744	1071	527	825
SPAC1B3.02c	77	135	89	154	60	70	266	274	229	344	173	201
SPAC1B3.03c	840	1832	1473	1811	657	1246	1933	2649	2406	2365	1962	2997
SPAC1B3.04c	23	35	17	41	21	9	36	56	43	73	33	45
SPAC1B3.05	312	587	367	664	290	343	603	988	697	925	586	834
SPAC1B3.06c	104	177	195	253	91	149	243	256	312	312	196	314
SPAC1B3.07c	16	35	18	54	20	7	48	86	47	103	49	54
SPAC1B3.08	69	126	89	180	62	51	146	201	127	251	127	143
SPAC1B3.09c	229	421	289	366	146	300	464	627	458	498	267	490
SPAC1B3.10c	46	107	78	85	36	59	102	173	96	160	97	97
SPAC1B3.11c	16	17	21	50	14	7	35	42	34	68	49	30
SPAC1B3.12c	221	390	245	425	152	211	545	829	498	833	421	564
SPAC1B3.13	384	734	612	472	210	508	769	1180	943	821	484	1132
SPAC1B3.14	1762	2648	1903	3152	1301	1777	2455	3544	2414	4494	2780	2678
SPAC1B3.15c	5	10	14	17	14	11	18	23	20	34	39	29
SPAC1B3.16c	1309	3412	4178	1979	1125	4411	2359	4842	5149	3158	2261	5085
SPAC1B3.17	16	38	24	26	18	13	42	68	64	83	32	47
SPAC1B3.18c	65	137	82	179	59	96	158	225	141	254	171	163
SPAC1B3.20	48	76	39	149	51	30	134	149	77	225	110	87
SPAC1B3.21	31	62	19	140	56	23	96	108	41	198	134	56
SPAC1B9.02c	97	124	130	234	85	96	213	299	188	388	163	235
SPAC1B9.03c	244	522	367	404	155	354	545	957	665	559	400	758
SPAC1D4.01	38	65	32	70	20	37	84	128	81	151	80	81
SPAC1D4.02c	76	137	73	289	104	79	145	209	141	435	255	141
SPAC1D4.03c	13	21	15	42	13	15	35	36	31	72	33	27
SPAC1D4.04	1287	2269	1721	2336	871	1564	2244	3531	2743	3205	1896	2930
SPAC1D4.05c	18	55	26	47	23	14	69	129	55	96	62	42
SPAC1D4.06c	56	110	72	106	27	57	146	191	147	183	93	155
SPAC1D4.07c	0	1	3	4	0	3	1	1	0	0	1	1
SPAC1D4.08	393	605	425	632	241	351	743	943	630	951	583	652
SPAC1D4.09c	82	153	84	186	79	82	236	298	224	314	176	289
SPAC1D4.10	76	133	89	187	62	58	156	246	137	259	136	126
SPAC1D4.11c	31	53	48	56	17	47	59	73	66	76	39	72
SPAC1D4.12	39	74	67	120	48	56	98	162	105	187	93	111
SPAC1D4.13	54	94	60	188	62	63	142	149	108	255	105	120
SPAC1D4.14	168	319	245	400	133	220	384	527	343	509	273	448
SPAC1F12.02c	6037	11368	7041	9881	3850	4978	12979	17541	11120	14702	9699	11774
SPAC1F12.03c	0	0	0	0	0	0	0	0	0	0	0	0
SPAC1F12.04c	140	209	152	244	78	103	266	373	274	368	198	314
SPAC1F12.05	63	113	61	104	65	66	147	202	130	243	126	160
SPAC1F12.06c	4	6	4	9	3	3	6	19	7	14	2	14
SPAC1F12.07	1206	2029	1811	2309	913	1635	1994	2789	2506	3345	1763	2709
SPAC1F12.08	43	117	73	92	32	40	111	189	106	162	100	122
SPAC1F12.09	58	94	37	132	42	40	133	149	103	216	98	97
SPAC1F12.10c	123	194	84	429	163	101	286	315	184	663	300	215
SPAC1F3.01	216	411	332	375	126	261	485	760	573	552	324	625
SPAC1F3.02c	41	90	62	153	65	52	126	173	101	250	155	108
SPAC1F3.03	88	129	103	192	70	74	171	197	129	219	155	119
SPAC1F3.04c	103	173	125	218	66	97	241	329	256	335	177	259
SPAC1F3.05	273	501	413	590	219	381	529	729	643	777	433	687
SPAC1F3.06c	473	897	644	849	253	463	921	1327	935	1008	550	803
SPAC1F3.07c	66	92	87	120	44	56	180	172	134	238	114	171
SPAC1F3.08c	0	0	0	0	0	0	0	0	0	1	0	0
SPAC1F3.09	158	370	196	634	306	151	372	621	298	806	681	302
SPAC1F3.10c	37	62	54	100	32	27	82	95	68	184	74	56
SPAC1F5.02	1781	3096	2409	3778	1420	1809	3910	5523	4181	5438	3077	4562
SPAC1F5.03c	301	566	431	516	218	425	678	987	741	917	501	824
SPAC1F5.04c	44	80	48	76	32	50	71	138	70	115	80	52
SPAC1F5.05c	17	33	22	38	16	15	63	70	49	90	52	33
SPAC1F5.06	663	1238	914	1404	484	727	1396	2076	1620	1921	1012	1685
SPAC1F5.07c	136	222	138	313	90	124	214	373	205	373	217	218
SPAC1F5.08c	16	37	34	50	20	17	44	66	43	79	60	68
SPAC1F5.09c	9	15	16	42	8	11	25	62	32	56	44	34
SPAC1F5.10	306	592	417	687	264	371	649	1004	749	898	534	806
SPAC1F5.11c	122	236	254	212	87	163	243	365	264	270	164	217
SPAC1F7.01c	593	1077	731	1106	399	567	1219	1751	1168	1505	851	1219
SPAC1F7.02c	697	1260	833	944	405	835	1323	2262	1554	1678	1154	1808
SPAC1F7.03	251	486	367	629	253	328	479	584	499	735	408	507
SPAC1F7.04	1334	2083	1256	2220	918	1444	2183	3596	2439	3677	1831	2951
SPAC1F7.05	1286	3259	2275	2266	951	1682	2412	3286	2871	2844	1944	2712
SPAC1F7.06	0	0	1	0	0	2	0	3	1	4	1	1
SPAC1F7.07c	781	663	417	538	72	587	1147	552	345	818	112	419
SPAC1F7.08	1099	1092	720	1525	242	634	1692	921	441	1851	344	435
SPAC1F7.09c	89	170	71	211	76	119	123	175	115	243	120	160
SPAC1F7.10	22	47	46	67	25	37	69	65	65	88	56	59
SPAC1F7.11c	112	185	105	262	102	105	164	251	157	351	210	197
SPAC1F7.12	167	280	188	375	114	163	260	338	215	425	224	268
SPAC1F7.13c	10035	17279	11030	15290	6684	11434	12811	21596	13713	20883	14824	14851
SPAC1F7.14c	25	38	35	53	16	29	40	71	50	66	33	72
SPAC1F8.01	2	2	4	9	4	4	3	7	7	11	4	9
SPAC1F8.02c	3	1	1	16	0	1	16	2	0	45	2	1
SPAC1F8.03c	385	354	794	363	54	741	708	265	484	521	55	461
SPAC1F8.04c	9	7	3	20	5	6	18	12	3	22	12	7
SPAC1F8.05	3	5	2	13	14	3	6	6	3	14	19	3
SPAC1F8.06	19	23	46	19	3	43	63	72	86	36	13	71
SPAC1F8.07c	34478	67903	57318	60999	24103	50310	54175	76107	70496	73870	50887	72363
SPAC1F8.08	0	1	1	0	0	0	1	2	0	0	0	2
SPAC20G4.01	191	323	241	365	135	217	322	545	393	458	260	494
SPAC20G4.02c	5	5	0	11	2	0	5	7	5	18	5	4
SPAC20G4.03c	14	36	37	30	15	25	42	57	46	75	38	50
SPAC20G4.04c	8	8	10	26	13	5	23	33	21	47	28	20
SPAC20G4.05c	23	30	10	75	32	7	59	78	18	111	59	27
SPAC20G4.06c	2528	3880	2657	4912	1741	1975	5148	6753	4403	7481	3695	4587
SPAC20G4.07c	375	641	541	763	296	485	625	826	692	974	500	676
SPAC20G4.08	268	427	460	738	287	371	561	748	687	939	576	712
SPAC20G4.09	0	0	0	1	0	0	0	0	0	1	0	0
SPAC20G8.01	126	188	152	237	99	114	250	317	266	334	214	288
SPAC20G8.02	68	110	47	229	71	51	121	138	75	297	162	64
SPAC20G8.03	829	1210	1007	1667	529	909	1468	1766	1351	2347	1034	1446
SPAC20G8.04c	368	724	647	654	262	585	629	967	887	926	565	900
SPAC20G8.05c	247	595	474	343	151	426	454	634	645	508	281	626
SPAC20G8.06	443	918	780	781	302	608	752	1042	883	856	454	874
SPAC20G8.07c	635	994	718	1089	408	748	1088	1434	1197	1695	847	1249
SPAC20G8.08c	86	139	102	163	48	73	169	251	180	193	128	198
SPAC20G8.09c	603	1221	921	885	366	761	1188	1781	1257	1394	809	1295
SPAC20G8.10c	12	16	11	55	11	8	38	49	21	103	56	21
SPAC20H4.01	297	549	424	490	160	378	633	895	648	752	456	690
SPAC20H4.02	141	201	95	366	117	113	272	432	254	492	225	276
SPAC20H4.03c	198	327	290	392	155	193	471	819	569	786	403	612
SPAC20H4.04	4	8	7	13	6	5	17	17	19	19	15	22
SPAC20H4.05c	132	241	184	258	90	136	263	394	294	361	206	329
SPAC20H4.06c	28	53	21	36	29	27	55	118	47	101	71	66
SPAC20H4.07	19	21	19	22	13	20	45	44	30	59	29	30
SPAC20H4.08	18	32	21	20	11	21	38	69	35	46	33	52
SPAC20H4.09	32	49	37	89	29	29	70	104	74	133	46	59
SPAC20H4.10	228	432	263	545	198	213	505	739	486	770	405	516
SPAC20H4.11c	14	19	16	14	4	9	20	38	19	34	18	18
SPAC212.01c	2	6	9	10	4	4	6	17	6	14	16	10
SPAC212.02	0	4	0	0	1	0	0	1	1	1	3	0
SPAC212.03	0	1	0	0	0	0	0	1	0	1	0	0
SPAC212.04c	4	4	7	13	5	2	0	11	9	4	8	7
SPAC212.05c	0	0	1	1	0	0	0	0	0	0	0	0
SPAC212.06c	0	0	0	0	0	0	0	0	0	0	0	0
SPAC212.07c	0	1	0	1	1	0	0	2	1	0	0	1
SPAC212.08c	0	3	3	0	0	2	0	2	2	0	7	3
SPAC212.09c	208	349	94	398	200	98	347	501	114	547	385	119
SPAC212.10	12	6	12	20	4	9	35	26	20	27	18	13
SPAC212.11	0	2	3	1	1	3	3	4	9	2	2	5
SPAC212.12	1	2	0	0	1	0	0	6	1	0	1	1
SPAC21E11.03c	60	80	25	389	184	22	89	145	34	589	372	38
SPAC21E11.04	41	62	47	88	19	44	74	91	96	139	69	81
SPAC21E11.05c	54	86	84	106	46	49	137	187	128	156	99	138
SPAC21E11.06	491	718	477	748	275	508	742	1067	811	1066	594	926
SPAC21E11.07	26	25	34	34	13	28	49	66	44	70	44	49
SPAC21E11.08	432	780	597	981	350	549	937	1293	916	1408	815	953
SPAC222.03c	129	216	202	292	95	134	453	441	320	556	276	346
SPAC222.04c	78	136	93	189	74	65	174	293	192	318	161	220
SPAC222.05c	9	11	18	20	4	10	26	33	22	36	19	26
SPAC222.06	303	506	367	349	154	377	581	881	630	545	388	709
SPAC222.07c	19	49	46	43	20	33	55	70	60	68	31	22
SPAC222.08c	128	260	211	239	111	233	292	427	396	401	244	448
SPAC222.09	669	1273	766	1261	544	905	1106	1643	1121	1717	1199	1343
SPAC222.10c	59	90	82	111	25	70	113	166	130	156	76	170
SPAC222.11	612	1176	560	1303	491	544	1141	1422	851	1669	955	935
SPAC222.12c	2644	4989	3350	5716	2214	2809	5768	7799	5553	8937	5514	5983
SPAC222.13c	61	147	73	225	94	50	166	276	112	378	194	123
SPAC222.14c	295	544	425	656	254	332	583	873	583	811	443	654
SPAC222.15	3	3	0	3	1	4	1	5	7	8	2	1
SPAC222.16c	31	65	49	69	20	29	89	92	73	104	58	64
SPAC222.17	26	48	31	70	26	23	79	131	81	111	58	75
SPAC222.18	24	26	13	36	18	16	34	61	28	50	34	41
SPAC222.19	45	84	72	127	60	50	102	134	85	202	110	109
SPAC227.01c	35	63	65	69	32	44	98	131	77	140	72	82
SPAC227.02c	122	202	138	197	65	147	243	428	265	301	155	302
SPAC227.03c	15	15	18	41	20	11	22	30	21	52	30	22
SPAC227.04	12	18	12	22	11	11	30	30	23	43	16	24
SPAC227.05	138	181	147	216	80	113	278	440	263	380	180	321
SPAC227.06	213	325	276	355	133	206	427	520	426	541	287	477
SPAC227.07c	215	445	300	612	235	253	436	674	470	885	493	542
SPAC227.08c	61	102	67	179	60	42	96	180	115	247	124	166
SPAC227.09	72	134	82	125	52	58	217	261	156	274	133	144
SPAC227.10	140	231	150	282	91	105	259	405	254	442	213	290
SPAC227.11c	79	130	78	198	54	85	196	274	182	269	134	222
SPAC227.12	128	212	102	259	66	101	196	352	194	307	191	219
SPAC227.13c	641	929	1197	1432	582	1182	1229	1344	1497	2386	1272	1737
SPAC227.14	87	166	130	175	72	98	167	252	189	228	159	183
SPAC227.15	74	125	62	146	46	56	147	182	129	254	108	126
SPAC227.16c	37	81	61	99	28	37	114	131	121	148	87	93
SPAC227.17c	65	102	48	136	30	55	147	160	113	199	124	96
SPAC227.18	1600	2938	2521	3155	1341	2221	2828	4203	3784	4503	2659	4140
SPAC227.19c	9	13	8	21	8	9	19	30	19	39	13	10
SPAC22A12.01c	60	100	61	124	40	57	138	197	96	229	99	129
SPAC22A12.02c	0	3	0	0	2	1	4	5	2	3	2	3
SPAC22A12.03c	23	64	46	53	25	35	74	102	102	114	60	99
SPAC22A12.04c	6563	11841	8608	12614	4744	6473	12720	17375	11425	17546	12210	11853
SPAC22A12.05	35	80	31	58	25	23	88	147	78	109	79	87
SPAC22A12.06c	185	288	818	144	52	785	270	422	1351	251	114	1495
SPAC22A12.07c	598	1115	1080	1203	453	881	1102	1616	1465	1467	875	1481
SPAC22A12.08c	140	309	205	312	122	182	336	430	310	490	287	294
SPAC22A12.09c	69	131	99	165	60	88	178	225	189	278	167	196
SPAC22A12.10	577	934	768	1037	380	670	1001	1255	1105	1337	725	1097
SPAC22A12.11	709	1228	857	1620	554	798	1226	1680	1276	2215	1257	1344
SPAC22A12.12c	173	272	214	347	141	173	393	574	365	564	302	416
SPAC22A12.13	24	47	26	56	19	26	62	76	35	90	29	50
SPAC22A12.14c	95	223	110	261	100	88	284	406	254	426	210	269
SPAC22A12.15c	3821	8017	5030	7398	3039	4423	6578	10376	7616	9849	5912	7804
SPAC22A12.16	2721	4993	4069	4745	2008	3559	4923	7743	6706	7103	4819	7441
SPAC22A12.17c	4	13	2	69	45	2	3	6	0	65	96	4
SPAC22E12.01	47	83	43	50	21	40	108	125	93	119	64	93
SPAC22E12.02	69	92	73	124	48	72	157	213	118	214	92	160
SPAC22E12.03c	223	333	146	754	281	140	400	575	267	1083	569	317
SPAC22E12.04	243	503	389	560	257	374	539	786	631	795	525	646
SPAC22E12.05c	348	570	309	719	278	288	673	879	562	1120	548	714
SPAC22E12.06c	147	275	200	374	146	195	306	404	303	520	262	339
SPAC22E12.07	466	837	775	921	319	662	994	1506	1189	1292	799	1247
SPAC22E12.08	42	56	40	61	26	42	90	99	65	93	59	104
SPAC22E12.09c	157	257	249	224	60	193	310	393	365	349	167	356
SPAC22E12.10c	364	617	454	639	217	405	759	907	660	950	451	716
SPAC22E12.11c	45	62	52	76	26	58	83	113	78	138	54	61
SPAC22E12.13c	302	623	429	342	182	405	626	935	697	639	410	718
SPAC22E12.14c	68	143	87	137	76	92	176	270	162	272	132	154
SPAC22E12.16c	63	175	94	188	70	99	188	290	153	286	175	182
SPAC22E12.17c	497	950	625	1069	356	540	992	1349	1004	1441	832	1079
SPAC22E12.18	185	308	229	311	98	206	448	702	435	555	321	471
SPAC22E12.19	69	126	72	153	55	51	175	230	128	240	124	121
SPAC22F3.02	0	0	0	0	0	0	0	0	1	1	0	0
SPAC22F3.03c	5	7	16	13	2	7	15	21	11	32	9	20
SPAC22F3.04	0	0	2	2	1	1	2	5	1	2	0	0
SPAC22F3.05c	35	36	30	44	16	25	31	65	57	59	36	57
SPAC22F3.06c	453	932	640	1067	362	525	1131	1600	1042	1553	866	1034
SPAC22F3.07c	413	565	416	833	296	368	668	919	669	1116	554	716
SPAC22F3.08c	81	216	189	167	64	192	265	401	354	261	181	377
SPAC22F3.09c	24	30	31	92	34	23	49	65	39	159	78	30
SPAC22F3.10c	290	663	699	776	359	611	757	1087	1096	1165	711	1184
SPAC22F3.11c	21	49	27	90	27	21	75	121	57	139	70	86
SPAC22F3.12c	5	10	2	7	2	0	22	16	7	17	5	2
SPAC22F3.13	97	176	120	241	88	109	191	298	165	346	170	239
SPAC22F3.15	25	52	37	65	25	38	76	93	97	112	61	89
SPAC22F8.02c	32	64	50	87	34	45	50	105	93	149	97	82
SPAC22F8.03c	0	0	0	0	0	0	0	0	0	0	0	0
SPAC22F8.04	246	374	284	502	192	271	400	467	386	641	315	427
SPAC22F8.05	167	523	17	2816	1357	24	261	568	24	3074	2274	54
SPAC22F8.06	414	787	563	1017	409	554	912	1262	837	1419	801	1014
SPAC22F8.07c	9	31	21	33	19	9	43	56	41	66	39	25
SPAC22F8.08	851	1607	1311	1680	631	1259	1523	2163	1754	2115	1230	2003
SPAC22F8.09	300	508	348	341	119	311	599	934	651	617	322	723
SPAC22F8.10c	143	231	151	324	127	153	225	422	227	436	268	343
SPAC22F8.11	10	30	18	20	14	11	27	63	19	26	24	30
SPAC22F8.12c	50	73	63	103	37	55	96	110	87	202	72	81
SPAC22G7.01c	480	870	617	1095	373	538	910	1237	836	1287	724	842
SPAC22G7.02	60	149	106	179	79	70	167	274	150	277	160	145
SPAC22G7.03	10	18	7	17	5	10	29	27	23	34	16	31
SPAC22G7.04	84	210	172	177	78	130	230	335	242	278	170	230
SPAC22G7.05	398	848	520	660	240	439	914	1491	1051	1055	675	1134
SPAC22G7.06c	3249	7352	5008	5374	2141	3744	5411	8537	5679	6393	4169	5708
SPAC22G7.07c	12	16	16	22	7	6	19	35	15	24	20	14
SPAC22G7.08	11	22	5	45	19	11	34	44	34	73	24	25
SPAC22G7.09c	178	315	212	322	132	171	397	550	370	567	300	387
SPAC22G7.10	222	310	194	412	145	214	411	542	372	629	340	408
SPAC22G7.11c	3	1	0	9	3	0	4	6	0	12	6	0
SPAC22H10.02	57	88	56	216	55	31	140	156	133	285	173	119
SPAC22H10.03c	190	335	289	453	158	220	371	521	380	621	313	462
SPAC22H10.04	18	32	38	38	23	23	45	54	47	81	48	45
SPAC22H10.05c	137	238	190	283	118	152	307	387	291	452	240	316
SPAC22H10.06c	0	0	0	0	0	0	0	0	0	0	0	0
SPAC22H10.07	37	73	54	59	22	50	89	134	86	116	50	89
SPAC22H10.08	81	128	112	163	64	92	179	319	179	263	147	226
SPAC22H10.09	21	42	25	59	16	17	65	114	55	93	61	52
SPAC22H10.10	21	19	13	19	10	19	33	39	35	48	20	26
SPAC22H10.11c	234	373	192	552	229	189	479	785	438	780	496	518
SPAC22H10.12c	472	829	333	1509	570	292	902	1319	598	1819	1062	687
SPAC22H10.13	48	51	9	325	87	6	77	47	9	307	120	3
SPAC22H12.01c	118	199	119	559	190	93	258	323	207	748	392	206
SPAC22H12.02	277	533	360	611	239	355	600	968	666	970	497	766
SPAC22H12.03	40	70	49	72	38	41	92	119	79	127	77	89
SPAC22H12.04c	6995	12391	8136	11318	4492	6497	14810	17220	12900	18010	11616	12662
SPAC22H12.05c	58	102	66	162	64	47	175	206	87	233	124	108
SPAC23A1.02c	15	47	31	37	22	25	45	80	47	78	41	36
SPAC23A1.03	1109	1976	1171	1969	821	977	2055	3029	1876	2826	1779	1991
SPAC23A1.04c	29	67	53	101	44	47	77	122	82	129	64	76
SPAC23A1.05	145	279	184	343	105	115	359	457	333	548	276	371
SPAC23A1.06c	57	90	58	109	37	55	107	145	112	153	87	122
SPAC23A1.07	22	30	13	27	18	13	46	94	33	62	45	36
SPAC23A1.08c	4622	8102	5088	7727	3257	4491	10547	14675	9393	14534	9173	10242
SPAC23A1.09	78	152	100	228	119	60	182	282	160	385	212	185
SPAC23A1.10	23593	40535	26289	36982	15218	26593	31062	49267	36817	48293	34137	40775
SPAC23A1.11	5825	11230	7363	10362	4261	6566	11822	18191	11288	16270	11210	12715
SPAC23A1.12c	1259	2104	1716	1984	752	1464	2338	3165	2593	3075	1690	2767
SPAC23A1.14c	260	324	287	794	286	320	467	479	384	1006	512	496
SPAC23A1.15c	57	92	68	207	48	55	150	218	116	286	136	171
SPAC23A1.16c	17	23	19	45	24	11	40	54	38	67	30	26
SPAC23A1.17	498	862	742	1003	391	673	794	1253	1102	1301	826	1132
SPAC23A1.18c	91	125	83	224	67	70	187	215	163	349	193	171
SPAC23A1.19c	36	84	46	85	22	34	99	131	70	138	66	86
SPAC23A1.20	0	0	0	0	0	0	0	0	0	0	0	0
SPAC23C11.01	57	98	69	84	37	59	106	132	91	153	80	97
SPAC23C11.02c	5774	10032	6164	9620	3830	6092	9760	15757	9595	14736	8933	10515
SPAC23C11.03	270	567	461	469	195	344	680	971	848	749	426	929
SPAC23C11.04c	25	38	25	53	14	16	44	53	51	63	38	52
SPAC23C11.05	3786	6619	5100	7022	2858	4439	7218	9098	7682	10515	6416	7969
SPAC23C11.06c	13	22	6	279	161	1	18	51	6	197	197	4
SPAC23C11.07	1	0	0	0	1	1	0	2	1	4	1	0
SPAC23C11.08	33	45	50	72	25	50	83	91	98	123	76	66
SPAC23C11.09	1480	3026	2566	2790	1090	2116	2639	3977	3193	3445	1988	3363
SPAC23C11.10	2	0	2	4	0	9	6	11	12	7	6	10
SPAC23C11.11	453	839	569	1005	354	464	1180	1690	1129	1587	732	1173
SPAC23C11.12	10	17	9	20	11	9	29	34	37	52	21	26
SPAC23C11.13c	942	1295	973	1653	640	917	1502	1928	1539	2340	1219	1728
SPAC23C11.14	601	1003	760	1190	409	807	996	1393	1057	1616	860	1158
SPAC23C11.15	110	258	170	272	95	137	280	370	250	362	178	268
SPAC23C11.16	105	194	121	157	71	116	170	280	191	258	146	212
SPAC23C11.17	448	755	470	1008	307	460	850	1198	771	1307	727	897
SPAC23C4.02	473	924	681	908	336	572	983	1343	983	1220	713	992
SPAC23C4.03	20	36	25	57	14	29	72	60	51	114	37	61
SPAC23C4.04c	18	26	27	41	12	21	50	59	24	68	19	47
SPAC23C4.05c	273	479	147	1093	421	116	543	726	218	1304	781	246
SPAC23C4.06c	73	162	183	180	74	126	171	298	331	266	188	373
SPAC23C4.07	0	0	1	1	1	0	5	6	3	6	3	2
SPAC23C4.08	202	321	210	603	213	220	394	560	372	909	476	434
SPAC23C4.09c	189	404	260	417	160	195	432	632	449	578	350	552
SPAC23C4.10	18	41	31	73	29	28	69	99	41	126	81	59
SPAC23C4.11	293	500	327	738	228	196	928	1104	790	1234	665	760
SPAC23C4.12	105	197	158	243	86	128	204	322	231	332	188	245
SPAC23C4.13	71	196	102	144	64	74	194	257	166	290	138	190
SPAC23C4.14	87	134	125	202	69	96	190	259	159	297	181	164
SPAC23C4.15	311	538	393	557	204	375	714	919	600	909	480	646
SPAC23C4.16c	71	127	83	162	72	83	171	244	156	288	176	159
SPAC23C4.17	219	424	347	393	157	301	423	639	553	591	341	515
SPAC23C4.18c	27	57	30	79	41	28	62	90	60	128	60	79
SPAC23C4.19	587	971	703	1133	370	559	990	1537	1080	1343	806	1101
SPAC23D3.01	22	41	28	42	16	23	77	81	62	77	49	65
SPAC23D3.02	167	331	266	432	166	212	345	558	426	514	334	523
SPAC23D3.03c	87	154	121	127	57	111	204	303	225	285	154	273
SPAC23D3.04c	693	1184	1366	1157	479	1166	1436	1816	1876	1815	1003	1919
SPAC23D3.05c	2	1	0	1	1	0	0	3	1	1	2	0
SPAC23D3.06c	314	583	446	609	243	332	676	986	710	898	465	730
SPAC23D3.07	567	913	703	1203	422	588	1233	1495	1149	1816	1072	1279
SPAC23D3.08	160	259	184	252	108	165	332	412	346	440	246	349
SPAC23D3.09	165	257	216	298	101	185	292	449	369	456	237	379
SPAC23D3.10c	114	213	176	266	123	164	233	346	279	382	226	302
SPAC23D3.11	86	163	15	301	140	12	127	243	28	402	281	33
SPAC23D3.12	542	1081	1226	471	184	901	803	1165	1705	633	409	1587
SPAC23D3.13c	84	172	139	201	64	101	199	274	175	251	133	166
SPAC23D3.14c	1	5	7	5	3	5	5	5	5	7	10	3
SPAC23D3.16	57	98	58	93	24	44	107	164	94	175	92	119
SPAC23D3.17	33	58	44	59	29	39	61	83	51	101	43	53
SPAC23E2.01	85	205	196	226	92	144	201	343	286	363	279	269
SPAC23E2.02	109	147	105	166	76	79	168	219	173	227	161	164
SPAC23E2.03c	21	18	4	18	6	5	42	19	4	32	13	9
SPAC23G3.01	446	901	729	958	355	528	1021	1374	1015	1335	713	1028
SPAC23G3.02c	56	120	139	101	46	66	110	137	103	115	63	107
SPAC23G3.03	100	144	53	381	125	66	155	213	78	448	231	84
SPAC23G3.04	51	105	72	103	38	73	87	125	96	127	71	101
SPAC23G3.05c	9	15	18	22	12	12	35	39	22	49	25	30
SPAC23G3.06	1505	2850	2016	2732	1069	1613	3208	4719	3374	4045	2270	3437
SPAC23G3.07c	51	86	52	100	40	60	100	156	103	172	89	115
SPAC23G3.08c	39	116	93	116	38	72	170	219	191	241	118	168
SPAC23G3.09	154	252	152	420	116	132	246	412	263	541	288	274
SPAC23G3.10c	132	206	161	252	88	158	331	390	284	435	194	343
SPAC23G3.11	564	1018	739	1412	491	597	1286	1789	1414	1944	1061	1504
SPAC23G3.12c	561	1144	768	1121	382	666	1189	1714	1296	1452	834	1302
SPAC23H3.02c	215	359	245	476	216	244	498	985	553	851	532	725
SPAC23H3.03c	43	70	43	105	50	35	111	170	88	197	71	109
SPAC23H3.04	5	6	5	16	2	3	16	21	10	29	20	3
SPAC23H3.05c	29	84	43	59	28	34	64	138	81	108	77	67
SPAC23H3.06	132	189	173	294	87	147	255	320	244	416	204	269
SPAC23H3.07c	170	218	177	346	108	153	360	464	302	551	251	384
SPAC23H3.08c	21	21	23	41	18	15	46	38	31	72	45	42
SPAC23H3.09c	1726	3733	2735	3435	1714	2766	3091	5382	4094	4912	2909	5015
SPAC23H3.10	149	259	188	307	130	208	379	530	332	572	290	392
SPAC23H3.11c	0	1	1	1	2	0	0	3	6	1	2	5
SPAC23H3.12c	21	39	25	45	13	20	33	41	35	89	35	33
SPAC23H3.13c	66	100	74	175	72	83	223	191	129	386	144	159
SPAC23H3.14	35	71	42	57	18	51	90	142	107	116	84	116
SPAC23H3.15c	121	332	36	17457	8226	27	97	269	39	16304	12529	128
SPAC23H4.01c	192	365	279	375	134	277	393	548	455	498	320	533
SPAC23H4.02	41	45	39	73	12	40	60	79	63	107	45	63
SPAC23H4.03c	463	693	462	881	278	346	959	1339	868	1370	697	1041
SPAC23H4.04	16	34	28	45	22	26	48	69	42	87	59	45
SPAC23H4.05c	0	0	0	0	0	0	0	0	0	0	0	0
SPAC23H4.06	2329	4033	4199	3181	1231	3991	3522	4556	5209	4335	2331	5535
SPAC23H4.07c	144	283	178	321	120	148	349	484	358	464	223	380
SPAC23H4.08	78	102	76	116	47	46	121	194	125	195	106	142
SPAC23H4.09	1051	1740	1191	1956	753	817	2342	2995	2030	3206	1721	2024
SPAC23H4.10c	116	242	179	209	95	139	252	420	288	302	240	266
SPAC23H4.11c	5	13	18	12	4	10	22	42	22	25	19	22
SPAC23H4.12	142	247	196	305	116	178	398	576	418	508	285	499
SPAC23H4.13c	29	47	43	67	23	33	90	133	102	158	72	83
SPAC23H4.14	53	82	57	104	42	51	110	163	125	183	85	115
SPAC23H4.15	357	731	596	464	181	526	806	1196	845	702	453	957
SPAC23H4.16c	15	26	16	28	19	14	51	39	23	71	31	39
SPAC23H4.17c	8	22	24	34	10	16	25	46	33	48	29	34
SPAC23H4.18c	68	131	88	192	62	44	226	252	171	321	194	179
SPAC23H4.21	33	57	29	48	25	29	66	101	60	80	52	86
SPAC24B11.05	57	117	70	251	66	53	153	174	113	357	164	155
SPAC24B11.06c	422	769	185	1061	425	131	783	1201	419	1544	848	441
SPAC24B11.07c	129	230	151	161	91	127	272	414	270	332	155	320
SPAC24B11.08c	125	263	173	227	111	193	228	419	268	376	218	278
SPAC24B11.09	140	242	220	356	144	202	254	421	302	526	372	368
SPAC24B11.10c	148	254	221	223	88	194	270	386	306	339	200	327
SPAC24B11.11c	170	332	201	414	158	194	319	471	342	509	300	392
SPAC24B11.12c	240	465	307	690	278	269	463	671	448	831	470	416
SPAC24B11.13	275	475	358	507	194	303	533	818	689	780	516	731
SPAC24B11.14	0	0	1	0	0	1	0	0	1	0	0	4
SPAC24C9.02c	117	191	84	174	73	89	221	279	180	344	177	202
SPAC24C9.03	635	1112	902	1113	483	826	1308	1757	1584	1959	1143	1724
SPAC24C9.04	11	23	18	16	6	9	34	37	29	45	15	42
SPAC24C9.05c	194	367	238	342	121	236	335	468	369	489	284	409
SPAC24C9.06c	1895	3682	2181	3672	1573	2089	2878	4952	3242	4788	3285	3031
SPAC24C9.07c	4	10	5	9	8	6	13	16	5	17	6	6
SPAC24C9.08	353	533	395	826	274	364	588	821	607	1125	559	605
SPAC24C9.09	51	86	49	94	47	47	116	187	100	205	112	105
SPAC24C9.10c	90	159	74	219	80	84	203	281	194	396	196	226
SPAC24C9.11	131	256	161	175	70	156	237	359	262	239	158	286
SPAC24C9.12c	3721	6472	5316	6165	2465	4626	6957	9381	7901	9126	5390	8462
SPAC24C9.13c	23	82	66	109	36	58	90	94	90	118	61	102
SPAC24C9.14	70	161	98	287	129	78	155	239	129	412	202	183
SPAC24C9.15c	0	0	0	1	2	0	2	7	2	0	1	0
SPAC24C9.16c	249	326	218	429	171	221	451	572	352	703	371	364
SPAC24H6.01c	95	146	115	159	62	91	161	224	181	229	125	164
SPAC24H6.02c	28	53	28	70	30	27	73	86	70	90	55	103
SPAC24H6.03	53	111	69	190	66	54	139	201	102	229	153	102
SPAC24H6.04	1147	2219	1840	2445	840	1420	2267	2700	2233	3070	1766	2483
SPAC24H6.05	112	217	119	322	151	148	214	351	180	499	312	232
SPAC24H6.06	15	37	16	69	16	18	37	55	31	103	41	31
SPAC24H6.07	7182	12257	7686	11376	4816	6411	11079	17141	10629	16191	10502	11520
SPAC24H6.08	31	70	67	144	52	58	88	121	100	205	135	129
SPAC24H6.09	65	94	70	120	44	58	130	194	121	225	116	128
SPAC24H6.10c	1354	2713	2206	2417	1015	1857	2748	3854	3300	3673	2379	3530
SPAC24H6.11c	96	184	196	231	71	146	206	246	205	325	145	208
SPAC24H6.12c	31	64	58	87	47	60	77	126	103	169	121	101
SPAC24H6.13	313	608	740	636	252	669	564	750	944	810	506	891
SPAC25A8.01c	354	821	642	710	287	573	636	1039	896	1058	632	982
SPAC25A8.02	15	14	5	33	9	9	34	38	13	59	22	22
SPAC25A8.03c	8	14	8	13	10	5	20	29	21	17	18	18
SPAC25B8.01	140	227	142	324	136	105	307	338	225	464	226	226
SPAC25B8.02	78	117	79	205	68	70	157	273	158	311	194	205
SPAC25B8.03	123	148	144	199	65	126	181	276	218	319	159	230
SPAC25B8.04c	100	146	95	233	85	85	128	211	135	324	160	170
SPAC25B8.05	87	167	112	134	45	84	183	234	201	194	103	181
SPAC25B8.06c	21	55	39	44	25	35	70	82	53	86	38	60
SPAC25B8.07c	44	85	67	141	48	38	128	133	77	220	107	88
SPAC25B8.08	47	101	61	198	70	60	140	161	120	312	161	135
SPAC25B8.09	43	89	64	104	34	53	91	141	103	145	88	116
SPAC25B8.10	168	296	327	301	129	249	373	555	522	464	286	636
SPAC25B8.11	101	147	112	173	72	82	169	305	176	255	144	186
SPAC25B8.12c	2656	4879	3487	6761	2779	2988	5262	7456	5108	10574	6578	5585
SPAC25B8.13c	129	160	202	392	88	157	207	229	304	409	174	266
SPAC25B8.14	8	14	7	13	6	5	18	21	23	25	14	18
SPAC25B8.15c	49	109	84	111	37	71	136	207	164	145	86	155
SPAC25B8.16	63	109	85	131	47	73	130	193	167	188	81	164
SPAC25B8.17	75	169	141	262	95	131	242	267	273	358	188	285
SPAC25B8.18	4	10	2	28	9	3	11	17	8	49	23	8
SPAC25B8.19c	82	137	95	171	86	116	137	199	162	333	168	195
SPAC25B8.20	4	9	5	7	2	9	10	10	15	13	9	8
SPAC25G10.01	141	254	164	353	123	123	283	384	216	482	251	241
SPAC25G10.02	3	7	9	9	0	3	11	23	15	18	6	12
SPAC25G10.03	504	768	629	1054	386	568	1147	1613	1239	1783	927	1460
SPAC25G10.04c	11	20	24	27	9	7	18	47	19	33	18	24
SPAC25G10.05c	1299	2470	1815	2354	958	1652	2660	3676	2729	3616	2381	2844
SPAC25G10.06	2604	5086	3255	5123	1984	3040	4925	6227	4638	7425	4560	5419
SPAC25G10.07c	28	64	37	63	20	30	69	101	55	114	65	63
SPAC25G10.08	2799	5423	3936	5102	1939	3266	5223	7942	5632	6784	3834	5797
SPAC25G10.09c	792	1220	965	1254	458	864	976	1421	1233	1451	923	1177
SPAC25H1.02	23	57	18	92	46	25	40	61	47	149	93	38
SPAC25H1.03	22	32	16	78	38	22	57	66	38	141	69	39
SPAC25H1.04	46	66	41	86	25	40	93	114	73	123	58	103
SPAC25H1.05	106	169	151	136	55	92	227	302	205	214	152	294
[truncated: 4,004 more rows]

## Sheet: Sorbitol
	ribo_wt_untreated_0min_rep1	ribo_s52a_untreated_0min_rep1	ribo_sty1delta_untreated_0min_rep1	ribo_wt_sorbitol_15min_rep1	ribo_s52a_sorbitol_15min_rep1	ribo_sty1delta_sorbitol_15min_rep1	ribo_wt_untreated_0min_rep2	ribo_s52a_untreated_0min_rep2	ribo_sty1delta_untreated_0min_rep2	ribo_wt_sorbitol_15min_rep2	ribo_s52a_sorbitol_15min_rep2	ribo_sty1delta_sorbitol_15min_rep2
[truncated: 5,175 more rows]
