# Supplementary material for: Ribosome profiling reveals ribosome stalling on tryptophan codons and ribosome queuing upon oxidative stress in fission yeast
Source: Nucleic Acids Res. 2020 Dec 11;49(1):383–99. doi: 10.1093/nar/gkaa1180 (PMC7797079; doi:10.1093/nar/gkaa1180)
Supplement: gkaa1180_Supplemental_Files [file gkaa1180_supplemental_files.zip › Dataset_S4_Induced_and_repressed_gene_expression_mutants_vs_wt.xlsx]

## Sheet: Induced no stress
eIF2α-S52A	Systematic name	Gene name	padj	log2FC		sty1Δ	Systematic name	Gene name	padj	log2FC
	SPAC11D3.01c		0.000876896	1.88376			SPAC1002.17c	urg2	6.0048e-18	1.9065
	SPAC139.05		5.42386e-82	2.59839			SPAC1002.18	urg3	5.05855e-31	1.10423
	SPAC15E1.02c		2.57262e-31	1.28548			SPAC1002.19	urg1	4.19174e-18	2.31062
	SPAC186.02c		6.90283e-24	1.22505			SPAC1039.02		9.30718e-07	1.31952
	SPAC186.04c		1.83652e-06	3.20888			SPAC11D3.01c		0.000876896	1.087
	SPAC186.05c	gdt1	1.58867e-18	6.91964			SPAC11D3.02c		6.46161e-38	1.45825
	SPAC186.06		1.70643e-17	3.61181			SPAC11D3.09		1.09664e-28	1.28629
	SPAC186.08c		1.78011e-05	2.61803			SPAC11D3.17		4.52201e-18	1.36673
	SPAC186.09	pdc102	1.08748e-22	2.38743			SPAC186.04c		1.83652e-06	2.38369
	SPAC19A8.16	prl65	1.48726e-19	1.26265			SPAC186.05c	gdt1	1.58867e-18	8.73487
	SPAC212.06c		1.37402e-09	1.08971			SPAC186.06		1.70643e-17	5.59619
	SPAC212.08c		3.16363e-06	1.73675			SPAC186.08c		1.78011e-05	1.85343
	SPAC22A12.17c		2.34441e-42	1.39126			SPAC186.09	pdc102	1.08748e-22	5.46769
	SPAC22F8.05		1.24294e-197	1.26198			SPAC19E9.03	pas1	6.16373e-14	1.0638
	SPAC23H3.15c		2.18578e-92	2.95878			SPAC1B3.16c	vht1	7.73579e-12	1.26015
	SPAC3C7.14c	obr1	1.07496e-14	1.04588			SPAC212.06c		1.37402e-09	1.72966
	SPAC3G6.07		8.53708e-54	2.47849			SPAC212.11	tlh1	3.79779e-11	1.99152
	SPAC4F10.17		6.74546e-06	1.27812			SPAC22A12.06c	fsh2	3.57633e-62	1.73012
	SPAC4H3.03c		1.37797e-129	1.22006			SPAC26F1.05	mug106	5.1504e-17	1.01266
	SPAC4H3.08		5.89563e-33	2.33688			SPAC30D11.02c		0.000571495	1.4523
	SPAC513.02		2.87223e-78	1.41112			SPAC3C7.14c	obr1	1.07496e-14	1.14515
	SPAC637.03		1.319e-148	1.25635			SPAC3H1.06c		4.79853e-126	1.45588
	SPAC869.06c	hry1	6.69014e-07	3.64977			SPAC56F8.12		0.00544853	1.22236
	SPAC869.07c	mel1	1.23139e-29	3.33305			SPAC5H10.07		0.00676331	1.16428
	SPAC869.08	pcm2	5.45619e-29	1.44022			SPAC5H10.10		1.50511e-97	1.08888
	SPAC869.09		7.66715e-14	3.81786			SPAC6C3.03c		6.81407e-07	3.171
	SPAC977.07c	pfl6	1.06876e-35	1.56382			SPAC6G10.03c	cld1	1.7511e-48	1.17106
	SPACUNK4.17		1.03263e-100	2.11652			SPAC750.01		7.46987e-21	1.64787
	SPAP8A3.04c	hsp9	9.52466e-49	1.1128			SPAC750.02c		2.30914e-08	1.49623
	SPAPB1A11.03		4.21992e-27	4.31648			SPAC750.06c		1.18584e-15	1.12505
	SPBC1289.14		3.84848e-33	2.05702			SPAC8E11.08c		7.29305e-08	1.30867
	SPBC1348.05		6.13394e-08	1.14249			SPAC977.14c		9.52882e-10	1.02596
	SPBC1348.08c		1.26043e-25	1.4177			SPAC9E9.11	plr1	1.25704e-23	1.59372
	SPBC1348.11		2.30461e-05	1.11796			SPAC9G1.14		2.7898e-18	1.17514
	SPBC16E9.16c	lsd90	7.07147e-75	2.75822			SPAPB24D3.08c		4.17346e-37	1.46814
	SPBC1778.04	spo6	2.06596e-18	1.01472			SPBC1271.07c		1.26122e-36	3.51307
	SPBC215.11c		4.0191e-61	1.26292			SPBC1348.01		3.12689e-17	1.05907
	SPBC23G7.10c		2.63469e-40	1.92226			SPBC1348.05		6.13394e-08	1.50169
	SPBC23G7.11	mag2	8.67243e-52	1.31579			SPBC1683.06c	urh1	1.5241e-50	1.5874
	SPBC24C6.09c		4.7603e-88	2.40221			SPBC1778.04	spo6	2.06596e-18	1.43227
	SPBC359.06	mug14	5.51291e-17	1.14189			SPBC2G2.01c	liz1	1.33642e-24	1.37397
	SPBCPT2R1.04c		1.68801e-17	1.12906			SPBC2G2.17c		1.33433e-21	1.10702
	SPBPB10D8.02c		2.71173e-16	1.33115			SPBC32H8.02c	nep2	3.65048e-06	1.14963
	SPBPB21E7.01c	eno102	2.76913e-35	3.19373			SPBC32H8.06	mug93	0.00013152	1.76307
	SPBPB21E7.02c		7.12951e-16	2.8363			SPBC32H8.15		0.00179836	2.10607
	SPBPB21E7.04c	cmt2	2.74125e-07	1.74452			SPBC359.02	alr2	8.79093e-18	2.5745
	SPBPB21E7.06		1.77546e-09	3.0686			SPBC359.03c	aat1	1.15436e-29	1.15758
	SPBPB21E7.10		4.84954e-06	3.10773			SPBC3H7.05c		2.34328e-52	1.55249
	SPBPB21E7.11		9.13339e-41	1.16061			SPBC428.02c	eca39	1.0478e-42	1.10286
	SPBPB2B2.06c		1.86315e-30	2.40018			SPBC609.04	caf5	6.67718e-16	1.02868
	SPBPB2B2.16c		1.21466e-07	1.26341			SPBC713.12	erg1	1.99137e-09	1.00382
	SPBPB8B6.02c		3.19546e-28	1.29797			SPBC713.14c		2.38963e-13	1.28186
	SPCC1739.08c		3.22652e-14	1.12444			SPBCPT2R1.04c		1.68801e-17	1.08177
	SPCC18B5.02c		1.18408e-48	1.52742			SPBCPT2R1.08c	tlh2	1.15069e-10	1.88543
	SPCC330.05c	ura4	2.43539e-40	1.04061			SPBP8B7.32		7.37891e-35	1.52357
	SPCC663.08c		9.22874e-25	1.73973			SPBPB2B2.05		9.03756e-06	1.24584
	SPCC757.02c		2.33487e-05	1.6161			SPBPB2B2.16c		1.21466e-07	2.01145
	SPCC757.03c	hsp3101	8.62787e-42	1.44004			SPCC1235.14	ght5	2.56869e-18	1.25511
	SPCC794.04c		2.77867e-58	1.0624			SPCC1672.03c	gud1	1.4716e-22	1.0327
	SPCC965.07c	gst2	2.3071e-37	1.38425			SPCC1739.08c		3.22652e-14	1.47693
							SPCC18B5.01c	bfr1	6.89426e-26	1.69769
							SPCC18B5.02c		1.18408e-48	4.43605
							SPCC285.05		2.11154e-128	1.78362
							SPCC330.05c	ura4	2.43539e-40	1.77375
							SPCC4B3.10c	ipk1	3.99657e-62	1.71817
							SPCC663.06c	osr1	1.46182e-16	2.37831
							SPCC663.08c		9.22874e-25	4.08336
							SPCC70.08c		1.16287e-27	1.72732
							SPCC794.03		4.66229e-15	1.4292
							SPCC965.07c	gst2	2.3071e-37	3.08549
							SPCC965.11c	agp3	9.60192e-19	1.1903
							SPCC965.14c		3.33123e-96	2.00976

## Sheet: Repressed no stress
eIF2α-S52A	Systematic name	Gene name	padj	log2FC		sty1Δ	Systematic name	Gene name	padj	log2FC
	SPAC1002.19	urg1	4.19174e-18	-1.09176			SPAC1039.10	mmf2	1.7731e-07	-1.17665
	SPAC1F8.02c	shu1	6.2318e-09	-1.42901			SPAC10F6.06	vip1	1.8587e-60	-1.17125
	SPAC1F8.03c	str3	0.000309986	-1.14173			SPAC110.06		6.10769e-10	-1.48286
	SPBC8E4.01c	pho84	6.15581e-27	-1.08264			SPAC139.05		5.42386e-82	-1.22101
	SPBP4G3.02	pho1	5.85256e-05	-1.11961			SPAC13F5.07c	hpz2	6.91997e-14	-1.96678
	SPBPB2B2.01		3.20853e-09	-1.15444			SPAC13G6.08	fzr2	7.18176e-37	-1.67762
							SPAC14C4.01c		5.19662e-21	-1.48975
							SPAC15A10.05c	mug182	6.02327e-65	-1.64274
							SPAC15E1.02c		2.57262e-31	-1.18624
							SPAC15F9.01c	glm1	7.39068e-18	-1.54482
							SPAC167.06c	mug143	9.69216e-145	-1.68269
							SPAC16A10.01		4.61079e-182	-1.67747
							SPAC17C9.12	scs22	7.39736e-111	-1.09748
							SPAC186.01	pfl9	8.64424e-15	-1.33961
							SPAC186.02c		6.90283e-24	-3.6946
							SPAC19G12.09		9.22888e-192	-2.11227
							SPAC1F7.06	hsp3105	0.00839183	-1.85217
							SPAC1F7.07c	fip1	0.000192514	-1.06614
							SPAC1F7.08	fio1	0.00737628	-1.46114
							SPAC1F8.02c	shu1	6.2318e-09	-4.79812
							SPAC212.09c		4.21627e-60	-1.48496
							SPAC21E11.03c	pcr1	3.20443e-112	-1.36199
							SPAC22F8.05		1.24294e-197	-2.71622
							SPAC22H10.13	zym1	3.60868e-31	-2.2593
							SPAC23C4.05c		9.87159e-240	-1.19741
							SPAC23D3.11	ayr1	9.7966e-110	-1.8573
							SPAC24B11.06c	sty1	6.69583e-107	-1.64045
							SPAC26F1.07		4.63039e-102	-1.51722
							SPAC26F1.10c	pyp1	3.83971e-236	-2.30778
							SPAC26F1.11		2.53774e-30	-3.54731
							SPAC27D7.09c		2.27366e-29	-1.13957
							SPAC29A4.12c	mug108	3.37941e-16	-1.34701
							SPAC2F7.06c	pol4	1.70414e-15	-1.51295
							SPAC2H10.01		1.07065e-09	-2.06496
							SPAC343.12	rds1	4.7603e-88	-4.04485
							SPAC3A11.06	mvp1	7.91112e-156	-1.50531
							SPAC3C7.05c	mug191	8.39006e-216	-1.01922
							SPAC3G6.07		8.53708e-54	-1.586
							SPAC3H1.11	hsr1	1.38351e-06	-1.06575
							SPAC4D7.02c	pgc1	7.45969e-137	-1.28905
							SPAC4F10.20	grx1	1.49231e-47	-1.4569
							SPAC4H3.03c		1.37797e-129	-1.40407
							SPAC4H3.08		5.89563e-33	-2.69832
							SPAC5H10.04		1.5993e-05	-2.02953
							SPAC607.08c	mil1	1.79339e-160	-1.31792
							SPAC750.08c		9.30912e-41	-1.56814
							SPAC869.01		2.24549e-11	-2.50041
							SPAC869.03c		1.44095e-06	-2.13808
							SPAC869.07c	mel1	1.23139e-29	-1.55072
							SPAC869.08	pcm2	5.45619e-29	-3.71541
							SPAC869.09		7.66715e-14	-1.05325
							SPAC8C9.03	cgs1	1.83692e-242	-1.38028
							SPAC922.04		5.76794e-60	-1.67194
							SPAC922.09		3.33807e-05	-1.91981
							SPAC977.06		1.83494e-05	-1.46072
							SPAC977.07c	pfl6	1.06876e-35	-1.54039
							SPAC977.08	ayr2	3.66837e-07	-2.57761
							SPAC977.13c		4.17393e-69	-1.33239
							SPAC9E9.04		1.70385e-122	-1.70723
							SPACUNK4.15		1.94949e-145	-1.70899
							SPAP32A8.02		3.67401e-165	-1.05771
							SPAP8A3.04c	hsp9	9.52466e-49	-5.17405
							SPAPB1A11.02		3.18221e-11	-1.80225
							SPAPJ695.02		7.00584e-07	-2.10655
							SPBC106.08c	mug2	1.38629e-20	-1.2192
							SPBC1105.14	rsv2	7.25518e-79	-1.23778
							SPBC11C11.06c		2.90217e-163	-2.18931
							SPBC1289.14		3.84848e-33	-3.09722
							SPBC1289.15	pfl5	5.5194e-26	-1.23938
							SPBC1289.16c	cao2	1.65946e-28	-2.31642
							SPBC12D12.02c	cdm1	3.30291e-25	-1.06867
							SPBC1348.07		5.16709e-10	-1.25322
							SPBC1348.08c		1.26043e-25	-1.62914
							SPBC1348.09		6.09703e-08	-2.37374
							SPBC13G1.15c		1.71948e-07	-1.75068
							SPBC14F5.13c	pho8	4.85755e-194	-1.37894
							SPBC1685.13	fhn1	9.94335e-56	-1.84498
							SPBC1685.17		0.000118187	-1.58884
							SPBC16A3.02c		1.16819e-167	-1.05259
							SPBC17D1.17	tam11	1.08857e-36	-1.96401
							SPBC1861.01c	cnp3	5.85256e-05	-1.44643
							SPBC1861.02	abp2	0.00173712	-1.22005
							SPBC215.05	gpd1	3.30769e-121	-2.54447
							SPBC21C3.19	rtc3	8.1512e-65	-2.69254
							SPBC21H7.06c	opi10	2.93862e-250	-3.15856
							SPBC2A9.02		8.72899e-114	-1.73307
							SPBC2A9.14		2.1182e-11	-1.24725
							SPBC2D10.05	exg3	2.84691e-116	-1.846
							SPBC2F12.05c	osh2	7.2663e-101	-1.13155
							SPBC2F12.09c	atf21	1.06325e-44	-1.41726
							SPBC30B4.09		2.93939e-142	-1.09435
							SPBC32F12.03c	gpx1	1.24894e-129	-2.38382
							SPBC32H8.07	git5	7.30673e-231	-1.99017
							SPBC428.10		8.83733e-210	-1.44816
							SPBC4B4.08	ght2	3.77228e-77	-1.12044
							SPBC56F2.06	mug147	4.36261e-128	-2.0243
							SPBC725.02	mpr1	8.46291e-246	-1.2142
							SPBC725.03		1.0935e-242	-1.11942
							SPBC725.10	tps0	7.54014e-145	-4.13612
							SPBC8E4.05c		7.60567e-48	-3.32543
							SPBC8E4.12c	ecl3	6.28473e-06	-2.29158
							SPBCPT2R1.07c		2.77113e-52	-1.44329
							SPBP4H10.10	rbd3	4.90497e-97	-1.35603
							SPBPB21E7.01c	eno102	2.76913e-35	-3.80119
							SPBPB21E7.02c		7.12951e-16	-1.78157
							SPBPB21E7.08		6.41905e-79	-3.50279
							SPBPB21E7.11		9.13339e-41	-2.74164
							SPBPB2B2.01		3.20853e-09	-2.86143
							SPBPB2B2.02	say1	1.55154e-63	-1.75915
							SPBPB2B2.06c		1.86315e-30	-3.45674
							SPBPB2B2.07c		7.19821e-05	-1.35256
							SPBPB2B2.12c	gal10	2.42993e-21	-1.87492
							SPBPB2B2.13	gal1	1.42022e-34	-1.48631
							SPBPB2B2.14c		9.84841e-07	-1.09325
							SPBPB8B6.02c		3.19546e-28	-2.46652
							SPBPB8B6.03	fah1	9.9282e-14	-3.09558
							SPBPB8B6.04c	grt1	2.64087e-26	-1.97012
							SPCC1020.10	oca2	1.00025e-28	-1.46275
							SPCC1183.11	msy1	3.04684e-119	-1.0341
							SPCC1183.12	spo13	1.44325e-05	-1.1214
							SPCC1223.03c	gut2	7.14257e-206	-1.89478
							SPCC1322.04	fyu1	5.4107e-50	-1.00929
							SPCC1840.12	opt3	9.63826e-05	-1.02968
							SPCC330.21	new25	4.80464e-115	-2.61448
							SPCC338.12	pbi2	8.86063e-110	-1.84464
							SPCC569.03		3.77705e-84	-1.82898
							SPCC622.12c	gdh1	2.71173e-16	-1.55178
							SPCC63.14	eis1	6.33848e-228	-1.79487
							SPCC736.15	pil1	1.54363e-82	-1.66213
							SPCC757.07c	ctt1	1.05328e-139	-2.34631
							SPCC794.12c	mae2	1.23483e-86	-1.49771
							SPCPB16A4.07	smp4	5.42281e-98	-1.45141
							SPCPJ732.03	meu15	0.00117699	-2.21019

## Sheet: Induced Cadmium
eIF2α-S52A	Systematic name	Gene name	padj	log2FC		sty1Δ	Systematic name	Gene name	padj	log2FC
	SPAC186.02c		2.52798e-21	1.30881			SPAC1002.17c	urg2	3.53395e-29	2.98656
	SPAC186.08c		4.74856e-08	1.80322			SPAC1002.18	urg3	1.4086e-59	1.8078
	SPAC212.06c		3.84366e-07	2.67046			SPAC1002.19	urg1	1.34794e-44	3.08499
	SPAC212.11	tlh1	1.00002e-08	2.1535			SPAC1039.01		4.06474e-95	1.4729
	SPAC22G7.05	kri1	4.8778e-12	1.01623			SPAC1039.02		1.59418e-125	2.20079
	SPAC2F7.05c	tif5	8.08314e-07	1.1195			SPAC10F6.03c	cts1	1.56071e-30	1.2132
	SPAC3C7.14c	obr1	3.87616e-26	1.09792			SPAC10F6.10	rio1	2.94751e-06	1.31409
	SPAC6C3.03c		1.20832e-17	1.74917			SPAC1142.04	noc201	3.01054e-117	1.12291
	SPAC750.02c		0.00761787	1.0028			SPAC11D3.01c		1.35406e-28	1.03548
	SPAC869.01		1.91676e-08	1.45675			SPAC11D3.02c		2.43098e-280	1.58642
	SPAC869.03c		0.00376486	2.05805			SPAC11D3.17		1.0809e-180	1.92395
	SPAC869.06c	hry1	5.04318e-13	1.38995			SPAC11D3.19		1.68835e-47	2.07762
	SPAC869.07c	mel1	1.07732e-101	1.09913			SPAC12G12.02	efg1	5.51828e-18	1.17243
	SPAC869.09		5.28031e-30	1.47963			SPAC1399.01c		1.90941e-73	1.53093
	SPAC977.07c	pfl6	1.25363e-40	1.35826			SPAC1399.04c	uck2	6.0559e-73	2.64779
	SPBC1348.08c		3.69715e-21	1.50659			SPAC13G6.06c	gcv2	2.17148e-45	1.11862
	SPBC23G7.10c		3.41978e-178	2.37675			SPAC13G7.13c	msa1	6.24482e-18	2.45828
	SPBC23G7.11	mag2	1.88071e-97	2.59721			SPAC144.01		1.20495e-07	1.34195
	SPBC2G2.17c		2.13008e-113	2.25665			SPAC1486.09	nob1	1.44548e-64	1.09701
	SPBC609.04	caf5	2.75172e-215	1.88058			SPAC14C4.12c	laf1	1.79758e-59	1.28427
	SPBCPT2R1.02		0.000501795	1.46829			SPAC1556.05c	cgr1	2.38249e-08	1.19431
	SPBCPT2R1.08c	tlh2	4.07147e-09	2.22879			SPAC1687.01	rpc19	1.50487e-74	1.02971
	SPBPB10D8.03		3.88221e-41	1.2375			SPAC16E8.06c	nop12	1.86243e-39	1.4186
	SPBPB21E7.01c	eno102	2.2383e-59	1.13775			SPAC17A2.11		0.00476958	1.05733
	SPBPB21E7.02c		9.88973e-21	3.9818			SPAC17H9.05	ebp2	6.04161e-24	1.27829
	SPBPB21E7.04c	cmt2	1.94503e-24	1.45056			SPAC186.04c		9.85916e-06	3.37623
	SPBPB21E7.06		1.04984e-05	3.05701			SPAC186.05c	gdt1	4.12154e-138	7.09175
	SPBPB21E7.10		0.00129698	3.65137			SPAC186.06		2.78998e-64	5.7533
	SPBPB2B2.06c		1.63906e-36	1.70906			SPAC186.09	pdc102	2.04387e-26	5.44942
	SPBPB8B6.02c		8.07217e-43	2.30593			SPAC19B12.01		7.16368e-119	2.27135
	SPBPB8B6.03	fah1	4.48474e-14	1.09183			SPAC19B12.02c	gas1	6.00653e-160	1.61541
	SPBPB8B6.04c	grt1	1.64818e-67	1.45395			SPAC19B12.11c	bud20	8.40721e-54	1.30389
	SPCC1753.03c	rec7	0.00239745	1.1056			SPAC1B3.16c	vht1	7.45436e-48	1.27713
	SPCC18B5.02c		1.05278e-126	1.67752			SPAC1B9.03c		9.49676e-48	1.24883
	SPCC330.05c	ura4	7.93839e-29	1.08101			SPAC1F3.01	rrp6	2.67537e-27	1.13653
	SPCC663.08c		6.42781e-66	1.79135			SPAC1F7.07c	fip1	1.38323e-25	1.85265
	SPCC965.07c	gst2	8.03198e-54	1.11664			SPAC1F8.03c	str3	1.03113e-10	2.18745
							SPAC1F8.06	pfl8	2.42834e-73	1.62264
							SPAC212.06c		3.84366e-07	2.96988
							SPAC212.11	tlh1	1.00002e-08	2.52596
							SPAC22A12.06c	fsh2	3.19062e-237	3.34103
							SPAC22E12.13c	rlp24	1.02869e-50	1.07909
							SPAC22G7.05	kri1	4.8778e-12	1.274
							SPAC23C11.03	mpp10	4.24168e-38	1.0128
							SPAC23C4.06c	efm6	1.31435e-80	1.13562
							SPAC23D3.12		6.95877e-65	1.88687
							SPAC23H4.06	gln1	1.90962e-63	1.73778
							SPAC24B11.14		1.60948e-24	1.53239
							SPAC25B8.15c	tyw3	2.95838e-20	1.18342
							SPAC2C4.11c	pno1	7.16197e-108	1.18667
							SPAC2E1P3.05c		2.1823e-35	1.06081
							SPAC30C2.02	mmd1	4.4266e-36	1.12727
							SPAC31A2.07c	dbp10	1.4898e-40	1.04054
							SPAC343.20		1.33301e-10	1.74654
							SPAC3C7.14c	obr1	3.87616e-26	1.28146
							SPAC3F10.15c	spo12	4.08037e-23	1.42897
							SPAC3G6.04	rnp24	5.38529e-38	1.51308
							SPAC3H1.06c		8.98795e-150	2.58647
							SPAC4G9.20c	ymc1	1.80955e-34	1.0145
							SPAC56F8.14c	mug115	6.32723e-19	1.11334
							SPAC57A10.12c	ura3	2.59964e-65	1.14245
							SPAC5H10.06c	adh4	3.84814e-258	1.81404
							SPAC5H10.10		7.66943e-89	1.19858
							SPAC664.08c	bfr2	1.25514e-72	1.03701
							SPAC664.13		4.88007e-42	1.07494
							SPAC683.02c		1.31604e-76	1.5754
							SPAC6C3.03c		1.20832e-17	3.67233
							SPAC6C3.05	meu43	4.75588e-06	1.12778
							SPAC6C3.07	mug68	0.00263471	1.62523
							SPAC6G10.03c	cld1	3.08373e-80	1.12807
							SPAC6G10.12c	ace2	2.30634e-54	1.74953
							SPAC750.01		1.30899e-102	1.35969
							SPAC750.02c		0.00761787	1.29368
							SPAC821.08c	slp1	1.7072e-67	1.74596
							SPAC821.09	eng1	5.99524e-146	1.35375
							SPAC823.04	rrp36	0.000194621	1.35933
							SPAC823.08c	rrp3	1.01297e-201	1.06941
							SPAC890.05	pxr1	3.93534e-48	1.34769
							SPAC8C9.10c	rrp14	4.375e-31	1.26812
							SPAC8E11.08c		1.97709e-07	1.16404
							SPAC8E11.10		1.73874e-108	2.38667
							SPAC8F11.04		1.63017e-76	1.13061
							SPAC926.05c	dph4	3.94405e-08	1.0824
							SPAC926.08c	rpf2	3.47412e-58	1.22143
							SPAC959.11		9.10277e-11	1.03484
							SPAC977.05c		0	5.0211
							SPAC9G1.14		0	1.24908
							SPACUNK4.09		0.00593257	1.15028
							SPAP11E10.01		9.04104e-67	1.05021
							SPAP7G5.02c	gua2	1.22268e-40	1.04286
							SPAPB1A10.14	pof15	4.88798e-50	2.14519
							SPAPB1E7.04c		2.08875e-60	1.21318
							SPAPB24D3.03		3.33549e-25	1.09073
							SPAPB24D3.08c		1.67201e-55	1.08374
							SPBC106.14c	sda1	3.70971e-105	1.15604
							SPBC119.04	mei3	0.00389422	1.1809
							SPBC1198.02	dea2	2.84411e-27	1.15605
							SPBC11G11.05	rpa34	1.29432e-17	1.30005
							SPBC1271.07c		0	3.14124
							SPBC1271.08c		0	1.1746
							SPBC1347.02	ani1	2.25137e-51	1.61617
							SPBC1348.06c		0	5.05378
							SPBC13G1.09	enp1	6.22194e-80	1.07557
							SPBC1539.10	nop16	1.06612e-33	1.4824
							SPBC1683.03c		4.06348e-55	1.04029
							SPBC1683.06c	urh1	2.5085e-148	2.46619
							SPBC16C6.12c	las1	7.7057e-138	1.22163
							SPBC16E9.08	mcp4	6.30764e-05	1.00273
							SPBC1703.05	rio2	5.73862e-46	1.06475
							SPBC1734.01c	esf1	3.73304e-82	1.13357
							SPBC1778.04	spo6	1.98293e-12	1.63456
							SPBC17D1.02	dph2	1.38408e-28	1.16323
							SPBC17D1.06	dbp3	2.44635e-112	1.89763
							SPBC17D11.03c		2.99159e-32	1.24533
							SPBC19C2.03	rpc10	4.11784e-05	1.00648
							SPBC19C2.04c	ubp11	2.08937e-52	1.00782
							SPBC19F5.05c	ppp1	1.47839e-101	1.08104
							SPBC19F8.06c	meu22	0.00125329	1.05774
							SPBC19G7.04		6.79416e-24	1.3493
							SPBC20F10.01	gar1	3.90058e-10	1.11491
							SPBC215.06c		3.0541e-27	2.15573
							SPBC21C3.08c	car2	2.36044e-105	1.07487
							SPBC25B2.05	mis3	2.63542e-24	1.48034
							SPBC25H2.04c	tim22	2.45886e-30	1.02911
							SPBC26H8.08c	grn1	7.7032e-92	1.11254
							SPBC29A3.06	utp18	8.47553e-91	1.03735
							SPBC2F12.14c	gua1	3.86921e-26	1.03488
							SPBC2G2.17c		2.13008e-113	3.64737
							SPBC31F10.05	mug37	1.01156e-12	1.40228
							SPBC32H8.05		4.08017e-45	1.2515
							SPBC337.10c	dre2	9.29552e-89	1.04578
							SPBC359.02	alr2	1.88904e-61	2.83196
							SPBC359.03c	aat1	1.64065e-127	1.5816
							SPBC365.11	grp2	0.000334108	1.00742
							SPBC3H7.05c		1.39786e-71	1.99088
							SPBC409.13	rib4	3.36222e-44	1.45115
							SPBC409.15	tsr2	5.44355e-29	1.07222
							SPBC428.02c	eca39	1.57011e-201	1.32111
							SPBC460.05		5.07642e-20	1.10151
							SPBC4F6.07c	mak5	8.00884e-74	1.01858
							SPBC4F6.12	pxl1	6.86017e-59	1.50873
							SPBC4F6.14	nop4	2.08615e-07	1.08049
							SPBC609.04	caf5	2.75172e-215	4.15647
							SPBC713.12	erg1	5.49549e-34	1.09658
							SPBC713.14c		0.000111311	1.39133
							SPBC800.06	brx1	5.83815e-92	1.0085
							SPBC83.15	wdr74	2.20697e-44	1.28479
							SPBC887.08		1.7416e-11	1.26735
							SPBC887.15c	sur2	1.9021e-28	1.01365
							SPBC887.17		1.31423e-66	1.19631
							SPBC8E4.01c	pho84	1.25501e-54	1.61091
							SPBC9B6.07	nop52	6.80351e-108	1.14228
							SPBCPT2R1.02		0.000501795	1.23918
							SPBCPT2R1.08c	tlh2	4.07147e-09	2.73978
							SPBP8B7.10c	utp16	5.61971e-28	1.10437
							SPBP8B7.32		2.12399e-44	1.70475
							SPBPB2B2.15		3.60396e-215	4.92423
							SPBPB7E8.01		4.32081e-38	1.21575
							SPBPJ4664.02		6.80746e-21	1.01086
							SPCC1020.09	gnr1	1.37779e-10	1.97611
							SPCC1223.09	uro1	8.23916e-49	1.18384
							SPCC1235.13	ght6	1.00996e-50	1.20777
							SPCC1235.14	ght5	2.85688e-119	2.49406
							SPCC126.03	pus1	2.7058e-134	1.24781
							SPCC1393.09c	gir2	1.14513e-05	1.11025
							SPCC1393.10	ctr4	4.93338e-15	1.15981
							SPCC162.01c	snp27	0.000812863	1.33783
							SPCC1620.04c	fzr3	2.79611e-34	2.17442
							SPCC1672.03c	gud1	2.56134e-84	1.06744
							SPCC16C4.08c	skb15	4.63858e-39	1.322
							SPCC1739.05	set5	1.70717e-15	1.02049
							SPCC1753.03c	rec7	0.00239745	1.06797
							SPCC1827.05c		4.23723e-17	1.11288
							SPCC18B5.01c	bfr1	8.21119e-28	1.13886
							SPCC18B5.02c		1.05278e-126	4.70391
							SPCC1919.13c	bmt5	2.11632e-18	1.04677
							SPCC24B10.18		3.32275e-08	1.43366
							SPCC285.05		8.53573e-122	3.076
							SPCC297.04c	set7	9.61278e-36	1.00409
							SPCC320.11c	nip7	1.62767e-79	1.12527
							SPCC320.13c	ark1	1.98868e-34	1.04854
							SPCC330.03c		2.05366e-117	1.12659
							SPCC330.05c	ura4	7.93839e-29	1.9724
							SPCC4B3.06c		1.62715e-34	1.78171
							SPCC4F11.04c	imt2	1.91462e-28	1.18181
							SPCC4F11.05		2.47931e-08	1.18956
							SPCC548.07c	ght1	2.43523e-81	1.20572
							SPCC550.05	nse1	5.61254e-38	1.41997
							SPCC569.07		8.0621e-79	1.12062
							SPCC613.08		9.80732e-92	1.27256
							SPCC663.06c	osr1	1.26937e-104	3.97448
							SPCC663.08c		6.42781e-66	4.89242
							SPCC70.08c		4.11161e-133	1.35755
							SPCC794.03		7.17003e-66	1.43402
							SPCC965.07c	gst2	8.03198e-54	2.76323
							SPCC965.13		2.41715e-113	1.26599
							SPCC965.14c		9.11921e-137	2.25373
							SPCPB1C11.01	amt1	1.41489e-17	1.56979
							SPCPB1C11.03		8.59193e-164	1.65373

## Sheet: Repressed Cadmium
eIF2α-S52A	Systematic name	Gene name	padj	log2FC		sty1Δ	Systematic name	Gene name	padj	log2FC
	SPAC1F8.02c	shu1	2.88399e-50	-2.47594			SPAC10F6.06	vip1	1.01367e-214	-1.5227
	SPAC32A11.01	mug8	1.0684e-84	-1.04787			SPAC10F6.16	igo1	2.24559e-75	-1.09968
	SPAC4F10.17		1.23178e-17	-1.09548			SPAC110.01	ppk1	1.18468e-80	-1.10183
	SPAC750.05c	ftm4	4.69563e-15	-1.11825			SPAC110.06		9.0686e-05	-2.47194
	SPAPB1A11.01	mfc1	5.85787e-37	-1.94307			SPAC11E3.06	map1	1.46229e-26	-1.95298
	SPBC119.04	mei3	0.00389422	-1.36444			SPAC11E3.14		1.39696e-268	-2.19474
	SPBC1271.07c		0	-1.2337			SPAC1296.04	mug65	4.26674e-45	-1.3803
	SPBC1348.02	ftm5	1.9142e-22	-1.06615			SPAC12G12.12	gms2	9.44441e-87	-1.002
	SPBC16E9.20		1.55272e-25	-1.06949			SPAC139.05		5.30352e-187	-6.19858
	SPBC19C7.04c		5.39321e-104	-1.23207			SPAC13C5.04		1.48719e-138	-2.74578
	SPBPB2B2.01		3.71358e-16	-1.26116			SPAC13C5.06c	mug121	1.48842e-81	-1.04257
	SPBPB2B2.19c		6.11122e-21	-1.00281			SPAC13F5.03c	gld1	5.57348805938048e-315	-3.42078
	SPCC70.12c	ecl1	0	-1.23872			SPAC13F5.07c	hpz2	1.58191e-18	-2.46933
							SPAC13G7.05	are1	3.02567e-165	-1.78834
							SPAC14C4.01c		7.13925e-33	-1.72541
							SPAC1565.04c	ste4	0.00204516	-1.22411
							SPAC15A10.05c	mug182	9.34728e-138	-3.18517
							SPAC15E1.02c		1.08344e-62	-4.45692
							SPAC15F9.01c	glm1	2.96355e-13	-2.03365
							SPAC167.06c	mug143	3.45389e-271	-4.09807
							SPAC1687.14c		9.4324e-104	-1.03415
							SPAC1687.22c	puf3	2.1775e-95	-1.25914
							SPAC16A10.01		0	-3.82853
							SPAC16E8.03	gna1	1.24435e-12	-1.2757
							SPAC1751.01c	gti1	4.25037e-71	-1.2615
							SPAC1782.12c		1.58116e-05	-1.03249
							SPAC1786.01c	ptl2	8.99903e-79	-1.6522
							SPAC17C9.12	scs22	9.7778e-119	-1.99722
							SPAC186.01	pfl9	7.56228e-19	-1.02126
							SPAC186.02c		2.52798e-21	-3.94895
							SPAC19A8.16	prl65	1.81858e-41	-1.69916
							SPAC19B12.08	atg4	9.78114e-102	-1.49339
							SPAC19D5.01	pyp2	0	-5.88893
							SPAC19G12.09		5.29053e-280	-4.21866
							SPAC1B3.21	coa3	1.40576e-48	-1.20333
							SPAC1F12.10c		4.67605e-182	-1.00644
							SPAC1F3.09	mug161	7.60532e-168	-1.47352
							SPAC1F7.06	hsp3105	0.000749568	-2.14345
							SPAC1F8.01	ght3	2.34706e-74	-1.26677
							SPAC1F8.02c	shu1	2.88399e-50	-5.80996
							SPAC20G4.05c		3.44928e-26	-1.15905
							SPAC20G8.10c	atg6	6.18998e-56	-1.38209
							SPAC212.09c		5.29976e-87	-2.17921
							SPAC21E11.03c	pcr1	3.87417e-250	-3.04699
							SPAC22A12.11	dak1	8.86071e-51	-1.57255
							SPAC22A12.17c		1.2084e-170	-2.72899
							SPAC22E12.03c	sdj1	6.49189e-126	-1.46181
							SPAC22F3.09c	res2	3.36855e-123	-1.51286
							SPAC22F8.05		8.75662227276485e-310	-6.73283
							SPAC22G7.11c	cum1	9.49358e-29	-2.62008
							SPAC22H10.12c	gdi1	0	-1.21779
							SPAC22H10.13	zym1	8.19391e-66	-2.21983
							SPAC23C11.06c		5.25704e-153	-2.7794
							SPAC23C4.05c		0	-2.25396
							SPAC23D3.11	ayr1	8.29137e-178	-3.55231
							SPAC23G3.03	sib2	2.71889e-125	-1.20032
							SPAC23H3.15c		1.51791e-226	-8.40112
							SPAC24B11.05		1.07184e-38	-1.02275
							SPAC24B11.06c	sty1	2.98199e-73	-2.34377
							SPAC25B8.18		8.78378e-26	-1.38179
							SPAC25H1.02	jmj1	7.49674e-139	-1.81551
							SPAC25H1.03	atg101	1.93817e-69	-1.02044
							SPAC26F1.04c	etr1	0	-2.23131
							SPAC26F1.07		0	-3.57164
							SPAC26F1.10c	pyp1	1.52243e-258	-3.48506
							SPAC26F1.11		2.9725e-37	-5.53393
							SPAC26F1.14c	aif1	6.18855e-153	-2.92699
							SPAC26H5.04	gid5	1.37602e-129	-1.02575
							SPAC27D7.09c		1.20229e-82	-3.69083
							SPAC27D7.11c		5.09018e-39	-1.65041
							SPAC29A4.12c	mug108	1.97434e-61	-3.08264
							SPAC29A4.17c		2.6311e-98	-3.10823
							SPAC2C4.17c	msy2	0	-1.54636
							SPAC2E1P3.01		7.03401e-151	-1.41634
							SPAC2F3.05c		5.49969e-225	-3.87799
							SPAC2F3.08	sut1	0	-2.28395
							SPAC2F7.06c	pol4	2.42633e-32	-3.79789
							SPAC2G11.13	atg22	5.59026e-50	-1.2735
							SPAC2H10.01		2.91009e-57	-2.34507
							SPAC31A2.12	rod1	8.57847e-46	-1.05479
							SPAC31G5.07	dni1	0.00953414	-1.03973
							SPAC328.03	tps1	6.20266e-242	-1.74729
							SPAC328.04	spg4	6.24367e-86	-1.27633
							SPAC32A11.02c		1.86165e-281	-3.2802
							SPAC343.12	rds1	7.70236e-147	-7.59487
							SPAC3A11.05c	kms1	5.26354e-37	-1.41908
							SPAC3A11.06	mvp1	6.79043e-114	-3.31903
							SPAC3A12.06c		3.54954e-133	-1.17698
							SPAC3C7.05c	mug191	1.67115625183498e-315	-3.13261
							SPAC3C7.13c		3.04019e-77	-1.42093
							SPAC3G6.07		3.40836e-226	-8.65591
							SPAC3H8.04		0	-1.18276
							SPAC458.04c	dli1	2.68538e-25	-1.80272
							SPAC458.05	pik3	1.8268e-52	-1.01769
							SPAC4A8.04	isp6	5.74782e-218	-1.80706
							SPAC4D7.02c	pgc1	3.61142e-240	-3.13223
							SPAC4F10.17		1.23178e-17	-2.14852
							SPAC4F10.20	grx1	1.32549e-97	-1.65878
							SPAC4F10.22	cmc4	2.32941e-12	-1.65543
							SPAC4F8.08	mug114	8.18335e-07	-1.07898
							SPAC4G8.03c	puf5	3.96069e-181	-2.35617
							SPAC4G8.10	gos1	9.45911e-76	-1.1547
							SPAC4G9.11c	cmb1	2.50185e-141	-1.13461
							SPAC4G9.19		1.21676e-28	-1.82766
							SPAC4G9.22		2.37408e-152	-2.10399
							SPAC4H3.03c		0	-6.71549
							SPAC4H3.04c		1.67458e-20	-1.05764
							SPAC4H3.08		1.21244e-49	-5.26585
							SPAC513.02		2.63609e-185	-4.25826
							SPAC521.04c	sst1	2.13355e-90	-1.38694
							SPAC57A10.09c	nhp6	2.75219e-261	-1.68849
							SPAC57A7.05		7.21452e-139	-1.07443
							SPAC57A7.09		1.06257e-73	-1.04598
							SPAC5D6.07c	pxa1	1.46342e-86	-1.42817
							SPAC5D6.09c	mug86	1.00604e-09	-1.38793
							SPAC5H10.02c	hsp3102	4.66572e-35	-3.35821
							SPAC5H10.04		1.54474e-22	-1.35537
							SPAC5H10.11	gmh1	1.229e-07	-1.62099
							SPAC607.08c	mil1	1.6113e-259	-2.56923
							SPAC607.09c	btn1	5.45703e-53	-1.67203
							SPAC630.07c		5.97694e-52	-1.05232
							SPAC637.03		1.28581e-302	-4.0454
							SPAC637.13c	slm1	1.07331e-235	-1.77975
							SPAC644.06c	cdr1	3.83101e-13	-1.09454
							SPAC688.03c		1.57715e-22	-1.30032
							SPAC688.04c	gst3	1.52923e-134	-2.5379
							SPAC6B12.03c	bit2	1.73027e-110	-2.45511
							SPAC6B12.07c		1.42768e-219	-1.47136
							SPAC6C3.04	cit1	5.87228e-51	-1.49106
							SPAC6F6.02c	pof5	3.76318e-129	-1.22197
							SPAC750.08c		5.8045e-38	-2.20854
							SPAC823.03	ppk15	6.95644429344475e-321	-1.4027
							SPAC824.07	glo2	4.79641e-83	-1.177
							SPAC869.01		1.91676e-08	-1.77137
							SPAC869.03c		0.00376486	-2.07571
							SPAC869.06c	hry1	5.04318e-13	-5.65327
							SPAC869.07c	mel1	1.07732e-101	-6.30284
							SPAC869.08	pcm2	1.81042e-46	-4.66913
							SPAC869.09		5.28031e-30	-22.5055
							SPAC8C9.03	cgs1	0	-3.38872
							SPAC922.04		8.21277e-74	-1.84597
							SPAC922.09		3.78386e-05	-1.24821
							SPAC977.07c	pfl6	1.25363e-40	-1.62756
							SPAC977.08	ayr2	0.00653356	-1.60759
							SPAC977.13c		5.82896e-144	-3.29039
							SPAC9E9.04		2.44077e-262	-3.10813
							SPACUNK4.15		0	-3.85722
							SPACUNK4.17		9.43135e-202	-7.70166
							SPACUNK4.19	mug153	3.25957e-49	-1.50009
							SPAP27G11.11c		2.88584e-19	-1.9502
							SPAP32A8.02		7.35202e-188	-2.56672
							SPAP8A3.04c	hsp9	1.05685e-117	-8.59617
							SPAPB1A11.02		3.1142e-07	-3.98803
							SPAPB1A11.03		7.23071e-52	-5.06357
							SPAPB1E7.08c		4.92043e-24	-1.1971
							SPAPB24D3.09c	pdr1	1.25712e-58	-1.12619
							SPAPB2B4.01c	gpi12	5.79633e-52	-1.18841
							SPAPB2B4.04c	pmc1	1.90003e-111	-1.16756
							SPAPJ691.02		4.91869e-31	-1.32139
							SPAPJ695.02		1.04505e-06	-4.22694
							SPAPJ760.02c	abp1	1.46795e-38	-1.11598
							SPBC106.02c	srx1	5.75552e-279	-1.10318
							SPBC106.08c	mug2	3.30063e-25	-1.03115
							SPBC106.10	pka1	4.69037e-278	-1.49944
							SPBC1105.11c	hht3	6.41235e-48	-1.58624
							SPBC1105.12	hhf3	5.88183e-63	-1.47933
							SPBC1105.14	rsv2	0	-3.10695
							SPBC119.03	cmt1	7.73949e-22	-1.46834
							SPBC1198.14c	fbp1	1.0972e-48	-1.73242
							SPBC11C11.06c		0	-5.41912
							SPBC1289.14		2.74476e-63	-8.57762
							SPBC1289.15	pfl5	4.60024e-19	-1.21029
							SPBC1289.16c	cao2	1.34496e-50	-3.78529
							SPBC12C2.04		2.32851e-181	-2.84685
							SPBC12C2.12c	glo1	1.59891e-106	-1.27151
							SPBC12D12.02c	cdm1	1.1349e-146	-2.12006
							SPBC1347.11	sro1	2.14173e-89	-1.77488
							SPBC1348.07		6.09855e-05	-2.37591
							SPBC1348.08c		3.69715e-21	-1.04715
							SPBC1348.09		0.00853747	-1.59272
							SPBC14F5.13c	pho8	0	-2.29993
							SPBC15D4.12c	mug98	2.64426e-07	-1.13729
							SPBC15D4.13c		2.67507e-25	-1.14827
							SPBC1652.01	stb3	5.14935e-21	-1.20932
							SPBC1685.13	fhn1	2.64451e-108	-3.04567
							SPBC1685.14c	vid27	2.65628e-81	-1.19792
							SPBC16A3.02c		6.79736e-259	-2.86023
							SPBC16C6.02c	vps1302	4.53254e-59	-1.42935
							SPBC16E9.16c	lsd90	2.22027e-152	-7.33765
							SPBC16E9.20		1.55272e-25	-3.09651
							SPBC1711.11	atg2402	1.90499e-58	-1.70151
							SPBC1773.05c	tms1	5.95494e-34	-1.07192
							SPBC1778.03c		4.17159e-56	-1.26654
							SPBC17D1.17	tam11	7.28819e-272	-3.75039
							SPBC17D11.08	dca7	1.43413e-130	-1.05261
							SPBC18H10.05		2.96226e-69	-1.8166
							SPBC19F5.01c	puc1	6.49014e-21	-1.03654
							SPBC20F10.03		0	-2.21847
							SPBC20F10.10	psl1	5.13678e-85	-1.15119
							SPBC215.04	git11	6.03112e-45	-1.0032
							SPBC215.05	gpd1	1.22715e-235	-4.64287
							SPBC215.11c		7.45924e-91	-1.01419
							SPBC215.13	mtl3	9.61689e-53	-1.23693
							SPBC21C3.03		1.80414e-45	-1.13469
							SPBC21C3.19	rtc3	6.99923e-183	-6.13744
							SPBC21H7.06c	opi10	0	-5.52795
							SPBC23G7.11	mag2	1.88071e-97	-1.67447
							SPBC24C6.09c		2.75707e-244	-6.75966
							SPBC29B5.01	atf1	7.22116e-88	-1.75165
							SPBC2A9.02		0	-2.72132
							SPBC2A9.14		4.28991e-06	-1.26858
							SPBC2D10.05	exg3	1.02218e-204	-3.08802
							SPBC2F12.05c	osh2	1.31158e-197	-2.10296
							SPBC2F12.09c	atf21	4.25605e-239	-5.98871
							SPBC30B4.09		5.64245e-302	-5.44065
							SPBC30D10.14		1.6369e-137	-1.59266
							SPBC31A8.01c	rtn1	7.59063e-69	-1.50557
							SPBC32F12.03c	gpx1	2.21192596764351e-316	-4.97514
							SPBC32H8.07	git5	9.94111e-254	-4.45763
							SPBC336.12c	cdc10	4.4402e-131	-1.31812
							SPBC337.08c	ubi4	6.433e-148	-1.24098
							SPBC359.06	mug14	2.14987e-68	-1.39937
							SPBC36.02c		1.05721e-119	-2.12352
							SPBC365.12c	ish1	0	-5.09157
							SPBC365.20c	pnc1	3.4822e-85	-1.36419
							SPBC3B8.10c	nem1	1.51481e-96	-1.52478
							SPBC3E7.17		1.56595e-252	-1.13922
							SPBC428.10		0	-3.50773
							SPBC4B4.02c	nca2	9.14595e-60	-1.07874
							SPBC4B4.08	ght2	5.40429e-256	-1.69112
							SPBC56F2.05c		5.29685e-55	-2.03656
							SPBC56F2.06	mug147	4.39245e-162	-5.91189
							SPBC56F2.15	tam13	2.45465e-118	-3.47045
							SPBC609.01		4.59483e-101	-1.77765
							SPBC660.05		3.04575e-206	-6.34942
							SPBC660.06		4.20818e-148	-1.89779
							SPBC660.07	ntp1	1.31922231456875e-312	-1.74142
							SPBC691.05c	ist2	4.27856e-43	-1.01287
							SPBC713.02c	ubp15	5.59969e-258	-1.37442
							SPBC713.11c	pmp3	3.30437e-145	-2.04462
							SPBC725.02	mpr1	0	-2.68695
							SPBC725.03		0	-4.71414
							SPBC725.10	tps0	4.70012e-199	-6.70236
							SPBC83.05		2.29534e-206	-1.36485
							SPBC83.16c		1.92503e-49	-1.20877
							SPBC839.06	cta3	0	-2.19174
							SPBC8E4.05c		4.38617e-85	-5.09764
							SPBC8E4.12c	ecl3	2.57608e-07	-2.70824
							SPBC947.15c	nde1	3.91448e-88	-1.20433
							SPBCPT2R1.07c		2.53889e-71	-2.15675
							SPBP35G2.16c	ecl2	0	-1.40643
							SPBP4H10.09	rsv1	2.43234e-24	-1.58308
							SPBP4H10.10	rbd3	0	-3.98349
							SPBP8B7.13	vac7	1.95315e-35	-1.53965
							SPBPB21E7.01c	eno102	2.2383e-59	-11.5333
							SPBPB21E7.02c		9.88973e-21	-17.1588
							SPBPB21E7.04c	cmt2	1.94503e-24	-3.75991
							SPBPB21E7.06		1.04984e-05	-2.94897
							SPBPB21E7.08		2.74804e-204	-5.24131
							SPBPB21E7.10		0.00129698	-1.95456
							SPBPB21E7.11		6.50928e-69	-4.3445
							SPBPB2B2.01		3.71358e-16	-3.79624
							SPBPB2B2.02	say1	9.16843e-70	-4.60676
							SPBPB2B2.06c		1.63906e-36	-3.80632
							SPBPB2B2.11	tgd1	2.80152e-40	-1.71828
							SPBPB2B2.12c	gal10	4.12432e-95	-2.51232
							SPBPB2B2.13	gal1	2.64505e-137	-1.83404
							SPBPB2B2.14c		0.000374029	-1.63564
							SPBPB8B6.02c		8.07217e-43	-2.90801
							SPBPB8B6.03	fah1	4.48474e-14	-1.84256
							SPBPB8B6.04c	grt1	1.64818e-67	-1.78453
							SPBPJ4664.01	dps1	2.22395e-87	-1.34743
							SPCC1020.10	oca2	6.14583e-100	-1.14959
							SPCC1183.11	msy1	5.53124e-303	-2.45642
							SPCC1223.03c	gut2	0	-6.32989
							SPCC1235.01		7.03383e-61	-1.01052
							SPCC1281.04	akr7	3.24092e-17	-1.88313
							SPCC1322.04	fyu1	2.54425e-171	-1.92133
							SPCC1322.08	srk1	0	-3.89408
							SPCC1322.10		7.17188e-49	-1.12519
							SPCC1393.12		1.63124e-92	-2.88633
							SPCC1494.08c		1.40106e-118	-1.2175
							SPCC16A11.01	sfk1	9.72725e-261	-1.32211
							SPCC16A11.08	atg20	2.92226e-129	-2.10465
							SPCC16A11.15c		0	-2.6038
							SPCC1739.04c	dms1	1.50834e-108	-1.06945
							SPCC1840.12	opt3	4.26853e-11	-1.21092
							SPCC191.01		0	-2.66532
							SPCC191.11	inv1	2.53187e-272	-3.30332
							SPCC24B10.02c		3.25182e-296	-1.18965
							SPCC285.09c	cgs2	3.01291e-33	-1.14913
							SPCC306.08c	mdh1	2.27864e-119	-1.09046
							SPCC306.11		1.49249e-26	-1.41266
							SPCC320.03		1.81329e-235	-1.43005
							SPCC330.06c	pmp20	7.59063e-69	-1.07124
							SPCC330.21	new25	9.04832e-108	-3.00384
							SPCC338.12	pbi2	9.56309e-273	-4.31615
							SPCC417.05c	cfh2	7.62144e-236	-1.90571
							SPCC417.16		1.82702e-100	-2.10432
							SPCC4F11.02	ptc1	0	-2.20945
							SPCC4G3.03		4.19556e-182	-2.78719
							SPCC553.10		4.47114e-66	-1.58084
							SPCC569.03		8.188e-141	-2.89268
							SPCC569.05c		2.21748e-114	-1.09911
							SPCC576.17c		4.59082e-119	-1.46951
							SPCC594.02c		4.85119e-86	-1.15604
							SPCC594.04c		1.53888e-145	-1.62961
							SPCC61.03		5.51562e-107	-1.20577
							SPCC622.15c		2.45417e-79	-1.10477
							SPCC63.13		1.06789e-42	-1.82328
							SPCC63.14	eis1	1.48867e-286	-4.07484
							SPCC70.10		4.98356e-116	-1.07642
							SPCC736.15	pil1	3.14303e-213	-3.29442
							SPCC757.02c		1.45886e-12	-4.27497
							SPCC757.03c	hsp3101	1.22297e-83	-5.14149
							SPCC757.07c	ctt1	4.54104e-235	-6.51993
							SPCC777.10c	ubc12	1.54039e-27	-1.04146
							SPCC794.04c		0	-6.26611
							SPCC794.12c	mae2	2.80871e-123	-2.21172
							SPCC895.08c		1.01836e-28	-1.14215
							SPCC965.06	osr2	2.18163e-106	-1.57068
							SPCP31B10.06	tcb2	8.14446e-141	-2.58946
							SPCPB16A4.06c		6.01409e-120	-2.72548
							SPCPB16A4.07	smp4	2.55226e-228	-6.50039
							SPCPB1C11.02		7.83466e-57	-1.33338

## Sheet: Induced Heat Shock
eIF2α-S52A	Systematic name	Gene name	padj	log2FC		sty1Δ	Systematic name	Gene name	padj	log2FC
	SPAC139.05		5.30352e-187	2.72879			SPAC1002.13c	psu1	3.52319e-114	1.12668
	SPAC14C4.11	vtc2	1.29772e-21	1.01728			SPAC1002.16c		5.27626e-20	1.19324
	SPAC17A2.10c		1.19892e-15	1.21432			SPAC1002.17c	urg2	3.53395e-29	1.00845
	SPAC186.01	pfl9	7.56228e-19	1.47112			SPAC1002.19	urg1	1.34794e-44	1.58648
	SPAC186.02c		2.52798e-21	1.06299			SPAC1006.07	tif1	1.5025e-13	1.00369
	SPAC186.04c		9.85916e-06	6.94709			SPAC1039.02		1.59418e-125	1.56536
	SPAC186.05c	gdt1	4.12154e-138	5.24209			SPAC10F6.12c	mam4	5.09834e-29	1.07194
	SPAC186.06		2.78998e-64	2.35238			SPAC1142.04	noc201	3.01054e-117	1.63686
	SPAC186.08c		4.74856e-08	4.15754			SPAC11D3.01c		1.35406e-28	1.07163
	SPAC186.09	pdc102	2.04387e-26	3.0364			SPAC11D3.17		1.0809e-180	1.13496
	SPAC19A8.16	prl65	1.81858e-41	1.37126			SPAC11D3.19		1.68835e-47	4.43884
	SPAC1A6.08c	mug125	0.000109394	1.31944			SPAC11G7.01	mtl2	4.38762e-07	1.65097
	SPAC1F3.05	gga21	1.73028e-29	1.24609			SPAC1250.05	rpl3002	6.71234e-16	1.06737
	SPAC1F8.03c	str3	1.03113e-10	2.16357			SPAC12G12.02	efg1	5.51828e-18	1.72927
	SPAC212.01c		3.31047e-21	1.4542			SPAC1399.01c		1.90941e-73	1.66202
	SPAC212.02		2.46031e-05	1.45799			SPAC1399.02		2.98059e-84	1.49743
	SPAC23C11.16	plo1	3.60385e-38	1.25745			SPAC1399.03	fur4	1.33077e-23	1.67138
	SPAC23E2.03c	ste7	1.31659e-05	1.03327			SPAC13A11.02c	erg11	1.33417e-44	1.29986
	SPAC23H4.06	gln1	1.90962e-63	2.98699			SPAC13D1.01c	Tf2-7	1.31139e-185	1.23875
	SPAC24H6.05	cdc25	3.0529e-09	1.32922			SPAC13G6.10c	asl1	1.41569e-84	1.3567
	SPAC25B8.03	psd2	0.0015747	1.08552			SPAC13G7.04c	mac1	1.62075e-19	1.01386
	SPAC25B8.13c	isp7	2.69471e-17	1.37338			SPAC13G7.13c	msa1	6.24482e-18	2.32791
	SPAC29A4.12c	mug108	1.97434e-61	1.23837			SPAC140.02	gar2	1.83133e-23	2.01994
	SPAC2F7.11	nrd1	1.15126e-08	1.14431			SPAC1486.09	nob1	1.44548e-64	1.48892
	SPAC31G5.10	eta2	5.13026e-14	1.18209			SPAC15A10.09c	pun1	1.68834e-22	1.07256
	SPAC32A11.02c		1.86165e-281	1.02732			SPAC15A10.10	mde6	1.63457e-11	1.48248
	SPAC3H8.09c	nab3	4.81295e-103	1.08607			SPAC16.05c	sfp1	3.34591e-37	2.15708
	SPAC4F10.13c	mpd2	3.35372e-06	1.09429			SPAC167.08	Tf2-2	9.14324e-189	1.30598
	SPAC513.02		2.63609e-185	1.50785			SPAC1687.01	rpc19	1.50487e-74	1.2389
	SPAC513.03	mfm2	2.22648e-15	2.06161			SPAC1687.11	spb1	3.73144e-115	1.30907
	SPAC694.04c		3.36846e-24	1.31018			SPAC16C9.03	nmd3	1.47601e-97	1.05993
	SPAC6G10.12c	ace2	2.30634e-54	1.03607			SPAC16E8.06c	nop12	1.86243e-39	1.11827
	SPAC750.01		1.30899e-102	1.07427			SPAC1705.03c	ecm33	1.99102e-72	1.68205
	SPAC750.06c		1.68656e-31	1.3257			SPAC1751.04	loc1	8.81302e-31	1.15811
	SPAC869.06c	hry1	5.04318e-13	1.62307			SPAC1786.02		9.37358e-35	3.77301
	SPAC869.07c	mel1	1.07732e-101	1.48372			SPAC17A2.01	bsu1	1.59176e-19	1.525
	SPAC869.08	pcm2	1.81042e-46	1.18834			SPAC17A2.10c		1.19892e-15	1.04489
	SPAC869.09		5.28031e-30	3.24886			SPAC17A2.11		0.00476958	2.56846
	SPAC8E11.10		1.73874e-108	1.26534			SPAC17A5.18c	rec25	0.00044566	1.06766
	SPAC977.14c		3.14708e-66	1.12784			SPAC17D4.01	pex7	1.52663e-24	1.57342
	SPAPB15E9.02c		6.12829e-12	1.21596			SPAC17G6.02c	tco1	1.73691e-22	1.38185
	SPAPB18E9.04c		2.26609e-45	1.05955			SPAC17G8.14c	pck1	1.42861e-190	1.04811
	SPAPB1A11.03		7.23071e-52	3.276			SPAC17H9.04c	nrp1	1.02507e-158	1.3749
	SPAPB2B4.03	cig2	2.17581e-58	1.51981			SPAC17H9.05	ebp2	6.04161e-24	1.20563
	SPBC1271.09	tgp1	5.46846e-39	1.84746			SPAC186.04c		9.85916e-06	3.7079
	SPBC1348.01		6.44806e-25	1.43631			SPAC186.05c	gdt1	4.12154e-138	6.82461
	SPBC13A2.04c	ptr2	2.5764e-37	2.68454			SPAC186.06		2.78998e-64	5.97961
	SPBC15D4.02	gsf1	1.82919e-54	1.86944			SPAC186.08c		4.74856e-08	3.47742
	SPBC1683.09c	frp1	9.19949e-32	1.83642			SPAC186.09	pdc102	2.04387e-26	4.20627
	SPBC1685.15c	klp6	4.05027e-47	1.01526			SPAC18B11.06	lcp5	2.52515e-62	1.23829
	SPBC16D10.06	zrt1	0	1.22632			SPAC19A8.07c	imp4	8.81088e-50	1.43332
	SPBC16D10.07c	sir2	6.63915e-13	1.01187			SPAC19B12.01		7.16368e-119	2.31513
	SPBC19F5.03	sac11	5.00476e-39	1.06688			SPAC19B12.02c	gas1	6.00653e-160	3.42999
	SPBC19G7.04		6.79416e-24	1.04379			SPAC19B12.11c	bud20	8.40721e-54	1.3271
	SPBC1E8.05		4.5019e-13	1.1753			SPAC19D5.05c	imp3	6.85229e-63	1.05913
	SPBC215.11c		7.45924e-91	1.14649			SPAC19D5.09c	Tf2-8	2.61341e-192	1.23161
	SPBC23E6.09	ssn6	1.67518e-38	1.35846			SPAC19E9.03	pas1	8.1034e-195	1.01756
	SPBC23G7.10c		3.41978e-178	2.14948			SPAC19G12.05	mce1	9.99683e-27	1.08666
	SPBC23G7.11	mag2	1.88071e-97	1.69683			SPAC1B2.03c	elo2	1.18525e-24	1.58466
	SPBC25B2.09c	mrs1	2.90605e-12	1.19401			SPAC1B3.12c	rpb10	2.98028e-39	1.10103
	SPBC2F12.11c	rep2	1.01561e-15	1.09032			SPAC1B3.13	nan1	2.39474e-94	1.06146
	SPBC32C12.02	ste11	2.96572e-29	1.09812			SPAC1B3.15c		4.98933e-29	1.01074
	SPBC32H8.02c	nep2	5.58249e-26	1.2381			SPAC1B3.16c	vht1	7.45436e-48	2.08872
	SPBC337.10c	dre2	9.29552e-89	1.03995			SPAC1B9.03c		9.49676e-48	1.38417
	SPBC354.15	fap1	3.34429e-30	1.01248			SPAC1F7.07c	fip1	1.38323e-25	4.39333
	SPBC359.02	alr2	1.88904e-61	1.41216			SPAC1F7.08	fio1	8.16391e-18	2.75983
	SPBC3B9.04	oms1	9.50936e-13	1.22755			SPAC1F8.03c	str3	1.03113e-10	5.25138
	SPBC3F6.01c		1.79592e-10	1.02716			SPAC1F8.06	pfl8	2.42834e-73	2.03611
	SPBC3H7.02		2.58469e-153	1.0293			SPAC1F8.07c	pdc101	0.00363653	1.61611
	SPBC3H7.07c	ser2	1.08219e-06	1.01815			SPAC20G8.05c	cdc15	4.29984e-34	2.34146
	SPBC428.07	meu6	3.55576e-13	1.58642			SPAC212.06c		3.84366e-07	2.09268
	SPBC4F6.09	str1	5.89181e-20	1.50836			SPAC212.11	tlh1	1.00002e-08	3.34978
	SPBC557.05		7.49834e-13	2.13967			SPAC222.06	mak16	1.281e-26	1.19238
	SPBC660.14	mik1	7.25931e-36	1.07685			SPAC22A12.06c	fsh2	3.19062e-237	2.20431
	SPBC8E4.01c	pho84	1.25501e-54	2.15643			SPAC22E12.13c	rlp24	1.02869e-50	1.04436
	SPBC8E4.12c	ecl3	2.57608e-07	1.25964			SPAC23A1.11	rpl1602	1.24813e-06	1.30622
	SPBCPT2R1.01c		3.13779e-13	1.39249			SPAC23C11.16	plo1	3.60385e-38	1.22984
	SPBCPT2R1.02		0.000501795	1.74759			SPAC23D3.12		6.95877e-65	2.07158
	SPBCPT2R1.04c		8.91069e-31	1.48495			SPAC23H4.06	gln1	1.90962e-63	3.04002
	SPBP4H10.09	rsv1	2.43234e-24	2.01857			SPAC23H4.15	tsr1	4.95944e-111	1.13632
	SPBPB10D8.02c		4.5164e-195	1.8084			SPAC24B11.14		1.60948e-24	2.77563
	SPBPB21E7.02c		9.88973e-21	1.97711			SPAC24C9.12c	shm1	5.0543e-05	1.08471
	SPBPB21E7.04c	cmt2	1.94503e-24	1.47776			SPAC24H6.07	rps901	1.21741e-05	1.0614
	SPBPB21E7.06		1.04984e-05	2.42277			SPAC24H6.13		8.76862e-99	1.64723
	SPBPB21E7.10		0.00129698	4.02016			SPAC25B8.05	deg1	1.36619e-103	1.28045
	SPBPB2B2.06c		1.63906e-36	1.1583			SPAC25B8.13c	isp7	2.69471e-17	1.95443
	SPBPB2B2.08		1.61687e-178	1.08977			SPAC25B8.15c	tyw3	2.95838e-20	1.56837
	SPBPB2B2.12c	gal10	4.12432e-95	1.06363			SPAC25H1.05	meu29	7.61375e-43	1.52607
	SPBPB8B6.04c	grt1	1.64818e-67	2.1147			SPAC26A3.03c	rmi1	8.96139e-14	1.05658
	SPCC1223.03c	gut2	0	1.15599			SPAC26A3.04	rpl2002	6.12719e-19	1.35877
	SPCC1235.14	ght5	2.85688e-119	1.00184			SPAC26A3.07c	rpl1101	0.00416369	1.08391
	SPCC1753.03c	rec7	0.00239745	2.83843			SPAC26A3.13c	Tf2-4	4.77868e-195	1.3131
	SPCC31H12.02c	mug73	3.39082e-05	2.24595			SPAC26A3.17c	rmt2	2.24457e-19	1.01471
	SPCC320.03		1.81329e-235	1.39978			SPAC26F1.05	mug106	3.45362e-36	1.84107
	SPCC330.05c	ura4	7.93839e-29	1.04753			SPAC26F1.06	gpm1	2.54819e-06	1.44725
	SPCC613.04c	rng3	4.08277e-45	1.06512			SPAC26H5.08c	bgl2	1.09832e-51	1.20559
	SPCC663.08c		6.42781e-66	2.61639			SPAC27D7.03c	mei2	1.82486e-15	2.04942
	SPCC737.04		8.68811e-19	1.0763			SPAC27D7.12c	but1	8.40786e-08	1.22944
	SPCC757.02c		1.45886e-12	1.04049			SPAC27E2.08	Tf2-6	4.1334e-197	1.32919
	SPCC794.04c		0	1.45576			SPAC29A4.02c		5.33056e-13	1.19974
	SPCC965.07c	gst2	8.03198e-54	1.35773			SPAC29B12.08	clr5	8.58131e-15	1.58599
							SPAC2C4.06c	rcm1	4.70819e-52	1.22808
							SPAC2C4.11c	pno1	7.16197e-108	1.35482
							SPAC2E1P3.02c	amt3	5.14658e-200	1.69911
							SPAC2E1P3.03c	Tf2-3	4.53507e-182	1.32835
							SPAC2E1P3.05c		2.1823e-35	1.84641
							SPAC2E1P5.05	rrp9	5.00347e-41	1.77773
							SPAC2F3.03c	rpa49	4.17877e-69	1.28209
							SPAC2F3.09	hem1	8.47728e-114	1.52173
							SPAC2F7.11	nrd1	1.15126e-08	1.34587
							SPAC30C2.02	mmd1	4.4266e-36	1.02816
							SPAC30D11.03	ddx27	4.59575e-82	1.37061
							SPAC31G5.02	rot1	4.05831e-16	1.0548
							SPAC31G5.04	lys12	1.85716e-18	1.52772
							SPAC31G5.09c	spk1	0.000509675	1.43059
							SPAC31G5.10	eta2	5.13026e-14	2.28284
							SPAC31G5.14	gcv1	2.11883e-15	1.12599
							SPAC31G5.17c	rps1001	1.00506e-05	1.35858
							SPAC3C7.08c	elf1	1.69991e-72	1.26037
							SPAC3C7.14c	obr1	3.87616e-26	1.14698
							SPAC3F10.15c	spo12	4.08037e-23	2.7985
							SPAC3F10.16c		1.90953e-78	1.02962
							SPAC3G6.05		4.77037e-70	1.70571
							SPAC3G9.03	rpl2301	7.77169e-08	1.28793
							SPAC3G9.09c	tif211	9.91773e-11	1.13547
							SPAC3G9.10c	rrp41	1.2711e-49	1.36548
							SPAC3G9.14	sak1	4.75884e-06	1.01015
							SPAC3H1.06c		8.98795e-150	2.63711
							SPAC3H1.07	aru1	5.36502e-57	1.733
							SPAC3H8.06	aur1	8.86355e-63	1.15027
							SPAC4F10.06	bud22	4.35768e-36	1.04895
							SPAC4F10.09c	noc1	2.59408e-171	1.06818
							SPAC4G9.10	arg3	1.01327e-20	1.06435
							SPAC4G9.20c	ymc1	1.80955e-34	1.07826
							SPAC4H3.10c	pyk1	0.000206847	1.27043
							SPAC56F8.16	esc1	4.34765e-07	1.07604
							SPAC57A10.10c	sla1	1.18647e-19	1.13799
							SPAC57A10.12c	ura3	2.59964e-65	1.44591
							SPAC57A7.04c	pabp	7.29197e-08	1.51629
							SPAC589.06c	snd302	1.11706e-32	1.17577
							SPAC589.10c	ubi5	2.31422e-10	1.35383
							SPAC5H10.03		2.85875e-52	2.16816
							SPAC5H10.06c	adh4	3.84814e-258	1.23877
							SPAC5H10.10		7.66943e-89	1.13585
							SPAC607.03c	snu13	0.000114865	1.01925
							SPAC664.06	rlp7	6.29883e-144	1.22571
							SPAC664.08c	bfr2	1.25514e-72	1.64184
							SPAC664.13		4.88007e-42	1.41391
							SPAC683.02c		1.31604e-76	1.54107
							SPAC688.14	set13	1.11164e-22	1.15859
							SPAC6B12.16	meu26	3.44345e-05	1.15162
							SPAC6C3.02c	mix17	3.47577e-71	1.28741
							SPAC6F6.03c	nog2	6.10528e-37	1.16124
							SPAC6G10.03c	cld1	3.08373e-80	1.22009
							SPAC6G10.11c	ubi3	8.33635e-07	1.04633
							SPAC6G10.12c	ace2	2.30634e-54	4.22779
							SPAC6G9.09c	rpl2401	5.49692e-08	1.14372
							SPAC6G9.10c	sen1	1.17431e-75	1.97376
							SPAC750.05c	ftm4	4.69563e-15	1.1221
							SPAC806.11		1.77367e-13	1.30881
							SPAC821.08c	slp1	1.7072e-67	2.65897
							SPAC821.09	eng1	5.99524e-146	1.25662
							SPAC823.08c	rrp3	1.01297e-201	1.35124
							SPAC890.05	pxr1	3.93534e-48	1.93684
							SPAC890.07c	rmt1	6.09852e-38	1.20864
							SPAC8C9.12c	mrs3	1.02874e-31	2.10096
							SPAC8E11.08c		1.97709e-07	2.067
							SPAC8E11.10		1.73874e-108	4.20464
							SPAC8F11.04		1.63017e-76	1.25852
							SPAC9.04	Tf2-1	1.9948e-188	1.34768
							SPAC9.09	met26	1.47731e-06	1.14162
							SPAC9.10	thi9	9.28948e-33	1.5371
							SPAC926.08c	rpf2	3.47412e-58	1.30497
							SPAC959.03c	utp7	3.35691e-71	1.3346
							SPAC977.01	ftm1	7.74648e-24	1.28988
							SPAC977.05c		0	2.30559
							SPAC9E9.06c		4.82161e-34	1.05942
							SPAC9G1.14		0	2.36994
							SPAPB15E9.02c		6.12829e-12	2.2048
							SPAPB15E9.03c	Tf2-5	1.16288e-184	1.33513
							SPAPB15E9.06		0.00146027	1.07031
							SPAPB18E9.04c		2.26609e-45	2.1243
							SPAPB1A10.14	pof15	4.88798e-50	2.85562
							SPAPB1A11.01	mfc1	5.85787e-37	1.91565
							SPAPB1E7.04c		2.08875e-60	2.54388
							SPAPB1E7.06c	eme1	1.78901e-08	1.42407
							SPAPB1E7.07	glt1	6.93928e-14	1.77892
							SPAPB1E7.12	rps602	0.00172653	1.18409
							SPAPB24D3.07c		7.78466e-56	1.8202
							SPAPB24D3.08c		1.67201e-55	1.18851
							SPAPB8E5.07c	rrp12	7.78774e-124	1.1164
							SPBC106.14c	sda1	3.70971e-105	1.30688
							SPBC1105.05	exg1	3.86948e-31	2.80251
							SPBC119.04	mei3	0.00389422	3.7322
							SPBC1198.02	dea2	2.84411e-27	1.57322
							SPBC1198.07c		1.98479e-15	1.28875
							SPBC11G11.03	mrt4	3.33572e-46	1.23425
							SPBC1271.07c		0	1.64055
							SPBC1271.09	tgp1	5.46846e-39	2.74942
							SPBC1289.07c	rpc40	1.82027e-28	1.04253
							SPBC1289.17	Tf2-11	6.34329e-176	1.11881
							SPBC1347.02	ani1	2.25137e-51	2.09304
							SPBC1348.02	ftm5	1.9142e-22	1.28987
							SPBC1348.05		0.000503401	1.37613
							SPBC1348.06c		0	2.82236
							SPBC13A2.04c	ptr2	2.5764e-37	2.22101
							SPBC13G1.09	enp1	6.22194e-80	1.55913
							SPBC146.06c	fan1	2.26401e-190	1.21651
							SPBC14C8.02	tim44	1.94894e-74	1.2174
							SPBC14F5.03c	kap123	7.82709e-46	1.19455
							SPBC1539.10	nop16	1.06612e-33	1.14173
							SPBC1604.04		1.02438e-06	1.305
							SPBC1604.06c	noc4	6.94025e-72	1.26373
							SPBC1652.01	stb3	5.14935e-21	1.14598
							SPBC1683.06c	urh1	2.5085e-148	1.54958
							SPBC1683.09c	frp1	9.19949e-32	1.49762
							SPBC1685.15c	klp6	4.05027e-47	1.21474
							SPBC16A3.08c	oga1	8.09263e-05	1.33448
							SPBC16C6.12c	las1	7.7057e-138	1.32121
							SPBC16D10.01c		1.63991e-54	1.16889
							SPBC16D10.06	zrt1	0	1.1467
							SPBC16E9.08	mcp4	6.30764e-05	1.20821
							SPBC16E9.10c	rix7	2.72092e-116	1.45796
							SPBC16G5.15c	fkh2	1.66645e-37	1.48961
							SPBC1711.05	srp40	4.37201e-09	1.02576
							SPBC1711.07	rrb1	2.53864e-113	1.23529
							SPBC1711.16	pwp1	1.17808e-49	1.22394
							SPBC1778.04	spo6	1.98293e-12	2.29484
							SPBC17D1.02	dph2	1.38408e-28	1.07849
							SPBC17D1.06	dbp3	2.44635e-112	1.59823
							SPBC17F3.01c	rga5	6.01603e-34	1.03895
							SPBC1815.01	eno101	9.93056e-07	1.5807
							SPBC18E5.15		1.17846e-43	2.92304
							SPBC18H10.04c	sce3	2.86534e-07	1.14568
							SPBC19C2.03	rpc10	4.11784e-05	1.01096
							SPBC19C2.04c	ubp11	2.08937e-52	1.31227
							SPBC19C2.13c	ctu2	3.16953e-88	1.76401
							SPBC19F5.05c	ppp1	1.47839e-101	1.30993
							SPBC19F8.06c	meu22	0.00125329	1.18631
							SPBC19G7.04		6.79416e-24	1.97433
							SPBC1E8.04	Tf2-10	7.41273e-203	1.33171
							SPBC1E8.05		4.5019e-13	1.71821
							SPBC20F10.01	gar1	3.90058e-10	1.05969
							SPBC215.06c		3.0541e-27	1.87093
							SPBC216.02	num1	8.85214e-07	1.0087
							SPBC21C3.08c	car2	2.36044e-105	1.8135
							SPBC21C3.09c	oaa1	2.16604e-07	1.15598
							SPBC21H7.04	dbp7	5.48356e-72	1.002
							SPBC23E6.05	arx1	6.03201e-40	1.59648
							SPBC23E6.06c	rib3	2.13341e-09	1.26839
							SPBC23E6.09	ssn6	1.67518e-38	2.13088
							SPBC244.02c	utp6	1.6105e-53	1.14085
							SPBC25B2.05	mis3	2.63542e-24	1.6346
							SPBC25B2.08		1.91528e-15	2.05658
							SPBC26H8.08c	grn1	7.7032e-92	1.69938
							SPBC26H8.11c		0.00344655	1.03004
							SPBC27.04	uds1	8.88456e-38	1.83874
							SPBC27.05		2.27827e-16	1.94002
							SPBC27.08c	sua1	6.85461e-17	1.49199
							SPBC29A3.08	pof4	2.30001e-14	1.23868
							SPBC29A3.16	rrs1	1.19409e-43	1.25175
							SPBC2D10.10c	fib1	0.000275424	1.09557
							SPBC2F12.14c	gua1	3.86921e-26	1.25662
							SPBC2G2.08	ade9	2.23176e-42	1.11256
							SPBC2G2.17c		2.13008e-113	3.88153
							SPBC2G5.03	ctu1	7.6845e-52	1.30059
							SPBC31A8.02		0.00263769	4.34474
							SPBC31E1.06	bms1	1.55873e-35	1.06926
							SPBC32C12.02	ste11	2.96572e-29	3.22892
							SPBC32F12.11	tdh1	0.00289687	1.53447
							SPBC32H8.02c	nep2	5.58249e-26	1.22889
							SPBC32H8.05		4.08017e-45	1.48961
							SPBC32H8.09	wdr8	3.10464e-18	1.28903
							SPBC32H8.11	mei4	1.82306e-61	1.02705
							SPBC336.02	cdh1	8.39883e-83	1.07132
							SPBC337.09	erg28	2.2403e-70	1.07946
							SPBC354.08c	rsn1	8.78678e-21	1.09101
							SPBC354.12	gpd3	6.13465e-05	1.19685
							SPBC359.02	alr2	1.88904e-61	3.38484
							SPBC36.01c		7.84342e-21	1.18604
							SPBC36.03c	mfs3	7.38083e-17	1.30981
							SPBC365.11	grp2	0.000334108	1.13235
							SPBC365.16		4.21887e-29	1.25898
							SPBC3B8.05	dph1	6.35703e-95	1.04823
							SPBC3D6.12	dip2	6.82212e-73	1.27904
							SPBC3H7.05c		1.39786e-71	2.25148
							SPBC3H7.07c	ser2	1.08219e-06	1.07871
							SPBC3H7.11	trm141	1.3026e-22	1.24778
							SPBC405.01	ade1	1.19689e-13	1.05341
							SPBC409.08		5.70151e-08	1.85083
							SPBC409.15	tsr2	5.44355e-29	1.24722
							SPBC428.02c	eca39	1.57011e-201	1.69214
							SPBC428.03c	pho4	1.13065e-68	1.10231
							SPBC428.07	meu6	3.55576e-13	1.50545
							SPBC428.11	met17	1.71e-235	1.41284
							SPBC428.18	cdt1	2.12e-50	1.59778
							SPBC460.05		5.07642e-20	1.26688
							SPBC4F6.07c	mak5	8.00884e-74	1.12021
							SPBC4F6.12	pxl1	6.86017e-59	2.47528
							SPBC4F6.13c	erb1	1.06314e-65	1.00197
							SPBC530.07c		0.000339892	1.07338
							SPBC530.11c		3.12965e-12	2.06776
							SPBC557.05		7.49834e-13	1.43171
							SPBC56F2.12	ilv5	0.000603719	1.06608
							SPBC651.01c	nog1	5.33299e-78	1.58376
							SPBC660.14	mik1	7.25931e-36	1.48069
							SPBC685.06	rps001	0.000442564	1.03191
							SPBC713.04c	pwp2	4.41015e-53	1.11247
							SPBC713.12	erg1	5.49549e-34	1.38812
							SPBC713.14c		0.000111311	2.44727
							SPBC776.01	rpl29	2.05116e-05	1.04231
							SPBC800.06	brx1	5.83815e-92	1.23498
							SPBC83.15	wdr74	2.20697e-44	1.34738
							SPBC83.18c	fic1	4.12559e-11	1.03614
							SPBC839.11c	hut1	9.18815e-36	1.20859
							SPBC887.15c	sur2	1.9021e-28	1.51269
							SPBC887.17		1.31423e-66	1.55888
							SPBC8D2.10c	rmt3	2.38201e-55	1.55691
							SPBC8D2.18c		1.24589e-12	1.09461
							SPBC8E4.01c	pho84	1.25501e-54	3.24376
							SPBC947.07	rrp1402	2.09251e-40	1.29662
							SPBC9B6.02c	Tf2-9	1.72499e-184	1.30846
							SPBC9B6.07	nop52	6.80351e-108	1.41447
							SPBCPT2R1.08c	tlh2	4.07147e-09	3.19438
							SPBP22H7.02c	mrd1	8.79492e-64	1.7009
							SPBP23A10.07	rpa2	2.78046e-114	1.27386
							SPBP23A10.11c		2.21793e-117	1.98295
							SPBP35G2.02	txc1	4.07078e-158	1.02417
							SPBP4G3.02	pho1	4.21952e-35	1.16406
							SPBP8B7.10c	utp16	5.61971e-28	1.36682
							SPBP8B7.16c	dbp2	9.62335e-61	2.18786
							SPBP8B7.20c	nop2	3.26988e-98	1.30981
							SPBP8B7.32		2.12399e-44	2.55744
							SPBPB21E7.04c	cmt2	1.94503e-24	1.80449
							SPBPB21E7.06		1.04984e-05	2.44208
							SPBPB2B2.15		3.60396e-215	1.46007
							SPBPB2B2.19c		6.11122e-21	1.263
							SPBPJ4664.02		6.80746e-21	2.34845
							SPCC1020.05	dcr2	3.29094e-32	1.17293
							SPCC1020.14	Tf2-12	1.70954e-184	1.32794
							SPCC1183.07	rrp5	1.50284e-44	1.10562
							SPCC11E10.01		1.57366e-29	1.40271
							SPCC1223.09	uro1	8.23916e-49	2.00899
							SPCC1223.14	aro2	7.26052e-32	1.09233
							SPCC1235.13	ght6	1.00996e-50	2.61259
							SPCC1235.14	ght5	2.85688e-119	2.96732
							SPCC1259.03	rpa12	2.745e-34	1.2165
							SPCC126.03	pus1	2.7058e-134	1.13903
							SPCC1281.04	akr7	3.24092e-17	1.2145
							SPCC1281.08	wtf11	5.16096e-11	1.08778
							SPCC132.04c	gdh2	1.52989e-09	1.14392
							SPCC1322.15	rpl3402	1.65863e-12	1.03849
							SPCC1393.08	fil1	1.19597e-11	1.7273
							SPCC13B11.01	adh1	1.21126e-16	1.77528
							SPCC13B11.02c		0	1.55037
							SPCC1450.03	utp502	2.95892e-71	1.44537
							SPCC1494.11c	Tf2-13	2.0837e-185	1.36638
							SPCC1620.04c	fzr3	2.79611e-34	2.14113
							SPCC1672.03c	gud1	2.56134e-84	1.02694
							SPCC16C4.08c	skb15	4.63858e-39	1.29545
							SPCC16C4.21		3.40374e-05	1.1557
							SPCC1753.02c	git3	2.0202e-18	1.22432
							SPCC1753.03c	rec7	0.00239745	2.7851
							SPCC1795.11	sum3	2.28149e-47	1.36846
							SPCC18.05c	rsa4	7.63759e-83	1.6029
							SPCC1827.01c	utp25	3.6881e-122	1.52681
							SPCC18B5.02c		1.05278e-126	3.24705
							SPCC191.05c		0.000748623	1.13829
							SPCC24B10.18		3.32275e-08	1.3083
							SPCC285.05		8.53573e-122	1.55298
							SPCC290.02	rpc34	5.23595e-92	1.07926
							SPCC306.02c	yip3	3.32989e-09	1.01497
							SPCC31H12.02c	mug73	3.39082e-05	1.10321
							SPCC320.08		2.13488e-115	1.16879
							SPCC320.11c	nip7	1.62767e-79	1.49993
							SPCC320.13c	ark1	1.98868e-34	1.12725
							SPCC330.04c	mug135	1.44872e-33	1.22367
							SPCC330.05c	ura4	7.93839e-29	1.94989
							SPCC330.09	enp2	8.02995e-37	1.33473
							SPCC417.08	tef3	1.18199e-05	1.33479
							SPCC4B3.06c		1.62715e-34	1.78879
							SPCC4B3.10c	ipk1	3.53649e-239	3.60737
							SPCC4B3.12	set9	2.25363e-60	1.34684
							SPCC4F11.04c	imt2	1.91462e-28	1.42149
							SPCC4F11.05		2.47931e-08	1.39061
							SPCC4G3.19	alp16	5.83844e-56	1.08785
							SPCC548.06c	ght8	2.34108e-90	2.65231
							SPCC548.07c	ght1	2.43523e-81	2.40453
							SPCC550.05	nse1	5.61254e-38	1.39716
							SPCC550.07	fah2	5.90404e-25	1.46409
							SPCC569.08c	ade5	8.82873e-16	1.07666
							SPCC576.02		1.55115e-30	1.69139
							SPCC584.12	mug42	0.00234937	1.15994
							SPCC584.13		2.46066e-99	1.61567
							SPCC584.16c		3.7045e-176	1.63894
							SPCC613.08		9.80732e-92	1.07301
							SPCC663.06c	osr1	1.26937e-104	1.95861
							SPCC663.08c		6.42781e-66	4.15639
							SPCC70.08c		4.11161e-133	1.40025
							SPCC70.09c	mug9	3.97637e-198	1.19854
							SPCC737.04		8.68811e-19	2.53828
							SPCC794.03		7.17003e-66	2.81452
							SPCC965.07c	gst2	8.03198e-54	2.51331
							SPCC965.11c	agp3	4.21254e-61	1.37737
							SPCC965.13		2.41715e-113	1.03373
							SPCC965.14c		9.11921e-137	2.26424
							SPCP1E11.11	puf6	1.98543e-53	1.25557
							SPCPB1C11.01	amt1	1.41489e-17	1.36576
							SPCPB1C11.03		8.59193e-164	1.5484

## Sheet: Repressed Heat Shock
eIF2α-S52A	Systematic name	Gene name	padj	log2FC		sty1Δ	Systematic name	Gene name	padj	log2FC
	SPAC1006.01	psp3	1.53648e-54	-1.10752			SPAC1039.10	mmf2	3.21948e-08	-1.1045
	SPAC10F6.13c	caa1	6.97637e-13	-1.22929			SPAC1039.11c	gto1	1.88347e-26	-0.419076
	SPAC110.06		9.0686e-05	-1.08958			SPAC10F6.06	vip1	1.01367e-214	-1.81549
	SPAC11D3.02c		2.43098e-280	-1.64882			SPAC110.06		9.0686e-05	-4.24043
	SPAC11D3.09		5.25826e-209	-1.63808			SPAC1142.03c	swi2	5.31362e-29	-0.34279
	SPAC11D3.16c		1.07868e-74	-1.2666			SPAC11D3.11c		6.19491e-32	-0.679616
	SPAC11D3.17		1.0809e-180	-2.07277			SPAC11D3.13	hsp3104	0	-0.93938
	SPAC139.02c	oac1	1.83342e-169	-1.55968			SPAC11D3.15		2.2498e-69	-0.828055
	SPAC1399.01c		1.90941e-73	-2.84251			SPAC11E3.05	sea3	1.02045e-68	-0.790109
	SPAC13D1.01c	Tf2-7	1.31139e-185	-2.4969			SPAC11E3.06	map1	1.46229e-26	-0.629412
	SPAC15A10.01	atm1	1.39498e-132	-1.45214			SPAC11E3.08c	nse6	9.72479e-10	0.204848
	SPAC167.08	Tf2-2	9.14324e-189	-2.54046			SPAC11E3.14		1.39696e-268	-1.76019
	SPAC17G6.03		3.55581e-90	-1.41636			SPAC11H11.01	sst6	1.14858e-16	-0.887488
	SPAC17H9.06c		1.1779e-23	-1.62775			SPAC1296.04	mug65	4.26674e-45	-1.47959
	SPAC1952.17c	tbc13	1.4646e-162	-1.19146			SPAC12G12.12	gms2	9.44441e-87	-0.989423
	SPAC19D5.09c	Tf2-8	2.61341e-192	-2.57392			SPAC139.05		5.30352e-187	-5.51512
	SPAC19E9.03	pas1	8.1034e-195	-2.11995			SPAC13C5.04		1.48719e-138	-2.26983
	SPAC1B3.16c	vht1	7.45436e-48	-2.31625			SPAC13F5.03c	gld1	5.57348805938048e-315	-0.426621
	SPAC1F12.06c		0.00160327	-1.08161			SPAC13F5.07c	hpz2	1.58191e-18	-1.67985
	SPAC1F7.06	hsp3105	0.000749568	-2.24721			SPAC13G7.03	upf3	1.03228e-84	-0.174503
	SPAC21E11.04	aca1	2.52616e-125	-2.48645			SPAC13G7.05	are1	3.02567e-165	-2.31136
	SPAC222.08c	sno1	1.16984e-20	-1.36515			SPAC144.16	cia2	8.46978e-08	-0.260096
	SPAC24B11.05		1.07184e-38	-1.03486			SPAC14C4.01c		7.13925e-33	-1.81747
	SPAC24B11.09	mpc2	5.81868e-23	-1.0854			SPAC14C4.06c	nab2	2.2912e-48	-0.805235
	SPAC24C9.08	cps1	8.72096e-07	-1.05022			SPAC14C4.07		5.72188e-33	-1.07123
	SPAC26A3.13c	Tf2-4	4.77868e-195	-2.53978			SPAC14C4.10c		1.35881e-23	-1.34152
	SPAC27E2.08	Tf2-6	4.1334e-197	-2.55172			SPAC1556.01c	rad50	7.19732e-05	-0.353003
	SPAC2E1P3.02c	amt3	5.14658e-200	-2.62664			SPAC1565.06c	spg1	7.94081e-17	-0.738632
	SPAC2E1P3.03c	Tf2-3	4.53507e-182	-2.50417			SPAC15A10.05c	mug182	9.34728e-138	-1.73598
	SPAC323.03c		6.88518e-40	-1.48378			SPAC15E1.02c		1.08344e-62	-2.4805
	SPAC323.07c		8.12407e-87	-1.52042			SPAC15E1.10	fub1	1.13024e-86	-0.978955
	SPAC328.08c	tbc1	2.66032e-05	-1.98653			SPAC15F9.01c	glm1	2.96355e-13	-2.3909
	SPAC328.09		3.53686e-43	-1.87939			SPAC167.05	dbs2	5.96159e-121	-0.975295
	SPAC32A11.01	mug8	1.0684e-84	-1.44345			SPAC167.06c	mug143	3.45389e-271	-5.18108
	SPAC3A11.10c	dpe1	4.73699e-34	-1.52679			SPAC167.09	pga1	0.000178616	-0.288693
	SPAC521.03		1.60273e-135	-1.0492			SPAC1687.08		2.23891e-05	0.213963
	SPAC56F8.14c	mug115	6.32723e-19	-1.22223			SPAC1687.22c	puf3	2.1775e-95	-1.22611
	SPAC5H10.06c	adh4	3.84814e-258	-1.02853			SPAC16A10.01		0	-3.98601
	SPAC5H10.07		2.12544e-12	-3.05581			SPAC16C9.01c		4.48598e-78	-0.935668
	SPAC5H10.11	gmh1	1.229e-07	-1.38905			SPAC16E8.02	mpo1	8.82227e-44	-0.302129
	SPAC6C3.03c		1.20832e-17	-3.75255			SPAC16E8.03	gna1	1.24435e-12	-0.311062
	SPAC7D4.09c	dfg10	0.00152456	-1.07629			SPAC1783.01		2.01044e-27	-1.07291
	SPAC9.04	Tf2-1	1.9948e-188	-2.51302			SPAC1786.01c	ptl2	8.99903e-79	-1.53416
	SPAC922.03		1.77297e-06	-1.02741			SPAC17C9.06	sam50	1.14674e-21	-0.729908
	SPAC9E9.03	leu2	5.88458e-68	-1.23979			SPAC17C9.11c		5.22061e-15	-0.389875
	SPAC9G1.14		0	-2.02124			SPAC17C9.12	scs22	9.7778e-119	-1.90202
	SPAPB15E9.03c	Tf2-5	1.16288e-184	-2.54726			SPAC17G8.10c	dma1	6.95365e-29	-1.35738
	SPAPB18E9.02c	ppk18	2.66627e-13	-1.27683			SPAC1834.09	mug51	1.81506e-73	-0.298476
	SPAPB1A10.08		1.29488e-196	-2.65436			SPAC186.02c		2.52798e-21	-3.7171
	SPAPB1A11.01	mfc1	5.85787e-37	-4.16267			SPAC18G6.01c		2.51618e-06	0.15548
	SPAPB2C8.01		8.03462e-16	-1.15574			SPAC18G6.12c		1.23837e-36	-1.19047
	SPAPJ695.02		1.04505e-06	-1.83559			SPAC19A8.05c	sst4	2.97775e-34	-0.845421
	SPBC1105.02c	lys4	1.69772e-151	-1.54642			SPAC19A8.16	prl65	1.81858e-41	-1.18462
	SPBC119.10	asn1	9.80555e-90	-1.07575			SPAC19B12.07c		1.56017e-05	-0.333631
	SPBC1271.07c		0	-4.04935			SPAC19B12.08	atg4	9.78114e-102	-1.74535
	SPBC1271.08c		0	-5.30313			SPAC19B12.10	sst2	8.01117e-210	-0.666921
	SPBC1289.17	Tf2-11	6.34329e-176	-2.62134			SPAC19D5.01	pyp2	0	-4.50491
	SPBC1683.03c		4.06348e-55	-1.13522			SPAC19G12.09		5.29053e-280	-4.55287
	SPBC1683.12		2.65601e-37	-1.09627			SPAC1A6.07	sle1	1.95166e-54	-1.10628
	SPBC1773.12		5.24811e-05	-1.39404			SPAC1B3.11c	ypt4	1.36938e-11	-0.879516
	SPBC1773.13		4.70317e-58	-2.06876			SPAC1D4.13	byr1	4.3419e-10	-0.697469
	SPBC1773.15	dal52	2.69149e-12	-1.14384			SPAC1F12.10c		4.67605e-182	-1.01347
	SPBC1773.17c	gor2	1.23637e-81	-1.74166			SPAC1F3.09	mug161	7.60532e-168	-1.25228
	SPBC18E5.15		1.17846e-43	-2.6694			SPAC1F3.10c	2001-10-01	1.85316e-08	-0.701939
	SPBC19C2.04c	ubp11	2.08937e-52	-1.20755			SPAC1F7.06	hsp3105	0.000749568	-0.0944681
	SPBC19C2.11c	mdm34	6.37242e-85	-1.4727			SPAC1F8.01	ght3	2.34706e-74	-0.597295
	SPBC19F5.04		1.17713e-87	-1.22946			SPAC1F8.05	isp3	1.54124e-27	0.482462
	SPBC1E8.04	Tf2-10	7.41273e-203	-2.48329			SPAC20G8.02		5.67269e-45	-1.05221
	SPBC215.08c	arg4	1.34142e-46	-1.46313			SPAC20G8.10c	atg6	6.18998e-56	-1.62621
	SPBC23G7.13c		5.44393e-05	-1.35164			SPAC20H4.06c	gpl1	7.86127e-12	-0.401569
	SPBC29A10.08	gas2	3.50572e-99	-1.7153			SPAC212.04c		3.58914e-17	-0.916006
	SPBC2G2.01c	liz1	1.52789e-152	-1.32746			SPAC212.09c		5.29976e-87	-1.71977
	SPBC2G2.04c	mmf1	1.0462e-25	-1.29141			SPAC21E11.03c	pcr1	3.87417e-250	-3.80999
	SPBC31F10.03	ggg1	1.51244e-13	-1.03658			SPAC222.13c		1.78848e-29	-0.857161
	SPBC365.16		4.21887e-29	-1.64655			SPAC227.03c	yea6	8.34869e-109	-0.808043
	SPBC418.01c	his4	2.92709e-133	-1.18999			SPAC22A12.17c		1.2084e-170	-4.40673
	SPBC56F2.09c	arg5	1.85628e-88	-1.85034			SPAC22E12.03c	sdj1	6.49189e-126	-1.41012
	SPBC83.03c	tas3	4.50122e-59	-1.03373			SPAC22F3.05c	alp41	0.0020917	0.864757
	SPBC83.12		1.39455e-13	-1.78551			SPAC22F3.09c	res2	3.36855e-123	-2.28313
	SPBC839.08c	its8	1.39286e-21	-1.05396			SPAC22F3.13	tsc1	1.58987e-58	-0.60596
	SPBC8E4.03		1.97489e-49	-2.17313			SPAC22F8.05		8.75662227276485e-310	-6.10194
	SPBC9B6.02c	Tf2-9	1.72499e-184	-2.53567			SPAC22F8.11	plc1	2.58454e-55	0.490077
	SPBP35G2.06c	nup131	9.91037e-92	-1.02945			SPAC22G7.11c	cum1	9.49358e-29	-0.275793
	SPBPB10D8.04c		3.34073e-37	-1.55703			SPAC22H10.12c	gdi1	0	-1.30193
	SPBPB10D8.05c		1.39861e-38	-1.56557			SPAC22H10.13	zym1	8.19391e-66	-3.72512
	SPBPB10D8.06c		1.52967e-40	-1.58472			SPAC23A1.02c	ted1	1.56631e-26	-0.884133
	SPBPB10D8.07c		6.23406e-39	-1.62084			SPAC23C11.06c		5.25704e-153	-2.13014
	SPBPB21E7.07	aes1	3.60161e-58	-1.97991			SPAC23C4.05c		0	-2.14339
	SPBPB2B2.01		3.71358e-16	-1.75533			SPAC23C4.10	sec2	8.97222e-23	-0.689901
	SPBPB8B6.03	fah1	4.48474e-14	-1.1566			SPAC23C4.14	alg1	1.0322e-34	-0.557671
	SPCC1020.14	Tf2-12	1.70954e-184	-2.49483			SPAC23D3.11	ayr1	8.29137e-178	-2.08211
	SPCC1235.02	bio2	4.6026e-38	-1.23764			SPAC23G3.03	sib2	2.71889e-125	-2.05354
	SPCC1235.11	mpc1	7.20743e-23	-1.33675			SPAC23H3.03c	npr2	0.00292276	-0.0489158
	SPCC1259.09c	pdx1	2.17179e-16	-1.2776			SPAC23H3.15c		1.51791e-226	-6.18864
	SPCC1259.10	pgp1	8.04913e-21	-1.34177			SPAC24B11.05		1.07184e-38	-0.775497
	SPCC1450.07c	dao1	9.92829e-15	-1.94336			SPAC24B11.06c	sty1	2.98199e-73	-1.73738
	SPCC1494.11c	Tf2-13	2.0837e-185	-2.46531			SPAC24H6.03	cul3	5.74733e-12	-0.293809
	SPCC162.10	ppk33	3.23814e-08	-1.02724			SPAC24H6.06	sld3	1.78634e-79	-0.87942
	SPCC1672.03c	gud1	2.56134e-84	-1.24621			SPAC25B8.04c	mss51	3.02049e-07	-0.879847
	SPCC1840.12	opt3	4.26853e-11	-1.07764			SPAC25B8.08		3.252e-101	-0.807802
	SPCC191.06		3.83867e-05	-2.31463			SPAC25B8.18		8.78378e-26	-1.12958
	SPCC191.11	inv1	2.53187e-272	-1.73452			SPAC25H1.02	jmj1	7.49674e-139	-0.807422
	SPCC320.05		7.21039e-92	-1.27753			SPAC26F1.04c	etr1	0	-2.86956
	SPCC330.03c		2.05366e-117	-1.76109			SPAC26F1.07		0	-3.05219
	SPCC364.07	ser3	8.98878e-85	-1.38692			SPAC26F1.10c	pyp1	1.52243e-258	-3.75202
	SPCC4B3.03c	mam301	5.04539e-105	-1.12505			SPAC26F1.11		2.9725e-37	-3.67854
	SPCC550.07	fah2	5.90404e-25	-1.20178			SPAC26F1.14c	aif1	6.18855e-153	-1.64692
	SPCC550.10	atd3	1.04097e-08	-1.00263			SPAC26H5.04	gid5	1.37602e-129	-0.748595
	SPCC584.16c		3.7045e-176	-2.30559			SPAC27D7.09c		1.20229e-82	-2.0369
	SPCC70.08c		4.11161e-133	-3.34204			SPAC27D7.11c		5.09018e-39	-0.123828
	SPCC70.12c	ecl1	0	-6.11918			SPAC27E2.06c	msm1	2.86927e-37	-0.793143
	SPCC757.11c		7.93904e-269	-1.27209			SPAC29A4.12c	mug108	1.97434e-61	-3.36003
	SPCC757.13		1.43738e-13	-1.04248			SPAC29A4.17c		2.6311e-98	-2.71072
	SPCC965.11c	agp3	4.21254e-61	-1.33623			SPAC29B12.11c		1.3742e-71	-1.37593
	SPCPB1C11.03		8.59193e-164	-1.47923			SPAC29E6.09		1.83514e-23	-0.667297
	SPMIT.09	atp8	1.1912e-10	-1.33896			SPAC2C4.07c	dis32	3.05456e-153	-1.56456
							SPAC2C4.17c	msy2	0	-2.38283
							SPAC2E1P3.01		7.03401e-151	-1.3973
							SPAC2F3.05c		5.49969e-225	-2.60266
							SPAC2F3.08	sut1	0	-2.7411
							SPAC2F7.06c	pol4	2.42633e-32	-1.10064
							SPAC2F7.10	akr1	1.09752e-09	-0.18939
							SPAC2G11.13	atg22	5.59026e-50	-1.9148
							SPAC2H10.02c	nas2	0.000339406	-0.249833
							SPAC31A2.12	rod1	8.57847e-46	-1.1714
							SPAC31G5.15	psd3	1.37256e-26	-0.698581
							SPAC328.03	tps1	6.20266e-242	-1.95429
							SPAC328.04	spg4	6.24367e-86	-1.86356
							SPAC343.06c		3.95966e-90	-0.727582
							SPAC343.12	rds1	7.70236e-147	-6.46939
							SPAC3A11.04	sei1	0.0034829	-0.160138
							SPAC3A11.06	mvp1	6.79043e-114	-3.31664
							SPAC3A11.11c		4.86741e-08	-0.48799
							SPAC3A12.18	zwf1	1.65358e-153	-1.43239
							SPAC3C7.05c	mug191	1.67115625183498e-315	-2.8053
							SPAC3C7.13c		3.04019e-77	-1.02753
							SPAC3G6.07		3.40836e-226	-5.96884
							SPAC3H5.08c		1.42497e-13	-0.141496
							SPAC3H5.11		2.964e-54	-0.711869
							SPAC3H8.04		0	-1.57827
							SPAC458.04c	dli1	2.68538e-25	-0.863476
							SPAC458.05	pik3	1.8268e-52	-1.3436
							SPAC4A8.02c		3.20241e-11	-0.377221
							SPAC4A8.04	isp6	5.74782e-218	-2.46965
							SPAC4D7.02c	pgc1	3.61142e-240	-2.49712
							SPAC4D7.11	dsc4	2.66054e-06	-0.0482868
							SPAC4F10.17		1.23178e-17	0.361667
							SPAC4F10.20	grx1	1.32549e-97	-1.59422
							SPAC4F10.22	cmc4	2.32941e-12	-1.00434
							SPAC4F8.11	sea2	1.54477e-32	-0.042879
							SPAC4G8.10	gos1	9.45911e-76	-1.80666
							SPAC4G9.11c	cmb1	2.50185e-141	-0.603435
							SPAC4G9.19		1.21676e-28	-1.55989
							SPAC4G9.22		2.37408e-152	-3.715
							SPAC4H3.03c		0	-5.75644
							SPAC4H3.04c		1.67458e-20	-0.636063
							SPAC4H3.05	srs2	2.42992e-25	-0.339453
							SPAC4H3.08		1.21244e-49	-2.57964
							SPAC513.02		2.63609e-185	-3.69428
							SPAC513.03	mfm2	2.22648e-15	-0.165032
							SPAC513.05	ams1	3.85907e-19	-0.95239
							SPAC521.04c	sst1	2.13355e-90	-1.60886
							SPAC57A10.08c		0.000492386	-0.0439426
							SPAC57A10.09c	nhp6	2.75219e-261	-1.46351
							SPAC57A10.11c	mia40	2.61822e-09	-0.0523776
							SPAC5D6.07c	pxa1	1.46342e-86	-2.28641
							SPAC5D6.09c	mug86	1.00604e-09	-1.06703
							SPAC5H10.02c	hsp3102	4.66572e-35	-1.28038
							SPAC5H10.11	gmh1	1.229e-07	0.889644
							SPAC607.08c	mil1	1.6113e-259	-2.77608
							SPAC607.09c	btn1	5.45703e-53	-1.41429
							SPAC630.05	gyp7	1.9472e-58	-1.26425
							SPAC630.07c		5.97694e-52	-0.714514
							SPAC630.09c	mug58	4.01969e-25	-0.735449
							SPAC637.03		1.28581e-302	-3.99151
							SPAC637.13c	slm1	1.07331e-235	-1.71686
							SPAC688.03c		1.57715e-22	-0.911375
							SPAC688.04c	gst3	1.52923e-134	-2.84721
							SPAC6B12.03c	bit2	1.73027e-110	0.569151
							SPAC6B12.07c		1.42768e-219	-1.80071
							SPAC6C3.08	nas6	3.44737e-10	-0.407799
							SPAC6F12.03c	fsv1	5.60496e-64	-0.625354
							SPAC732.02c		1.79865e-11	-0.442606
							SPAC750.08c		5.8045e-38	-1.88973
							SPAC821.03c	slf1	1.71264e-93	-0.981732
							SPAC821.04c	cid13	1.35982e-08	-0.98463
							SPAC823.03	ppk15	6.95644429344475e-321	-1.69187
							SPAC824.07	glo2	4.79641e-83	-1.10948
							SPAC869.01		1.91676e-08	-0.25417
							SPAC869.05c		0	-0.0992158
							SPAC869.06c	hry1	5.04318e-13	-1.68458
							SPAC869.07c	mel1	1.07732e-101	-3.203
							SPAC869.08	pcm2	1.81042e-46	-2.86459
							SPAC869.09		5.28031e-30	-13.841
							SPAC8C9.03	cgs1	0	-4.09314
							SPAC8C9.16c	mug63	6.19191e-118	-1.22958
							SPAC9.12c	atp12	0.000713548	-0.32858
							SPAC922.04		8.21277e-74	-1.47637
							SPAC922.09		3.78386e-05	0.498275
							SPAC959.09c	apc5	2.87145e-12	-0.497579
							SPAC977.07c	pfl6	1.25363e-40	-0.413522
							SPAC977.08	ayr2	0.00653356	-2.37246
							SPAC977.13c		5.82896e-144	-2.34352
							SPAC9E9.04		2.44077e-262	-3.48086
							SPAC9G1.09	sid1	2.0288e-28	0.60723
							SPACUNK4.14	mdb1	1.3549e-12	-0.253282
							SPACUNK4.15		0	-3.59284
							SPACUNK4.17		9.43135e-202	-6.75283
							SPACUNK4.19	mug153	3.25957e-49	-1.94014
							SPAP19A11.05c	mrp7	1.41554e-10	0.282814
							SPAP27G11.05c	vps41	1.14842e-26	-0.546309
							SPAP27G11.11c		2.88584e-19	-2.40721
							SPAP32A8.02		7.35202e-188	-2.77038
							SPAP8A3.04c	hsp9	1.05685e-117	-8.17311
							SPAPB1A11.03		7.23071e-52	0.937893
							SPAPB1E7.08c		4.92043e-24	-1.09294
							SPAPB24D3.09c	pdr1	1.25712e-58	-1.57864
							SPAPB2B4.01c	gpi12	5.79633e-52	-0.928309
							SPAPB2B4.04c	pmc1	1.90003e-111	-1.19056
							SPAPJ691.02		4.91869e-31	-1.43757
							SPAPJ696.01c	vps17	9.28721e-28	-0.424197
							SPAPJ760.02c	abp1	1.46795e-38	-0.933471
							SPBC106.02c	srx1	5.75552e-279	-2.69044
							SPBC106.10	pka1	4.69037e-278	-1.7743
							SPBC106.11c	plg7	2.04182e-93	-1.10328
							SPBC1105.10	rav1	6.46281e-35	-0.165172
							SPBC1105.11c	hht3	6.41235e-48	-1.28122
							SPBC1105.12	hhf3	5.88183e-63	-1.39558
							SPBC1105.13c		4.03156e-167	-1.06251
							SPBC1105.14	rsv2	0	-3.18485
							SPBC1105.19	tam12	7.65028e-56	-1.31365
							SPBC119.13c	prp31	2.08442e-28	-0.707866
							SPBC1198.14c	fbp1	1.0972e-48	-0.154221
							SPBC11C11.06c		0	-5.18653
							SPBC1289.14		2.74476e-63	-3.71605
							SPBC1289.16c	cao2	1.34496e-50	-1.96499
							SPBC12C2.04		2.32851e-181	-1.58927
							SPBC12C2.12c	glo1	1.59891e-106	-0.427638
							SPBC12D12.02c	cdm1	1.1349e-146	-1.61466
							SPBC1347.11	sro1	2.14173e-89	-0.127804
							SPBC1348.07		6.09855e-05	-1.75788
							SPBC13G1.15c		0.00137649	-0.673929
							SPBC14F5.13c	pho8	0	-2.24039
							SPBC1539.05	cog3	5.8388e-19	0.381048
							SPBC15D4.01c	klp9	1.44872e-33	-1.18982
							SPBC15D4.07c	atg9	6.60141e-68	-0.955939
							SPBC15D4.08c		2.78535e-27	-0.43277
							SPBC15D4.11c		0.00154719	0.0105577
							SPBC1604.20c	tea2	3.57853e-13	-0.35094
							SPBC1604.25	pet117	0.00196348	-0.161565
							SPBC1685.04		0.00831997	0.253161
							SPBC1685.05	htr11	3.86313e-21	-0.712227
							SPBC1685.13	fhn1	2.64451e-108	-3.13804
							SPBC1685.14c	vid27	2.65628e-81	-0.88542
							SPBC16A3.02c		6.79736e-259	-3.13123
							SPBC16A3.09c	ufd1	2.80335e-143	-0.824299
							SPBC16C6.02c	vps1302	4.53254e-59	-1.47683
							SPBC16C6.04	dbl6	1.32753e-64	-1.23211
							SPBC16C6.14	spo2	6.99477e-16	-0.839035
							SPBC16E9.03c	coa1	2.03732e-21	-0.380802
							SPBC16E9.16c	lsd90	2.22027e-152	-5.98981
							SPBC16E9.20		1.55272e-25	-1.73988
							SPBC1703.04	mlh1	2.10674e-10	0.190262
							SPBC1711.10c	npl4	4.91131e-59	-0.225355
							SPBC1711.11	atg2402	1.90499e-58	-1.59287
							SPBC1734.12c	alg12	2.10859e-24	-0.792995
							SPBC1773.05c	tms1	5.95494e-34	-1.60644
							SPBC17D1.17	tam11	7.28819e-272	-3.45507
							SPBC17D11.08	dca7	1.43413e-130	-0.953751
							SPBC18E5.13	mti3	9.86547e-09	0.135838
							SPBC18H10.09		1.55519e-15	0.0895867
							SPBC18H10.10c	saf4	2.59702e-05	-0.319093
							SPBC18H10.11c	ppr2	4.99513e-30	-0.355854
							SPBC19G7.18c		2.06497e-13	-0.632661
							SPBC20F10.02c		8.99606e-17	-0.556204
							SPBC20F10.03		0	-3.21094
							SPBC20F10.05	nrl1	1.26675e-14	-0.647478
							SPBC20F10.07	ltc1	2.81755e-27	-0.647653
							SPBC20F10.10	psl1	5.13678e-85	-1.64837
							SPBC21.02	rtc5	8.85844e-17	-0.456156
							SPBC215.05	gpd1	1.22715e-235	-3.46689
							SPBC215.11c		7.45924e-91	-1.2979
							SPBC216.03		6.51396e-53	-0.612661
							SPBC21C3.03		1.80414e-45	-1.24502
							SPBC21C3.10c	rib7	0.00266868	0.0858063
							SPBC21C3.11	ubx4	5.95003e-19	-0.820372
							SPBC21C3.19	rtc3	6.99923e-183	-6.59769
							SPBC21H7.06c	opi10	0	-4.78255
							SPBC23E6.03c	nta1	0.00157464	-0.469926
							SPBC23G7.06c	nvj2	2.62811e-164	-1.77256
							SPBC23G7.11	mag2	1.88071e-97	-2.8947
							SPBC23G7.14		4.28373e-06	-0.413796
							SPBC24C6.09c		2.75707e-244	-4.75627
							SPBC25B2.01	hbs1	3.91963e-110	-0.691673
							SPBC25B2.02c	mam1	2.0453e-11	-0.231784
							SPBC25B2.10		1.96314e-119	-0.795236
							SPBC26H8.12	cyc3	4.65188e-63	-0.662514
							SPBC27B12.01c	mmm1	5.04949e-24	-1.31537
							SPBC29A3.03c	gid2	3.31585e-112	-1.10192
							SPBC29B5.01	atf1	7.22116e-88	-2.52964
							SPBC2A9.02		0	-3.24505
							SPBC2D10.05	exg3	1.02218e-204	-3.05722
							SPBC2F12.05c	osh2	1.31158e-197	-1.97398
							SPBC2F12.08c	ceg1	1.79695e-23	-0.398881
							SPBC2F12.09c	atf21	4.25605e-239	-4.71872
							SPBC2G5.06c	hmt2	3.81794e-38	-0.65344
							SPBC30B4.09		5.64245e-302	-5.6258
							SPBC30D10.08	mgm101	4.65353e-11	-0.0583747
							SPBC30D10.09c		2.4103e-05	-0.736148
							SPBC30D10.14		1.6369e-137	-1.42453
							SPBC31A8.01c	rtn1	7.59063e-69	-0.848789
							SPBC31F10.07	lsb5	1.27351e-29	-0.287205
							SPBC32F12.03c	gpx1	2.21192596764351e-316	-4.67933
							SPBC32F12.08c	duo1	0.0087546	-1.32901
							SPBC32H8.07	git5	9.94111e-254	-4.7445
							SPBC336.12c	cdc10	4.4402e-131	-1.51706
							SPBC337.07c	ecm14	1.33967e-25	-0.426277
							SPBC359.06	mug14	2.14987e-68	-1.01832
							SPBC36.02c		1.05721e-119	-2.4232
							SPBC365.02c	cox10	1.61e-31	-1.12338
							SPBC365.12c	ish1	0	-5.02667
							SPBC365.15	alp4	2.07946e-12	-0.42774
							SPBC365.20c	pnc1	3.4822e-85	-1.14459
							SPBC3B8.10c	nem1	1.51481e-96	-2.47505
							SPBC3B9.02c	cwf28	7.51736e-18	-0.709165
							SPBC3E7.04c		5.74733e-12	-0.200188
							SPBC3E7.13c	syf2	3.14808e-31	-0.7301
							SPBC3E7.17		1.56595e-252	-0.947736
							SPBC3H7.02		2.58469e-153	-2.00469
							SPBC405.04c	ypt7	8.85997e-18	-0.613138
							SPBC405.05	atg16	1.77835e-21	-1.89485
							SPBC428.10		0	-3.73788
							SPBC4B4.08	ght2	5.40429e-256	-3.10202
							SPBC4C3.12	2001-09-01	1.72317e-30	-1.68489
							SPBC543.08		4.19625e-09	-0.339409
							SPBC56F2.05c		5.29685e-55	-1.64402
							SPBC56F2.06	mug147	4.39245e-162	-4.45095
							SPBC56F2.15	tam13	2.45465e-118	-3.12182
							SPBC577.13	syj2	9.15645e-71	-0.935646
							SPBC582.10c		8.65839e-10	-0.218638
							SPBC609.01		4.59483e-101	-0.858909
							SPBC660.05		3.04575e-206	-7.35134
							SPBC660.06		4.20818e-148	-1.93446
							SPBC660.07	ntp1	1.31922231456875e-312	-2.33217
							SPBC660.16	gnd1	1.5721e-35	-0.281717
							SPBC685.02	exo5	7.0774e-29	0.0014069
							SPBC691.01	pfa5	2.47507e-08	-1.08776
							SPBC691.02c	drp1	3.17102e-23	-0.2607
							SPBC691.05c	ist2	4.27856e-43	-0.823685
							SPBC6B1.06c	ubp14	1.29289e-42	-0.460311
							SPBC713.02c	ubp15	5.59969e-258	-1.7227
							SPBC713.11c	pmp3	3.30437e-145	-1.83738
							SPBC725.02	mpr1	0	-2.77577
							SPBC725.03		0	-5.35256
							SPBC725.10	tps0	4.70012e-199	-6.29807
							SPBC725.13c	psf2	1.12516e-10	-0.558606
							SPBC776.05	gpc1	1.08674e-44	-0.376966
							SPBC83.05		2.29534e-206	-1.47765
							SPBC83.16c		1.92503e-49	-0.87824
							SPBC839.06	cta3	0	0.011669
							SPBC887.01	adi1	4.53504e-15	-0.361161
							SPBC8D2.01	gsk31	6.10315e-86	-1.22074
							SPBC8E4.05c		4.38617e-85	-5.29048
							SPBC8E4.12c	ecl3	2.57608e-07	1.12855
							SPBC947.14c	cbp6	3.98941e-29	-0.127455
							SPBC947.15c	nde1	3.91448e-88	-1.47955
							SPBCPT2R1.07c		2.53889e-71	-1.95521
							SPBP19A11.07c		2.04964e-20	-0.353034
							SPBP4H10.10	rbd3	0	-3.94508
							SPBP4H10.17c		2.00728e-65	-0.526968
							SPBP8B7.07c	set6	1.83994e-20	-0.527661
							SPBP8B7.31		1.58129e-12	-0.087018
							SPBPB10D8.03		3.88221e-41	-0.680961
							SPBPB21E7.01c	eno102	2.2383e-59	-5.19986
							SPBPB21E7.02c		9.88973e-21	-15.8399
							SPBPB21E7.08		2.74804e-204	-3.43421
							SPBPB21E7.09		2.29461e-57	-0.787055
							SPBPB21E7.11		6.50928e-69	-3.98536
							SPBPB2B2.02	say1	9.16843e-70	-4.37739
							SPBPB2B2.06c		1.63906e-36	-3.5572
							SPBPB2B2.11	tgd1	2.80152e-40	-1.95779
							SPBPB2B2.12c	gal10	4.12432e-95	-3.07153
							SPBPB2B2.13	gal1	2.64505e-137	-2.35346
							SPBPB8B6.02c		8.07217e-43	-2.91237
							SPBPJ4664.01	dps1	2.22395e-87	-1.18007
							SPCC10H11.02	cwf23	2.5338e-38	-0.633487
							SPCC1183.09c	pmp31	6.63714e-31	-0.877233
							SPCC1183.11	msy1	5.53124e-303	-3.3059
							SPCC1223.03c	gut2	0	-5.43233
							SPCC1235.01		7.03383e-61	-2.08056
							SPCC1235.15	dga1	1.94086e-55	-0.77601
							SPCC1322.04	fyu1	2.54425e-171	-1.90087
							SPCC1322.07c	mug150	7.33069e-14	-0.248212
							SPCC1322.08	srk1	0	-3.60118
							SPCC1393.04	fta4	1.95846e-12	-0.516579
							SPCC1393.12		1.63124e-92	-2.12456
							SPCC1450.01c		3.36559e-06	0.690459
							SPCC1450.12		5.24612e-55	-0.49203
							SPCC1494.03	arz1	1.65155e-262	-2.16508
							SPCC1494.08c		1.40106e-118	-1.515
							SPCC1494.09c	tfb6	1.2671e-17	-0.845988
							SPCC1620.02	wtf23	0.000770143	-1.20951
							SPCC1620.08	lsc2	5.93476e-123	-0.834147
							SPCC16A11.08	atg20	2.92226e-129	-2.56599
							SPCC16A11.13	luc7	1.35287e-10	0.252348
							SPCC16A11.15c		0	-2.37874
							SPCC1739.03	hrr1	2.07851e-16	-0.890054
							SPCC1739.04c	dms1	1.50834e-108	-2.1414
							SPCC1739.07	cti1	5.79558e-24	0.0357805
							SPCC1739.08c		4.22607e-85	-1.44208
							SPCC18.08		4.36188e-71	-0.0770159
							SPCC18.09c	hnt3	9.6068e-22	-0.784172
							SPCC188.07	ccq1	2.92685e-20	-0.498753
							SPCC188.08c	ubp5	1.46234e-37	-0.393278
							SPCC1884.01		2.06299e-16	0.0421549
							SPCC18B5.06	dom34	1.81088e-26	-0.569199
							SPCC18B5.11c	cds1	6.64804e-93	-0.480733
							SPCC191.01		0	-3.59187
							SPCC191.11	inv1	2.53187e-272	-2.72441
							SPCC1919.10c	myo52	1.07916e-27	-0.330342
							SPCC23B6.01c		1.21403e-70	-0.490326
							SPCC24B10.02c		3.25182e-296	-1.94735
							SPCC285.09c	cgs2	3.01291e-33	-1.36779
							SPCC306.08c	mdh1	2.27864e-119	-1.32112
							SPCC320.03		1.81329e-235	-2.40043
							SPCC320.09	hem15	1.09587e-15	-0.0412555
							SPCC330.06c	pmp20	7.59063e-69	-0.901943
							SPCC330.21	new25	9.04832e-108	-3.3001
							SPCC338.12	pbi2	9.56309e-273	-4.39511
							SPCC417.05c	cfh2	7.62144e-236	-2.35082
							SPCC417.16		1.82702e-100	-0.8849
							SPCC4B3.01	tum1	8.79722e-27	-0.361963
							SPCC4B3.17	cbp3	2.26589e-16	-0.507841
							SPCC4F11.02	ptc1	0	-2.61739
							SPCC4G3.03		4.19556e-182	-2.50862
							SPCC553.04	cyp9	5.97884e-31	-0.690775
							SPCC569.01c		5.89295e-54	-1.0515
							SPCC569.03		8.188e-141	-2.44361
							SPCC569.05c		2.21748e-114	-1.70869
							SPCC576.17c		4.59082e-119	-2.39562
							SPCC594.04c		1.53888e-145	-1.18212
							SPCC594.06c	vsl1	1.26222e-23	-0.594758
							SPCC5E4.10c		2.35526e-09	-0.477552
							SPCC61.03		5.51562e-107	-0.804088
							SPCC622.15c		2.45417e-79	-1.52893
							SPCC63.03		1.38684e-09	-0.382128
							SPCC63.13		1.06789e-42	-1.79158
							SPCC63.14	eis1	1.48867e-286	-3.90755
							SPCC663.07c		0.00035591	0.352312
							SPCC70.07c	tmp1	5.87072e-07	-0.458648
							SPCC736.13		1.73705e-51	-0.355755
							SPCC736.15	pil1	3.14303e-213	-3.01103
							SPCC74.03c	ssp2	1.52967e-40	-0.883639
							SPCC757.02c		1.45886e-12	-0.248187
							SPCC757.03c	hsp3101	1.22297e-83	-3.22862
							SPCC757.04		1.04053e-35	0.00394202
							SPCC757.05c		1.67194e-49	-0.0653568
							SPCC757.07c	ctt1	4.54104e-235	-4.53112
							SPCC757.08	rrp45	0.0015137	0.263515
							SPCC777.10c	ubc12	1.54039e-27	-0.664589
							SPCC794.04c		0	-5.7622
							SPCC794.08	efr3	2.31378e-134	-0.986038
							SPCC794.12c	mae2	2.80871e-123	-1.84736
							SPCP20C8.02c		2.89344e-09	0.421374
							SPCP20C8.03		2.05515e-05	0.132988
							SPCP31B10.06	tcb2	8.14446e-141	-2.53827
							SPCPB16A4.06c		6.01409e-120	-0.597696
							SPCPB16A4.07	smp4	2.55226e-228	-7.19916
							SPCPB1C11.02		7.83466e-57	-1.3032

## Sheet: Induced H2O2
eIF2α-S52A	Systematic name	Gene name	padj	log2FC		sty1Δ	Systematic name	Gene name	padj	log2FC
	SPAC11D3.01c		1.35406e-28	3.792			SPAC1002.06c	bqt2	0.0019786	1.71297
	SPAC11D3.13	hsp3104	0	1.08119			SPAC1093.05	hca4	9.16809e-74	1.17534
	SPAC139.05		5.30352e-187	2.78679			SPAC11D3.01c		1.35406e-28	1.5433
	SPAC1399.01c		1.90941e-73	1.59815			SPAC11D3.02c		2.43098e-280	1.23959
	SPAC13C5.04		1.48719e-138	1.81783			SPAC11D3.06		1.03848e-21	1.27937
	SPAC14C4.01c		7.13925e-33	1.07403			SPAC11D3.10		3.16862e-13	1.10026
	SPAC15A10.05c	mug182	9.34728e-138	1.11675			SPAC11D3.19		1.68835e-47	1.86985
	SPAC15E1.02c		1.08344e-62	1.83628			SPAC13G7.13c	msa1	6.24482e-18	1.52245
	SPAC1952.10c		3.07312e-07	1.25539			SPAC140.02	gar2	1.83133e-23	1.00686
	SPAC19A8.16	prl65	1.81858e-41	2.85827			SPAC144.01		1.20495e-07	1.30499
	SPAC1F7.06	hsp3105	0.000749568	1.60336			SPAC1486.09	nob1	1.44548e-64	1.17778
	SPAC1F7.12	yak3	2.04348e-05	1.21001			SPAC1556.05c	cgr1	2.38249e-08	1.18679
	SPAC1F8.01	ght3	2.34706e-74	1.41087			SPAC1556.06	meu1	1.63655e-21	1.60766
	SPAC1F8.02c	shu1	2.88399e-50	3.90249			SPAC16E8.06c	nop12	1.86243e-39	1.00445
	SPAC1F8.04c		5.22592e-70	3.84323			SPAC1751.04	loc1	8.81302e-31	1.14622
	SPAC1F8.05	isp3	1.54124e-27	1.19776			SPAC17A2.10c		1.19892e-15	3.09871
	SPAC20G4.05c		3.44928e-26	1.20112			SPAC17A2.11		0.00476958	2.83766
	SPAC212.01c		3.31047e-21	1.22471			SPAC17A5.18c	rec25	0.00044566	1.04109
	SPAC212.02		2.46031e-05	3.27288			SPAC17G6.02c	tco1	1.73691e-22	1.02301
	SPAC212.06c		3.84366e-07	1.6054			SPAC17H9.05	ebp2	6.04161e-24	1.23536
	SPAC22A12.17c		1.2084e-170	2.79688			SPAC186.05c	gdt1	4.12154e-138	6.21098
	SPAC22G7.07c	ime4	1.39091e-06	1.46603			SPAC186.06		2.78998e-64	5.50749
	SPAC22G7.08	ppk8	1.04536e-69	1.47253			SPAC186.09	pdc102	2.04387e-26	4.37656
	SPAC22G7.11c	cum1	9.49358e-29	1.85061			SPAC18B11.06	lcp5	2.52515e-62	1.26195
	SPAC22H10.13	zym1	8.19391e-66	1.30462			SPAC19A8.07c	imp4	8.81088e-50	1.34064
	SPAC23C11.06c		5.25704e-153	1.16073			SPAC19B12.11c	bud20	8.40721e-54	1.04564
	SPAC29B12.14c		3.81024e-45	2.48967			SPAC1A6.08c	mug125	0.000109394	1.07847
	SPAC29E6.05c	mxr1	6.82993e-06	1.15291			SPAC1B9.03c		9.49676e-48	1.03096
	SPAC2E1P3.01		7.03401e-151	1.12059			SPAC1D4.11c	lkh1	6.58574e-14	1.4243
	SPAC2F7.06c	pol4	2.42633e-32	2.67851			SPAC1F8.06	pfl8	2.42834e-73	1.98571
	SPAC32A11.02c		1.86165e-281	1.03918			SPAC212.06c		3.84366e-07	1.39206
	SPAC3C7.13c		3.04019e-77	1.02459			SPAC222.06	mak16	1.281e-26	1.30475
	SPAC3C7.14c	obr1	3.87616e-26	1.91337			SPAC22A12.06c	fsh2	3.19062e-237	2.00411
	SPAC3G6.07		3.40836e-226	1.5792			SPAC22E12.13c	rlp24	1.02869e-50	1.10434
	SPAC4F10.17		1.23178e-17	3.4736			SPAC22F8.09	rrp16	4.67583e-06	1.22018
	SPAC4F10.22	cmc4	2.32941e-12	2.03393			SPAC23C4.06c	efm6	1.31435e-80	1.36307
	SPAC4H3.08		1.21244e-49	4.4071			SPAC23C4.07	tht2	0.00172677	1.80573
	SPAC513.06c	dhd1	2.3161e-29	2.30754			SPAC23D3.12		6.95877e-65	2.05414
	SPAC513.07		5.21417e-49	1.47299			SPAC23H4.06	gln1	1.90962e-63	1.05816
	SPAC5H10.02c	hsp3102	4.66572e-35	2.59055			SPAC24B11.13	hem3	5.74999e-57	1.18276
	SPAC5H10.05c		2.13312e-16	1.29113			SPAC24B11.14		1.60948e-24	1.62309
	SPAC6B12.03c	bit2	1.73027e-110	1.61736			SPAC25B8.05	deg1	1.36619e-103	1.16613
	SPAC6G10.03c	cld1	3.08373e-80	1.30901			SPAC26A3.06	bud23	2.53323e-20	1.12904
	SPAC750.02c		0.00761787	1.31263			SPAC26F1.05	mug106	3.45362e-36	1.75793
	SPAC750.06c		1.68656e-31	1.15502			SPAC27D7.13c	ssm4	1.30078e-06	1.10496
	SPAC869.02c	yhb1	2.08644e-16	1.3101			SPAC29B12.08	clr5	8.58131e-15	1.02652
	SPAC869.03c		0.00376486	2.89189			SPAC2C4.11c	pno1	7.16197e-108	1.19777
	SPAC869.06c	hry1	5.04318e-13	3.17186			SPAC2E1P5.05	rrp9	5.00347e-41	1.31406
	SPAC869.07c	mel1	1.07732e-101	6.86107			SPAC30D11.03	ddx27	4.59575e-82	1.01079
	SPAC869.08	pcm2	1.81042e-46	4.54711			SPAC32A11.01	mug8	1.0684e-84	1.24491
	SPAC869.09		5.28031e-30	7.51066			SPAC3F10.16c		1.90953e-78	1.06643
	SPAC922.09		3.78386e-05	1.26105			SPAC3H1.06c		8.98795e-150	1.94718
	SPAC977.07c	pfl6	1.25363e-40	2.54192			SPAC3H1.07	aru1	5.36502e-57	1.04192
	SPAC977.13c		5.82896e-144	1.26784			SPAC4D7.04c	rer2	6.01693e-07	1.13899
	SPAC9E9.11	plr1	1.39937e-128	1.28434			SPAC4F10.06	bud22	4.35768e-36	1.1967
	SPAP8A3.04c	hsp9	1.05685e-117	1.25104			SPAC4F8.04		3.32898e-26	1.53128
	SPAPB1A11.02		3.1142e-07	2.18816			SPAC4G9.10	arg3	1.01327e-20	1.02425
	SPAPB1A11.03		7.23071e-52	7.20959			SPAC56F8.14c	mug115	6.32723e-19	1.272
	SPAPB24D3.08c		1.67201e-55	1.74949			SPAC5H10.07		2.12544e-12	1.20664
	SPAPJ691.02		4.91869e-31	1.27891			SPAC5H10.10		7.66943e-89	1.34922
	SPBC106.02c	srx1	5.75552e-279	1.43454			SPAC664.06	rlp7	6.29883e-144	1.38857
	SPBC1271.01c	pof13	2.32274e-23	1.01574			SPAC664.08c	bfr2	1.25514e-72	1.05966
	SPBC1271.05c		2.19986e-22	1.10239			SPAC683.02c		1.31604e-76	1.86253
	SPBC1289.14		2.74476e-63	5.7811			SPAC6C3.03c		1.20832e-17	1.09156
	SPBC1289.16c	cao2	1.34496e-50	1.43998			SPAC6C3.05	meu43	4.75588e-06	1.10187
	SPBC1347.11	sro1	2.14173e-89	1.43058			SPAC6C3.07	mug68	0.00263471	1.03309
	SPBC1348.01		6.44806e-25	1.34698			SPAC750.01		1.30899e-102	1.1203
	SPBC1348.08c		3.69715e-21	2.05688			SPAC823.04	rrp36	0.000194621	1.694
	SPBC1348.09		0.00853747	1.17775			SPAC823.08c	rrp3	1.01297e-201	1.25038
	SPBC1604.01	egt1	2.70086e-47	1.96584			SPAC8C9.10c	rrp14	4.375e-31	1.227
	SPBC1683.07	mal1	3.81073e-21	1.53612			SPAC8E11.08c		1.97709e-07	3.47758
	SPBC16E9.16c	lsd90	2.22027e-152	1.46613			SPAC8E11.10		1.73874e-108	2.1079
	SPBC1773.05c	tms1	5.95494e-34	2.38524			SPAC8F11.04		1.63017e-76	1.12785
	SPBC1773.06c	adh8	5.11789e-62	4.63313			SPAC959.11		9.10277e-11	1.01629
	SPBC17D11.03c		2.99159e-32	1.24772			SPAC977.01	ftm1	7.74648e-24	1.0326
	SPBC215.11c		7.45924e-91	2.63502			SPAPB15E9.02c		6.12829e-12	1.54092
	SPBC216.04c	mxr2	9.3236e-18	1.37549			SPAPB1A10.14	pof15	4.88798e-50	2.50695
	SPBC23G7.10c		3.41978e-178	3.95327			SPAPB1A11.01	mfc1	5.85787e-37	1.16065
	SPBC23G7.11	mag2	1.88071e-97	3.5354			SPBC119.04	mei3	0.00389422	2.05416
	SPBC24C6.09c		2.75707e-244	1.01833			SPBC1198.02	dea2	2.84411e-27	1.66022
	SPBC25B2.08		1.91528e-15	1.5138			SPBC1271.07c		0	2.24993
	SPBC2A9.02		0	2.16836			SPBC1271.08c		0	1.11604
	SPBC2D10.04	aly2	1.11589e-56	1.10034			SPBC1271.09	tgp1	5.46846e-39	1.14598
	SPBC32C12.02	ste11	2.96572e-29	1.64546			SPBC1347.02	ani1	2.25137e-51	1.16922
	SPBC359.06	mug14	2.14987e-68	1.33463			SPBC1348.06c		0	1.61947
	SPBC3F6.03	trr1	3.64608e-85	1.77789			SPBC13G1.09	enp1	6.22194e-80	1.19414
	SPBC3H7.08c		1.11492e-08	1.06578			SPBC1604.09c	rex4	4.462e-14	1.16247
	SPBC409.13	rib4	3.36222e-44	1.3948			SPBC1683.06c	urh1	2.5085e-148	1.10226
	SPBC460.04c		1.5614e-15	1.79933			SPBC1683.10c	pcl1	9.52667e-20	1.41357
	SPBC56F2.06	mug147	4.39245e-162	1.23319			SPBC16D10.01c		1.63991e-54	1.13249
	SPBC56F2.15	tam13	2.45465e-118	1.00916			SPBC16E9.08	mcp4	6.30764e-05	1.07134
	SPBC609.02	ptn1	5.84474e-12	1.24907			SPBC16E9.10c	rix7	2.72092e-116	1.0869
	SPBC609.04	caf5	2.75172e-215	3.71159			SPBC1703.05	rio2	5.73862e-46	1.07701
	SPBC8E4.05c		4.38617e-85	1.16318			SPBC1711.07	rrb1	2.53864e-113	1.44866
	SPBCPT2R1.01c		3.13779e-13	1.54296			SPBC1711.16	pwp1	1.17808e-49	1.24101
	SPBCPT2R1.02		0.000501795	4.33283			SPBC1734.01c	esf1	3.73304e-82	1.24682
	SPBCPT2R1.04c		8.91069e-31	1.56368			SPBC1778.04	spo6	1.98293e-12	1.59741
	SPBP26C9.02c	car1	1.47513e-25	1.06677			SPBC17A3.06		0.00011015	1.06278
	SPBP4H10.12		6.45052e-06	1.04187			SPBC17D1.06	dbp3	2.44635e-112	1.38576
	SPBPB10D8.02c		4.5164e-195	1.86702			SPBC19C2.03	rpc10	4.11784e-05	1.0721
	SPBPB21E7.01c	eno102	2.2383e-59	4.45789			SPBC19C2.13c	ctu2	3.16953e-88	1.01495
	SPBPB21E7.02c		9.88973e-21	6.55065			SPBC19F5.05c	ppp1	1.47839e-101	1.12356
	SPBPB21E7.04c	cmt2	1.94503e-24	4.09555			SPBC19F8.06c	meu22	0.00125329	1.77264
	SPBPB21E7.06		1.04984e-05	3.65476			SPBC215.06c		3.0541e-27	1.77868
	SPBPB21E7.08		2.74804e-204	1.07921			SPBC21B10.15		0.00236849	1.03412
	SPBPB21E7.10		0.00129698	6.28821			SPBC21H7.04	dbp7	5.48356e-72	1.18214
	SPBPB21E7.11		6.50928e-69	1.85823			SPBC244.02c	utp6	1.6105e-53	1.12662
	SPBPB2B2.01		3.71358e-16	3.14072			SPBC24C6.10c	dip1	2.95606e-53	1.2392
	SPBPB2B2.06c		1.63906e-36	4.78337			SPBC25B2.05	mis3	2.63542e-24	1.62633
	SPBPB2B2.08		1.61687e-178	1.16347			SPBC25B2.08		1.91528e-15	1.82366
	SPBPB2B2.12c	gal10	4.12432e-95	1.10613			SPBC26H8.08c	grn1	7.7032e-92	1.48784
	SPBPB2B2.14c		0.000374029	1.2597			SPBC2D10.19c	alb1	1.30168e-14	1.24267
	SPBPB8B6.02c		8.07217e-43	1.59746			SPBC2G2.01c	liz1	1.52789e-152	1.00491
	SPBPB8B6.03	fah1	4.48474e-14	1.14918			SPBC2G2.10c	mug110	5.74983e-08	1.03163
	SPCC1223.13	cbf12	1.09311e-12	1.29536			SPBC2G2.17c		2.13008e-113	4.88244
	SPCC1281.04	akr7	3.24092e-17	4.03727			SPBC2G5.03	ctu1	7.6845e-52	1.29151
	SPCC1281.07c	gst4	4.80949e-23	1.98564			SPBC317.01	mbx2	0.00793674	1.25483
	SPCC1393.12		1.63124e-92	1.37752			SPBC31A8.02		0.00263769	1.43314
	SPCC1620.04c	fzr3	2.79611e-34	3.61509			SPBC31F10.05	mug37	1.01156e-12	1.39496
	SPCC16A11.15c		0	1.06243			SPBC32H8.05		4.08017e-45	1.53249
	SPCC1739.08c		4.22607e-85	1.71031			SPBC336.02	cdh1	8.39883e-83	1.25098
	SPCC18B5.01c	bfr1	8.21119e-28	1.02104			SPBC3B8.05	dph1	6.35703e-95	1.27909
	SPCC18B5.02c		1.05278e-126	3.20682			SPBC3H7.05c		1.39786e-71	2.00711
	SPCC4B3.06c		1.62715e-34	1.13559			SPBC3H7.18	tam8	0.00133934	1.14826
	SPCC576.01c	xan1	1.21302e-11	1.55164			SPBC428.02c	eca39	1.57011e-201	1.17474
	SPCC576.02		1.55115e-30	2.46084			SPBC4F6.07c	mak5	8.00884e-74	1.08274
	SPCC576.19c		7.61503e-12	2.53642			SPBC4F6.14	nop4	2.08615e-07	1.03789
	SPCC663.06c	osr1	1.26937e-104	3.1582			SPBC543.06c	dbp8	1.23883e-18	1.18741
	SPCC663.07c		0.00035591	1.17662			SPBC651.01c	nog1	5.33299e-78	1.2372
	SPCC663.08c		6.42781e-66	3.85711			SPBC713.12	erg1	5.49549e-34	1.19922
	SPCC757.02c		1.45886e-12	3.49322			SPBC713.14c		0.000111311	1.45803
	SPCC757.03c	hsp3101	1.22297e-83	1.80444			SPBC776.17	rrp7	2.93987e-06	1.23882
	SPCC757.07c	ctt1	4.54104e-235	1.5784			SPBC800.06	brx1	5.83815e-92	1.05174
	SPCC965.06	osr2	2.18163e-106	2.34138			SPBC887.08		1.7416e-11	1.05069
	SPCC965.07c	gst2	8.03198e-54	1.71627			SPBC8E4.01c	pho84	1.25501e-54	1.0683
	SPCPB1C11.02		7.83466e-57	1.58219			SPBC8E4.12c	ecl3	2.57608e-07	1.12855
							SPBC947.07	rrp1402	2.09251e-40	1.27581
							SPBC9B6.07	nop52	6.80351e-108	1.06621
							SPBCPT2R1.02		0.000501795	1.50003
							SPBCPT2R1.08c	tlh2	4.07147e-09	1.05223
							SPBP22H7.02c	mrd1	8.79492e-64	1.107
							SPBP35G2.13c	swc2	9.29047e-10	1.1112
							SPBP8B7.16c	dbp2	9.62335e-61	1.31262
							SPBP8B7.20c	nop2	3.26988e-98	1.18077
							SPBP8B7.32		2.12399e-44	3.60007
							SPBPB2B2.05		5.18916e-51	1.37082
							SPBPB2B2.15		3.60396e-215	1.33563
							SPCC1223.09	uro1	8.23916e-49	1.69383
							SPCC1223.13	cbf12	1.09311e-12	1.53847
							SPCC1281.04	akr7	3.24092e-17	2.07814
							SPCC1281.08	wtf11	5.16096e-11	1.98094
							SPCC1450.10c	nar1	9.42477e-96	1.17841
							SPCC1494.01		5.08024e-19	1.02187
							SPCC1620.04c	fzr3	2.79611e-34	4.72883
							SPCC1827.05c		4.23723e-17	1.26019
							SPCC18B5.02c		1.05278e-126	2.79234
							SPCC24B10.18		3.32275e-08	1.58547
							SPCC285.05		8.53573e-122	1.93989
							SPCC290.02	rpc34	5.23595e-92	1.2793
							SPCC320.11c	nip7	1.62767e-79	1.28944
							SPCC330.05c	ura4	7.93839e-29	1.95774
							SPCC417.02	dad5	2.90077e-05	2.22222
							SPCC4B3.10c	ipk1	3.53649e-239	2.5579
							SPCC4B3.12	set9	2.25363e-60	1.23734
							SPCC4F11.05		2.47931e-08	2.00424
							SPCC584.16c		3.7045e-176	1.7205
							SPCC663.06c	osr1	1.26937e-104	1.04426
							SPCC663.08c		6.42781e-66	2.01229
							SPCC70.09c	mug9	3.97637e-198	1.42759
							SPCC794.03		7.17003e-66	1.45285
							SPCC965.14c		9.11921e-137	1.9578

## Sheet: Repressed H2O2
eIF2α-S52A	Systematic name	Gene name	padj	log2FC		sty1Δ	Systematic name	Gene name	padj	log2FC
	SPAC1002.17c	urg2	3.53395e-29	-1.28309			SPAC1002.11	gaa1	6.40474e-35	-1.65077
	SPAC1002.19	urg1	1.34794e-44	-1.57131			SPAC1006.01	psp3	1.53648e-54	-1.23019
	SPAC1002.20		5.81217e-25	-1.22354			SPAC1039.04		6.37801e-05	-1.36903
	SPAC11D3.09		5.25826e-209	-1.31686			SPAC1039.10	mmf2	3.21948e-08	-1.1045
	SPAC1250.02	mug95	1.2176e-08	-1.46694			SPAC10F6.06	vip1	1.01367e-214	-1.81549
	SPAC13D1.01c	Tf2-7	1.31139e-185	-1.13712			SPAC10F6.16	igo1	2.24559e-75	-1.00709
	SPAC14C4.03	mek1	7.05462e-09	-1.39447			SPAC110.01	ppk1	1.18468e-80	-1.45984
	SPAC1556.06	meu1	0.000745776	-1.89775			SPAC110.06		9.0686e-05	-4.24043
	SPAC17A2.01	bsu1	1.59176e-19	-1.77659			SPAC11D3.05	mfs2	3.78837e-33	-1.26107
	SPAC186.08c		4.74856e-08	-2.08114			SPAC11E3.14		1.39696e-268	-1.76019
	SPAC19D5.01	pyp2	0	-1.07082			SPAC1296.04	mug65	4.26674e-45	-1.47959
	SPAC19E9.03	pas1	8.1034e-195	-1.38675			SPAC12B10.01c		2.60783e-76	-1.18873
	SPAC20G4.03c	hri1	5.53839e-29	-1.14393			SPAC12B10.12c	rhp41	6.21571e-36	-1.11221
	SPAC21E11.04	aca1	2.52616e-125	-1.07555			SPAC12B10.13	gid8	7.22015e-80	-1.33722
	SPAC25G10.04c	rec10	2.73399e-06	-1.08823			SPAC139.05		5.30352e-187	-5.51512
	SPAC26A3.13c	Tf2-4	4.77868e-195	-1.13456			SPAC13C5.04		1.48719e-138	-2.26983
	SPAC27E2.08	Tf2-6	4.1334e-197	-1.11533			SPAC13D6.01	pof14	1.4815e-21	-1.3705
	SPAC2E1P3.02c	amt3	5.14658e-200	-2.19502			SPAC13F5.07c	hpz2	1.58191e-18	-1.67985
	SPAC2E1P3.03c	Tf2-3	4.53507e-182	-1.07558			SPAC13G7.05	are1	3.02567e-165	-2.31136
	SPAC2H10.01		2.91009e-57	-1.85543			SPAC14C4.01c		7.13925e-33	-1.81747
	SPAC31G5.10	eta2	5.13026e-14	-1.03389			SPAC14C4.07		5.72188e-33	-1.07123
	SPAC328.08c	tbc1	2.66032e-05	-1.01844			SPAC14C4.10c		1.35881e-23	-1.34152
	SPAC328.09		3.53686e-43	-1.0372			SPAC15A10.05c	mug182	9.34728e-138	-1.73598
	SPAC32A11.01	mug8	1.0684e-84	-1.68651			SPAC15E1.02c		1.08344e-62	-2.4805
	SPAC343.20		1.33301e-10	-1.6959			SPAC15F9.01c	glm1	2.96355e-13	-2.3909
	SPAC343.21		0.0027529	-1.21896			SPAC167.06c	mug143	3.45389e-271	-5.18108
	SPAC3F10.10c	map3	0.00144207	-1.04073			SPAC1687.14c		9.4324e-104	-1.61265
	SPAC5H10.07		2.12544e-12	-3.1652			SPAC1687.22c	puf3	2.1775e-95	-1.22611
	SPAC6B12.16	meu26	3.44345e-05	-1.91676			SPAC16A10.01		0	-3.98601
	SPAC6C3.03c		1.20832e-17	-4.14805			SPAC1751.01c	gti1	4.25037e-71	-1.62082
	SPAC6G10.12c	ace2	2.30634e-54	-2.22334			SPAC1782.12c		1.58116e-05	-1.00025
	SPAC8E11.08c		1.97709e-07	-1.23524			SPAC1783.01		2.01044e-27	-1.07291
	SPAC977.05c		0	-1.22723			SPAC1786.01c	ptl2	8.99903e-79	-1.53416
	SPAC9G1.14		0	-1.57299			SPAC17A5.10	hua1	3.12125e-225	-1.18327
	SPAP27G11.11c		2.88584e-19	-1.75663			SPAC17C9.12	scs22	9.7778e-119	-1.90202
	SPAPB1A10.08		1.29488e-196	-1.7551			SPAC17G8.10c	dma1	6.95365e-29	-1.35738
	SPBC1105.13c		4.03156e-167	-1.49132			SPAC186.02c		2.52798e-21	-3.7171
	SPBC119.04	mei3	0.00389422	-1.06227			SPAC186.08c		4.74856e-08	-1.17862
	SPBC1271.07c		0	-1.39349			SPAC18G6.12c		1.23837e-36	-1.19047
	SPBC1271.09	tgp1	5.46846e-39	-1.91623			SPAC19A8.16	prl65	1.81858e-41	-1.18462
	SPBC1348.06c		0	-1.20663			SPAC19B12.08	atg4	9.78114e-102	-1.74535
	SPBC13E7.09	vrp1	1.06711e-10	-1.01893			SPAC19D5.01	pyp2	0	-4.50491
	SPBC13G1.15c		0.00137649	-1.08897			SPAC19G12.09		5.29053e-280	-4.55287
	SPBC1652.01	stb3	5.14935e-21	-1.04444			SPAC1A6.07	sle1	1.95166e-54	-1.10628
	SPBC16E9.20		1.55272e-25	-1.20598			SPAC1F12.10c		4.67605e-182	-1.01347
	SPBC17G9.12c		1.07138e-07	-1.09335			SPAC1F3.09	mug161	7.60532e-168	-1.25228
	SPBC18E5.15		1.17846e-43	-3.38654			SPAC1F5.08c	yam8	1.36006e-23	-1.13699
	SPBC19C2.04c	ubp11	2.08937e-52	-1.22588			SPAC1F7.08	fio1	8.16391e-18	-1.12324
	SPBC19C2.11c	mdm34	6.37242e-85	-1.33586			SPAC1F8.02c	shu1	2.88399e-50	-2.37433
	SPBC19G7.04		6.79416e-24	-1.32872			SPAC20G8.02		5.67269e-45	-1.05221
	SPBC1E8.04	Tf2-10	7.41273e-203	-1.17221			SPAC20G8.10c	atg6	6.18998e-56	-1.62621
	SPBC216.02	num1	8.85214e-07	-1.0084			SPAC212.09c		5.29976e-87	-1.71977
	SPBC27.05		2.27827e-16	-1.40278			SPAC21E11.03c	pcr1	3.87417e-250	-3.80999
	SPBC29A10.14	rec8	1.04063e-10	-1.43421			SPAC22A12.17c		1.2084e-170	-4.40673
	SPBC2G2.09c	crs1	2.90963e-05	-1.606			SPAC22E12.03c	sdj1	6.49189e-126	-1.41012
	SPBC31A8.02		0.00263769	-3.44883			SPAC22F3.09c	res2	3.36855e-123	-2.28313
	SPBC32H8.11	mei4	1.82306e-61	-2.56778			SPAC22F8.05		8.75662227276485e-310	-6.10194
	SPBC365.16		4.21887e-29	-1.14814			SPAC22H10.02		4.98741e-19	-1.00963
	SPBC3E7.17		1.56595e-252	-3.70585			SPAC22H10.12c	gdi1	0	-1.30193
	SPBC428.18	cdt1	2.12e-50	-1.62486			SPAC22H10.13	zym1	8.19391e-66	-3.72512
	SPBC4F6.12	pxl1	6.86017e-59	-1.16687			SPAC23C11.06c		5.25704e-153	-2.13014
	SPBC530.02		2.48197e-12	-1.78268			SPAC23C4.05c		0	-2.14339
	SPBC660.05		3.04575e-206	-1.05549			SPAC23D3.11	ayr1	8.29137e-178	-2.08211
	SPBC83.12		1.39455e-13	-1.32546			SPAC23G3.03	sib2	2.71889e-125	-2.05354
	SPBC8E4.01c	pho84	1.25501e-54	-1.21476			SPAC23H3.04		0.00303507	-1.22309
	SPBC8E4.12c	ecl3	2.57608e-07	-2.54022			SPAC23H3.11c		1.59743e-15	-1.16132
	SPBP35G2.17		1.93305e-47	-1.38967			SPAC23H3.12c		0.00154014	-1.06922
	SPBP4G3.02	pho1	4.21952e-35	-1.90898			SPAC23H3.15c		1.51791e-226	-6.18864
	SPBP8B7.04	mug45	1.56742e-37	-2.10138			SPAC24B11.06c	sty1	2.98199e-73	-1.73738
	SPBPB2B2.15		3.60396e-215	-1.1258			SPAC24H6.05	cdc25	3.0529e-09	-1.43336
	SPCC1322.07c	mug150	7.33069e-14	-1.43693			SPAC25B8.13c	isp7	2.69471e-17	-1.97478
	SPCC1442.04c		6.33837e-16	-1.09622			SPAC25B8.18		8.78378e-26	-1.12958
	SPCC1494.11c	Tf2-13	2.0837e-185	-1.01852			SPAC26A3.01	sxa1	1.92014e-10	-1.33017
	SPCC16C4.21		3.40374e-05	-1.08602			SPAC26F1.04c	etr1	0	-2.86956
	SPCC1753.03c	rec7	0.00239745	-2.03866			SPAC26F1.07		0	-3.05219
	SPCC31H12.06	mug111	1.65224e-07	-1.22001			SPAC26F1.10c	pyp1	1.52243e-258	-3.75202
	SPCC330.03c		2.05366e-117	-1.82426			SPAC26F1.11		2.9725e-37	-3.67854
	SPCC70.08c		4.11161e-133	-3.35847			SPAC26F1.14c	aif1	6.18855e-153	-1.64692
	SPCC70.09c	mug9	3.97637e-198	-2.38922			SPAC26H5.09c		9.64137e-81	-1.04346
	SPCC70.12c	ecl1	0	-2.59865			SPAC27D7.09c		1.20229e-82	-2.0369
	SPCC757.11c		7.93904e-269	-1.16891			SPAC29A4.12c	mug108	1.97434e-61	-3.36003
	SPCC794.03		7.17003e-66	-1.71574			SPAC29A4.17c		2.6311e-98	-2.71072
							SPAC29B12.11c		1.3742e-71	-1.37593
							SPAC2C4.07c	dis32	3.05456e-153	-1.56456
							SPAC2C4.09		1.3335e-25	-1.19929
							SPAC2C4.17c	msy2	0	-2.38283
							SPAC2E1P3.01		7.03401e-151	-1.3973
							SPAC2F3.05c		5.49969e-225	-2.60266
							SPAC2F3.08	sut1	0	-2.7411
							SPAC2F7.06c	pol4	2.42633e-32	-1.10064
							SPAC2G11.13	atg22	5.59026e-50	-1.9148
							SPAC31A2.12	rod1	8.57847e-46	-1.1714
							SPAC31G5.07	dni1	0.00953414	-1.38837
							SPAC31G5.12c	maf1	1.19607e-56	-1.20336
							SPAC328.03	tps1	6.20266e-242	-1.95429
							SPAC328.04	spg4	6.24367e-86	-1.86356
							SPAC32A11.02c		1.86165e-281	-2.0046
							SPAC343.12	rds1	7.70236e-147	-6.46939
							SPAC3A11.05c	kms1	5.26354e-37	-2.46331
							SPAC3A11.06	mvp1	6.79043e-114	-3.31664
							SPAC3A12.06c		3.54954e-133	-1.59565
							SPAC3A12.18	zwf1	1.65358e-153	-1.43239
							SPAC3C7.05c	mug191	1.67115625183498e-315	-2.8053
							SPAC3C7.13c		3.04019e-77	-1.02753
							SPAC3G6.07		3.40836e-226	-5.96884
							SPAC3H1.11	hsr1	6.34698e-42	-2.17993
							SPAC3H8.04		0	-1.57827
							SPAC458.05	pik3	1.8268e-52	-1.3436
							SPAC4A8.04	isp6	5.74782e-218	-2.46965
							SPAC4D7.02c	pgc1	3.61142e-240	-2.49712
							SPAC4F10.07c	atg13	4.26483e-154	-1.16937
							SPAC4F10.20	grx1	1.32549e-97	-1.59422
							SPAC4F10.22	cmc4	2.32941e-12	-1.00434
							SPAC4G8.10	gos1	9.45911e-76	-1.80666
							SPAC4G9.19		1.21676e-28	-1.55989
							SPAC4G9.22		2.37408e-152	-3.715
							SPAC4H3.03c		0	-5.75644
							SPAC4H3.08		1.21244e-49	-2.57964
							SPAC513.02		2.63609e-185	-3.69428
							SPAC521.04c	sst1	2.13355e-90	-1.60886
							SPAC56F8.06c	alg10	0.00187531	-1.08975
							SPAC57A10.09c	nhp6	2.75219e-261	-1.46351
							SPAC57A7.05		7.21452e-139	-1.24345
							SPAC57A7.09		1.06257e-73	-1.30347
							SPAC5D6.04		1.04224e-35	-1.11124
							SPAC5D6.07c	pxa1	1.46342e-86	-2.28641
							SPAC5D6.09c	mug86	1.00604e-09	-1.06703
							SPAC5H10.02c	hsp3102	4.66572e-35	-1.28038
							SPAC5H10.04		1.54474e-22	-1.02937
							SPAC607.08c	mil1	1.6113e-259	-2.77608
							SPAC607.09c	btn1	5.45703e-53	-1.41429
							SPAC630.05	gyp7	1.9472e-58	-1.26425
							SPAC637.03		1.28581e-302	-3.99151
							SPAC637.13c	slm1	1.07331e-235	-1.71686
							SPAC644.06c	cdr1	3.83101e-13	-1.68079
							SPAC664.15	caf4	9.81625e-172	-1.08691
							SPAC688.04c	gst3	1.52923e-134	-2.84721
							SPAC6B12.07c		1.42768e-219	-1.80071
							SPAC6B12.16	meu26	3.44345e-05	-1.19347
							SPAC750.08c		5.8045e-38	-1.88973
							SPAC823.03	ppk15	6.95644429344475e-321	-1.69187
							SPAC824.07	glo2	4.79641e-83	-1.10948
							SPAC869.06c	hry1	5.04318e-13	-1.68458
							SPAC869.07c	mel1	1.07732e-101	-3.203
							SPAC869.08	pcm2	1.81042e-46	-2.86459
							SPAC869.09		5.28031e-30	-13.841
							SPAC8C9.03	cgs1	0	-4.09314
							SPAC8C9.16c	mug63	6.19191e-118	-1.22958
							SPAC922.04		8.21277e-74	-1.47637
							SPAC977.08	ayr2	0.00653356	-2.37246
							SPAC977.13c		5.82896e-144	-2.34352
							SPAC9E9.04		2.44077e-262	-3.48086
							SPACUNK4.15		0	-3.59284
							SPACUNK4.17		9.43135e-202	-6.75283
							SPACUNK4.19	mug153	3.25957e-49	-1.94014
							SPAP27G11.11c		2.88584e-19	-2.40721
							SPAP32A8.02		7.35202e-188	-2.77038
							SPAP8A3.04c	hsp9	1.05685e-117	-8.17311
							SPAPB1A11.02		3.1142e-07	-1.11048
							SPAPB1E7.08c		4.92043e-24	-1.09294
							SPAPB24D3.09c	pdr1	1.25712e-58	-1.57864
							SPAPB2B4.04c	pmc1	1.90003e-111	-1.19056
							SPAPJ691.02		4.91869e-31	-1.43757
							SPAPJ695.02		1.04505e-06	-1.64316
							SPBC106.02c	srx1	5.75552e-279	-2.69044
							SPBC106.08c	mug2	3.30063e-25	-1.25535
							SPBC106.09	cut4	4.41729e-15	-1.09391
							SPBC106.10	pka1	4.69037e-278	-1.7743
							SPBC106.11c	plg7	2.04182e-93	-1.10328
							SPBC1105.11c	hht3	6.41235e-48	-1.28122
							SPBC1105.12	hhf3	5.88183e-63	-1.39558
							SPBC1105.13c		4.03156e-167	-1.06251
							SPBC1105.14	rsv2	0	-3.18485
							SPBC1105.19	tam12	7.65028e-56	-1.31365
							SPBC119.07	ppk19	6.13501e-49	-1.07396
							SPBC11C11.06c		0	-5.18653
							SPBC1289.14		2.74476e-63	-3.71605
							SPBC1289.16c	cao2	1.34496e-50	-1.96499
							SPBC12C2.04		2.32851e-181	-1.58927
							SPBC12D12.02c	cdm1	1.1349e-146	-1.61466
							SPBC1348.07		6.09855e-05	-1.75788
							SPBC1348.09		0.00853747	-1.04232
							SPBC1348.12		1.01924e-23	-1.55292
							SPBC13A2.04c	ptr2	2.5764e-37	-1.27251
							SPBC146.09c	lsd1	2.6183e-59	-1.00801
							SPBC14C8.01c	cut2	4.79111e-08	-1.07894
							SPBC14F5.10c		2.76355e-124	-1.10081
							SPBC14F5.13c	pho8	0	-2.24039
							SPBC15D4.01c	klp9	1.44872e-33	-1.18982
							SPBC15D4.02	gsf1	1.82919e-54	-1.01218
							SPBC1683.09c	frp1	9.19949e-32	-3.82874
							SPBC1685.13	fhn1	2.64451e-108	-3.13804
							SPBC16A3.02c		6.79736e-259	-3.13123
							SPBC16C6.02c	vps1302	4.53254e-59	-1.47683
							SPBC16C6.04	dbl6	1.32753e-64	-1.23211
							SPBC16E9.11c	pub3	6.73866e-96	-1.0092
							SPBC16E9.16c	lsd90	2.22027e-152	-5.98981
							SPBC16E9.20		1.55272e-25	-1.73988
							SPBC1711.11	atg2402	1.90499e-58	-1.59287
							SPBC1773.05c	tms1	5.95494e-34	-1.60644
							SPBC17D1.17	tam11	7.28819e-272	-3.45507
							SPBC17D11.01	nep1	1.33948e-107	-1.05644
							SPBC20F10.03		0	-3.21094
							SPBC20F10.10	psl1	5.13678e-85	-1.64837
							SPBC211.07c	ubc8	2.97562e-72	-1.34242
							SPBC215.04	git11	6.03112e-45	-1.05617
							SPBC215.05	gpd1	1.22715e-235	-3.46689
							SPBC215.11c		7.45924e-91	-1.2979
							SPBC215.13	mtl3	9.61689e-53	-1.66135
							SPBC21C3.03		1.80414e-45	-1.24502
							SPBC21C3.19	rtc3	6.99923e-183	-6.59769
							SPBC21C3.20c	git1	5.29205e-21	-1.07656
							SPBC21H7.06c	opi10	0	-4.78255
							SPBC23E6.01c	cxr1	7.16542e-20	-1.1632
							SPBC23G7.06c	nvj2	2.62811e-164	-1.77256
							SPBC23G7.10c		3.41978e-178	-1.36404
							SPBC23G7.11	mag2	1.88071e-97	-2.8947
							SPBC24C6.09c		2.75707e-244	-4.75627
							SPBC27B12.01c	mmm1	5.04949e-24	-1.31537
							SPBC29A3.03c	gid2	3.31585e-112	-1.10192
							SPBC29B5.01	atf1	7.22116e-88	-2.52964
							SPBC2A9.02		0	-3.24505
							SPBC2D10.04	aly2	1.11589e-56	-1.21019
							SPBC2D10.05	exg3	1.02218e-204	-3.05722
							SPBC2F12.05c	osh2	1.31158e-197	-1.97398
							SPBC2F12.09c	atf21	4.25605e-239	-4.71872
							SPBC30B4.09		5.64245e-302	-5.6258
							SPBC30D10.14		1.6369e-137	-1.42453
							SPBC32F12.03c	gpx1	2.21192596764351e-316	-4.67933
							SPBC32F12.08c	duo1	0.0087546	-1.32901
							SPBC32H8.07	git5	9.94111e-254	-4.7445
							SPBC336.12c	cdc10	4.4402e-131	-1.51706
							SPBC359.06	mug14	2.14987e-68	-1.01832
							SPBC36.02c		1.05721e-119	-2.4232
							SPBC365.02c	cox10	1.61e-31	-1.12338
							SPBC365.12c	ish1	0	-5.02667
							SPBC365.20c	pnc1	3.4822e-85	-1.14459
							SPBC3B8.10c	nem1	1.51481e-96	-2.47505
							SPBC3B9.06c	atg3	3.94378e-83	-1.30748
							SPBC3H7.02		2.58469e-153	-2.00469
							SPBC405.05	atg16	1.77835e-21	-1.89485
							SPBC428.10		0	-3.73788
							SPBC460.01c		2.12692e-57	-1.22896
							SPBC4B4.02c	nca2	9.14595e-60	-1.07662
							SPBC4B4.08	ght2	5.40429e-256	-3.10202
							SPBC4C3.12	2001-09-01	1.72317e-30	-1.68489
							SPBC4F6.06	kin1	2.4719e-83	-1.04827
							SPBC4F6.10	vps901	1.14144e-13	-1.10006
							SPBC56F2.05c		5.29685e-55	-1.64402
							SPBC56F2.06	mug147	4.39245e-162	-4.45095
							SPBC56F2.15	tam13	2.45465e-118	-3.12182
							SPBC609.03	iqw1	2.67946e-144	-1.00989
							SPBC649.03	rhp14	8.91047e-56	-1.01728
							SPBC660.05		3.04575e-206	-7.35134
							SPBC660.06		4.20818e-148	-1.93446
							SPBC660.07	ntp1	1.31922231456875e-312	-2.33217
							SPBC691.01	pfa5	2.47507e-08	-1.08776
							SPBC713.02c	ubp15	5.59969e-258	-1.7227
							SPBC713.11c	pmp3	3.30437e-145	-1.83738
							SPBC725.02	mpr1	0	-2.77577
							SPBC725.03		0	-5.35256
							SPBC725.10	tps0	4.70012e-199	-6.29807
							SPBC83.05		2.29534e-206	-1.47765
							SPBC83.11	pet2	3.85904e-32	-1.26742
							SPBC8D2.01	gsk31	6.10315e-86	-1.22074
							SPBC8E4.05c		4.38617e-85	-5.29048
							SPBC947.05c	frp2	2.23616e-21	-1.73193
							SPBC947.10	dsc1	8.72726e-67	-1.09421
							SPBC947.15c	nde1	3.91448e-88	-1.47955
							SPBCPT2R1.07c		2.53889e-71	-1.95521
							SPBP23A10.04	apc2	5.48063e-15	-1.1375
							SPBP23A10.14c	ell1	1.28168e-07	-1.28373
							SPBP35G2.16c	ecl2	0	-2.09571
							SPBP4H10.09	rsv1	2.43234e-24	-1.03999
							SPBP4H10.10	rbd3	0	-3.94508
							SPBP8B7.13	vac7	1.95315e-35	-1.29693
							SPBP8B7.24c	atg8	2.81822e-44	-1.12199
							SPBPB10D8.02c		4.5164e-195	-2.40902
							SPBPB21E7.01c	eno102	2.2383e-59	-5.19986
							SPBPB21E7.02c		9.88973e-21	-15.8399
							SPBPB21E7.04c	cmt2	1.94503e-24	-2.25797
							SPBPB21E7.06		1.04984e-05	-1.17866
							SPBPB21E7.08		2.74804e-204	-3.43421
							SPBPB21E7.11		6.50928e-69	-3.98536
							SPBPB2B2.01		3.71358e-16	-2.85468
							SPBPB2B2.02	say1	9.16843e-70	-4.37739
							SPBPB2B2.06c		1.63906e-36	-3.5572
							SPBPB2B2.10c	gal7	1.46253e-44	-1.7429
							SPBPB2B2.11	tgd1	2.80152e-40	-1.95779
							SPBPB2B2.12c	gal10	4.12432e-95	-3.07153
							SPBPB2B2.13	gal1	2.64505e-137	-2.35346
							SPBPB8B6.02c		8.07217e-43	-2.91237
							SPBPB8B6.03	fah1	4.48474e-14	-2.01303
							SPBPB8B6.04c	grt1	1.64818e-67	-2.92475
							SPBPJ4664.01	dps1	2.22395e-87	-1.18007
							SPCC1183.11	msy1	5.53124e-303	-3.3059
							SPCC1223.03c	gut2	0	-5.43233
							SPCC1235.01		7.03383e-61	-2.08056
							SPCC1235.03	cue2	3.09336e-78	-1.09189
							SPCC1322.04	fyu1	2.54425e-171	-1.90087
							SPCC1322.08	srk1	0	-3.60118
							SPCC1393.12		1.63124e-92	-2.12456
							SPCC1450.16c	ptl1	3.89585e-17	-1.04571
							SPCC1494.03	arz1	1.65155e-262	-2.16508
							SPCC1494.08c		1.40106e-118	-1.515
							SPCC1620.02	wtf23	0.000770143	-1.20951
							SPCC1682.06		9.54229e-13	-1.01095
							SPCC1682.11c	ctl1	4.01784e-34	-1.25028
							SPCC1682.15	mug122	1.54922e-65	-1.02031
							SPCC16A11.01	sfk1	9.72725e-261	-2.45579
							SPCC16A11.08	atg20	2.92226e-129	-2.56599
							SPCC16A11.15c		0	-2.37874
							SPCC1739.04c	dms1	1.50834e-108	-2.1414
							SPCC1739.08c		4.22607e-85	-1.44208
							SPCC191.01		0	-3.59187
							SPCC191.11	inv1	2.53187e-272	-2.72441
							SPCC1919.04		7.41026e-42	-1.48416
							SPCC1919.12c	erm2	4.21541e-19	-1.20279
							SPCC24B10.02c		3.25182e-296	-1.94735
							SPCC285.09c	cgs2	3.01291e-33	-1.36779
							SPCC285.10c	ear1	7.5964e-135	-1.50903
							SPCC285.11	dsc5	1.30891e-44	-1.50451
							SPCC306.05c	ins1	4.65327e-49	-1.10031
							SPCC306.08c	mdh1	2.27864e-119	-1.32112
							SPCC306.11		1.49249e-26	-1.46641
							SPCC320.03		1.81329e-235	-2.40043
							SPCC330.20	tam14	6.13551e-13	-1.22622
							SPCC330.21	new25	9.04832e-108	-3.3001
							SPCC338.12	pbi2	9.56309e-273	-4.39511
							SPCC417.05c	cfh2	7.62144e-236	-2.35082
							SPCC4F11.02	ptc1	0	-2.61739
							SPCC4G3.03		4.19556e-182	-2.50862
							SPCC553.10		4.47114e-66	-1.0351
							SPCC569.01c		5.89295e-54	-1.0515
							SPCC569.03		8.188e-141	-2.44361
							SPCC569.05c		2.21748e-114	-1.70869
							SPCC576.04	bxi1	0	-1.67994
							SPCC576.17c		4.59082e-119	-2.39562
							SPCC594.01		1.88118e-48	-1.09689
							SPCC594.02c		4.85119e-86	-1.27636
							SPCC594.04c		1.53888e-145	-1.18212
							SPCC622.12c	gdh1	1.2954e-30	-2.01917
							SPCC622.15c		2.45417e-79	-1.52893
							SPCC63.05	tap42	6.54256e-55	-1.07595
							SPCC63.08c	atg1	3.68026e-35	-1.07415
							SPCC63.13		1.06789e-42	-1.79158
							SPCC63.14	eis1	1.48867e-286	-3.90755
							SPCC70.12c	ecl1	0	-1.61243
							SPCC736.15	pil1	3.14303e-213	-3.01103
							SPCC757.03c	hsp3101	1.22297e-83	-3.22862
							SPCC757.07c	ctt1	4.54104e-235	-4.53112
							SPCC794.04c		0	-5.7622
							SPCC794.12c	mae2	2.80871e-123	-1.84736
							SPCC895.08c		1.01836e-28	-1.4024
							SPCC965.06	osr2	2.18163e-106	-1.16452
							SPCC970.06	erv29	4.80524e-15	-1.08378
							SPCP20C8.01c		1.47856e-49	-1.10554
							SPCP31B10.06	tcb2	8.14446e-141	-2.53827
							SPCPB16A4.07	smp4	2.55226e-228	-7.19916
							SPCPB1C11.02		7.83466e-57	-1.3032

## Sheet: Induced MMS
eIF2α-S52A	Systematic name	Gene name	padj	log2FC		sty1Δ	Systematic name	Gene name	padj	log2FC
	SPAC139.05		5.30352e-187	1.66705			SPAC1002.17c	urg2	3.53395e-29	3.17037
	SPAC17A2.11		0.00476958	1.34883			SPAC1002.18	urg3	1.4086e-59	1.54716
	SPAC186.02c		2.52798e-21	1.1185			SPAC1002.19	urg1	1.34794e-44	3.73675
	SPAC186.04c		9.85916e-06	1.29995			SPAC1039.02		1.59418e-125	1.65023
	SPAC186.05c	gdt1	4.12154e-138	2.89286			SPAC11D3.01c		1.35406e-28	1.44186
	SPAC1F8.05	isp3	1.54124e-27	1.05397			SPAC11D3.02c		2.43098e-280	1.62359
	SPAC212.04c		3.58914e-17	1.31076			SPAC11D3.17		1.0809e-180	1.43008
	SPAC212.06c		3.84366e-07	2.44305			SPAC11D3.19		1.68835e-47	1.52448
	SPAC212.11	tlh1	1.00002e-08	1.10963			SPAC11G7.01	mtl2	4.38762e-07	1.01853
	SPAC29A4.12c	mug108	1.97434e-61	1.63138			SPAC1399.01c		1.90941e-73	1.02348
	SPAC3C7.14c	obr1	3.87616e-26	1.20682			SPAC1399.02		2.98059e-84	1.0882
	SPAC3G6.07		3.40836e-226	1.09598			SPAC1399.04c	uck2	6.0559e-73	1.35864
	SPAC57A10.06	mug15	2.85968e-08	1.07436			SPAC13G7.13c	msa1	6.24482e-18	2.04638
	SPAC6B12.16	meu26	3.44345e-05	1.12077			SPAC17A2.11		0.00476958	1.35007
	SPAC750.02c		0.00761787	1.04998			SPAC17G6.02c	tco1	1.73691e-22	1.089
	SPAC869.06c	hry1	5.04318e-13	3.38598			SPAC186.04c		9.85916e-06	3.97203
	SPAC869.07c	mel1	1.07732e-101	1.59373			SPAC186.05c	gdt1	4.12154e-138	10.0385
	SPAC869.08	pcm2	1.81042e-46	1.64781			SPAC186.06		2.78998e-64	5.747
	SPAC869.09		5.28031e-30	3.08632			SPAC186.09	pdc102	2.04387e-26	2.81449
	SPAC977.07c	pfl6	1.25363e-40	1.81568			SPAC18B11.06	lcp5	2.52515e-62	1.1147
	SPAC977.08	ayr2	0.00653356	2.28514			SPAC19B12.02c	gas1	6.00653e-160	1.19793
	SPAPB1A11.03		7.23071e-52	2.49371			SPAC1B3.16c	vht1	7.45436e-48	1.3596
	SPBC1289.14		2.74476e-63	1.14715			SPAC1F8.03c	str3	1.03113e-10	1.25852
	SPBC1348.05		0.000503401	1.29432			SPAC1F8.06	pfl8	2.42834e-73	1.46725
	SPBC1348.08c		3.69715e-21	1.12127			SPAC212.06c		3.84366e-07	3.91982
	SPBC1778.04	spo6	1.98293e-12	1.29776			SPAC212.11	tlh1	1.00002e-08	2.79294
	SPBC215.11c		7.45924e-91	1.1102			SPAC22A12.06c	fsh2	3.19062e-237	2.85181
	SPBC23G7.10c		3.41978e-178	1.97243			SPAC23C4.06c	efm6	1.31435e-80	1.05521
	SPBC23G7.11	mag2	1.88071e-97	1.71559			SPAC23D3.12		6.95877e-65	1.5899
	SPBC359.06	mug14	2.14987e-68	1.16564			SPAC24B11.14		1.60948e-24	1.01444
	SPBC428.07	meu6	3.55576e-13	1.11855			SPAC26F1.05	mug106	3.45362e-36	1.06073
	SPBC609.04	caf5	2.75172e-215	1.82447			SPAC3F10.15c	spo12	4.08037e-23	1.02059
	SPBCPT2R1.08c	tlh2	4.07147e-09	1.04802			SPAC3H1.06c		8.98795e-150	2.07016
	SPBP4H10.09	rsv1	2.43234e-24	2.36249			SPAC57A10.06	mug15	2.85968e-08	1.02833
	SPBPB10D8.02c		4.5164e-195	1.10178			SPAC5H10.07		2.12544e-12	1.93311
	SPBPB21E7.01c	eno102	2.2383e-59	1.44821			SPAC5H10.10		7.66943e-89	1.21549
	SPBPB21E7.02c		9.88973e-21	1.88619			SPAC664.06	rlp7	6.29883e-144	1.03613
	SPBPB21E7.04c	cmt2	1.94503e-24	1.55083			SPAC683.02c		1.31604e-76	1.05795
	SPBPB21E7.06		1.04984e-05	4.18759			SPAC6C3.03c		1.20832e-17	4.14738
	SPBPB21E7.10		0.00129698	1.47447			SPAC6C3.05	meu43	4.75588e-06	1.1391
	SPBPB21E7.11		6.50928e-69	1.09777			SPAC6C3.07	mug68	0.00263471	1.05397
	SPBPB2B2.06c		1.63906e-36	1.0937			SPAC750.01		1.30899e-102	1.53565
	SPBPB2B2.14c		0.000374029	1.68538			SPAC750.02c		0.00761787	1.29072
	SPBPB2B2.16c		0.00228984	1.24374			SPAC821.08c	slp1	1.7072e-67	1.09287
	SPBPB8B6.02c		8.07217e-43	2.2417			SPAC8E11.08c		1.97709e-07	1.24616
	SPBPB8B6.03	fah1	4.48474e-14	4.03663			SPAC8E11.10		1.73874e-108	1.66863
	SPBPB8B6.04c	grt1	1.64818e-67	1.30215			SPAC977.05c		0	2.2601
	SPCC1620.04c	fzr3	2.79611e-34	2.58548			SPAC9E9.11	plr1	1.39937e-128	1.20297
	SPCC1739.08c		4.22607e-85	1.06926			SPAC9G1.14		0	1.75089
	SPCC18B5.01c	bfr1	8.21119e-28	1.00079			SPAP11E10.01		9.04104e-67	1.02249
	SPCC18B5.02c		1.05278e-126	1.94868			SPAPB1A10.14	pof15	4.88798e-50	2.16804
	SPCC330.05c	ura4	7.93839e-29	1.13789			SPAPB24D3.03		3.33549e-25	1.08835
	SPCC663.08c		6.42781e-66	1.91222			SPAPB24D3.08c		1.67201e-55	1.0119
	SPCC965.07c	gst2	8.03198e-54	1.44167			SPBC1271.07c		0	3.97011
							SPBC1271.09	tgp1	5.46846e-39	1.08562
							SPBC1348.06c		0	2.16361
							SPBC13G1.09	enp1	6.22194e-80	1.01961
							SPBC1683.06c	urh1	2.5085e-148	2.17396
							SPBC1778.04	spo6	1.98293e-12	2.18231
							SPBC17D11.03c		2.99159e-32	1.01514
							SPBC18E5.15		1.17846e-43	1.02731
							SPBC19C2.13c	ctu2	3.16953e-88	1.22022
							SPBC21C3.08c	car2	2.36044e-105	1.1964
							SPBC26H8.08c	grn1	7.7032e-92	1.06998
							SPBC2G2.01c	liz1	1.52789e-152	1.33947
							SPBC2G2.17c		2.13008e-113	2.89339
							SPBC32H8.02c	nep2	5.58249e-26	1.4969
							SPBC336.05c	hen1	0.000836762	1.01832
							SPBC359.02	alr2	1.88904e-61	3.16646
							SPBC359.03c	aat1	1.64065e-127	1.37289
							SPBC36.03c	mfs3	7.38083e-17	1.04731
							SPBC3H7.05c		1.39786e-71	2.07609
							SPBC428.02c	eca39	1.57011e-201	1.21908
							SPBC428.11	met17	1.71e-235	1.27744
							SPBC4F6.12	pxl1	6.86017e-59	1.04791
							SPBC609.04	caf5	2.75172e-215	2.02253
							SPBC713.12	erg1	5.49549e-34	1.11905
							SPBC713.14c		0.000111311	1.77266
							SPBC887.15c	sur2	1.9021e-28	1.03408
							SPBC947.07	rrp1402	2.09251e-40	1.14236
							SPBCPT2R1.08c	tlh2	4.07147e-09	2.69656
							SPBP23A10.11c		2.21793e-117	1.01038
							SPBP26C9.03c	fet4	1.65832e-51	1.28689
							SPBP8B7.16c	dbp2	9.62335e-61	1.02343
							SPBP8B7.32		2.12399e-44	1.8846
							SPBPB2B2.05		5.18916e-51	1.23753
							SPBPB2B2.15		3.60396e-215	1.49449
							SPBPB2B2.16c		0.00228984	1.29184
							SPCC1020.09	gnr1	1.37779e-10	1.26339
							SPCC1223.09	uro1	8.23916e-49	1.30648
							SPCC1235.12c	mug146	0.00132082	1.2105
							SPCC1235.13	ght6	1.00996e-50	1.17392
							SPCC1235.14	ght5	2.85688e-119	1.64626
							SPCC1281.08	wtf11	5.16096e-11	1.0796
							SPCC13B11.02c		0	1.24757
							SPCC1450.10c	nar1	9.42477e-96	1.0383
							SPCC1620.04c	fzr3	2.79611e-34	2.24332
							SPCC1672.03c	gud1	2.56134e-84	1.20654
							SPCC1739.08c		4.22607e-85	1.534
							SPCC18B5.01c	bfr1	8.21119e-28	1.16329
							SPCC18B5.02c		1.05278e-126	4.50028
							SPCC285.05		8.53573e-122	2.7135
							SPCC330.03c		2.05366e-117	1.09398
							SPCC330.05c	ura4	7.93839e-29	1.96407
							SPCC4B3.06c		1.62715e-34	1.0517
							SPCC4B3.10c	ipk1	3.53649e-239	1.85063
							SPCC4F11.05		2.47931e-08	1.66835
							SPCC548.07c	ght1	2.43523e-81	1.12376
							SPCC569.07		8.0621e-79	1.36109
							SPCC576.02		1.55115e-30	1.08089
							SPCC584.13		2.46066e-99	1.15402
							SPCC584.16c		3.7045e-176	1.21364
							SPCC663.06c	osr1	1.26937e-104	2.32631
							SPCC663.08c		6.42781e-66	3.80992
							SPCC70.08c		4.11161e-133	1.66563
							SPCC790.03	rbd2	7.4461e-17	1.05546
							SPCC794.03		7.17003e-66	1.29666
							SPCC965.07c	gst2	8.03198e-54	2.41745
							SPCC965.11c	agp3	4.21254e-61	1.44863
							SPCC965.12	dpe2	3.38815e-73	1.27763
							SPCC965.14c		9.11921e-137	2.40206

## Sheet: Repressed MMS
eIF2α-S52A	Systematic name	Gene name	padj	log2FC		sty1Δ	Systematic name	Gene name	padj	log2FC
	SPAC1002.17c	urg2	3.53395e-29	-1.25426			SPAC10F6.06	vip1	1.01367e-214	-2.0031
	SPAC1002.19	urg1	1.34794e-44	-1.43423			SPAC110.01	ppk1	1.18468e-80	-1.08771
	SPAC186.08c		4.74856e-08	-1.53019			SPAC110.06		9.0686e-05	-1.91246
	SPAC186.09	pdc102	2.04387e-26	-1.66813			SPAC11D3.13	hsp3104	0	-1.4326
	SPAC1F7.07c	fip1	1.38323e-25	-1.88933			SPAC11E3.06	map1	1.46229e-26	-2.08543
	SPAC1F7.08	fio1	8.16391e-18	-1.54007			SPAC11E3.14		1.39696e-268	-1.76422
	SPAC1F8.02c	shu1	2.88399e-50	-3.62191			SPAC1296.04	mug65	4.26674e-45	-1.40687
	SPAC1F8.03c	str3	1.03113e-10	-1.86422			SPAC139.05		5.30352e-187	-6.39666
	SPAC8E11.08c		1.97709e-07	-2.1091			SPAC13C5.04		1.48719e-138	-1.86323
	SPBC119.04	mei3	0.00389422	-1.45941			SPAC13F5.07c	hpz2	1.58191e-18	-2.67025
	SPBC1773.12		5.24811e-05	-1.35084			SPAC13G6.08	fzr2	2.12006e-36	-1.11968
	SPBC32C12.02	ste11	2.96572e-29	-1.01876			SPAC13G7.05	are1	3.02567e-165	-1.61323
	SPBC3E7.17		1.56595e-252	-1.55102			SPAC14C4.01c		7.13925e-33	-1.87092
	SPBPB2B2.01		3.71358e-16	-2.35626			SPAC1565.04c	ste4	0.00204516	-1.32304
	SPCC584.12	mug42	0.00234937	-1.01336			SPAC15A10.05c	mug182	9.34728e-138	-3.33527
							SPAC15E1.02c		1.08344e-62	-3.09044
							SPAC15E1.10	fub1	1.13024e-86	-1.15812
							SPAC15F9.01c	glm1	2.96355e-13	-2.88364
							SPAC167.06c	mug143	3.45389e-271	-4.0383
							SPAC1687.14c		9.4324e-104	-1.27951
							SPAC1687.22c	puf3	2.1775e-95	-1.53319
							SPAC16A10.01		0	-3.98455
							SPAC1751.01c	gti1	4.25037e-71	-1.07204
							SPAC1786.01c	ptl2	8.99903e-79	-1.4398
							SPAC17A2.10c		1.19892e-15	-2.15448
							SPAC17C9.12	scs22	9.7778e-119	-1.65599
							SPAC1834.09	mug51	1.81506e-73	-1.0165
							SPAC186.02c		2.52798e-21	-4.72096
							SPAC186.03		8.9959e-48	-1.07932
							SPAC18G6.12c		1.23837e-36	-1.19668
							SPAC19B12.08	atg4	9.78114e-102	-1.53818
							SPAC19D5.01	pyp2	0	-3.49363
							SPAC19G12.09		5.29053e-280	-4.17718
							SPAC1B3.21	coa3	1.40576e-48	-1.25782
							SPAC1F3.09	mug161	7.60532e-168	-1.12234
							SPAC1F7.08	fio1	8.16391e-18	-1.07095
							SPAC1F8.01	ght3	2.34706e-74	-1.24486
							SPAC1F8.02c	shu1	2.88399e-50	-6.99834
							SPAC20G4.05c		3.44928e-26	-1.13877
							SPAC20G8.02		5.67269e-45	-1.12841
							SPAC20G8.10c	atg6	6.18998e-56	-1.14009
							SPAC212.09c		5.29976e-87	-1.99285
							SPAC21E11.03c	pcr1	3.87417e-250	-3.52927
							SPAC22A12.17c		1.2084e-170	-2.57437
							SPAC22E12.03c	sdj1	6.49189e-126	-1.28798
							SPAC22F3.09c	res2	3.36855e-123	-1.17634
							SPAC22F8.05		8.75662227276485e-310	-6.5452
							SPAC22G7.11c	cum1	9.49358e-29	-1.663
							SPAC22H10.12c	gdi1	0	-1.0675
							SPAC22H10.13	zym1	8.19391e-66	-3.79404
							SPAC22H12.01c	mug35	5.6786e-237	-1.14907
							SPAC23C11.06c		5.25704e-153	-2.58957
							SPAC23C4.05c		0	-2.0838
							SPAC23D3.11	ayr1	8.29137e-178	-2.59851
							SPAC23G3.03	sib2	2.71889e-125	-1.74697
							SPAC23H3.04		0.00303507	-1.0248
							SPAC23H3.15c		1.51791e-226	-7.84097
							SPAC24B11.06c	sty1	2.98199e-73	-1.72047
							SPAC25B8.18		8.78378e-26	-1.21789
							SPAC25H1.02	jmj1	7.49674e-139	-1.18012
							SPAC26F1.04c	etr1	0	-2.95728
							SPAC26F1.07		0	-2.8547
							SPAC26F1.10c	pyp1	1.52243e-258	-3.64465
							SPAC26F1.11		2.9725e-37	-6.32432
							SPAC26F1.14c	aif1	6.18855e-153	-2.51115
							SPAC27D7.09c		1.20229e-82	-2.02876
							SPAC27D7.11c		5.09018e-39	-1.27852
							SPAC29A4.17c		2.6311e-98	-2.85661
							SPAC2C4.07c	dis32	3.05456e-153	-1.46742
							SPAC2C4.17c	msy2	0	-1.69327
							SPAC2F3.05c		5.49969e-225	-2.41834
							SPAC2F3.08	sut1	0	-1.96961
							SPAC2F7.06c	pol4	2.42633e-32	-3.56039
							SPAC2G11.13	atg22	5.59026e-50	-1.79006
							SPAC2H10.01		2.91009e-57	-2.27531
							SPAC328.03	tps1	6.20266e-242	-2.85403
							SPAC328.04	spg4	6.24367e-86	-1.62299
							SPAC32A11.02c		1.86165e-281	-1.86336
							SPAC343.12	rds1	7.70236e-147	-7.63841
							SPAC3A11.05c	kms1	5.26354e-37	-1.4909
							SPAC3A11.06	mvp1	6.79043e-114	-3.18336
							SPAC3A12.06c		3.54954e-133	-1.03298
							SPAC3C7.05c	mug191	1.67115625183498e-315	-2.91033
							SPAC3G6.07		3.40836e-226	-3.80066
							SPAC3H1.11	hsr1	6.34698e-42	-1.67498
							SPAC3H8.04		0	-1.08167
							SPAC458.04c	dli1	2.68538e-25	-1.68496
							SPAC4A8.04	isp6	5.74782e-218	-1.86936
							SPAC4D7.02c	pgc1	3.61142e-240	-2.34945
							SPAC4F10.17		1.23178e-17	-3.0218
							SPAC4F10.20	grx1	1.32549e-97	-1.511
							SPAC4G8.03c	puf5	3.96069e-181	-1.05434
							SPAC4G8.10	gos1	9.45911e-76	-1.31016
							SPAC4G9.19		1.21676e-28	-1.35282
							SPAC4G9.22		2.37408e-152	-2.05134
							SPAC4H3.03c		0	-5.52745
							SPAC4H3.04c		1.67458e-20	-1.25303
							SPAC4H3.08		1.21244e-49	-5.40087
							SPAC513.02		2.63609e-185	-3.48552
							SPAC521.04c	sst1	2.13355e-90	-1.24833
							SPAC57A10.09c	nhp6	2.75219e-261	-1.66496
							SPAC57A7.05		7.21452e-139	-1.84167
							SPAC5D6.07c	pxa1	1.46342e-86	-1.65912
							SPAC5D6.09c	mug86	1.00604e-09	-1.31472
							SPAC5H10.04		1.54474e-22	-1.65518
							SPAC607.08c	mil1	1.6113e-259	-2.98563
							SPAC607.09c	btn1	5.45703e-53	-1.7049
							SPAC630.05	gyp7	1.9472e-58	-1.01284
							SPAC630.07c		5.97694e-52	-1.15291
							SPAC637.03		1.28581e-302	-4.22103
							SPAC637.13c	slm1	1.07331e-235	-1.7043
							SPAC688.03c		1.57715e-22	-1.06658
							SPAC688.04c	gst3	1.52923e-134	-2.10163
							SPAC688.13	scn3	2.62421e-28	-1.05561
							SPAC6B12.03c	bit2	1.73027e-110	-1.6644
							SPAC750.08c		5.8045e-38	-1.85085
							SPAC823.03	ppk15	6.95644429344475e-321	-1.79054
							SPAC824.07	glo2	4.79641e-83	-1.15946
							SPAC869.01		1.91676e-08	-3.1045
							SPAC869.03c		0.00376486	-1.72726
							SPAC869.07c	mel1	1.07732e-101	-4.34866
							SPAC869.08	pcm2	1.81042e-46	-4.97474
							SPAC8C9.03	cgs1	0	-3.80338
							SPAC8C9.16c	mug63	6.19191e-118	-1.58176
							SPAC922.04		8.21277e-74	-1.75708
							SPAC922.09		3.78386e-05	-1.0653
							SPAC977.07c	pfl6	1.25363e-40	-1.37498
							SPAC977.13c		5.82896e-144	-3.86612
							SPAC9E9.04		2.44077e-262	-2.78514
							SPACUNK4.15		0	-3.23591
							SPACUNK4.16c	tps3	1.66383e-83	-1.85016
							SPACUNK4.17		9.43135e-202	-6.46666
							SPAP27G11.11c		2.88584e-19	-3.11957
							SPAP32A8.02		7.35202e-188	-2.6009
							SPAP8A3.04c	hsp9	1.05685e-117	-9.16819
							SPAPB1A11.02		3.1142e-07	-3.52392
							SPAPB1A11.03		7.23071e-52	-4.56738
							SPAPB1E7.08c		4.92043e-24	-1.20368
							SPAPB24D3.09c	pdr1	1.25712e-58	-1.28548
							SPAPB2B4.04c	pmc1	1.90003e-111	-1.48596
							SPAPJ691.02		4.91869e-31	-1.1912
							SPAPJ695.02		1.04505e-06	-2.93258
							SPBC106.02c	srx1	5.75552e-279	-1.14178
							SPBC106.08c	mug2	3.30063e-25	-1.4808
							SPBC106.10	pka1	4.69037e-278	-1.78009
							SPBC106.11c	plg7	2.04182e-93	-1.10532
							SPBC1105.11c	hht3	6.41235e-48	-1.08208
							SPBC1105.13c		4.03156e-167	-1.49327
							SPBC1105.14	rsv2	0	-3.90592
							SPBC11C11.06c		0	-5.20055
							SPBC1271.01c	pof13	2.32274e-23	-1.13134
							SPBC1289.14		2.74476e-63	-6.99279
							SPBC1289.15	pfl5	4.60024e-19	-1.18369
							SPBC1289.16c	cao2	1.34496e-50	-2.78629
							SPBC12C2.04		2.32851e-181	-1.08517
							SPBC12D12.02c	cdm1	1.1349e-146	-1.75406
							SPBC1347.11	sro1	2.14173e-89	-1.73134
							SPBC1348.07		6.09855e-05	-2.63569
							SPBC1348.08c		3.69715e-21	-1.2174
							SPBC1348.09		0.00853747	-1.63736
							SPBC1348.12		1.01924e-23	-1.10953
							SPBC14F5.10c		2.76355e-124	-1.50157
							SPBC14F5.13c	pho8	0	-1.97301
							SPBC15D4.02	gsf1	1.82919e-54	-1.09578
							SPBC15D4.12c	mug98	2.64426e-07	-1.08418
							SPBC1683.09c	frp1	9.19949e-32	-1.50859
							SPBC1685.13	fhn1	2.64451e-108	-4.67633
							SPBC1685.17		2.07736e-12	-2.10062
							SPBC16A3.02c		6.79736e-259	-2.79449
							SPBC16C6.02c	vps1302	4.53254e-59	-1.45057
							SPBC16C6.04	dbl6	1.32753e-64	-1.03807
							SPBC16E9.16c	lsd90	2.22027e-152	-7.45617
							SPBC16E9.20		1.55272e-25	-2.70025
							SPBC1711.11	atg2402	1.90499e-58	-2.10149
							SPBC1773.05c	tms1	5.95494e-34	-1.32743
							SPBC1773.12		5.24811e-05	-1.61509
							SPBC17D1.17	tam11	7.28819e-272	-2.88608
							SPBC1861.01c	cnp3	8.23945e-09	-1.60419
							SPBC18H10.05		2.96226e-69	-1.62096
							SPBC19C7.04c		5.39321e-104	-1.75384
							SPBC1D7.05	byr2	2.69903e-35	-1.25411
							SPBC20F10.03		0	-2.62993
							SPBC20F10.10	psl1	5.13678e-85	-1.02881
							SPBC215.04	git11	6.03112e-45	-1.52883
							SPBC215.05	gpd1	1.22715e-235	-4.16187
							SPBC215.13	mtl3	9.61689e-53	-1.14967
							SPBC21C3.03		1.80414e-45	-1.08284
							SPBC21C3.19	rtc3	6.99923e-183	-8.23823
							SPBC21H7.06c	opi10	0	-5.07684
							SPBC23G7.11	mag2	1.88071e-97	-1.80806
							SPBC24C6.09c		2.75707e-244	-5.27624
							SPBC25B2.01	hbs1	3.91963e-110	-1.04648
							SPBC29A10.08	gas2	3.50572e-99	-1.03879
							SPBC29B5.01	atf1	7.22116e-88	-2.0252
							SPBC2A9.02		0	-2.64856
							SPBC2A9.14		4.28991e-06	-1.41872
							SPBC2D10.05	exg3	1.02218e-204	-3.03288
							SPBC2F12.05c	osh2	1.31158e-197	-1.96794
							SPBC2F12.09c	atf21	4.25605e-239	-5.60088
							SPBC30B4.09		5.64245e-302	-5.37314
							SPBC30D10.14		1.6369e-137	-1.67069
							SPBC32F12.03c	gpx1	2.21192596764351e-316	-4.22812
							SPBC32H8.07	git5	9.94111e-254	-4.76855
							SPBC336.12c	cdc10	4.4402e-131	-1.14373
							SPBC36.02c		1.05721e-119	-2.29576
							SPBC365.12c	ish1	0	-4.66186
							SPBC365.20c	pnc1	3.4822e-85	-1.34043
							SPBC3B8.10c	nem1	1.51481e-96	-1.72096
							SPBC3H7.02		2.58469e-153	-1.24926
							SPBC405.05	atg16	1.77835e-21	-1.11098
							SPBC428.10		0	-3.82666
							SPBC4B4.02c	nca2	9.14595e-60	-1.06723
							SPBC4B4.08	ght2	5.40429e-256	-3.12316
							SPBC4C3.12	2001-09-01	1.72317e-30	-1.19362
							SPBC56F2.05c		5.29685e-55	-1.55975
							SPBC56F2.06	mug147	4.39245e-162	-5.80051
							SPBC56F2.15	tam13	2.45465e-118	-3.2769
							SPBC609.01		4.59483e-101	-2.01279
							SPBC660.05		3.04575e-206	-7.92022
							SPBC660.06		4.20818e-148	-1.61395
							SPBC660.07	ntp1	1.31922231456875e-312	-2.88794
							SPBC713.02c	ubp15	5.59969e-258	-1.34951
							SPBC713.11c	pmp3	3.30437e-145	-1.59221
							SPBC725.02	mpr1	0	-2.85074
							SPBC725.03		0	-5.09214
							SPBC725.10	tps0	4.70012e-199	-6.56086
							SPBC83.05		2.29534e-206	-1.21911
							SPBC839.06	cta3	0	-1.54583
							SPBC8E4.05c		4.38617e-85	-4.52844
							SPBC8E4.12c	ecl3	2.57608e-07	-1.53299
							SPBC947.10	dsc1	8.72726e-67	-1.06957
							SPBC947.15c	nde1	3.91448e-88	-1.06906
							SPBCPT2R1.07c		2.53889e-71	-1.79936
							SPBP35G2.16c	ecl2	0	-1.52734
							SPBP4H10.10	rbd3	0	-3.50821
							SPBP8B7.13	vac7	1.95315e-35	-1.08431
							SPBPB10D8.02c		4.5164e-195	-1.45368
							SPBPB21E7.01c	eno102	2.2383e-59	-5.57609
							SPBPB21E7.02c		9.88973e-21	-16.4867
							SPBPB21E7.04c	cmt2	1.94503e-24	-2.05457
							SPBPB21E7.08		2.74804e-204	-4.80642
							SPBPB21E7.09		2.29461e-57	-1.1398
							SPBPB21E7.10		0.00129698	-1.47774
							SPBPB21E7.11		6.50928e-69	-6.55745
							SPBPB2B2.01		3.71358e-16	-2.76742
							SPBPB2B2.02	say1	9.16843e-70	-3.73568
							SPBPB2B2.06c		1.63906e-36	-4.33946
							SPBPB2B2.10c	gal7	1.46253e-44	-1.44558
							SPBPB2B2.11	tgd1	2.80152e-40	-1.8318
							SPBPB2B2.12c	gal10	4.12432e-95	-2.84745
							SPBPB2B2.13	gal1	2.64505e-137	-1.90745
							SPBPB2B2.14c		0.000374029	-2.07752
							SPBPB8B6.02c		8.07217e-43	-1.83996
							SPBPB8B6.04c	grt1	1.64818e-67	-1.58748
							SPBPJ4664.01	dps1	2.22395e-87	-1.22021
							SPCC1020.10	oca2	6.14583e-100	-2.72467
							SPCC1183.11	msy1	5.53124e-303	-2.47473
							SPCC1223.03c	gut2	0	-5.50891
							SPCC1235.01		7.03383e-61	-2.23564
							SPCC1322.04	fyu1	2.54425e-171	-1.84102
							SPCC1322.08	srk1	0	-3.60223
							SPCC1393.12		1.63124e-92	-1.72602
							SPCC1494.09c	tfb6	1.2671e-17	-1.05649
							SPCC162.04c	wtf13	1.11066e-12	-1.01143
							SPCC1620.02	wtf23	0.000770143	-1.02177
							SPCC16A11.01	sfk1	9.72725e-261	-1.50894
							SPCC16A11.08	atg20	2.92226e-129	-1.97332
							SPCC16A11.15c		0	-1.80907
							SPCC1739.04c	dms1	1.50834e-108	-1.18666
							SPCC1840.12	opt3	4.26853e-11	-1.37395
							SPCC191.01		0	-2.87638
							SPCC1919.04		7.41026e-42	-1.15113
							SPCC24B10.02c		3.25182e-296	-1.4472
							SPCC320.03		1.81329e-235	-2.01165
							SPCC330.21	new25	9.04832e-108	-2.95082
							SPCC338.12	pbi2	9.56309e-273	-3.37633
							SPCC338.18		0	-1.6456
							SPCC417.05c	cfh2	7.62144e-236	-2.20752
							SPCC417.16		1.82702e-100	-1.99788
							SPCC4F11.02	ptc1	0	-2.44416
							SPCC4G3.03		4.19556e-182	-2.15211
							SPCC553.10		4.47114e-66	-1.59328
							SPCC569.03		8.188e-141	-2.69091
							SPCC569.05c		2.21748e-114	-1.25672
							SPCC576.17c		4.59082e-119	-1.31687
							SPCC584.12	mug42	0.00234937	-1.5192
							SPCC594.04c		1.53888e-145	-1.337
							SPCC622.12c	gdh1	1.2954e-30	-1.76661
							SPCC622.15c		2.45417e-79	-1.34251
							SPCC63.13		1.06789e-42	-1.57424
							SPCC63.14	eis1	1.48867e-286	-3.83532
							SPCC736.15	pil1	3.14303e-213	-3.01931
							SPCC757.02c		1.45886e-12	-2.39252
							SPCC757.03c	hsp3101	1.22297e-83	-2.38586
							SPCC757.07c	ctt1	4.54104e-235	-4.84637
							SPCC794.04c		0	-4.48003
							SPCC794.12c	mae2	2.80871e-123	-1.84622
							SPCC830.02	wtf24	0.00263947	-1.00828
							SPCC895.08c		1.01836e-28	-1.14796
							SPCP31B10.06	tcb2	8.14446e-141	-1.96177
							SPCPB16A4.06c		6.01409e-120	-1.91201
							SPCPB16A4.07	smp4	2.55226e-228	-5.98891
							SPCPB1C11.02		7.83466e-57	-1.46786

[truncated: 2 more sheets: Induced Sorbitol, Repressed Sorbitol]
