# Supplementary material for: Ribosome profiling reveals ribosome stalling on tryptophan codons and ribosome queuing upon oxidative stress in fission yeast
Source: Nucleic Acids Res. 2020 Dec 11;49(1):383–99. doi: 10.1093/nar/gkaa1180 (PMC7797079; doi:10.1093/nar/gkaa1180)
Supplement: gkaa1180_Supplemental_Files [file gkaa1180_supplemental_files.zip › Dataset_S5_Induced_and_repressed_gene_expression_ncRNA.xlsx]

## Sheet: Induced Cadmium
wild type	Systematic name	Gene name	padj	log2FC		eIF2α-S52A	Systematic name	Gene name	padj	log2FC		sty1Δ	Systematic name	Gene name	padj	log2FC
	SPNCRNA.1005	SPAC1093.05-antisense-1	1.05918e-14	3.56664			SPNCRNA.1005	SPAC1093.05-antisense-1	1.41114e-22	3.68033			SPNCRNA.1005	SPAC1093.05-antisense-1	2.389e-17	3.02836
	SPNCRNA.1008		0.00492819	1.34024			SPNCRNA.1008		0.00113988	1.11859			SPNCRNA.1008		0.000329836	1.34674
	SPNCRNA.1012	apl5-antisense-1	0.00790597	2.16026			SPNCRNA.1012	apl5-antisense-1	0.00294158	2.02244			SPNCRNA.1020	atg1803-antisense-1	0.000613464	1.41894
	SPNCRNA.1026	fus1-antisense-1	4.84108e-07	1.47352			SPNCRNA.1015		0.000467701	1.42572			SPNCRNA.1026	fus1-antisense-1	9.25162e-10	1.67103
	SPNCRNA.1037	SPAC1B3.04c-antisense-2	3.58126e-12	1.13858			SPNCRNA.1020	atg1803-antisense-1	3.26495e-05	2.49398			SPNCRNA.1037	SPAC1B3.04c-antisense-2	3.77097e-11	1.06467
	SPNCRNA.1058		1.92931e-06	3.10697			SPNCRNA.1026	fus1-antisense-1	5.70987e-10	1.46027			SPNCRNA.1040	SPAC1952.08c-antisense-1	0.00933974	2.60501
	SPNCRNA.1059		0.00636621	1.5445			SPNCRNA.1033	SPAC19B12.01-antisense-1	0.00242702	1.5363			SPNCRNA.106		2.11969e-06	1.00944
	SPNCRNA.106		7.12778e-07	1.00779			SPNCRNA.1037	SPAC1B3.04c-antisense-2	2.76827e-18	1.40454			SPNCRNA.1087	gto1-antisense-1	1.33375e-42	2.92506
	SPNCRNA.1071		3.80052e-62	2.98456			SPNCRNA.1055		0.00113766	1.26769			SPNCRNA.1109	mug135-antisense-1	0.000344371	1.50599
	SPNCRNA.1087	gto1-antisense-1	3.18991e-58	2.91044			SPNCRNA.1058		8.74755e-06	2.7624			SPNCRNA.1116		2.19917e-10	1.63186
	SPNCRNA.1109	mug135-antisense-1	6.54072e-08	2.7363			SPNCRNA.106		7.47193e-17	1.50426			SPNCRNA.1135	ssl1-antisense-1	0.00739609	2.16586
	SPNCRNA.1110		0.000217095	1.08685			SPNCRNA.1063		1.86475e-06	1.10179			SPNCRNA.1179	atd3-antisense-1	4.15825e-33	2.40136
	SPNCRNA.1135	ssl1-antisense-1	9.37362e-06	3.72171			SPNCRNA.1064		0.00321688	1.9338			SPNCRNA.1181	rgf3-antisense-1	0.00265131	3.65723
	SPNCRNA.1155	cds1-antisense-1	3.63238e-05	4.20585			SPNCRNA.1071		2.24888e-62	2.93246			SPNCRNA.1195	tti1-antisense-1	5.30078e-19	2.15287
	SPNCRNA.1159		0.00403174	1.58616			SPNCRNA.1087	gto1-antisense-1	1.71584e-53	2.75908			SPNCRNA.1206	nup211-antisense-1	5.56026e-15	1.71022
	SPNCRNA.1165		2.27405e-05	2.89754			SPNCRNA.1109	mug135-antisense-1	1.88885e-07	2.00423			SPNCRNA.1211	SPCC777.06c-antisense-1	1.09688e-05	2.06194
	SPNCRNA.1179	atd3-antisense-1	0.000404202	1.14256			SPNCRNA.1110		3.26495e-05	1.0243			SPNCRNA.1217		2.389e-17	1.79397
	SPNCRNA.1181	rgf3-antisense-1	0.00206516	5.1867			SPNCRNA.1155	cds1-antisense-1	3.96611e-05	3.79202			SPNCRNA.1225	rox3-antisense-1	2.37472e-10	3.82412
	SPNCRNA.1195	tti1-antisense-1	2.45242e-13	2.1762			SPNCRNA.1159		3.81405e-05	1.6562			SPNCRNA.1238	meu10-antisense-1	0.0084189	1.01763
	SPNCRNA.1206	nup211-antisense-1	2.53531e-22	2.76179			SPNCRNA.1164		7.72328e-05	1.28196			SPNCRNA.1259		7.42912e-05	1.06213
	SPNCRNA.1211	SPCC777.06c-antisense-1	7.80286e-22	3.86934			SPNCRNA.1165		4.04265e-12	3.74069			SPNCRNA.1271	ckk2-antisense-1	3.83058e-25	2.16833
	SPNCRNA.1217		2.90084e-39	2.69276			SPNCRNA.1169		0.00116681	1.1359			SPNCRNA.1273	SPCC1919.05-antisense-1	4.90589e-07	1.60646
	SPNCRNA.1223	SPCC191.10-antisense-1	0.000418015	5.45403			SPNCRNA.117		0.00192539	3.21422			SPNCRNA.1278		2.64655e-07	1.00977
	SPNCRNA.1225	rox3-antisense-1	1.32248e-06	4.5751			SPNCRNA.1171	ubc11-antisense-1	0.00489591	2.0196			SPNCRNA.1282		1.98284e-19	3.69275
	SPNCRNA.1238	meu10-antisense-1	2.05667e-07	2.04568			SPNCRNA.1179	atd3-antisense-1	1.61686e-13	1.5246			SPNCRNA.1289	ubp12-antisense-1	2.5112e-09	2.34466
	SPNCRNA.1247	SPCC18.03-antisense-1	0.00398192	2.45611			SPNCRNA.1181	rgf3-antisense-1	8.03627e-07	6.27827			SPNCRNA.1315		1.54615e-10	3.49938
	SPNCRNA.1256		0.000267217	3.6191			SPNCRNA.1182		0.00209581	1.31482			SPNCRNA.1318		1.28393e-06	1.62069
	SPNCRNA.1259		4.84108e-07	1.44956			SPNCRNA.1195	tti1-antisense-1	7.81156e-11	1.635			SPNCRNA.1327		0.00471712	1.92877
	SPNCRNA.126		0.000118063	4.41254			SPNCRNA.1206	nup211-antisense-1	4.64801e-23	2.26931			SPNCRNA.133		8.23944e-17	1.56861
	SPNCRNA.1271	ckk2-antisense-1	4.41089e-28	3.26953			SPNCRNA.1211	SPCC777.06c-antisense-1	2.0074e-36	3.8249			SPNCRNA.1337	omh4-antisense-1	4.24994e-14	2.10773
	SPNCRNA.1273	SPCC1919.05-antisense-1	1.26808e-21	2.87399			SPNCRNA.1217		4.31985e-30	2.26727			SPNCRNA.1344	SPBC1271.08c-antisense-1	0.0035509	1.61706
	SPNCRNA.1280	SPCC965.04c-antisense-1	2.45278e-64	4.04093			SPNCRNA.1219		1.3215e-08	6.01438			SPNCRNA.1350		2.39574e-09	2.14893
	SPNCRNA.1282		1.85105e-31	4.07536			SPNCRNA.1223	SPCC191.10-antisense-1	7.98601e-06	6.90507			SPNCRNA.1353	SPBC106.12c-antisense-1	7.56207e-19	2.92956
	SPNCRNA.1289	ubp12-antisense-1	1.06126e-10	2.79905			SPNCRNA.1225	rox3-antisense-1	1.33953e-10	4.96763			SPNCRNA.1373	SPBC839.03c-antisense-1	5.58924e-07	2.45941
	SPNCRNA.1302	eno102-antisense-1	1.8797e-08	1.57514			SPNCRNA.1238	meu10-antisense-1	2.3526e-13	2.23087			SPNCRNA.1377	SPBC115.02c-antisense-1	0.00013456	1.54988
	SPNCRNA.1305	SPBPB21E7.08-antisense-1	4.99268e-13	2.40621			SPNCRNA.1256		0.000137136	2.94252			SPNCRNA.1382	ubc4-antisense-1	9.36115e-09	2.52819
	SPNCRNA.1315		3.94907e-13	3.77341			SPNCRNA.1259		8.54733e-11	1.57804			SPNCRNA.1391		1.78334e-05	2.51626
	SPNCRNA.1317	mal1-antisense-1	0.000160689	2.13578			SPNCRNA.126		0.0065293	2.64364			SPNCRNA.1400		0.000583466	1.56336
	SPNCRNA.1318		1.39372e-10	2.03317			SPNCRNA.1271	ckk2-antisense-1	5.87728e-56	3.35904			SPNCRNA.1401	mit1-antisense-1	0.00773889	2.26994
	SPNCRNA.1322	SPBC1198.05-antisense-1	8.5504e-07	5.62059			SPNCRNA.1272	SPCC1919.04-antisense-1	0.00103996	4.50144			SPNCRNA.1405	prp2-antisense-1	7.38071e-08	2.56703
	SPNCRNA.1325		2.1583e-08	1.87185			SPNCRNA.1273	SPCC1919.05-antisense-1	3.45731e-19	2.71166			SPNCRNA.1419	SPBC409.16c-antisense-1	0.000212008	1.59376
	SPNCRNA.1326		0.00624043	4.64716			SPNCRNA.1280	SPCC965.04c-antisense-1	1.19618e-64	3.44636			SPNCRNA.1424		5.69454e-05	1.71611
	SPNCRNA.133		9.50775e-48	1.95922			SPNCRNA.1282		1.80155e-38	4.15749			SPNCRNA.1431		0.00840607	1.31132
	SPNCRNA.1337	omh4-antisense-1	5.24832e-16	2.65406			SPNCRNA.1289	ubp12-antisense-1	9.67477e-12	2.66266			SPNCRNA.1479		0.00115316	1.31672
	SPNCRNA.1344	SPBC1271.08c-antisense-1	0.00235761	3.19178			SPNCRNA.1294	SPCC1827.07c-antisense-1	0.0007364	1.32874			SPNCRNA.1541		0.000553248	6.92363
	SPNCRNA.1350		1.09826e-10	2.27787			SPNCRNA.1298	SPCC569.02c-antisense-1	0.00879717	1.09375			SPNCRNA.1575	amo1-antisense-1	6.28556e-31	2.49809
	SPNCRNA.1351	mug2-antisense-1	1.36207e-09	1.30523			SPNCRNA.1304		0.00456702	1.80094			SPNCRNA.1607		1.39108e-08	1.99681
	SPNCRNA.1353	SPBC106.12c-antisense-1	1.37609e-44	3.31453			SPNCRNA.1305	SPBPB21E7.08-antisense-1	1.05407e-14	2.2205			SPNCRNA.1613	SPBC887.02-antisense-1	9.36115e-09	1.96755
	SPNCRNA.1377	SPBC115.02c-antisense-1	0.00164733	1.33415			SPNCRNA.1315		1.01471e-13	3.10022			SPNCRNA.1622		5.73597e-24	3.08456
	SPNCRNA.1380		2.12827e-14	1.59559			SPNCRNA.1318		2.98105e-16	2.07322			SPNCRNA.1624		3.77198e-15	1.2943
	SPNCRNA.1382	ubc4-antisense-1	2.24953e-05	1.52743			SPNCRNA.1322	SPBC1198.05-antisense-1	5.4272e-10	4.66487			SPNCRNA.1627	rng9-antisense-1	6.5096e-07	2.76336
	SPNCRNA.1389		2.42512e-05	1.57363			SPNCRNA.1325		1.46733e-10	1.90357			SPNCRNA.1629	SPBP8B7.18c-antisense-1	4.32408e-08	1.69102
	SPNCRNA.1391		0.000418015	2.28258			SPNCRNA.1326		0.000389042	5.94552			SPNCRNA.1632	utp4-antisense-1	4.53258e-08	3.49858
	SPNCRNA.1400		0.000104131	1.90056			SPNCRNA.1327		0.00569382	1.61103			SPNCRNA.1637	cwf4-antisense-1	9.90098e-05	2.32595
	SPNCRNA.1405	prp2-antisense-1	1.38751e-19	4.56864			SPNCRNA.133		3.31632e-36	1.95507			SPNCRNA.1653	cwf28-antisense-1	8.26996e-06	1.35594
	SPNCRNA.1419	SPBC409.16c-antisense-1	0.000395565	1.74385			SPNCRNA.1336		0.000820812	1.0329			SPNCRNA.1656	nup120-antisense-1	4.87137e-05	1.76177
	SPNCRNA.1427		1.55778e-05	3.23574			SPNCRNA.1337	omh4-antisense-1	7.9078e-21	2.34747			SPNCRNA.1663	meu14-antisense-1	1.40694e-07	1.16537
	SPNCRNA.1435	mug93-antisense-1	0.000200951	1.48074			SPNCRNA.1350		2.92075e-19	2.47717			SPNCRNA.1673		4.15601e-09	1.88988
	SPNCRNA.1453	mug124-antisense-1	2.72303e-06	1.67614			SPNCRNA.1353	SPBC106.12c-antisense-1	2.61546e-50	3.45525			SPNCRNA.1676		6.77987e-12	3.13522
	SPNCRNA.1473	spo14-antisense-1	0.000417114	1.66725			SPNCRNA.1373	SPBC839.03c-antisense-1	9.65373e-06	2.36147			SPNCRNA.1677	doa10-antisense-1	1.32712e-06	3.79187
	SPNCRNA.1479		0.000232296	1.66538			SPNCRNA.1377	SPBC115.02c-antisense-1	0.000969408	1.19044			SPNCRNA.1682	top3-antisense-1	1.45006e-05	1.72608
	SPNCRNA.1480	SPBC16E9.20-antisense-1	4.31187e-20	3.1912			SPNCRNA.1380		2.13648e-14	1.48022			SPNCRNA.298		1.39839e-07	1.78041
	SPNCRNA.1527		2.30912e-14	3.40724			SPNCRNA.1382	ubc4-antisense-1	7.97836e-18	2.5493			SPNCRNA.426		2.12965e-14	1.28739
	SPNCRNA.1540		0.00200195	4.4311			SPNCRNA.1389		9.05854e-09	1.58191			SPNCRNA.458		5.92058e-21	2.78698
	SPNCRNA.1541		1.61896e-38	8.38384			SPNCRNA.1390		0.000419706	1.38716			SPNCRNA.472		1.2987e-09	1.8935
	SPNCRNA.1542	SPBC3E7.04c-antisense-1	8.89011e-10	2.35686			SPNCRNA.1391		0.00173027	1.78448			SPNCRNA.489		0.00840607	3.43934
	SPNCRNA.1549		8.12247e-05	4.16757			SPNCRNA.1400		4.9066e-06	1.86312			SPNCRNA.529		5.40604e-16	3.71787
	SPNCRNA.1558	qcr10-antisense-1	2.34563e-08	3.8235			SPNCRNA.1401	mit1-antisense-1	0.00671561	2.59555			SPNCRNA.540		0.000311027	6.83289
	SPNCRNA.1565		7.80633e-05	1.95219			SPNCRNA.1405	prp2-antisense-1	3.71626e-18	4.04752			SPNCRNA.560	atg1801-antisense-1	4.78001e-05	1.38052
	SPNCRNA.1571		0.00391742	1.16867			SPNCRNA.1419	SPBC409.16c-antisense-1	2.95042e-05	1.60484			SPNCRNA.564	SPAC1B3.04c-antisense-1	2.33576e-11	1.07716
	SPNCRNA.1575	amo1-antisense-1	1.99393e-18	2.41501			SPNCRNA.1424		0.000521987	1.15475			SPNCRNA.583	mug27-antisense-1	3.23211e-17	1.78624
	SPNCRNA.1607		1.22269e-22	3.25371			SPNCRNA.1427		1.30633e-06	2.67037			SPNCRNA.609	SPAC11D3.14c-antisense-1	2.39574e-09	1.30271
	SPNCRNA.1608	cbp1-antisense-2	0.000104578	5.30395			SPNCRNA.1435	mug93-antisense-1	1.07713e-08	1.61708			SPNCRNA.616	SPAC5H10.12c-antisense-1	0.000553248	1.78804
	SPNCRNA.1611	hhf3-antisense-1	3.89242e-27	5.27618			SPNCRNA.1453	mug124-antisense-1	1.66906e-10	1.86362			SPNCRNA.632	tra2-antisense-1	4.95985e-05	2.76234
	SPNCRNA.1613	SPBC887.02-antisense-1	2.17913e-11	3.3509			SPNCRNA.1473	spo14-antisense-1	6.01945e-07	1.63643			SPNCRNA.665	aur1-antisense-1	1.39839e-07	2.78336
	SPNCRNA.1622		2.16963e-44	4.0196			SPNCRNA.1479		2.61893e-10	2.12558			SPNCRNA.687	cph1-antisense-1	6.597e-06	2.11343
	SPNCRNA.1627	rng9-antisense-1	8.10192e-06	4.1			SPNCRNA.1480	SPBC16E9.20-antisense-1	2.78814e-21	3.02963			SPNCRNA.692	SPAC521.02-antisense-1	0.00565139	1.01761
	SPNCRNA.1629	SPBP8B7.18c-antisense-1	0.000704007	1.15439			SPNCRNA.1527		4.72496e-21	3.39128			SPNCRNA.719	SPAC22A12.14c-antisense-1	7.81581e-06	1.89149
	SPNCRNA.1632	utp4-antisense-1	6.42533e-10	4.52323			SPNCRNA.1540		3.39269e-05	4.33631			SPNCRNA.735		3.1444e-17	2.62828
	SPNCRNA.1637	cwf4-antisense-1	3.90114e-05	2.54721			SPNCRNA.1541		1.40654e-84	7.56562			SPNCRNA.748	SPAP27G11.02-antisense-1	2.71183e-09	4.12791
	SPNCRNA.1653	cwf28-antisense-1	8.28186e-05	1.59289			SPNCRNA.1542	SPBC3E7.04c-antisense-1	2.31094e-18	2.59771			SPNCRNA.750		1.3249e-14	3.10617
	SPNCRNA.1656	nup120-antisense-1	0.00572405	1.18431			SPNCRNA.1549		8.65662e-08	4.06799			SPNCRNA.757		4.87137e-05	2.82588
	SPNCRNA.1661	cwf10-antisense-1	5.77748e-19	2.99139			SPNCRNA.1557	lid2-antisense-1	0.000166864	1.67592			SPNCRNA.758	amt2-antisense-1	8.41272e-20	3.33201
	SPNCRNA.1663	meu14-antisense-1	8.5504e-07	1.09732			SPNCRNA.1558	qcr10-antisense-1	1.19055e-18	3.69227			SPNCRNA.773	pds5-antisense-1	0.00456226	1.66032
	SPNCRNA.1676		2.66618e-11	3.14141			SPNCRNA.1565		0.000489978	1.42336			SPNCRNA.774		6.67707e-08	2.29185
	SPNCRNA.1677	doa10-antisense-1	1.1221e-06	5.7999			SPNCRNA.1571		2.29665e-05	1.22799			SPNCRNA.795	utp5-antisense-1	5.55206e-05	1.4332
	SPNCRNA.1682	top3-antisense-1	1.86131e-09	2.42329			SPNCRNA.1575	amo1-antisense-1	5.49354e-23	2.29127			SPNCRNA.820	kap114-antisense-1	0.000749725	4.19014
	SPNCRNA.1695	SPBP4G3.03-antisense-1	3.60657e-18	5.99031			SPNCRNA.1607		6.886e-23	2.81828			SPNCRNA.821		0.000553248	3.82819
	SPNCRNA.197		0.000389922	1.06376			SPNCRNA.1608	cbp1-antisense-2	2.79223e-05	3.54038			SPNCRNA.824	SPAC6B12.04c-antisense-1	4.06163e-11	3.0625
	SPNCRNA.298		6.37694e-06	1.67945			SPNCRNA.1611	hhf3-antisense-1	5.48434e-38	5.33689			SPNCRNA.846	cig2-antisense-1	4.24994e-14	2.35446
	SPNCRNA.30		0.000930843	3.45105			SPNCRNA.1613	SPBC887.02-antisense-1	1.21469e-16	3.08563			SPNCRNA.847	SPAC6F6.03c-antisense-1	5.68441e-18	5.68473
	SPNCRNA.31		3.41938e-05	1.93722			SPNCRNA.1622		1.33662e-54	4.26779			SPNCRNA.866		1.06696e-10	1.43747
	SPNCRNA.322		1.79372e-14	1.59841			SPNCRNA.1627	rng9-antisense-1	2.65318e-06	2.76208			SPNCRNA.876		0.00158657	1.16147
	SPNCRNA.458		1.28081e-14	2.16005			SPNCRNA.1629	SPBP8B7.18c-antisense-1	9.39495e-14	1.76138			SPNCRNA.904	dmc1-antisense-1	4.31965e-13	1.5392
	SPNCRNA.472		0.00485347	2.22613			SPNCRNA.1631		0.0054471	3.04275			SPNCRNA.911		5.61173e-08	3.60595
	SPNCRNA.529		1.5405e-33	4.27455			SPNCRNA.1632	utp4-antisense-1	2.21783e-12	4.51773			SPNCRNA.919		8.26547e-09	2.38284
	SPNCRNA.540		3.9597e-33	8.43211			SPNCRNA.1637	cwf4-antisense-1	2.29665e-05	2.40866			SPNCRNA.923		1.08819e-05	2.79995
	SPNCRNA.549		0.000208012	3.52097			SPNCRNA.1653	cwf28-antisense-1	8.18869e-16	2.25834			SPNCRNA.926	mug182-antisense-1	3.31669e-32	2.85271
	SPNCRNA.560	atg1801-antisense-1	0.000223083	2.0936			SPNCRNA.1654	SPBC3B9.04-antisense-1	2.24008e-05	2.05309			SPNCRNA.938	swc3-antisense-1	0.00537959	3.2223
	SPNCRNA.561	pkl1-antisense-1	0.00235393	1.46645			SPNCRNA.1656	nup120-antisense-1	4.07995e-10	1.81208			SPNCRNA.998		1.54854e-24	2.97482
	SPNCRNA.564	SPAC1B3.04c-antisense-1	1.50491e-12	1.15958			SPNCRNA.1661	cwf10-antisense-1	2.5992e-27	3.01585
	SPNCRNA.574	cbp1-antisense-1	0.000151997	5.73269			SPNCRNA.1676		2.47857e-18	3.26959
	SPNCRNA.583	mug27-antisense-1	1.39154e-38	2.66811			SPNCRNA.1677	doa10-antisense-1	2.93378e-09	6.14676
	SPNCRNA.607	fta5-antisense-1	0.000274078	1.79396			SPNCRNA.1682	top3-antisense-1	1.96399e-16	2.48171
	SPNCRNA.609	SPAC11D3.14c-antisense-1	1.52894e-17	1.4793			SPNCRNA.1695	SPBP4G3.03-antisense-1	4.61652e-27	4.81706
	SPNCRNA.616	SPAC5H10.12c-antisense-1	2.49622e-06	2.87646			SPNCRNA.298		7.79764e-14	2.0332
	SPNCRNA.632	tra2-antisense-1	0.00144742	3.09975			SPNCRNA.30		0.00492273	2.09552
	SPNCRNA.644		0.000701944	2.30485			SPNCRNA.31		1.9385e-07	1.96347
	SPNCRNA.646		6.57487e-06	1.27951			SPNCRNA.322		1.77246e-14	1.48318
	SPNCRNA.650		4.00771e-05	2.4936			SPNCRNA.421		0.00382636	3.11183
	SPNCRNA.657	yth1-antisense-1	1.38751e-19	2.35049			SPNCRNA.458		3.91232e-14	1.90841
	SPNCRNA.665	aur1-antisense-1	1.32738e-06	3.92969			SPNCRNA.472		2.10172e-09	2.48243
	SPNCRNA.669		0.00111818	1.20105			SPNCRNA.489		6.62024e-06	4.52196
	SPNCRNA.679		3.60657e-18	2.79019			SPNCRNA.529		2.4848e-47	3.97053
	SPNCRNA.683	SPAC4G8.09-antisense-1	0.000294957	1.2715			SPNCRNA.540		2.45825e-73	7.58287
	SPNCRNA.687	cph1-antisense-1	4.4117e-11	2.85977			SPNCRNA.549		6.94733e-05	2.77521
	SPNCRNA.719	SPAC22A12.14c-antisense-1	0.00152399	2.09434			SPNCRNA.560	atg1801-antisense-1	4.52958e-10	1.82117
	SPNCRNA.728	SPAC10F6.15-antisense-1	1.7468e-06	1.31688			SPNCRNA.561	pkl1-antisense-1	0.0003867	1.35478
	SPNCRNA.735		1.47905e-17	3.07482			SPNCRNA.563	SPAC637.08-antisense-1	0.00183265	1.74704
	SPNCRNA.748	SPAP27G11.02-antisense-1	4.16341e-15	5.27167			SPNCRNA.564	SPAC1B3.04c-antisense-1	1.90027e-18	1.41458
	SPNCRNA.750		7.3356e-06	3.40993			SPNCRNA.574	cbp1-antisense-1	5.05921e-05	3.27567
	SPNCRNA.753		0.00142899	2.71029			SPNCRNA.583	mug27-antisense-1	2.44133e-28	2.23106
	SPNCRNA.757		0.000732156	4.29925			SPNCRNA.607	fta5-antisense-1	3.13492e-09	1.80118
	SPNCRNA.758	amt2-antisense-1	7.66954e-09	3.82724			SPNCRNA.609	SPAC11D3.14c-antisense-1	4.91252e-45	2.17968
	SPNCRNA.774		1.09237e-09	3.09453			SPNCRNA.616	SPAC5H10.12c-antisense-1	1.1282e-07	2.69183
	SPNCRNA.793	obr1-antisense-1	6.00985e-05	1.30811			SPNCRNA.632	tra2-antisense-1	9.39055e-07	3.07278
	SPNCRNA.795	utp5-antisense-1	1.68096e-05	1.97558			SPNCRNA.644		2.44652e-07	2.95616
	SPNCRNA.803	hrp1-antisense-1	0.000232989	2.6152			SPNCRNA.646		4.47255e-06	1.10952
	SPNCRNA.815	mug68-antisense-1	6.67858e-15	1.59897			SPNCRNA.650		8.2858e-13	2.51355
	SPNCRNA.820	kap114-antisense-1	7.42607e-06	6.17929			SPNCRNA.657	yth1-antisense-1	2.08118e-24	2.206
	SPNCRNA.824	SPAC6B12.04c-antisense-1	2.24374e-12	3.50164			SPNCRNA.665	aur1-antisense-1	3.71577e-12	4.22864
	SPNCRNA.836	myp2-antisense-1	1.28939e-07	1.78772			SPNCRNA.669		1.74966e-08	1.60466
	SPNCRNA.846	cig2-antisense-1	4.2621e-17	2.62297			SPNCRNA.679		4.46653e-15	1.99682
	SPNCRNA.847	SPAC6F6.03c-antisense-1	4.44775e-72	7.29528			SPNCRNA.683	SPAC4G8.09-antisense-1	0.000262878	1.07238
	SPNCRNA.850	SPAC6F6.12-antisense-1	3.41684e-05	3.97204			SPNCRNA.687	cph1-antisense-1	1.96616e-12	2.68376
	SPNCRNA.855		0.00285646	2.53304			SPNCRNA.692	SPAC521.02-antisense-1	0.00357228	1.00633
	SPNCRNA.865		0.00358151	1.04764			SPNCRNA.719	SPAC22A12.14c-antisense-1	1.47804e-07	2.52289
	SPNCRNA.866		5.97146e-14	1.62024			SPNCRNA.728	SPAC10F6.15-antisense-1	3.0649e-05	1.05009
	SPNCRNA.867		0.000678964	1.12529			SPNCRNA.735		4.48919e-23	2.92005
	SPNCRNA.904	dmc1-antisense-1	1.23356e-31	2.16279			SPNCRNA.748	SPAP27G11.02-antisense-1	1.47629e-17	4.66869
	SPNCRNA.911		7.74072e-54	4.38809			SPNCRNA.750		1.68977e-11	3.63291
	SPNCRNA.919		0.000165894	2.90947			SPNCRNA.753		7.00687e-08	3.36208
	SPNCRNA.923		0.000595349	3.36366			SPNCRNA.755	SPAC824.04-antisense-1	0.000344841	1.81855
	SPNCRNA.926	mug182-antisense-1	3.59854e-23	3.11316			SPNCRNA.757		0.00899024	2.3193
	SPNCRNA.938	swc3-antisense-1	0.00491528	3.37661			SPNCRNA.758	amt2-antisense-1	4.64801e-23	3.86484
	SPNCRNA.963		0.000211851	1.73985			SPNCRNA.765		0.000407091	1.59626
	SPNCRNA.968		1.18032e-19	1.94486			SPNCRNA.774		1.06356e-10	3.19961
	SPNCRNA.989		0.000267217	1.74081			SPNCRNA.793	obr1-antisense-1	2.29665e-05	1.12624
	SPNCRNA.997	SPAC637.04-antisense-1	6.00985e-05	4.01781			SPNCRNA.795	utp5-antisense-1	2.57179e-06	1.68716
	SPNCRNA.998		7.98326e-26	3.49527			SPNCRNA.803	hrp1-antisense-1	2.62332e-05	2.11033
	SPNCRNA.999	rpn10-antisense-1	2.19978e-08	4.51535			SPNCRNA.815	mug68-antisense-1	3.10777e-19	1.68623
							SPNCRNA.820	kap114-antisense-1	2.93378e-09	4.72977
							SPNCRNA.821		2.29665e-05	4.81134
							SPNCRNA.824	SPAC6B12.04c-antisense-1	2.78674e-19	3.65241
							SPNCRNA.828		0.00258246	1.72433
							SPNCRNA.836	myp2-antisense-1	4.9066e-06	1.37929
							SPNCRNA.841		0.000832412	1.06161
							SPNCRNA.846	cig2-antisense-1	2.36817e-32	2.75552
							SPNCRNA.847	SPAC6F6.03c-antisense-1	1.67347e-88	6.97847
							SPNCRNA.850	SPAC6F6.12-antisense-1	5.56695e-08	3.14563
							SPNCRNA.855		7.71785e-05	2.34198
							SPNCRNA.866		2.13914e-15	1.56228
							SPNCRNA.867		3.26495e-05	1.12926
							SPNCRNA.904	dmc1-antisense-1	8.95712e-34	2.11737
							SPNCRNA.911		1.98001e-68	4.01544
							SPNCRNA.919		1.56426e-07	2.50021
							SPNCRNA.923		6.01945e-07	3.55128
							SPNCRNA.926	mug182-antisense-1	1.40085e-39	3.23807
							SPNCRNA.938	swc3-antisense-1	0.000189367	3.89116
							SPNCRNA.940		0.000305718	3.08855
							SPNCRNA.963		7.18846e-05	1.4099
							SPNCRNA.968		2.59843e-22	1.81971
							SPNCRNA.983	tsn1-antisense-1	0.00115939	2.58917
							SPNCRNA.997	SPAC637.04-antisense-1	2.53481e-05	3.09911
							SPNCRNA.998		4.25184e-50	3.88572
							SPNCRNA.999	rpn10-antisense-1	3.19208e-08	3.06172

## Sheet: Repressed Cadmium
wild type	Systematic name	Gene name	padj	log2FC		eIF2α-S52A	Systematic name	Gene name	padj	log2FC		sty1Δ	Systematic name	Gene name	padj	log2FC
	SPNCRNA.1034		0.000819097	-2.24924			SPNCRNA.1192	wtf11-antisense-1	1.20435e-06	-1.70023			SPNCRNA.624	SPAC24B11.14-antisense-1	0.00844598	-1.01753
	SPNCRNA.1094		2.17913e-11	-1.04327			SPNCRNA.123		6.0405e-06	-1.03193
	SPNCRNA.1192	wtf11-antisense-1	1.74435e-06	-2.08316			SPNCRNA.1235	gut2-antisense-1	2.96065e-10	-1.70949
	SPNCRNA.123		0.000456923	-1.02674			SPNCRNA.1269		2.59309e-06	-1.02446
	SPNCRNA.1235	gut2-antisense-1	1.74295e-05	-1.42117			SPNCRNA.1277	pep3-antisense-1	0.000720934	-1.48364
	SPNCRNA.1277	pep3-antisense-1	0.00113852	-1.57562			SPNCRNA.1293		2.10356e-05	-1.46347
	SPNCRNA.1293		7.34322e-05	-1.98331			SPNCRNA.1334		2.31972e-05	-1.58462
	SPNCRNA.1300		0.000546997	-1.39362			SPNCRNA.1371	SPBC354.08c-antisense-1	2.81979e-06	-1.20293
	SPNCRNA.1334		0.000159096	-1.76999			SPNCRNA.1482		0.00139972	-3.69282
	SPNCRNA.1347		3.73938e-05	-1.35554			SPNCRNA.1489	aim27-antisense-1	0.00188577	-1.02805
	SPNCRNA.1371	SPBC354.08c-antisense-1	0.00236704	-1.13948			SPNCRNA.1505	SPBC24C6.09c-antisense-1	3.2861e-19	-1.81881
	SPNCRNA.1395	SPBC713.14-antisense-1	0.00360285	-1.20766			SPNCRNA.1538	ubp14-antisense-1	5.26469e-05	-1.10793
	SPNCRNA.1461	pfd1-antisense-1	1.7159e-05	-1.60432			SPNCRNA.1560		6.59248e-06	-1.72035
	SPNCRNA.1463		0.00374313	-1.90848			SPNCRNA.1598		0.00357228	-1.68325
	SPNCRNA.1471	pof9-antisense-1	0.00552331	-1.02922			SPNCRNA.1643	SPBC21C3.09c-antisense-1	2.1695e-07	-1.15682
	SPNCRNA.1482		0.00728394	-5.86626			SPNCRNA.1658	SPBC215.07c-antisense-1	5.47256e-07	-1.1044
	SPNCRNA.1489	aim27-antisense-1	0.000741912	-1.48493			SPNCRNA.227		0.000678485	-1.11271
	SPNCRNA.1505	SPBC24C6.09c-antisense-1	1.8231e-18	-1.93839			SPNCRNA.523		0.000128052	-1.47521
	SPNCRNA.1560		0.00199903	-1.86763			SPNCRNA.624	SPAC24B11.14-antisense-1	0.00419876	-1.1225
	SPNCRNA.1561		0.000267217	-1.03541			SPNCRNA.645	SPAC13C5.04-antisense-1	9.13005e-07	-2.28587
	SPNCRNA.1563	pof10-antisense-1	0.00360285	-1.3069			SPNCRNA.695	mcb1-antisense-1	0.00110131	-1.39993
	SPNCRNA.1567		0.00639542	-1.06387			SPNCRNA.706		9.92047e-08	-1.36513
	SPNCRNA.1598		0.00226341	-2.51038			SPNCRNA.740		0.00604176	-1.07354
	SPNCRNA.1643	SPBC21C3.09c-antisense-1	1.27957e-05	-1.15958			SPNCRNA.756		0.000599091	-1.47412
	SPNCRNA.1658	SPBC215.07c-antisense-1	3.41684e-05	-1.05506			SPNCRNA.777		0.000156068	-1.7193
	SPNCRNA.227		0.00110438	-1.6975			SPNCRNA.832	SPAC23H3.15c-antisense-1	0.00337592	-1.0399
	SPNCRNA.304		3.41938e-05	-1.36316			SPNCRNA.833		8.3558e-05	-1.26495
	SPNCRNA.332		0.000236303	-1.9666			SPNCRNA.857	SPACUNK4.17-antisense-1	2.51176e-07	-1.2738
	SPNCRNA.411		0.000418015	-1.04688			SPNCRNA.861		0.00425326	-1.67935
	SPNCRNA.523		0.000395565	-1.97941			SPNCRNA.862		2.18158e-06	-1.11214
	SPNCRNA.601		0.000552001	-1.35126			SPNCRNA.88		0.00559656	-1.29828
	SPNCRNA.605	SPAC1F8.04c-antisense-1	4.77527e-11	-1.21609			SPNCRNA.921		0.0015154	-1.03387
	SPNCRNA.624	SPAC24B11.14-antisense-1	0.00631555	-1.31629			SPNCRNA.99		7.71785e-05	-1.54901
	SPNCRNA.645	SPAC13C5.04-antisense-1	2.60646e-07	-3.80606
	SPNCRNA.655		0.000701944	-1.20698
	SPNCRNA.69	tos1	0.000724182	-1.02308
	SPNCRNA.777		0.000724182	-1.84658
	SPNCRNA.857	SPACUNK4.17-antisense-1	2.74643e-05	-1.23579
	SPNCRNA.862		6.32965e-06	-1.37249
	SPNCRNA.88		0.000913178	-1.965
	SPNCRNA.921		0.00435449	-1.45024
	SPNCRNA.949	sut1-antisense-1	2.75548e-05	-1.28395
	SPNCRNA.99		0.000722179	-1.56095

## Sheet: Induced Heat Shock
wild type	Systematic name	Gene name	padj	log2FC		eIF2α-S52A	Systematic name	Gene name	padj	log2FC		sty1Δ	Systematic name	Gene name	padj	log2FC
	SPNCRNA.1005	SPAC1093.05-antisense-1	1.59893e-12	3.63182			SPNCRNA.1005	SPAC1093.05-antisense-1	0.000733674	2.61203			SPNCRNA.1005	SPAC1093.05-antisense-1	1.12851e-06	3.11947
	SPNCRNA.1008		0.00171971	1.29777			SPNCRNA.1012	apl5-antisense-1	0.00679692	2.97087			SPNCRNA.1008		0.000734669	2.05231
	SPNCRNA.1012	apl5-antisense-1	0.00024002	2.77057			SPNCRNA.1020	atg1803-antisense-1	0.00459749	1.99633			SPNCRNA.1017	sup45-antisense-1	0.00664527	2.98216
	SPNCRNA.1014		3.45065e-06	1.50765			SPNCRNA.1023	rex3-antisense-1	6.43977e-06	2.19179			SPNCRNA.1026	fus1-antisense-1	4.10562e-05	2.26788
	SPNCRNA.1017	sup45-antisense-1	2.35863e-06	2.62918			SPNCRNA.1026	fus1-antisense-1	1.3268e-07	2.43201			SPNCRNA.1030	btf3-antisense-1	0.000527768	2.76162
	SPNCRNA.1020	atg1803-antisense-1	1.51966e-06	2.11003			SPNCRNA.103	sme2	0.000169255	2.9523			SPNCRNA.1037	SPAC1B3.04c-antisense-2	3.43516e-11	2.49112
	SPNCRNA.1026	fus1-antisense-1	6.37843e-19	2.57476			SPNCRNA.1030	btf3-antisense-1	1.2313e-05	2.85643			SPNCRNA.1056	mug106-antisense-1	1.11868e-05	2.37559
	SPNCRNA.103	sme2	0.000126932	2.19578			SPNCRNA.1037	SPAC1B3.04c-antisense-2	4.82973e-17	3.18294			SPNCRNA.1079	rad2-antisense-1	0.000734669	2.2742
	SPNCRNA.1030	btf3-antisense-1	2.13492e-10	3.22195			SPNCRNA.1057		0.00870051	4.20792			SPNCRNA.1087	gto1-antisense-1	0.00662218	1.59194
	SPNCRNA.1037	SPAC1B3.04c-antisense-2	1.34534e-34	2.3985			SPNCRNA.1063		0.000566728	1.65223			SPNCRNA.1109	mug135-antisense-1	2.40645e-09	3.49349
	SPNCRNA.1039		0.00379625	2.07273			SPNCRNA.1064		1.41278e-05	3.96728			SPNCRNA.1135	ssl1-antisense-1	7.57989e-11	5.19101
	SPNCRNA.1056	mug106-antisense-1	0.000205683	1.52318			SPNCRNA.1071		2.29719e-22	3.66094			SPNCRNA.1157		5.32828e-05	2.31632
	SPNCRNA.1063		0.000157465	1.22298			SPNCRNA.1087	gto1-antisense-1	4.66099e-09	2.4219			SPNCRNA.1181	rgf3-antisense-1	6.69759e-05	6.93096
	SPNCRNA.1064		1.57179e-08	3.44967			SPNCRNA.1109	mug135-antisense-1	1.05872e-08	3.19272			SPNCRNA.1182		0.00168557	2.52151
	SPNCRNA.1071		4.18169e-79	4.09559			SPNCRNA.1110		0.00447767	1.34582			SPNCRNA.1196		5.41786e-13	5.01758
	SPNCRNA.1080		5.41368e-05	1.69326			SPNCRNA.1133		0.000610012	1.85582			SPNCRNA.1197		0.00604423	2.28706
	SPNCRNA.1087	gto1-antisense-1	1.16159e-13	1.79644			SPNCRNA.1135	ssl1-antisense-1	7.46459e-10	5.30622			SPNCRNA.1202	SPCC584.01c-antisense-1	1.29805e-06	2.32151
	SPNCRNA.1109	mug135-antisense-1	4.53791e-19	3.64153			SPNCRNA.1155	cds1-antisense-1	8.82802e-08	3.92453			SPNCRNA.1206	nup211-antisense-1	2.83614e-18	3.85025
	SPNCRNA.1110		2.40917e-07	1.44775			SPNCRNA.1164		1.82247e-06	2.37487			SPNCRNA.1211	SPCC777.06c-antisense-1	2.31745e-11	4.78781
	SPNCRNA.1123		7.80415e-05	6.85183			SPNCRNA.1165		4.89704e-12	4.69094			SPNCRNA.1217		3.21933e-05	1.91109
	SPNCRNA.1126	SPCC553.08c-antisense-1	0.000218017	1.61679			SPNCRNA.1181	rgf3-antisense-1	6.29936e-08	5.16769			SPNCRNA.1225	rox3-antisense-1	1.23185e-09	5.72835
	SPNCRNA.1133		4.86112e-07	1.75236			SPNCRNA.1182		0.00705639	1.70244			SPNCRNA.1259		0.000574527	1.84092
	SPNCRNA.1135	ssl1-antisense-1	1.57642e-17	4.83993			SPNCRNA.1190		9.97188e-05	1.85283			SPNCRNA.1271	ckk2-antisense-1	7.10876e-25	5.68322
	SPNCRNA.1155	cds1-antisense-1	1.37414e-20	5.68848			SPNCRNA.1196		0.000119292	3.34161			SPNCRNA.1272	SPCC1919.04-antisense-1	0.00202726	5.69656
	SPNCRNA.1159		0.00812471	1.46437			SPNCRNA.1202	SPCC584.01c-antisense-1	0.00055012	1.83897			SPNCRNA.1273	SPCC1919.05-antisense-1	7.21365e-20	4.66833
	SPNCRNA.1161		0.000503047	2.32631			SPNCRNA.1206	nup211-antisense-1	8.80445e-20	4.01545			SPNCRNA.1282		2.44725e-22	5.85526
	SPNCRNA.1164		5.51791e-18	2.52723			SPNCRNA.1211	SPCC777.06c-antisense-1	1.33294e-15	4.91354			SPNCRNA.1287		3.78939e-17	3.82547
	SPNCRNA.1165		2.26722e-34	5.2025			SPNCRNA.1217		2.54011e-11	2.65266			SPNCRNA.1289	ubp12-antisense-1	2.48085e-11	3.87646
	SPNCRNA.1177	nte1-antisense-1	8.15037e-07	1.20177			SPNCRNA.1219		0.000278909	5.31093			SPNCRNA.1312	abc3-antisense-1	9.84471e-05	2.83637
	SPNCRNA.1181	rgf3-antisense-1	1.02976e-11	6.34382			SPNCRNA.1225	rox3-antisense-1	2.89487e-08	7.60432			SPNCRNA.1315		6.41387e-12	5.36697
	SPNCRNA.1182		0.000657746	1.5891			SPNCRNA.1247	SPCC18.03-antisense-1	0.0067568	2.03593			SPNCRNA.1322	SPBC1198.05-antisense-1	0.003016	4.47274
	SPNCRNA.1190		1.45087e-13	2.41759			SPNCRNA.1253	imt2-antisense-1	0.00466137	1.50494			SPNCRNA.1327		0.000826438	3.38526
	SPNCRNA.1196		5.20589e-21	3.9493			SPNCRNA.1256		0.00201945	3.12025			SPNCRNA.133		0.000510102	1.41167
	SPNCRNA.1197		0.00484359	1.35398			SPNCRNA.1259		2.40112e-09	2.72283			SPNCRNA.1337	omh4-antisense-1	0.000221391	1.98202
	SPNCRNA.1202	SPCC584.01c-antisense-1	9.3301e-26	2.84932			SPNCRNA.1271	ckk2-antisense-1	3.09422e-28	5.94392			SPNCRNA.1344	SPBC1271.08c-antisense-1	7.56058e-11	3.73437
	SPNCRNA.1206	nup211-antisense-1	3.0675e-54	4.19853			SPNCRNA.1273	SPCC1919.05-antisense-1	2.68233e-21	4.79526			SPNCRNA.1351	mug2-antisense-1	3.44529e-07	1.99141
	SPNCRNA.1211	SPCC777.06c-antisense-1	1.11398e-33	4.49461			SPNCRNA.1278		3.99589e-05	1.84301			SPNCRNA.1353	SPBC106.12c-antisense-1	1.34712e-07	3.20484
	SPNCRNA.1212		0.000964979	1.23097			SPNCRNA.1280	SPCC965.04c-antisense-1	1.48703e-19	3.93695			SPNCRNA.1358		3.00666e-18	3.8101
	SPNCRNA.1217		5.17625e-70	3.80075			SPNCRNA.1282		7.16299e-26	5.25076			SPNCRNA.1373	SPBC839.03c-antisense-1	1.3514e-12	5.30553
	SPNCRNA.1225	rox3-antisense-1	0.00628254	6.28734			SPNCRNA.1289	ubp12-antisense-1	2.60377e-12	4.05722			SPNCRNA.1377	SPBC115.02c-antisense-1	1.22605e-06	2.86056
	SPNCRNA.1247	SPCC18.03-antisense-1	1.42989e-08	2.74054			SPNCRNA.1294	SPCC1827.07c-antisense-1	0.00138833	2.35358			SPNCRNA.1382	ubc4-antisense-1	1.40948e-29	5.86349
	SPNCRNA.1252	ams2-antisense-1	0.00397386	1.456			SPNCRNA.1305	SPBPB21E7.08-antisense-1	0.006926	1.63079			SPNCRNA.1386	pdf1-antisense-1	0.00105669	3.1299
	SPNCRNA.1259		1.17874e-13	2.34908			SPNCRNA.1313		5.4391e-05	2.66138			SPNCRNA.1389		3.81512e-07	2.34126
	SPNCRNA.1265		9.44017e-05	2.06872			SPNCRNA.1315		6.38676e-13	4.81853			SPNCRNA.1391		2.45279e-05	3.16458
	SPNCRNA.1271	ckk2-antisense-1	9.18728e-91	5.95285			SPNCRNA.1322	SPBC1198.05-antisense-1	6.18148e-07	5.16755			SPNCRNA.14	prl14	0.000131514	2.45192
	SPNCRNA.1272	SPCC1919.04-antisense-1	0.00261557	4.14736			SPNCRNA.1327		1.76293e-07	3.29023			SPNCRNA.1401	mit1-antisense-1	1.16573e-05	4.86053
	SPNCRNA.1273	SPCC1919.05-antisense-1	1.74573e-60	4.82717			SPNCRNA.133		1.48338e-18	2.97949			SPNCRNA.1405	prp2-antisense-1	2.672e-07	3.72028
	SPNCRNA.1280	SPCC965.04c-antisense-1	3.08341e-57	4.36373			SPNCRNA.1337	omh4-antisense-1	3.72048e-12	3.18576			SPNCRNA.1424		0.000832773	2.18107
	SPNCRNA.1282		2.00429e-64	5.12536			SPNCRNA.1341		0.00021007	3.18548			SPNCRNA.1428	SPBC30B4.02c-antisense-1	0.000216496	1.60698
	SPNCRNA.1287		5.21011e-21	2.9838			SPNCRNA.1351	mug2-antisense-1	4.18531e-09	2.27775			SPNCRNA.1454	SPBC19C2.10-antisense-1	0.00275148	2.1878
	SPNCRNA.1289	ubp12-antisense-1	3.62477e-37	4.65342			SPNCRNA.1353	SPBC106.12c-antisense-1	3.6671e-15	3.61874			SPNCRNA.1482		2.15132e-05	2.75556
	SPNCRNA.1294	SPCC1827.07c-antisense-1	1.61131e-08	2.42643			SPNCRNA.1358		4.30877e-07	2.37839			SPNCRNA.1500	his5-antisense-1	0.00674885	2.27326
	SPNCRNA.1305	SPBPB21E7.08-antisense-1	0.000923128	1.35722			SPNCRNA.1368	rhp14-antisense-1	0.00790835	1.39452			SPNCRNA.1524		0.000340314	2.30418
	SPNCRNA.1312	abc3-antisense-1	0.00171469	1.43218			SPNCRNA.1373	SPBC839.03c-antisense-1	7.58373e-08	3.45803			SPNCRNA.1527		0.000330165	3.03674
	SPNCRNA.1313		4.82941e-06	2.34355			SPNCRNA.1377	SPBC115.02c-antisense-1	0.000176391	2.06989			SPNCRNA.1529	orc1-antisense-1	1.07706e-15	4.16872
	SPNCRNA.1315		6.24943e-33	5.73074			SPNCRNA.1382	ubc4-antisense-1	3.43025e-22	4.9077			SPNCRNA.1541		3.42973e-09	6.52508
	SPNCRNA.1322	SPBC1198.05-antisense-1	2.97118e-10	5.81576			SPNCRNA.1389		2.57822e-06	2.08446			SPNCRNA.1575	amo1-antisense-1	1.28325e-07	2.51467
	SPNCRNA.1325		0.00289584	1.29443			SPNCRNA.1401	mit1-antisense-1	0.000639556	3.64554			SPNCRNA.1590	gar1-antisense-1	1.63891e-06	3.05431
	SPNCRNA.1326		1.98553e-07	5.61641			SPNCRNA.1405	prp2-antisense-1	7.60396e-13	5.11151			SPNCRNA.1607		4.20874e-12	3.67103
	SPNCRNA.1327		1.74777e-07	2.64903			SPNCRNA.1407	SPBC337.10c-antisense-1	0.00526657	1.54377			SPNCRNA.1608	cbp1-antisense-2	2.61857e-41	7.4447
	SPNCRNA.133		8.08661e-41	2.32267			SPNCRNA.1409		0.00588753	1.65313			SPNCRNA.1613	SPBC887.02-antisense-1	2.25936e-08	3.36659
	SPNCRNA.1337	omh4-antisense-1	2.10876e-21	2.62958			SPNCRNA.1419	SPBC409.16c-antisense-1	0.00158564	1.83753			SPNCRNA.1624		2.69598e-18	3.06167
	SPNCRNA.1341		0.000133967	2.34736			SPNCRNA.1427		3.30555e-06	4.78458			SPNCRNA.1627	rng9-antisense-1	2.86837e-05	3.5036
	SPNCRNA.1344	SPBC1271.08c-antisense-1	1.97984e-33	7.27412			SPNCRNA.1428	SPBC30B4.02c-antisense-1	0.00793826	1.15413			SPNCRNA.1632	utp4-antisense-1	9.94532e-16	5.79055
	SPNCRNA.1351	mug2-antisense-1	1.80156e-27	2.23458			SPNCRNA.1435	mug93-antisense-1	6.41756e-12	3.12184			SPNCRNA.1637	cwf4-antisense-1	4.64893e-12	4.33476
	SPNCRNA.1353	SPBC106.12c-antisense-1	6.26028e-39	3.51682			SPNCRNA.1454	SPBC19C2.10-antisense-1	0.000958706	2.24793			SPNCRNA.1653	cwf28-antisense-1	2.15132e-05	2.19903
	SPNCRNA.1354	sda1-antisense-1	0.00775725	2.21698			SPNCRNA.1473	spo14-antisense-1	7.21007e-07	2.63756			SPNCRNA.1656	nup120-antisense-1	6.95935e-14	4.0817
	SPNCRNA.1358		2.98863e-19	2.57087			SPNCRNA.1479		0.0081731	1.81674			SPNCRNA.1673		1.08988e-10	3.6375
	SPNCRNA.1359		0.000187122	1.40492			SPNCRNA.1480	SPBC16E9.20-antisense-1	0.000639556	2.11204			SPNCRNA.1676		1.71789e-10	5.23211
	SPNCRNA.1360		2.79807e-06	1.74658			SPNCRNA.1482		4.93981e-05	2.98069			SPNCRNA.1677	doa10-antisense-1	1.78096e-07	6.65559
	SPNCRNA.1368	rhp14-antisense-1	9.92507e-06	1.49821			SPNCRNA.1527		1.34452e-15	4.41209			SPNCRNA.1682	top3-antisense-1	1.66862e-06	3.0446
	SPNCRNA.1373	SPBC839.03c-antisense-1	1.30384e-12	3.56509			SPNCRNA.1529	orc1-antisense-1	2.54011e-11	3.51701			SPNCRNA.1688		0.00102031	2.74531
	SPNCRNA.1377	SPBC115.02c-antisense-1	0.000525941	1.45847			SPNCRNA.1540		0.00208549	4.83949			SPNCRNA.1696	nam3	0.00337468	1.22589
	SPNCRNA.1382	ubc4-antisense-1	4.62197e-40	3.82819			SPNCRNA.1541		6.26963e-08	8.6546			SPNCRNA.426		1.04699e-17	3.02666
	SPNCRNA.1386	pdf1-antisense-1	5.10123e-05	3.75143			SPNCRNA.1542	SPBC3E7.04c-antisense-1	1.50251e-08	2.96839			SPNCRNA.432		4.45823e-05	3.1445
	SPNCRNA.1389		6.66157e-14	1.97738			SPNCRNA.1548	SPBC336.13c-antisense-1	0.00884975	1.19094			SPNCRNA.472		1.04723e-08	2.76341
	SPNCRNA.1391		0.00113584	1.90133			SPNCRNA.1549		1.60795e-06	6.1992			SPNCRNA.489		2.58229e-05	4.60805
	SPNCRNA.14	prl14	0.000103573	1.88406			SPNCRNA.1558	qcr10-antisense-1	4.33793e-08	3.9861			SPNCRNA.517		0.00232639	3.66949
	SPNCRNA.1401	mit1-antisense-1	4.38367e-07	3.55544			SPNCRNA.1575	amo1-antisense-1	0.000281725	2.02935			SPNCRNA.529		2.13969e-21	6.18155
	SPNCRNA.1405	prp2-antisense-1	6.55194e-29	4.88186			SPNCRNA.1579	swi3-antisense-1	0.00260878	1.83854			SPNCRNA.540		1.16117e-08	6.39054
	SPNCRNA.1409		0.000436596	1.59101			SPNCRNA.1607		1.67911e-15	4.00263			SPNCRNA.561	pkl1-antisense-1	7.63055e-05	3.29094
	SPNCRNA.1419	SPBC409.16c-antisense-1	4.09106e-12	2.68			SPNCRNA.1608	cbp1-antisense-2	1.13065e-20	7.35758			SPNCRNA.564	SPAC1B3.04c-antisense-1	8.47074e-11	2.43019
	SPNCRNA.1427		4.88536e-13	5.03346			SPNCRNA.1611	hhf3-antisense-1	1.82043e-20	5.41929			SPNCRNA.574	cbp1-antisense-1	5.22059e-39	7.52857
	SPNCRNA.1435	mug93-antisense-1	1.749e-06	1.75451			SPNCRNA.1613	SPBC887.02-antisense-1	1.33253e-11	3.91292			SPNCRNA.583	mug27-antisense-1	4.14917e-05	1.87702
	SPNCRNA.1438	cdc2-antisense-1	0.00252287	2.54948			SPNCRNA.1624		4.46863e-15	2.75855			SPNCRNA.616	SPAC5H10.12c-antisense-1	1.78248e-05	3.36365
	SPNCRNA.1445	SPBC27.01c-antisense-1	1.44459e-05	2.07386			SPNCRNA.1627	rng9-antisense-1	4.35249e-05	3.78187			SPNCRNA.632	tra2-antisense-1	4.96056e-05	3.48698
	SPNCRNA.1454	SPBC19C2.10-antisense-1	9.0709e-10	2.61098			SPNCRNA.1629	SPBP8B7.18c-antisense-1	6.43977e-06	2.15292			SPNCRNA.638	cid14-antisense-1	0.00291217	5.04191
	SPNCRNA.1468		0.00457247	1.60124			SPNCRNA.1632	utp4-antisense-1	1.41824e-10	6.8786			SPNCRNA.648		0.00417674	2.0721
	SPNCRNA.1473	spo14-antisense-1	1.40833e-06	1.86073			SPNCRNA.1637	cwf4-antisense-1	3.36333e-07	3.76249			SPNCRNA.665	aur1-antisense-1	9.94277e-16	4.97183
	SPNCRNA.1474		0.00186063	1.18911			SPNCRNA.1644	spo4-antisense-1	0.00296207	1.18367			SPNCRNA.67	epe1-antisense-1	6.48811e-05	4.83589
	SPNCRNA.1479		0.00446007	1.70678			SPNCRNA.1653	cwf28-antisense-1	1.86589e-10	2.82525			SPNCRNA.687	cph1-antisense-1	4.28421e-16	4.99711
	SPNCRNA.1480	SPBC16E9.20-antisense-1	6.07054e-10	2.65404			SPNCRNA.1656	nup120-antisense-1	7.17178e-13	3.25176			SPNCRNA.707	crn1-antisense-1	0.000564193	3.47822
	SPNCRNA.1496		1.03136e-13	3.19543			SPNCRNA.1663	meu14-antisense-1	0.00847218	1.17858			SPNCRNA.719	SPAC22A12.14c-antisense-1	3.61057e-09	4.00714
	SPNCRNA.1500	his5-antisense-1	0.000259572	1.80906			SPNCRNA.1664	tim54-antisense-1	5.32384e-05	2.32096			SPNCRNA.724	prp22-antisense-1	0.00528895	1.46014
	SPNCRNA.1509		0.00388636	1.49935			SPNCRNA.1665	cdc23-antisense-1	9.94921e-05	1.83386			SPNCRNA.728	SPAC10F6.15-antisense-1	2.35507e-12	2.99199
	SPNCRNA.1524		9.93384e-06	1.66905			SPNCRNA.1673		3.76384e-16	3.59131			SPNCRNA.729		9.80299e-06	3.28008
	SPNCRNA.1527		1.64505e-37	5.00146			SPNCRNA.1676		7.8192e-15	4.58495			SPNCRNA.735		5.15187e-11	3.69887
	SPNCRNA.1529	orc1-antisense-1	5.36684e-37	4.72984			SPNCRNA.1677	doa10-antisense-1	1.33586e-09	5.97788			SPNCRNA.748	SPAP27G11.02-antisense-1	8.4642e-08	4.96877
	SPNCRNA.1537	SPBC6B1.03c-antisense-1	0.00270199	1.00552			SPNCRNA.1682	top3-antisense-1	3.28229e-09	3.16488			SPNCRNA.750		4.81446e-11	4.53749
	SPNCRNA.1540		0.000269438	5.32218			SPNCRNA.1687	vps10-antisense-1	0.00424754	1.40105			SPNCRNA.757		0.000490779	7.71265
	SPNCRNA.1541		1.75062e-51	7.43832			SPNCRNA.1688		0.000987701	1.93483			SPNCRNA.758	amt2-antisense-1	5.61361e-14	4.22327
	SPNCRNA.1542	SPBC3E7.04c-antisense-1	4.92879e-24	3.36492			SPNCRNA.1695	SPBP4G3.03-antisense-1	0.000156196	4.93317			SPNCRNA.774		4.09254e-14	4.21931
	SPNCRNA.1548	SPBC336.13c-antisense-1	2.62008e-05	1.06795			SPNCRNA.1696	nam3	1.08841e-08	2.0996			SPNCRNA.818	pck1-antisense-1	8.54019e-05	6.39208
	SPNCRNA.1549		1.37847e-16	5.96936			SPNCRNA.31		1.42093e-05	2.81065			SPNCRNA.820	kap114-antisense-1	0.00568712	3.90821
	SPNCRNA.1554		2.12511e-06	3.50981			SPNCRNA.426		7.00588e-15	2.79333			SPNCRNA.821		0.00525006	4.91384
	SPNCRNA.1558	qcr10-antisense-1	9.88391e-05	3.30251			SPNCRNA.432		0.00178845	2.19866			SPNCRNA.824	SPAC6B12.04c-antisense-1	2.58229e-05	3.17243
	SPNCRNA.1565		1.85038e-06	2.07626			SPNCRNA.458		0.00906685	1.35512			SPNCRNA.846	cig2-antisense-1	7.36584e-22	5.14013
	SPNCRNA.1575	amo1-antisense-1	3.87274e-17	2.73006			SPNCRNA.472		6.63918e-06	2.6443			SPNCRNA.847	SPAC6F6.03c-antisense-1	1.23102e-06	5.17351
	SPNCRNA.1579	swi3-antisense-1	0.000159593	1.67881			SPNCRNA.486		0.00378302	4.09882			SPNCRNA.850	SPAC6F6.12-antisense-1	0.00818586	5.29081
	SPNCRNA.1589	SPBC19F8.04c-antisense-1	0.00504949	1.28759			SPNCRNA.489		1.75006e-07	5.61112			SPNCRNA.855		0.000554411	3.56857
	SPNCRNA.1590	gar1-antisense-1	6.26098e-05	1.871			SPNCRNA.529		3.09422e-28	5.50935			SPNCRNA.863		1.97198e-08	1.96104
	SPNCRNA.1607		8.76846e-37	4.04743			SPNCRNA.532		1.50327e-06	1.86325			SPNCRNA.866		4.10562e-05	1.82595
	SPNCRNA.1608	cbp1-antisense-2	5.20995e-43	8.4576			SPNCRNA.540		1.3268e-07	8.46161			SPNCRNA.876		1.65308e-09	2.71052
	SPNCRNA.1611	hhf3-antisense-1	8.45583e-30	5.76732			SPNCRNA.549		0.000426056	3.36815			SPNCRNA.904	dmc1-antisense-1	0.00232082	1.43635
	SPNCRNA.1613	SPBC887.02-antisense-1	9.5697e-19	3.7111			SPNCRNA.560	atg1801-antisense-1	0.00151362	1.9535			SPNCRNA.911		7.51928e-27	6.20815
	SPNCRNA.1624		6.7603e-28	2.04712			SPNCRNA.561	pkl1-antisense-1	1.59664e-06	2.96076			SPNCRNA.919		0.0053916	2.07913
	SPNCRNA.1627	rng9-antisense-1	4.63997e-09	3.70533			SPNCRNA.563	SPAC637.08-antisense-1	4.78099e-05	3.25287			SPNCRNA.926	mug182-antisense-1	6.96273e-11	3.04377
	SPNCRNA.1629	SPBP8B7.18c-antisense-1	6.42655e-05	1.44676			SPNCRNA.564	SPAC1B3.04c-antisense-1	3.13696e-16	3.12494			SPNCRNA.983	tsn1-antisense-1	2.13553e-05	3.85743
	SPNCRNA.1632	utp4-antisense-1	7.38092e-19	6.26247			SPNCRNA.571	rem1-antisense-2	0.0059629	1.7828			SPNCRNA.990	cbh1-antisense-1	0.00280508	1.69313
	SPNCRNA.1637	cwf4-antisense-1	1.95166e-30	4.96339			SPNCRNA.574	cbp1-antisense-1	2.96143e-20	7.29699			SPNCRNA.997	SPAC637.04-antisense-1	1.63891e-06	4.43184
	SPNCRNA.1656	nup120-antisense-1	2.90106e-33	3.07716			SPNCRNA.583	mug27-antisense-1	2.97314e-11	2.63306			SPNCRNA.998		4.74649e-11	3.64922
	SPNCRNA.1657		0.00188453	1.07202			SPNCRNA.602		0.000169886	3.26576
	SPNCRNA.1663	meu14-antisense-1	2.47408e-05	1.08374			SPNCRNA.609	SPAC11D3.14c-antisense-1	7.45381e-09	2.15238
	SPNCRNA.1665	cdc23-antisense-1	5.4614e-10	1.65988			SPNCRNA.616	SPAC5H10.12c-antisense-1	2.31386e-05	2.74159
	SPNCRNA.1668	mug147-antisense-1	0.00651843	1.24822			SPNCRNA.632	tra2-antisense-1	3.34304e-06	5.2514
	SPNCRNA.1673		7.85309e-13	1.91253			SPNCRNA.635	tup11-antisense-1	0.00137222	4.04806
	SPNCRNA.1676		2.13993e-28	4.51914			SPNCRNA.638	cid14-antisense-1	0.00613887	4.25207
	SPNCRNA.1677	doa10-antisense-1	8.22005e-17	6.38987			SPNCRNA.646		0.00526657	1.38854
	SPNCRNA.1682	top3-antisense-1	1.2303e-11	2.63399			SPNCRNA.648		6.46666e-07	2.83225
	SPNCRNA.1688		1.34114e-06	2.12548			SPNCRNA.657	yth1-antisense-1	4.0278e-11	2.85861
	SPNCRNA.1693		7.28648e-06	1.71037			SPNCRNA.665	aur1-antisense-1	4.2406e-14	5.43109
	SPNCRNA.1695	SPBP4G3.03-antisense-1	0.00104285	3.71612			SPNCRNA.669		0.00240909	1.82145
	SPNCRNA.26	prl26	0.000503047	3.03724			SPNCRNA.686	SPAC16C9.02c-antisense-1	0.000333042	4.08391
	SPNCRNA.31		6.40245e-07	2.7761			SPNCRNA.687	cph1-antisense-1	2.17888e-13	4.31296
	SPNCRNA.379		2.47091e-10	3.17244			SPNCRNA.707	crn1-antisense-1	0.00153469	3.1093
	SPNCRNA.400		0.00215176	1.95535			SPNCRNA.719	SPAC22A12.14c-antisense-1	1.34055e-10	4.17777
	SPNCRNA.426		1.3249e-27	2.05678			SPNCRNA.728	SPAC10F6.15-antisense-1	2.97314e-11	2.74789
	SPNCRNA.432		3.15763e-11	2.96001			SPNCRNA.729		0.000617391	2.47443
	SPNCRNA.442		0.000428049	1.0681			SPNCRNA.735		5.61875e-09	3.30789
	SPNCRNA.444		1.03013e-05	1.71364			SPNCRNA.748	SPAP27G11.02-antisense-1	1.08841e-08	4.89959
	SPNCRNA.458		4.18063e-05	1.46385			SPNCRNA.750		9.86408e-08	4.68213
	SPNCRNA.472		6.07054e-10	3.17436			SPNCRNA.757		1.33586e-09	5.28713
	SPNCRNA.489		4.86112e-07	5.01329			SPNCRNA.758	amt2-antisense-1	3.04053e-17	6.08837
	SPNCRNA.517		0.000217128	2.25786			SPNCRNA.765		0.00264278	2.26632
	SPNCRNA.529		1.54095e-71	5.10752			SPNCRNA.774		1.34452e-15	5.0561
	SPNCRNA.540		1.36119e-44	7.5169			SPNCRNA.795	utp5-antisense-1	0.0025752	1.9001
	SPNCRNA.560	atg1801-antisense-1	0.000172721	1.94459			SPNCRNA.815	mug68-antisense-1	6.41054e-07	2.13104
	SPNCRNA.561	pkl1-antisense-1	1.87907e-12	2.62514			SPNCRNA.818	pck1-antisense-1	0.000100376	7.18907
	SPNCRNA.563	SPAC637.08-antisense-1	0.000562652	2.3459			SPNCRNA.820	kap114-antisense-1	5.77806e-05	4.32619
	SPNCRNA.564	SPAC1B3.04c-antisense-1	9.40607e-34	2.37778			SPNCRNA.821		4.3722e-06	5.21071
	SPNCRNA.571	rem1-antisense-2	0.000715588	1.73714			SPNCRNA.824	SPAC6B12.04c-antisense-1	1.14179e-07	3.65706
	SPNCRNA.574	cbp1-antisense-1	6.2344e-40	8.61164			SPNCRNA.828		0.000639556	2.42978
	SPNCRNA.583	mug27-antisense-1	2.0806e-68	3.77202			SPNCRNA.840	SPAC823.17-antisense-1	0.000473524	1.81251
	SPNCRNA.609	SPAC11D3.14c-antisense-1	9.93384e-06	1.01267			SPNCRNA.846	cig2-antisense-1	6.27243e-25	4.45871
	SPNCRNA.616	SPAC5H10.12c-antisense-1	0.000682014	3.97225			SPNCRNA.847	SPAC6F6.03c-antisense-1	2.30777e-16	6.94537
	SPNCRNA.618	gpi7-antisense-1	0.00663491	1.54812			SPNCRNA.850	SPAC6F6.12-antisense-1	0.000335738	4.17759
	SPNCRNA.632	tra2-antisense-1	3.64412e-10	6.35654			SPNCRNA.855		2.4214e-06	4.33051
	SPNCRNA.635	tup11-antisense-1	0.000159593	3.32932			SPNCRNA.866		1.98478e-10	2.6355
	SPNCRNA.638	cid14-antisense-1	0.00022129	5.36406			SPNCRNA.867		0.00548984	1.38451
	SPNCRNA.646		0.0020371	1.03782			SPNCRNA.904	dmc1-antisense-1	1.61533e-10	2.45572
	SPNCRNA.648		3.64412e-10	1.93918			SPNCRNA.911		9.76559e-32	5.61525
	SPNCRNA.657	yth1-antisense-1	1.38471e-15	2.20045			SPNCRNA.926	mug182-antisense-1	2.53971e-16	3.68545
	SPNCRNA.665	aur1-antisense-1	2.39326e-24	5.87674			SPNCRNA.963		0.00131346	1.9449
	SPNCRNA.67	epe1-antisense-1	3.69333e-08	4.31256			SPNCRNA.974		7.515e-05	2.4596
	SPNCRNA.686	SPAC16C9.02c-antisense-1	0.00253495	3.09626			SPNCRNA.983	tsn1-antisense-1	1.64414e-05	5.00752
	SPNCRNA.687	cph1-antisense-1	1.97984e-33	3.79528			SPNCRNA.986	srp2-antisense-1	0.0067568	1.66448
	SPNCRNA.707	crn1-antisense-1	1.3139e-06	2.4044			SPNCRNA.996		0.00137049	2.19301
	SPNCRNA.719	SPAC22A12.14c-antisense-1	5.14655e-15	3.90041			SPNCRNA.998		2.73322e-22	5.05569
	SPNCRNA.724	prp22-antisense-1	9.88321e-19	1.95929			SPNCRNA.999	rpn10-antisense-1	9.8338e-06	3.86857
	SPNCRNA.728	SPAC10F6.15-antisense-1	1.68112e-53	3.48677
	SPNCRNA.729		5.9159e-13	3.15188
	SPNCRNA.735		1.61853e-26	3.52735
	SPNCRNA.748	SPAP27G11.02-antisense-1	5.92338e-18	5.45275
	SPNCRNA.750		1.34423e-18	4.98517
	SPNCRNA.757		9.92507e-06	5.35621
	SPNCRNA.758	amt2-antisense-1	7.38092e-19	6.07774
	SPNCRNA.765		0.000226032	1.87037
	SPNCRNA.773	pds5-antisense-1	0.000101912	1.7843
	SPNCRNA.774		1.04435e-31	4.31841
	SPNCRNA.785		0.00169192	1.19043
	SPNCRNA.792		0.000954575	1.2339
	SPNCRNA.793	obr1-antisense-1	0.00131366	1.11565
	SPNCRNA.795	utp5-antisense-1	7.52871e-11	2.80044
	SPNCRNA.803	hrp1-antisense-1	2.85671e-09	3.14663
	SPNCRNA.815	mug68-antisense-1	6.99186e-09	1.41303
	SPNCRNA.818	pck1-antisense-1	0.00205005	4.70753
	SPNCRNA.820	kap114-antisense-1	1.93662e-09	5.33747
	SPNCRNA.821		4.62056e-05	5.63692
	SPNCRNA.824	SPAC6B12.04c-antisense-1	7.63347e-15	3.74772
	SPNCRNA.828		0.00322543	2.01155
	SPNCRNA.829		0.00518113	1.38921
	SPNCRNA.840	SPAC823.17-antisense-1	0.00126701	1.21832
	SPNCRNA.846	cig2-antisense-1	1.68112e-53	4.27186
	SPNCRNA.847	SPAC6F6.03c-antisense-1	1.1617e-34	7.17084
	SPNCRNA.850	SPAC6F6.12-antisense-1	9.76199e-08	4.21008
	SPNCRNA.855		3.25724e-10	3.70516
	SPNCRNA.863		3.68844e-43	2.57119
	SPNCRNA.866		6.85028e-19	2.13494
	SPNCRNA.867		0.00253495	1.16686
	SPNCRNA.876		0.000104329	1.48252
	SPNCRNA.904	dmc1-antisense-1	2.95752e-46	2.88535
	SPNCRNA.911		3.3247e-93	5.0763
	SPNCRNA.919		0.000166434	3.08044
	SPNCRNA.926	mug182-antisense-1	1.57963e-33	3.34982
	SPNCRNA.963		0.00485929	1.39455
	SPNCRNA.974		2.01411e-07	2.33504
	SPNCRNA.979		9.27487e-06	1.08602
	SPNCRNA.983	tsn1-antisense-1	5.38857e-09	4.06824
	SPNCRNA.988		4.63497e-05	4.45393
	SPNCRNA.989		0.000921794	1.65893
	SPNCRNA.990	cbh1-antisense-1	0.000361868	1.30587
	SPNCRNA.995		7.13502e-06	1.62903
	SPNCRNA.996		3.93007e-05	2.05744
	SPNCRNA.997	SPAC637.04-antisense-1	6.65555e-17	6.39289
	SPNCRNA.998		1.15472e-34	4.29171
	SPNCRNA.999	rpn10-antisense-1	2.7516e-07	3.51824

## Sheet: Repressed Heat Shock
wild type	Systematic name	Gene name	padj	log2FC		eIF2α-S52A	Systematic name	Gene name	padj	log2FC		sty1Δ	Systematic name	Gene name	padj	log2FC
	SPNCRNA.10		0.00641949	-1.48979			SPNCRNA.1045	mug95-antisense-1	0.000316209	-2.10229			SPNCRNA.1044	mcp3-antisense-1	0.000864506	-2.21596
	SPNCRNA.1044	mcp3-antisense-1	0.0014126	-1.06189			SPNCRNA.106		5.02265e-05	-2.0807			SPNCRNA.106		1.23696e-10	-5.46186
	SPNCRNA.1045	mug95-antisense-1	0.00766133	-1.19572			SPNCRNA.1192	wtf11-antisense-1	5.60745e-06	-2.98052			SPNCRNA.1097		0.000740472	-2.46489
	SPNCRNA.106		2.74772e-18	-3.41917			SPNCRNA.1234	prl10	0.0090671	-1.27714			SPNCRNA.1461	pfd1-antisense-1	0.00330845	-3.05431
	SPNCRNA.1073		0.00158283	-1.99635			SPNCRNA.1235	gut2-antisense-1	0.000350447	-1.83061			SPNCRNA.1599	ptk1-antisense-1	0.00503503	-1.67264
	SPNCRNA.1077	SPAC4D7.06c-antisense-1	0.00058282	-1.59562			SPNCRNA.1319		0.0066258	-1.81553			SPNCRNA.1602	hop1-antisense-1	0.000502163	-1.86966
	SPNCRNA.1083		0.000421213	-1.31147			SPNCRNA.1374	cta3-antisense-1	0.00151362	-1.47768			SPNCRNA.716	SPAC56F8.12-antisense-1	0.00167721	-1.72525
	SPNCRNA.1094		8.94338e-12	-1.21572			SPNCRNA.1461	pfd1-antisense-1	4.71464e-06	-2.68822			SPNCRNA.862		0.00662218	-1.55467
	SPNCRNA.1095		3.86001e-13	-1.24345			SPNCRNA.1487	mag2-antisense-1	0.0014152	-2.32922
	SPNCRNA.1096	SPCC1884.01-antisense-1	5.39735e-11	-1.55184			SPNCRNA.1505	SPBC24C6.09c-antisense-1	2.04697e-06	-2.00299
	SPNCRNA.1142	mis18-antisense-1	0.00894259	-1.23275			SPNCRNA.1599	ptk1-antisense-1	2.34679e-05	-1.97099
	SPNCRNA.1153	SPCC18B5.02c-antisense-1	0.00120031	-1.25801			SPNCRNA.1606		0.00844809	-1.37977
	SPNCRNA.1167		0.00287071	-1.26617			SPNCRNA.1643	SPBC21C3.09c-antisense-1	0.00202347	-1.44861
	SPNCRNA.1192	wtf11-antisense-1	3.15732e-13	-3.67796			SPNCRNA.1697	gal1-antisense-1	0.00158713	-2.94116
	SPNCRNA.123		9.88391e-05	-1.06115			SPNCRNA.605	SPAC1F8.04c-antisense-1	0.00136152	-1.37297
	SPNCRNA.1234	prl10	0.000347359	-1.07965			SPNCRNA.645	SPAC13C5.04-antisense-1	1.78232e-05	-2.93907
	SPNCRNA.1235	gut2-antisense-1	9.01187e-08	-1.80323			SPNCRNA.655		0.000658078	-1.87229
	SPNCRNA.1269		4.87399e-05	-1.07236			SPNCRNA.685	SPAC16C9.01c-antisense-1	0.00928246	-2.62175
	SPNCRNA.1277	pep3-antisense-1	8.93185e-05	-1.73353			SPNCRNA.69	tos1	0.00167228	-1.62205
	SPNCRNA.131	tos2	0.000475194	-1.67445			SPNCRNA.833		0.00440847	-1.53544
	SPNCRNA.1316		6.45061e-05	-1.53739			SPNCRNA.953		0.00121855	-1.64908
	SPNCRNA.1319		0.000619852	-1.53946
	SPNCRNA.1374	cta3-antisense-1	0.000498389	-1.03498
	SPNCRNA.1395	SPBC713.14-antisense-1	3.26688e-06	-1.91503
	SPNCRNA.1417	meu18-antisense-1	1.23949e-05	-2.2508
	SPNCRNA.1440	SPBC83.12-antisense-1	0.0057359	-1.21935
	SPNCRNA.1457	atf21-antisense-1	7.47411e-05	-1.09815
	SPNCRNA.1461	pfd1-antisense-1	5.61257e-14	-2.94385
	SPNCRNA.1471	pof9-antisense-1	0.00172516	-1.05027
	SPNCRNA.1487	mag2-antisense-1	3.10645e-07	-2.54727
	SPNCRNA.1503		0.00736515	-1.04382
	SPNCRNA.1505	SPBC24C6.09c-antisense-1	6.99186e-09	-1.45109
	SPNCRNA.1560		6.55054e-05	-1.60969
	SPNCRNA.1561		5.05387e-06	-1.45573
	SPNCRNA.1599	ptk1-antisense-1	1.11057e-15	-2.42443
	SPNCRNA.1602	hop1-antisense-1	3.31773e-05	-1.59932
	SPNCRNA.1606		3.45141e-07	-1.51141
	SPNCRNA.1609		0.00198845	-1.58532
	SPNCRNA.1626		4.31079e-13	-1.46901
	SPNCRNA.1643	SPBC21C3.09c-antisense-1	8.30419e-08	-1.43553
	SPNCRNA.1697	gal1-antisense-1	0.000434919	-2.67863
	SPNCRNA.227		0.00272187	-1.17157
	SPNCRNA.277		0.00543041	-2.61534
	SPNCRNA.28	prl28	0.00420518	-1.59902
	SPNCRNA.332		5.40749e-06	-2.23342
	SPNCRNA.411		1.20403e-05	-1.45468
	SPNCRNA.511		0.00104285	-2.49038
	SPNCRNA.552	pol4-antisense-1	0.000716588	-1.00616
	SPNCRNA.604		0.000428049	-2.16097
	SPNCRNA.605	SPAC1F8.04c-antisense-1	5.04776e-10	-1.43947
	SPNCRNA.611	SPAC11D3.18c-antisense-1	0.00251826	-1.12136
	SPNCRNA.619		0.00287071	-1.0985
	SPNCRNA.645	SPAC13C5.04-antisense-1	7.87073e-12	-4.01356
	SPNCRNA.655		9.23442e-11	-2.33514
	SPNCRNA.675		0.00628254	-1.66374
	SPNCRNA.685	SPAC16C9.01c-antisense-1	0.000754198	-2.89401
	SPNCRNA.69	tos1	5.78663e-08	-1.69073
	SPNCRNA.716	SPAC56F8.12-antisense-1	3.45141e-07	-1.26896
	SPNCRNA.756		0.000805452	-1.56085
	SPNCRNA.777		4.29221e-07	-2.89523
	SPNCRNA.779		0.000132236	-1.76519
	SPNCRNA.780		0.00374049	-3.58189
	SPNCRNA.781		0.00574388	-1.73138
	SPNCRNA.833		0.00354073	-1.18771
	SPNCRNA.862		4.40252e-05	-1.26491
	SPNCRNA.88		8.93185e-05	-2.72293
	SPNCRNA.893		0.0065805	-1.02286
	SPNCRNA.921		0.00977189	-1.00386
	SPNCRNA.944		0.000269438	-2.32766
	SPNCRNA.949	sut1-antisense-1	3.18214e-10	-2.01528

## Sheet: Induced H2O2
wild type	Systematic name	Gene name	padj	log2FC		eIF2α-S52A	Systematic name	Gene name	padj	log2FC		sty1Δ	Systematic name	Gene name	padj	log2FC
	SPNCRNA.1280	SPCC965.04c-antisense-1	0.000955954	3.11861			SPNCRNA.1350		6.99684e-09	3.89755			SPNCRNA.1656	nup120-antisense-1	0.00117245	2.44477
	SPNCRNA.1541		0.000372223	5.28977			SPNCRNA.98	srp7	0.00287874	1.84212			SPNCRNA.1673		0.00117245	2.76257
	SPNCRNA.529		0.000204471	3.89517									SPNCRNA.630		0.00876972	2.1482
	SPNCRNA.540		0.000774812	5.12433									SPNCRNA.846	cig2-antisense-1	0.00117245	2.74286
	SPNCRNA.863		0.00682956	2.34228
	SPNCRNA.911		0.000204471	3.62396

## Sheet: Induced MMS
wild type	Systematic name	Gene name	padj	log2FC		eIF2α-S52A	Systematic name	Gene name	padj	log2FC		sty1Δ	Systematic name	Gene name	padj	log2FC
	SPNCRNA.1071		3.62615e-13	2.62219			SPNCRNA.1071		3.57112e-22	2.30287			SPNCRNA.28	prl28	0.00491767	1.3076
	SPNCRNA.1165		0.00259555	3.06534			SPNCRNA.1164		0.00160728	1.37451
	SPNCRNA.1280	SPCC965.04c-antisense-1	1.94788e-18	3.70182			SPNCRNA.1165		1.20564e-05	3.41237
	SPNCRNA.1350		8.53453e-06	2.3074			SPNCRNA.1217		0.000719544	1.1296
	SPNCRNA.1435	mug93-antisense-1	0.00472677	1.69861			SPNCRNA.1280	SPCC965.04c-antisense-1	1.34153e-22	2.84698
	SPNCRNA.1480	SPBC16E9.20-antisense-1	0.00472677	2.05397			SPNCRNA.1305	SPBPB21E7.08-antisense-1	0.00607937	1.38112
	SPNCRNA.1611	hhf3-antisense-1	0.00168985	3.53949			SPNCRNA.133		4.42383e-19	1.80741
	SPNCRNA.529		0.00229021	2.5767			SPNCRNA.1350		0.00328961	2.64359
	SPNCRNA.609	SPAC11D3.14c-antisense-1	0.00168985	1.43743			SPNCRNA.1435	mug93-antisense-1	0.00200398	1.36153
	SPNCRNA.904	dmc1-antisense-1	0.00472677	1.37829			SPNCRNA.1480	SPBC16E9.20-antisense-1	0.00609837	1.67976
	SPNCRNA.911		0.000114958	2.51208			SPNCRNA.1549		7.19819e-05	3.90935
							SPNCRNA.1611	hhf3-antisense-1	4.07825e-07	3.62584
							SPNCRNA.1661	cwf10-antisense-1	0.00360864	1.5392
							SPNCRNA.1695	SPBP4G3.03-antisense-1	7.29125e-05	3.33951
							SPNCRNA.529		1.67548e-05	2.65526
							SPNCRNA.583	mug27-antisense-1	0.00110618	1.10382
							SPNCRNA.657	yth1-antisense-1	0.000785032	1.24465
							SPNCRNA.669		4.65828e-06	1.74329
							SPNCRNA.815	mug68-antisense-1	0.000399851	1.06514
							SPNCRNA.911		5.41239e-07	2.45758
							SPNCRNA.968		1.76494e-05	1.21546

## Sheet: Repressed MMS
wild type	Systematic name	Gene name	padj	log2FC		eIF2α-S52A	Systematic name	Gene name	padj	log2FC
	SPNCRNA.1235	gut2-antisense-1	0.0070944	-1.39743			SPNCRNA.1235	gut2-antisense-1	7.19819e-05	-1.55546
	SPNCRNA.857	SPACUNK4.17-antisense-1	0.00581472	-1.41184			SPNCRNA.69	tos1	0.00785416	-1.02655
							SPNCRNA.857	SPACUNK4.17-antisense-1	0.000228442	-1.35903

## Sheet: Induced Sorbitol
wild type	Systematic name	Gene name	padj	log2FC		eIF2α-S52A	Systematic name	Gene name	padj	log2FC		sty1Δ	Systematic name	Gene name	padj	log2FC
	SPNCRNA.1023	rex3-antisense-1	3.06118e-05	1.57539			SPNCRNA.103	sme2	9.76432e-05	2.24975			SPNCRNA.1033	SPAC19B12.01-antisense-1	4.52272e-06	3.6302
	SPNCRNA.103	sme2	6.38495e-05	2.06534			SPNCRNA.1033	SPAC19B12.01-antisense-1	0.000843014	2.13368			SPNCRNA.1055		0.00198556	2.25273
	SPNCRNA.1033	SPAC19B12.01-antisense-1	1.77491e-08	3.04375			SPNCRNA.1055		4.42869e-05	2.01253
	SPNCRNA.1055		1.95875e-09	2.45813			SPNCRNA.1058		0.00041271	2.34569
	SPNCRNA.1058		7.3095e-05	2.48271			SPNCRNA.1071		7.89322e-22	3.23156
	SPNCRNA.1071		8.70128e-30	3.35255			SPNCRNA.1164		1.70438e-20	3.06216
	SPNCRNA.1155	cds1-antisense-1	0.00669709	3.10602			SPNCRNA.1165		5.71786e-35	6.7015
	SPNCRNA.1164		8.70128e-30	3.13425			SPNCRNA.1217		1.59029e-10	1.90669
	SPNCRNA.1165		9.80935e-50	6.30374			SPNCRNA.1280	SPCC965.04c-antisense-1	5.92432e-09	2.26708
	SPNCRNA.1217		1.67336e-11	1.76767			SPNCRNA.133		2.6842e-16	1.88419
	SPNCRNA.126		4.24882e-06	4.92289			SPNCRNA.1341		0.00238573	2.02985
	SPNCRNA.1274		3.05963e-05	3.81631			SPNCRNA.1453	mug124-antisense-1	0.00367421	1.71001
	SPNCRNA.1280	SPCC965.04c-antisense-1	3.7161e-07	2.2285			SPNCRNA.1473	spo14-antisense-1	1.45362e-05	1.94975
	SPNCRNA.133		8.70128e-30	2.04599			SPNCRNA.1565		0.00371185	1.48454
	SPNCRNA.1341		0.00128904	1.90938			SPNCRNA.1571		6.2173e-10	2.12274
	SPNCRNA.1350		0.00129851	1.64481			SPNCRNA.1611	hhf3-antisense-1	1.50247e-40	5.95938
	SPNCRNA.1427		9.84967e-06	3.47232			SPNCRNA.1644	spo4-antisense-1	0.000197892	1.07875
	SPNCRNA.1435	mug93-antisense-1	8.58955e-05	1.63185			SPNCRNA.1687	vps10-antisense-1	0.00835632	1.05342
	SPNCRNA.1453	mug124-antisense-1	0.00176875	1.56165			SPNCRNA.31		1.54073e-08	2.94169
	SPNCRNA.1473	spo14-antisense-1	1.31767e-11	2.63708			SPNCRNA.583	mug27-antisense-1	2.40815e-10	1.88718
	SPNCRNA.1549		0.000819837	4.25181			SPNCRNA.646		0.000575882	1.20547
	SPNCRNA.1558	qcr10-antisense-1	0.00927236	2.42668			SPNCRNA.657	yth1-antisense-1	0.000247967	1.36254
	SPNCRNA.1565		0.0085675	1.57662			SPNCRNA.669		1.50438e-05	1.70369
	SPNCRNA.1566	SPBC2A9.03-antisense-1	0.0023065	1.31393			SPNCRNA.828		9.80739e-21	4.0315
	SPNCRNA.1571		1.80933e-11	2.18975			SPNCRNA.840	SPAC823.17-antisense-1	0.00101017	1.37447
	SPNCRNA.1611	hhf3-antisense-1	1.27057e-23	6.04983			SPNCRNA.867		0.000134059	1.40509
	SPNCRNA.1687	vps10-antisense-1	5.52232e-09	1.6731			SPNCRNA.909		0.00057327	1.98373
	SPNCRNA.1695	SPBP4G3.03-antisense-1	0.00708846	3.66395			SPNCRNA.911		0.00680019	1.32848
	SPNCRNA.31		4.21822e-09	2.99247			SPNCRNA.968		1.48187e-05	1.3649
	SPNCRNA.458		0.00019108	1.402			SPNCRNA.974		7.04381e-08	2.55001
	SPNCRNA.583	mug27-antisense-1	5.8679e-11	1.73256			SPNCRNA.995		0.00121021	1.58157
	SPNCRNA.646		0.000161597	1.19724			SPNCRNA.996		0.00845966	1.53138
	SPNCRNA.657	yth1-antisense-1	0.00164185	1.26403
	SPNCRNA.728	SPAC10F6.15-antisense-1	0.00228588	1.02003
	SPNCRNA.798	SPAC23C11.06c-antisense-1	8.28376e-05	1.05778
	SPNCRNA.828		3.15613e-26	3.89745
	SPNCRNA.840	SPAC823.17-antisense-1	1.05705e-06	1.84075
	SPNCRNA.867		0.000117788	1.3545
	SPNCRNA.909		0.000313936	1.7534
	SPNCRNA.911		5.49723e-06	1.98387
	SPNCRNA.968		6.82647e-06	1.3601
	SPNCRNA.974		2.61707e-12	3.10789
	SPNCRNA.995		9.4859e-05	1.43406
	SPNCRNA.996		2.15077e-05	2.02966
	SPNCRNA.999	rpn10-antisense-1	0.00707197	3.42176

## Sheet: Repressed Sorbitol
wild type	Systematic name	Gene name	padj	log2FC		eIF2α-S52A	Systematic name	Gene name	padj	log2FC
	SPNCRNA.1037	SPAC1B3.04c-antisense-2	3.87317e-12	-1.88553			SPNCRNA.1037	SPAC1B3.04c-antisense-2	1.08523e-14	-2.21575
	SPNCRNA.1045	mug95-antisense-1	0.00165681	-1.46267			SPNCRNA.1045	mug95-antisense-1	0.00057327	-1.60787
	SPNCRNA.1278		1.30767e-05	-1.66403			SPNCRNA.1192	wtf11-antisense-1	0.00930209	-1.30595
	SPNCRNA.1696	nam3	0.000144942	-1.05602			SPNCRNA.1278		2.57586e-05	-1.98424
	SPNCRNA.532		0.000212892	-1.10887			SPNCRNA.1374	cta3-antisense-1	0.00139782	-1.1798
	SPNCRNA.564	SPAC1B3.04c-antisense-1	1.29826e-12	-1.95398			SPNCRNA.1626		1.99571e-05	-1.11954
	SPNCRNA.605	SPAC1F8.04c-antisense-1	1.37113e-05	-1.15571			SPNCRNA.1696	nam3	5.69166e-05	-1.31427
	SPNCRNA.706		0.00254011	-1.13893			SPNCRNA.532		0.000226449	-1.27932
							SPNCRNA.564	SPAC1B3.04c-antisense-1	1.45388e-15	-2.29213
							SPNCRNA.605	SPAC1F8.04c-antisense-1	0.000186236	-1.16063
							SPNCRNA.706		0.000315946	-1.56925
