# Supplementary material for: Ribosome profiling reveals ribosome stalling on tryptophan codons and ribosome queuing upon oxidative stress in fission yeast
Source: Nucleic Acids Res. 2020 Dec 11;49(1):383–99. doi: 10.1093/nar/gkaa1180 (PMC7797079; doi:10.1093/nar/gkaa1180)
Supplement: gkaa1180_Supplemental_Files [file gkaa1180_supplemental_files.zip › Dataset_S7_Induced_and_repressed_TE_mutants_vs_wt.xlsx]

## Sheet: Induced no stress
eIF2α-S52A	Systematic name	Gene name	padj	log2FC_TE.s52a.vs.wt.		sty1Δ	Systematic name	Gene name	padj	log2FC_TE.sty1delta.vs.wt.
	SPAC13C5.03	tht1	6.07716e-08	3.45476			SPAC1039.09	isp5	0.000288672	1.83684
	SPBC1683.07	mal1	0.00675309	1.1074			SPAC11D3.06		0.00452801	1.01394
	SPBC609.04	caf5	4.48347e-08	1.24708			SPAC11D3.14c		0.000125343	1.27283
	SPCC663.06c	osr1	0.000611359	1.28393			SPAC1399.02		0.000525361	0.652987
							SPAC1399.04c	uck2	0.00204395	1.47975
							SPAC13G6.08	fzr2	0.000673424	1.87739
							SPAC3H1.06c		0.000463181	1.022
							SPAPB24D3.03		3.99071e-09	1.17758
							SPBC1271.08c		8.26062e-08	2.84237
							SPBC1683.06c	urh1	2.31019e-06	1.7915
							SPBC1683.07	mal1	2.59819e-07	1.16837
							SPBC16C6.14	spo2	1.46476e-05	2.4262
							SPBC1773.14	arg7	0	1.68692
							SPBC1773.17c	gor2	5.76987e-05	0.735617
							SPBC1861.01c	cnp3	8.96543e-05	1.57909
							SPBC26H8.01	thi2	0.00310391	3.73528
							SPBC26H8.09c	snf59	0.00523335	0.674852
							SPBC582.04c	dsh1	0.00221388	0.803019
							SPBC609.04	caf5	3.61262e-10	2.05317
							SPBC8E4.03		5.25675e-05	0.745361
							SPBPB2B2.06c		0	4.66627
							SPCC1281.04	akr7	0.000169754	1.67478
							SPCC1393.08	fil1	0.000463181	0.990262
							SPCC1742.01	gsf2	0	2.5859
							SPCC188.14		0.0078538	2.53285
							SPCC285.05		6.44253e-09	1.85025
							SPCC31H12.02c	mug73	4.99374e-11	3.6052
							SPCC417.06c	mug27	0.00334061	2.11137
							SPCC417.10	dal51	3.94684e-13	2.97533
							SPCC663.06c	osr1	2.33855e-10	2.63468

## Sheet: Repressed no stress
eIF2α-S52A	Systematic name	Gene name	padj	log2FC_TE.s52a.vs.wt.		sty1Δ	Systematic name	Gene name	padj	log2FC_TE.sty1delta.vs.wt.
	SPAC1039.10	mmf2	0.00351328	-1.76218			SPAC13C5.06c	mug121	0.00140906	-3.17833
	SPBC1683.01		0.000153016	-1.03534			SPAC17D4.01	pex7	0.00793798	-0.63625
	SPBC29B5.02c	isp4	0.00351328	-1.97762			SPAC1F8.05	isp3	0.000463181	-2.2083
							SPAC23D3.11	ayr1	0.00901863	-0.742458
							SPAC4D7.02c	pgc1	9.2093e-14	-1.33297
							SPAC607.08c	mil1	2.31019e-06	-1.20446
							SPBC1683.08	ght4	5.85173e-05	-1.00444
							SPBC19C7.09c	uve1	4.10305e-05	-1.00554
							SPBC29B5.02c	isp4	1.5919e-05	-2.25669
							SPBC337.08c	ubi4	0.00264876	-0.683494
							SPBC365.12c	ish1	0.00468857	-0.771546
							SPBC4B4.08	ght2	0	-2.11691
							SPBC56F2.15	tam13	0.000153641	-0.945547
							SPBP23A10.12	frg1	0.0051487	-0.662635
							SPCC1393.12		7.25042e-06	-1.74759
							SPCC1753.02c	git3	5.99169e-05	-0.901818
							SPCC330.01c	rhp16	2.7104e-09	-1.06429
							SPCC569.03		0.000463181	-1.00278
							SPCC794.01c	gcd1	0.00192119	-1.61495
							SPCP20C8.03		7.01611e-09	-3.40136
							SPCP31B10.06	tcb2	0	-2.49002

## Sheet: Induced Cadmium
eIF2α-S52A	Systematic name	Gene name	padj	log2FC_TE.s52a.vs.wt.		sty1Δ	Systematic name	Gene name	padj	log2FC_TE.cadmium.vs.control.
	SPAC11E3.15	rpl22	0.000208952	2.32505			SPAC1399.04c	uck2	0.00620302	0.788074
	SPAC1687.06c	rpl44	5.78147e-05	1.67884			SPAC17A2.06c	vps8	0.00327355	1.34153
	SPAC1805.11c	rps2602	4.8903e-08	1.65153			SPAC186.03		0.00334402	2.47777
	SPAC1805.13	rpl14	0.00650451	1.05868			SPAC19A8.08	upf2	0.0093617	0.769531
	SPAC18G6.14c	rps7	0.00195267	1.14514			SPAC25B8.13c	isp7	0.00291508	0.758753
	SPAC1F12.02c	tma19	0.000208952	1.51372			SPAC30D11.01c	gto2	0.00704185	1.09359
	SPAC22A12.04c	rps2201	2.69987e-07	1.46132			SPAPB1E7.08c		0.00606095	1.18125
	SPAC23A1.08c	rpl3401	0.00686844	1.06807			SPBC1652.01	stb3	3.14012e-10	4.04704
	SPAC25G10.06	rps2801	0.00410895	1.00854			SPBC1773.03c		5.16038e-07	2.38415
	SPAC31G5.04	lys12	0.00021228	0.818768			SPBC19F8.01c	spn7	0.00371445	1.34053
	SPAC3H5.07	rpl702	7.5976e-07	1.57133			SPBC337.08c	ubi4	0.00054992	0.850202
	SPAC458.02c		0.000151304	0.873015			SPBC660.08		0.00153189	1.31601
	SPAC4G9.16c	rpl901	5.78147e-05	1.08			SPBP8B7.21	ubp3	0.00464786	0.668283
	SPAC57A7.04c	pabp	0.000339692	0.830262			SPCC1281.07c	gst4	0.000168924	1.45994
	SPAC5H10.03		0.0077602	0.670642			SPCC1393.08	fil1	0	3.35715
	SPAC694.05c	rps2502	3.54471e-10	1.44479			SPCC594.04c		6.77253e-05	1.34618
	SPAC821.05	tif38	0.000151304	0.932617			SPCPB1C11.03		0.00257562	1.29687
	SPAC9G1.03c	rpl3001	0.00410053	1.21445
	SPAPB8E5.06c	rpl302	0.000285372	0.935984
	SPBC106.18	rpl2501	5.49327e-06	1.22894
	SPBC18E5.06	rps21	0.00195267	0.997598
	SPBC27B12.12c		0.000505886	1.0565
	SPBC2F12.14c	gua1	0.00901798	1.04809
	SPBC530.15c		5.63663e-05	1.73351
	SPBC56F2.12	ilv5	8.61069e-05	1.25204
	SPBC776.01	rpl29	0.00508405	0.959798
	SPBC839.05c	rps1701	0.00134981	0.834379
	SPBP8B7.06	rpp201	0.00908269	1.66702
	SPCC1450.04	tef5	5.36122e-05	1.82955
	SPCC18.14c	rpp0	8.67794e-05	1.17708
	SPCC613.05c	rpl35	0.00404445	1.19715
	SPCC613.06	rpl902	0.00645167	0.909796
	SPCC622.18	rpl6	0.00116784	1.04127
	SPCC663.18		0	2.14788
	SPCC962.04	rps1201	0.000505886	1.51165

## Sheet: Repressed Cadmium
eIF2α-S52A	Systematic name	Gene name	padj	log2FC_TE.s52a.vs.wt.		sty1Δ	Systematic name	Gene name	padj	log2FC_TE.cadmium.vs.control.
	SPCC1393.08	fil1	0	-4.14961			SPAC105.02c		0.0074673	-0.63677
							SPAC10F6.03c	cts1	0	-1.56887
							SPAC11E3.15	rpl22	0.000165073	-1.76028
							SPAC139.02c	oac1	8.57076e-06	-1.00032
							SPAC13G6.07c	rps601	0.000809982	-1.00627
							SPAC14C4.12c	laf1	4.4219e-05	-1.27066
							SPAC1687.06c	rpl44	0.00269244	-1.39598
							SPAC16C9.02c		0.00257584	-0.991805
							SPAC16E8.16	sua7	6.57987e-11	-1.7092
							SPAC1783.08c	rpl1502	0.00149994	-1.09136
							SPAC17D4.01	pex7	6.87524e-05	-1.37556
							SPAC1805.11c	rps2602	1.92027e-05	-1.40311
							SPAC18G6.14c	rps7	0.00198684	-1.17438
							SPAC19E9.03	pas1	0.00413192	-1.19994
							SPAC1B3.12c	rpb10	0.00781509	-0.854939
							SPAC1F12.02c	tma19	0.000809982	-1.228
							SPAC20G8.03	itr2	0.00269244	-0.587647
							SPAC20H4.08	whi2	0.0010201	-1.56581
							SPAC22A12.04c	rps2201	2.68335e-06	-1.2021
							SPAC22A12.14c		6.96032e-05	-1.18569
							SPAC22E12.09c	krp1	8.52013e-07	-1.3045
							SPAC22G7.06c	ura1	0.000579413	-1.44713
							SPAC22H10.05c		7.00339e-10	-1.46433
							SPAC22H12.04c	rps102	4.64287e-06	-1.18138
							SPAC23A1.08c	rpl3401	0.00236248	-1.14437
							SPAC23A1.12c	frs1	0.0038688	-0.730934
							SPAC24H6.10c		0.0068787	-0.749936
							SPAC25G10.06	rps2801	0.00464786	-0.837252
							SPAC2C4.16c	rps801	0.00493986	-1.47058
							SPAC2E1P5.04c	cwg2	0.00434953	-1.11419
							SPAC2G11.11c	prh1	0.00185708	-1.20764
							SPAC31G5.04	lys12	0.00236248	-0.773748
							SPAC328.09		0.00865061	-1.1756
							SPAC343.16	lys2	0.000311273	-0.857564
							SPAC3C7.04		0.0092387	-0.852509
							SPAC3H5.07	rpl702	2.29313e-05	-1.40038
							SPAC458.02c		0.000272127	-0.766238
							SPAC4D7.05	sum1	0.00391708	-0.622085
							SPAC4G9.16c	rpl901	0.00974477	-0.647578
							SPAC4H3.10c	pyk1	0.00442146	-0.749399
							SPAC513.01c	eft201	0.00109329	-0.639292
							SPAC57A7.04c	pabp	3.77921e-07	-1.55012
							SPAC664.14	amt2	7.00339e-10	-1.93922
							SPAC694.05c	rps2502	1.83691e-08	-1.33394
							SPAC6F6.03c	nog2	0.0093617	-0.863324
							SPAC6F6.07c	rps13	0.0018664	-1.37745
							SPAC6F6.17	rif1	0.00839495	-0.889424
							SPAC821.05	tif38	0.001362	-0.685432
							SPAC890.05	pxr1	0.00066822	-1.21182
							SPAC9.09	met26	2.75492e-11	-0.911353
							SPAC977.12		0.00185708	-1.10591
							SPAP7G5.02c	gua2	0.00371445	-0.590528
							SPAPB17E12.13	rpl1802	0.00145206	-1.01489
							SPAPB8E5.06c	rpl302	0.00130931	-1.00928
							SPBC106.18	rpl2501	1.82508e-10	-1.32244
							SPBC1198.05		0.000965009	-1.04378
							SPBC1271.09	tgp1	0.000665938	-2.86478
							SPBC13G1.09	enp1	0.00597002	-0.742088
							SPBC1539.09c	trp1	0.00185708	-0.702627
							SPBC16G5.14c	rps3	0.00496022	-0.869449
							SPBC16H5.11c	skb1	0.00130931	-0.614641
							SPBC1709.05	sks2	1.0823e-08	-1.02611
							SPBC1711.04	mtd1	2.68335e-06	-1.04703
							SPBC1711.12	ppp16	1.92027e-05	-1.29779
							SPBC17G9.07	rps2402	0.0010201	-1.40057
							SPBC18E5.06	rps21	0.000279761	-0.894485
							SPBC211.08c	mtr3	6.11072e-05	-1.04813
							SPBC21B10.03c	ath1	0.00269244	-0.82256
							SPBC23E6.05	arx1	0.00185708	-0.722864
							SPBC2F12.14c	gua1	8.03471e-05	-1.24492
							SPBC31E1.02c	pmr1	0.000129732	-0.823608
							SPBC336.11	vps52	0.0010201	-1.2901
							SPBC36B7.03	sec63	0.00804411	-0.59073
							SPBC3B9.07c	rpa43	0.000311273	-1.2586
							SPBC405.01	ade1	2.1193e-07	-1.36078
							SPBC4B4.08	ght2	0.00405282	-1.55728
							SPBC530.15c		6.7422e-06	-1.43754
							SPBC56F2.10c	alg5	0.000965009	-1.19332
							SPBC776.03		0.000251437	-0.799709
							SPBC83.13	yhm2	0.00974477	-0.857065
							SPBC839.12	rpc31	0.00101444	-1.45911
							SPBP35G2.02	txc1	0.00839495	-1.31669
							SPBP4H10.05c	spe2	1.2822e-08	-1.18026
							SPBP4H10.15	aco2	0.00486706	-0.799165
							SPBP8B7.03c	rpl402	0.00642455	-0.822901
							SPBP8B7.06	rpp201	0.00317348	-1.57302
							SPBPB8B6.05c		4.4219e-05	-1.38414
							SPCC1259.01c	rps1802	4.90208e-06	-1.11211
							SPCC1322.13	ade6	0.00013747	-0.699038
							SPCC1450.04	tef5	7.58995e-06	-2.01752
							SPCC162.01c	snp27	0.000279761	-1.5217
							SPCC1682.07	ssl1	0.00405282	-1.05142
							SPCC1739.06c	met1	3.51672e-06	-1.19533
							SPCC18.14c	rpp0	0.00449387	-0.935112
							SPCC1906.02c	cue3	8.52013e-07	-1.4073
							SPCC285.03	dbp6	0.0010201	-0.993923
							SPCC330.01c	rhp16	0.00185708	-1.55707
							SPCC417.08	tef3	0.000665938	-0.887254
							SPCC576.09	rps20	0	-3.18938
							SPCC5E4.07	rpl2802	0.00317348	-1.49555
							SPCC622.18	rpl6	0.000931242	-1.38847
							SPCC663.18		3.33731e-09	-2.34584
							SPCP31B10.07	eft202	0.00124329	-0.669785

## Sheet: Induced Heat Shock
eIF2α-S52A	Systematic name	Gene name	padj	log2FC_TE.s52a.vs.wt.		sty1Δ	Systematic name	Gene name	padj	log2FC_TE.heatshock.vs.control.
	SPAC11E3.15	rpl22	4.43803e-05	1.81915			SPBC337.08c	ubi4	0.00183086	1.68342
	SPAC16C9.01c		0.00442153	1.30913
	SPAC32A11.02c		0.00161092	1.48602
	SPBC56F2.12	ilv5	0.000118511	1.46512
	SPBP8B7.06	rpp201	0.00747735	1.33312
	SPCC1450.04	tef5	3.25645e-06	2.13285
	SPCC663.18		0.00188061	1.48206

## Sheet: Repressed Heat Shock
eIF2α-S52A	Systematic name	Gene name	padj	log2FC_TE.s52a.vs.wt.		sty1Δ	Systematic name	Gene name	padj	log2FC_TE.heatshock.vs.control.
	SPAC17H9.04c	nrp1	0.0037058	-1.48704			SPAC9E9.15		0.0012555	-3.46839
	SPAC22F8.11	plc1	0.00259665	-1.82243			SPAPB21F2.02	dop1	0.00332972	-2.05405
	SPAC56E4.04c	cut6	0.000164289	-1.40354			SPBC1711.12	ppp16	3.35291e-05	-1.96314
	SPBC19C2.04c	ubp11	0.000212452	-2.39613			SPCC1020.05	dcr2	0.00986875	-1.99297
	SPBC8E4.01c	pho84	3.67876e-07	-3.81454			SPCC330.01c	rhp16	0.0012555	-2.23657
	SPBP4G3.02	pho1	0.000118511	-1.64907
	SPCC1393.08	fil1	0	-6.32496

## Sheet: Induced H2O2
						sty1Δ	Systematic name	Gene name	padj	log2FC_TE.h2o2.15min.vs.control.
							SPBC26H8.01	thi2	0.00560827	1.93605
							SPBC530.07c		0.00846674	2.20119
							SPCC1393.08	fil1	1.91275e-07	3.31366

## Sheet: Repressed H2O2
						sty1Δ	Systematic name	Gene name	padj	log2FC_TE.h2o2.15min.vs.control.
							SPAC1071.02	mms19	0.00631123	-1.63167
							SPAC10F6.03c	cts1	6.04192e-05	-2.38744
							SPAC12B10.01c		0.00848383	-2.00177
							SPAC139.02c	oac1	4.2899e-05	-2.00251
							SPAC13G6.01c	rad8	0.0011934	-2.64711
							SPAC13G6.07c	rps601	0.00124669	-1.52205
							SPAC14C4.12c	laf1	9.29428e-05	-2.58313
							SPAC16.05c	sfp1	0.00313994	-1.49496
							SPAC1687.06c	rpl44	4.3788e-07	-1.91982
							SPAC16C9.02c		0.00203179	-1.50548
							SPAC16E8.16	sua7	2.81228e-05	-2.259
							SPAC17G6.16c	ysh1	1.93172e-08	-2.86129
							SPAC1805.02c	etf2	4.54001e-05	-1.90864
							SPAC1805.05	cki3	0.00570904	-1.19595
							SPAC19B12.03	bgs3	0.00316457	-1.51133
							SPAC1F12.02c	tma19	0.00324847	-2.20198
							SPAC22H10.05c		4.54001e-05	-2.10453
							SPAC22H12.04c	rps102	0.000673228	-1.73028
							SPAC23A1.08c	rpl3401	0.00297463	-1.69716
							SPAC26A3.07c	rpl1101	0.00313994	-1.22027
							SPAC26H5.11	mug56	0.00560827	-5.00569
							SPAC29E6.08	tbp1	0.00146893	-1.70939
							SPAC31F12.01	zds1	0.00114471	-3.58807
							SPAC328.09		0.00114471	-1.59555
							SPAC3H5.07	rpl702	4.54001e-05	-2.41242
							SPAC4A8.10	rog1	0.000969339	-2.31855
							SPAC4D7.10c	spt20	0.0024761	-3.58825
							SPAC57A7.12	ssz1	0.00848383	-1.30493
							SPAC664.14	amt2	0.0060733	-1.42321
							SPAC890.05	pxr1	0.00220507	-1.85836
							SPAC890.06	nup155	0.00941349	-1.414
							SPAC977.12		0.000187844	-2.08341
							SPAPB8E5.06c	rpl302	0.00720934	-1.48645
							SPBC1198.05		0.00326699	-1.65236
							SPBC16A3.07c	nrm1	0.00081738	-2.21924
							SPBC1703.05	rio2	0.000333902	-1.80471
							SPBC1709.06	dus2	6.62465e-06	-3.00589
							SPBC1711.04	mtd1	0.00720934	-1.45609
							SPBC18H10.20c	any1	0.00720934	-2.64309
							SPBC211.08c	mtr3	0.00485736	-2.35677
							SPBC21B10.03c	ath1	6.57844e-07	-2.19007
							SPBC23E6.04c	utp10	9.04142e-05	-1.91993
							SPBC24C6.02	spb4	0.0024761	-1.83706
							SPBC29A10.05	exo1	0.00236195	-1.2932
							SPBC2G2.08	ade9	0.00146785	-1.75262
							SPBC3B9.07c	rpa43	4.10182e-06	-2.43439
							SPBC405.01	ade1	0.000969339	-1.87808
							SPBC409.15	tsr2	6.57844e-07	-2.95936
							SPBC902.04	rmn1	0.00642677	-1.46
							SPBP16F5.06	nop8	0.000197794	-2.6558
							SPBP4H10.05c	spe2	0.0026737	-1.27142
							SPBP8B7.06	rpp201	0.00846674	-2.2847
							SPBPB8B6.05c		0.00014594	-1.46419
							SPCC1020.08	tyw1	0.00356313	-1.77567
							SPCC1450.16c	ptl1	0.00570904	-2.65468
							SPCC1494.07	trm72	0.00367824	-1.32186
							SPCC1620.06c		0.00378418	-1.14361
							SPCC1620.11	nup97	0.00378418	-1.2267
							SPCC16C4.07	scw1	0.00356313	-1.93427
							SPCC1840.05c		9.04142e-05	-1.70062
							SPCC18B5.10c	tex1	0.000734506	-2.43342
							SPCC1906.02c	cue3	7.80371e-06	-2.98464
							SPCC285.03	dbp6	0.00146785	-1.76236
							SPCC306.04c	set1	0.000382134	-3.3794
							SPCC663.18		5.26334e-06	-2.79465

## Sheet: Repressed MMS
eIF2α-S52A	Systematic name	Gene name	padj	log2FC_TE.s52a.vs.wt.
	SPCC1393.08	fil1	0.00101544	-1.2915

## Sheet: Repressed sorbitol
						sty1Δ	Systematic name	Gene name	padj	log2FC_TE.sorbitol.vs.control.
							SPAC139.02c	oac1	1.70728e-05	-2.13565
							SPAC26A3.10	cnt6	9.48345e-05	-2.75535
							SPAC26H5.12	rpo41	0.000420514	-2.10804
							SPAC8C9.14	prr1	0.00324886	-1.56594
							SPBC211.03c	gea1	0.00289141	-1.37299
							SPBC29A10.07	pom152	0.00988222	-1.59346
							SPBC839.08c	its8	2.097e-06	-2.33556
